# Supplementary material for: Paraburkholderia sabiae Uses One Type VI Secretion System (T6SS-1) as a Powerful Weapon against Notorious Plant Pathogens
Source: Microbiol Spectr. 2023 Jul 13;11(4):e01622-23. doi: 10.1128/spectrum.01622-23 (PMC10434147; doi:10.1128/spectrum.01622-23)
Supplement: Supplemental file 1 — File S1. Download spectrum.01622-23-s0001.xlsx, XLSX file, 0.9 MB [file spectrum.01622-23-s0001.xlsx]

## Sheet: Details
Annotation Comparison		Old PGAP Annotation								New NCBI Annotation								DEBUG
Status	Length	Locus Tag	Contig ID	Start	Stop	Strand	Length (aa)	Annotation	Pseudo	Locus Tag	Contig ID	Start	Stop	Strand	Length (aa)	Annotation	Pseudo	REASSIGNMENT
identical		paras_000554	chromosome_1	0	1557	+	518	chromosomal replication initiator protein DnaA	FALSE	QEN71_00005	CP125295	0	1557	+	518	chromosomal replication initiator protein DnaA	FALSE
identical		paras_000555	chromosome_1	1813	2917	+	367	DNA polymerase III subunit beta	FALSE	QEN71_00010	CP125295	1813	2917	+	367	DNA polymerase III subunit beta	FALSE
identical		paras_000556	chromosome_1	3030	5502	+	823	DNA topoisomerase (ATP-hydrolyzing) subunit B	FALSE	QEN71_00015	CP125295	3030	5502	+	823	DNA topoisomerase (ATP-hydrolyzing) subunit B	FALSE
identical		paras_000557	chromosome_1	5804	5570	-	77	hypothetical protein	FALSE	QEN71_00020	CP125295	5804	5570	-	77	hypothetical protein	FALSE
identical		paras_000558	chromosome_1	6696	5829	-	288	AraC family transcriptional regulator	FALSE	QEN71_00025	CP125295	6696	5829	-	288	AraC family transcriptional regulator	FALSE
identical		paras_000559	chromosome_1	6946	8350	+	467	ethanolamine permease	FALSE	QEN71_00030	CP125295	6946	8350	+	467	ethanolamine permease	FALSE
identical		paras_000560	chromosome_1	8410	9805	+	464	ethanolamine ammonia-lyase subunit EutB	FALSE	QEN71_00035	CP125295	8410	9805	+	464	ethanolamine ammonia-lyase subunit EutB	FALSE
identical		paras_000561	chromosome_1	9801	10596	+	264	ethanolamine ammonia-lyase subunit EutC	FALSE	QEN71_00040	CP125295	9801	10596	+	264	ethanolamine ammonia-lyase subunit EutC	FALSE
identical		paras_000562	chromosome_1	11042	10649	-	130	DUF779 domain-containing protein	FALSE	QEN71_00045	CP125295	11042	10649	-	130	DUF779 domain-containing protein	FALSE
identical		paras_000563	chromosome_1	12642	11121	-	506	aldehyde dehydrogenase family protein	FALSE	QEN71_00050	CP125295	12642	11121	-	506	aldehyde dehydrogenase family protein	FALSE
different start	3aa shorter	paras_000564	chromosome_1	12993	14010	+	338	helix-turn-helix domain-containing protein	FALSE	QEN71_00055	CP125295	13002	14010	+	335	helix-turn-helix domain-containing protein	FALSE
identical		paras_000565	chromosome_1	14443	14629	+	61	hypothetical protein	FALSE	QEN71_00060	CP125295	14443	14629	+	61	hypothetical protein	FALSE
identical		paras_000566	chromosome_1	14643	16035	+	463	ATP-dependent RNA helicase DbpA	FALSE	QEN71_00065	CP125295	14643	16035	+	463	ATP-dependent RNA helicase DbpA	FALSE
identical		paras_000567	chromosome_1	16038	16299	+	86	hypothetical protein	FALSE	QEN71_00070	CP125295	16038	16299	+	86	hypothetical protein	FALSE
identical		paras_000568	chromosome_1	16355	17510	+	384	pyridoxal phosphate-dependent aminotransferase	FALSE	QEN71_00075	CP125295	16355	17510	+	384	pyridoxal phosphate-dependent aminotransferase	FALSE
identical		paras_000569	chromosome_1	17524	18367	+	280	carbon-nitrogen hydrolase family protein	FALSE	QEN71_00080	CP125295	17524	18367	+	280	carbon-nitrogen hydrolase family protein	FALSE
identical		paras_000570	chromosome_1	18399	19191	+	263	ABC transporter substrate-binding protein	FALSE	QEN71_00085	CP125295	18399	19191	+	263	ABC transporter substrate-binding protein	FALSE
identical		paras_000571	chromosome_1	19365	20103	+	245	anti-sigma factor	FALSE	QEN71_00090	CP125295	19365	20103	+	245	anti-sigma factor	FALSE
identical		paras_000572	chromosome_1	20250	20769	+	172	RNA polymerase sigma factor	FALSE	QEN71_00095	CP125295	20250	20769	+	172	RNA polymerase sigma factor	FALSE
identical		paras_000573	chromosome_1	20765	21599	+	277	anti-sigma factor	FALSE	QEN71_00100	CP125295	20765	21599	+	277	anti-sigma factor	FALSE
identical		paras_000574	chromosome_1	21775	22045	+	89	DUF4148 domain-containing protein	FALSE	QEN71_00105	CP125295	21775	22045	+	89	DUF4148 domain-containing protein	FALSE
identical		paras_000576	chromosome_1	22400	22805	+	134	PaaI family thioesterase	FALSE	QEN71_00115	CP125295	22400	22805	+	134	PaaI family thioesterase	FALSE
identical		paras_000577	chromosome_1	22860	23727	+	288	patatin-like phospholipase family protein	FALSE	QEN71_00120	CP125295	22860	23727	+	288	patatin-like phospholipase family protein	FALSE
identical		paras_000578	chromosome_1	24820	23806	-	337	D-2-hydroxyacid dehydrogenase family protein	FALSE	QEN71_00125	CP125295	24820	23806	-	337	D-2-hydroxyacid dehydrogenase family protein	FALSE
identical		paras_000579	chromosome_1	25171	27028	+	618	phosphoenolpyruvate carboxykinase (GTP)	FALSE	QEN71_00130	CP125295	25171	27028	+	618	phosphoenolpyruvate carboxykinase (GTP)	FALSE
identical		paras_000580	chromosome_1	27362	28451	+	362	LysR family transcriptional regulator	FALSE	QEN71_00135	CP125295	27362	28451	+	362	LysR family transcriptional regulator	FALSE
identical		paras_000581	chromosome_1	31211	28550	-	886	DNA topoisomerase III	FALSE	QEN71_00140	CP125295	31211	28550	-	886	DNA topoisomerase III	FALSE
identical		paras_000582	chromosome_1	31883	31505	-	125	thioredoxin family protein	FALSE	QEN71_00145	CP125295	31883	31505	-	125	thioredoxin family protein	FALSE
different annot.		paras_000583	chromosome_1	33113	31937	-	391	DNA-protecting protein DprA	FALSE	QEN71_00150	CP125295	33113	31937	-	391	DNA-processing protein DprA	FALSE
identical		paras_000584	chromosome_1	33368	33872	+	167	peptide deformylase	FALSE	QEN71_00155	CP125295	33368	33872	+	167	peptide deformylase	FALSE
identical		paras_000585	chromosome_1	33895	34879	+	327	methionyl-tRNA formyltransferase	FALSE	QEN71_00160	CP125295	33895	34879	+	327	methionyl-tRNA formyltransferase	FALSE
identical		paras_000586	chromosome_1	34979	35621	+	213	LysE family translocator	FALSE	QEN71_00165	CP125295	34979	35621	+	213	LysE family translocator	FALSE
identical		paras_000587	chromosome_1	35724	36582	+	285	zinc metalloprotease HtpX	FALSE	QEN71_00170	CP125295	35724	36582	+	285	zinc metalloprotease HtpX	FALSE
identical		paras_000588	chromosome_1	36801	38226	+	474	16S rRNA (cytosine(967)-C(5))-methyltransferase RsmB	FALSE	QEN71_00175	CP125295	36801	38226	+	474	16S rRNA (cytosine(967)-C(5))-methyltransferase RsmB	FALSE
identical		paras_000589	chromosome_1	38222	38813	+	196	DUF4390 domain-containing protein	FALSE	QEN71_00180	CP125295	38222	38813	+	196	DUF4390 domain-containing protein	FALSE
identical		paras_000590	chromosome_1	38802	41223	+	806	PAS domain-containing sensor histidine kinase	FALSE	QEN71_00185	CP125295	38802	41223	+	806	PAS domain-containing sensor histidine kinase	FALSE
different annot.		paras_000591	chromosome_1	41223	41913	+	229	response regulator	FALSE	QEN71_00190	CP125295	41223	41913	+	229	response regulator transcription factor EsaR	FALSE
identical		paras_000593	chromosome_1	42444	43176	+	243	7-cyano-7-deazaguanine synthase QueC	FALSE	QEN71_00200	CP125295	42444	43176	+	243	7-cyano-7-deazaguanine synthase QueC	FALSE
identical		paras_000594	chromosome_1	43247	43880	+	210	7-carboxy-7-deazaguanine synthase	FALSE	QEN71_00205	CP125295	43247	43880	+	210	7-carboxy-7-deazaguanine synthase	FALSE
identical		paras_000595	chromosome_1	43889	44333	+	147	6-carboxytetrahydropterin synthase QueD	FALSE	QEN71_00210	CP125295	43889	44333	+	147	6-carboxytetrahydropterin synthase QueD	FALSE
different annot.		paras_000596	chromosome_1	44517	45300	+	260	2-dehydro-3-deoxyglucarate aldolase	FALSE	QEN71_00215	CP125295	44517	45300	+	260	aldolase/citrate lyase family protein	FALSE
different annot.		paras_000597	chromosome_1	45296	46007	+	236	sel1 repeat family protein	FALSE	QEN71_00220	CP125295	45296	46007	+	236	tetratricopeptide repeat protein	FALSE
identical		paras_000598	chromosome_1	47207	46058	-	382	rod shape-determining protein RodA	FALSE	QEN71_00225	CP125295	47207	46058	-	382	rod shape-determining protein RodA	FALSE
identical		paras_000599	chromosome_1	49611	47217	-	797	penicillin-binding protein 2	FALSE	QEN71_00230	CP125295	49611	47217	-	797	penicillin-binding protein 2	FALSE
identical		paras_000600	chromosome_1	50252	49739	-	170	rod shape-determining protein MreD	FALSE	QEN71_00235	CP125295	50252	49739	-	170	rod shape-determining protein MreD	FALSE
identical		paras_000601	chromosome_1	51349	50248	-	366	rod shape-determining protein MreC	FALSE	QEN71_00240	CP125295	51349	50248	-	366	rod shape-determining protein MreC	FALSE
identical		paras_000602	chromosome_1	52520	51476	-	347	rod shape-determining protein	FALSE	QEN71_00245	CP125295	52520	51476	-	347	rod shape-determining protein	FALSE
identical		paras_000603	chromosome_1	52900	53200	+	99	Asp-tRNA(Asn)/Glu-tRNA(Gln) amidotransferase subunit GatC	FALSE	QEN71_00250	CP125295	52900	53200	+	99	Asp-tRNA(Asn)/Glu-tRNA(Gln) amidotransferase subunit GatC	FALSE
identical		paras_000604	chromosome_1	53365	54859	+	497	Asp-tRNA(Asn)/Glu-tRNA(Gln) amidotransferase subunit GatA	FALSE	QEN71_00255	CP125295	53365	54859	+	497	Asp-tRNA(Asn)/Glu-tRNA(Gln) amidotransferase subunit GatA	FALSE
identical		paras_000605	chromosome_1	54861	56337	+	491	Asp-tRNA(Asn)/Glu-tRNA(Gln) amidotransferase subunit GatB	FALSE	QEN71_00260	CP125295	54861	56337	+	491	Asp-tRNA(Asn)/Glu-tRNA(Gln) amidotransferase subunit GatB	FALSE
identical		paras_000606	chromosome_1	56443	57280	+	278	polyphosphate kinase 2 family protein	FALSE	QEN71_00265	CP125295	56443	57280	+	278	polyphosphate kinase 2 family protein	FALSE
identical		paras_000607	chromosome_1	57323	58103	+	259	exodeoxyribonuclease III	FALSE	QEN71_00270	CP125295	57323	58103	+	259	exodeoxyribonuclease III	FALSE
identical		paras_000608	chromosome_1	59327	58118	-	402	M48 family metallopeptidase	FALSE	QEN71_00275	CP125295	59327	58118	-	402	M48 family metallopeptidase	FALSE
identical		paras_000609	chromosome_1	60721	59326	-	464	AmpG family muropeptide MFS transporter	FALSE	QEN71_00280	CP125295	60721	59326	-	464	AmpG family muropeptide MFS transporter	FALSE
identical		paras_000610	chromosome_1	61343	60734	-	202	methionine biosynthesis protein MetW	FALSE	QEN71_00285	CP125295	61343	60734	-	202	methionine biosynthesis protein MetW	FALSE
identical		paras_000611	chromosome_1	62485	61339	-	381	homoserine O-acetyltransferase	FALSE	QEN71_00290	CP125295	62485	61339	-	381	homoserine O-acetyltransferase	FALSE
identical		paras_000612	chromosome_1	63406	62722	-	227	nucleoid occlusion factor SlmA	FALSE	QEN71_00295	CP125295	63406	62722	-	227	nucleoid occlusion factor SlmA	FALSE
identical		paras_000613	chromosome_1	64201	63445	-	251	pyrimidine 5'-nucleotidase	FALSE	QEN71_00300	CP125295	64201	63445	-	251	pyrimidine 5'-nucleotidase	FALSE
identical		paras_000614	chromosome_1	65288	64388	-	299	acetylglutamate kinase	FALSE	QEN71_00305	CP125295	65288	64388	-	299	acetylglutamate kinase	FALSE
identical		paras_000615	chromosome_1	65629	65869	+	79	cysteine-rich CWC family protein	FALSE	QEN71_00310	CP125295	65629	65869	+	79	cysteine-rich CWC family protein	FALSE
identical		paras_000616	chromosome_1	67541	65903	-	545	hypothetical protein	FALSE	QEN71_00315	CP125295	67541	65903	-	545	hypothetical protein	FALSE
different annot.		paras_000617	chromosome_1	67643	68948	+	434	HAMP domain-containing histidine kinase	FALSE	QEN71_00320	CP125295	67643	68948	+	434	ATP-binding protein	FALSE
identical		paras_000618	chromosome_1	68944	69487	+	180	response regulator transcription factor	FALSE	QEN71_00325	CP125295	68944	69487	+	180	response regulator transcription factor	FALSE
identical		paras_000619	chromosome_1	70915	69568	-	448	ATP-dependent protease ATPase subunit HslU	FALSE	QEN71_00330	CP125295	70915	69568	-	448	ATP-dependent protease ATPase subunit HslU	FALSE
identical		paras_000620	chromosome_1	71461	70924	-	178	ATP-dependent protease subunit HslV	FALSE	QEN71_00335	CP125295	71461	70924	-	178	ATP-dependent protease subunit HslV	FALSE
identical		paras_000621	chromosome_1	72273	71853	-	139	RNA polymerase-binding protein DksA	FALSE	QEN71_00340	CP125295	72273	71853	-	139	RNA polymerase-binding protein DksA	FALSE
identical		paras_000622	chromosome_1	73976	72890	-	361	GTP-binding protein	FALSE	QEN71_00345	CP125295	73976	72890	-	361	GTP-binding protein	FALSE
identical		paras_000623	chromosome_1	75355	74152	-	400	class I SAM-dependent rRNA methyltransferase	FALSE	QEN71_00350	CP125295	75355	74152	-	400	class I SAM-dependent rRNA methyltransferase	FALSE
identical		paras_000624	chromosome_1	76364	75440	-	307	tyrosine recombinase XerC	FALSE	QEN71_00355	CP125295	76364	75440	-	307	tyrosine recombinase XerC	FALSE
identical		paras_000625	chromosome_1	77100	76374	-	241	DUF484 family protein	FALSE	QEN71_00360	CP125295	77100	76374	-	241	DUF484 family protein	FALSE
identical		paras_000626	chromosome_1	78047	77186	-	286	diaminopimelate epimerase	FALSE	QEN71_00365	CP125295	78047	77186	-	286	diaminopimelate epimerase	FALSE
identical		paras_000627	chromosome_1	78986	78101	-	294	lipid A biosynthesis lauroyl acyltransferase	FALSE	QEN71_00370	CP125295	78986	78101	-	294	lipid A biosynthesis lauroyl acyltransferase	FALSE
identical		paras_000628	chromosome_1	79258	80446	+	395	methionine adenosyltransferase	FALSE	QEN71_00375	CP125295	79258	80446	+	395	methionine adenosyltransferase	FALSE
identical		paras_000629	chromosome_1	80988	80625	-	120	hypothetical protein	FALSE	QEN71_00380	CP125295	80988	80625	-	120	hypothetical protein	FALSE
identical		paras_000630	chromosome_1	81412	82174	+	253	phytanoyl-CoA dioxygenase family protein	FALSE	QEN71_00385	CP125295	81412	82174	+	253	phytanoyl-CoA dioxygenase family protein	FALSE
identical		paras_000631	chromosome_1	82417	82216	-	66	DUF3185 family protein	FALSE	QEN71_00390	CP125295	82417	82216	-	66	DUF3185 family protein	FALSE
identical		paras_000632	chromosome_1	82754	83798	+	347	L-glyceraldehyde 3-phosphate reductase	FALSE	QEN71_00395	CP125295	82754	83798	+	347	L-glyceraldehyde 3-phosphate reductase	FALSE
identical		paras_000633	chromosome_1	84097	83914	-	60	hypothetical protein	FALSE	QEN71_00400	CP125295	84097	83914	-	60	hypothetical protein	FALSE
identical		paras_000634	chromosome_1	85642	84370	-	423	MFS transporter	FALSE	QEN71_00405	CP125295	85642	84370	-	423	MFS transporter	FALSE
identical		paras_000635	chromosome_1	87275	85784	-	496	efflux transporter outer membrane subunit	FALSE	QEN71_00410	CP125295	87275	85784	-	496	efflux transporter outer membrane subunit	FALSE
identical		paras_000636	chromosome_1	88555	87286	-	422	efflux RND transporter periplasmic adaptor subunit	FALSE	QEN71_00415	CP125295	88555	87286	-	422	efflux RND transporter periplasmic adaptor subunit	FALSE
identical		paras_000637	chromosome_1	91804	88621	-	1060	efflux RND transporter permease subunit	FALSE	QEN71_00420	CP125295	91804	88621	-	1060	efflux RND transporter permease subunit	FALSE
identical		paras_000638	chromosome_1	92239	92452	+	70	hypothetical protein	FALSE	QEN71_00425	CP125295	92239	92452	+	70	hypothetical protein	FALSE
identical		paras_000639	chromosome_1	92578	93601	+	340	serine/threonine protein kinase	FALSE	QEN71_00430	CP125295	92578	93601	+	340	serine/threonine protein kinase	FALSE
identical		paras_000640	chromosome_1	95626	93613	-	670	DUF3857 and transglutaminase domain-containing protein	FALSE	QEN71_00435	CP125295	95626	93613	-	670	DUF3857 and transglutaminase domain-containing protein	FALSE
identical		paras_000641	chromosome_1	96005	96728	+	240	PepSY-associated TM helix domain-containing protein	FALSE	QEN71_00440	CP125295	96005	96728	+	240	PepSY-associated TM helix domain-containing protein	FALSE
identical		paras_000642	chromosome_1	97096	96754	-	113	XRE family transcriptional regulator	FALSE	QEN71_00445	CP125295	97096	96754	-	113	XRE family transcriptional regulator	FALSE
identical		paras_000643	chromosome_1	97454	97079	-	124	type II toxin-antitoxin system RelE/ParE family toxin	FALSE	QEN71_00450	CP125295	97454	97079	-	124	type II toxin-antitoxin system RelE/ParE family toxin	FALSE
identical		paras_000644	chromosome_1	98697	97668	-	342	XdhC family protein	FALSE	QEN71_00455	CP125295	98697	97668	-	342	XdhC family protein	FALSE
identical		paras_000645	chromosome_1	99251	98669	-	193	carbon monoxide dehydrogenase subunit G	FALSE	QEN71_00460	CP125295	99251	98669	-	193	carbon monoxide dehydrogenase subunit G	FALSE
identical		paras_000646	chromosome_1	100483	99241	-	413	VWA domain-containing protein	FALSE	QEN71_00465	CP125295	100483	99241	-	413	VWA domain-containing protein	FALSE
identical		paras_000647	chromosome_1	101376	100488	-	295	MoxR family ATPase	FALSE	QEN71_00470	CP125295	101376	100488	-	295	MoxR family ATPase	FALSE
identical		paras_000648	chromosome_1	102270	101472	-	265	xanthine dehydrogenase family protein subunit M	FALSE	QEN71_00475	CP125295	102270	101472	-	265	xanthine dehydrogenase family protein subunit M	FALSE
identical		paras_000649	chromosome_1	104670	102282	-	795	xanthine dehydrogenase family protein molybdopterin-binding subunit	FALSE	QEN71_00480	CP125295	104670	102282	-	795	xanthine dehydrogenase family protein molybdopterin-binding subunit	FALSE
identical		paras_000650	chromosome_1	105181	104680	-	166	(2Fe-2S)-binding protein	FALSE	QEN71_00485	CP125295	105181	104680	-	166	(2Fe-2S)-binding protein	FALSE
identical		paras_000651	chromosome_1	105735	105468	-	88	hypothetical protein	FALSE	QEN71_00490	CP125295	105735	105468	-	88	hypothetical protein	FALSE
identical		paras_000652	chromosome_1	107161	106021	-	379	IS481 family transposase	FALSE	QEN71_00495	CP125295	107161	106021	-	379	IS481 family transposase	FALSE
identical		paras_000653	chromosome_1	108733	107335	-	465	amino acid permease	FALSE	QEN71_00500	CP125295	108733	107335	-	465	amino acid permease	FALSE
different annot.		paras_000654	chromosome_1	109532	108875	-	218	response regulator transcription factor	FALSE	QEN71_00505	CP125295	109532	108875	-	218	response regulator transcription factor RqpR	FALSE
identical		paras_000655	chromosome_1	110439	109584	-	284	histidine kinase	FALSE	QEN71_00510	CP125295	110439	109584	-	284	histidine kinase	FALSE
identical		paras_000656	chromosome_1	111776	111005	-	256	ferredoxin--NADP reductase	FALSE	QEN71_00515	CP125295	111776	111005	-	256	ferredoxin--NADP reductase	FALSE
identical		paras_000657	chromosome_1	112921	112279	-	213	LysE family transporter	FALSE	QEN71_00520	CP125295	112921	112279	-	213	LysE family transporter	FALSE
identical		paras_000658	chromosome_1	113996	113015	-	326	ABC transporter permease	FALSE	QEN71_00525	CP125295	113996	113015	-	326	ABC transporter permease	FALSE
identical		paras_000659	chromosome_1	115020	114018	-	333	ABC transporter permease	FALSE	QEN71_00530	CP125295	115020	114018	-	333	ABC transporter permease	FALSE
identical		paras_000660	chromosome_1	116587	115009	-	525	sugar ABC transporter ATP-binding protein	FALSE	QEN71_00535	CP125295	116587	115009	-	525	sugar ABC transporter ATP-binding protein	FALSE
identical		paras_000661	chromosome_1	117891	116886	-	334	ABC transporter substrate-binding protein	FALSE	QEN71_00540	CP125295	117891	116886	-	334	ABC transporter substrate-binding protein	FALSE
identical		paras_000662	chromosome_1	119057	118004	-	350	LacI family DNA-binding transcriptional regulator	FALSE	QEN71_00545	CP125295	119057	118004	-	350	LacI family DNA-binding transcriptional regulator	FALSE
identical		paras_000663	chromosome_1	119377	120361	+	327	aldose 1-epimerase	FALSE	QEN71_00550	CP125295	119377	120361	+	327	aldose 1-epimerase	FALSE
identical		paras_000664	chromosome_1	121172	120374	-	265	endonuclease/exonuclease/phosphatase family protein	FALSE	QEN71_00555	CP125295	121172	120374	-	265	endonuclease/exonuclease/phosphatase family protein	FALSE
identical		paras_000665	chromosome_1	121707	121200	-	168	hypothetical protein	FALSE	QEN71_00560	CP125295	121707	121200	-	168	hypothetical protein	FALSE
identical		paras_000666	chromosome_1	122035	123013	+	325	AAA family ATPase	FALSE	QEN71_00565	CP125295	122035	123013	+	325	AAA family ATPase	FALSE
identical		paras_000667	chromosome_1	123239	123527	+	95	DUF4148 domain-containing protein	FALSE	QEN71_00570	CP125295	123239	123527	+	95	DUF4148 domain-containing protein	FALSE
identical		paras_000668	chromosome_1	123819	124926	+	368	NAD(P)/FAD-dependent oxidoreductase	FALSE	QEN71_00575	CP125295	123819	124926	+	368	NAD(P)/FAD-dependent oxidoreductase	FALSE
identical		paras_000669	chromosome_1	125097	125412	+	104	high-potential iron-sulfur protein	FALSE	QEN71_00580	CP125295	125097	125412	+	104	high-potential iron-sulfur protein	FALSE
identical		paras_000670	chromosome_1	125670	126981	+	436	MFS transporter	FALSE	QEN71_00585	CP125295	125670	126981	+	436	MFS transporter	FALSE
identical		paras_000671	chromosome_1	128481	126984	-	498	amidase	FALSE	QEN71_00590	CP125295	128481	126984	-	498	amidase	FALSE
identical		paras_000672	chromosome_1	129286	128587	-	232	dienelactone hydrolase family protein	FALSE	QEN71_00595	CP125295	129286	128587	-	232	dienelactone hydrolase family protein	FALSE
identical		paras_000673	chromosome_1	129972	131118	+	381	branched-chain amino acid ABC transporter substrate-binding protein	FALSE	QEN71_00600	CP125295	129972	131118	+	381	branched-chain amino acid ABC transporter substrate-binding protein	FALSE
identical		paras_000674	chromosome_1	131280	132279	+	332	cupin-like domain-containing protein	FALSE	QEN71_00605	CP125295	131280	132279	+	332	cupin-like domain-containing protein	FALSE
different start		paras_000675	chromosome_1	133495	132283	-		MFS transporter	TRUE	QEN71_00610	CP125295	133354	132283	-	356	MFS transporter	FALSE
new only										QEN71_00615	CP125295	133495	133363	-	43	hypothetical protein	FALSE	REASSIGNED: was different stop
identical		paras_000676	chromosome_1	133727	134393	+	221	pyridoxamine 5'-phosphate oxidase family protein	FALSE	QEN71_00620	CP125295	133727	134393	+	221	pyridoxamine 5'-phosphate oxidase family protein	FALSE
identical		paras_000677	chromosome_1	134751	135054	+	100	H-NS histone family protein	FALSE	QEN71_00625	CP125295	134751	135054	+	100	H-NS histone family protein	FALSE
different annot.		paras_000678	chromosome_1	135302	136505	+	400	cation transporter	FALSE	QEN71_00630	CP125295	135302	136505	+	400	cation diffusion facilitator family transporter	FALSE
identical		paras_000679	chromosome_1	136973	136514	-	152	Lrp/AsnC family transcriptional regulator	FALSE	QEN71_00635	CP125295	136973	136514	-	152	Lrp/AsnC family transcriptional regulator	FALSE
identical		paras_000680	chromosome_1	137691	137076	-	204	exonuclease	FALSE	QEN71_00640	CP125295	137691	137076	-	204	exonuclease	FALSE
identical		paras_000681	chromosome_1	138332	137687	-	214	MBL fold metallo-hydrolase	FALSE	QEN71_00645	CP125295	138332	137687	-	214	MBL fold metallo-hydrolase	FALSE
identical		paras_000682	chromosome_1	138984	139584	+	199	septal ring lytic transglycosylase RlpA family protein	FALSE	QEN71_00650	CP125295	138984	139584	+	199	septal ring lytic transglycosylase RlpA family protein	FALSE
identical		paras_000684	chromosome_1	140533	141004	+	156	YraN family protein	FALSE	QEN71_00660	CP125295	140533	141004	+	156	YraN family protein	FALSE
identical		paras_000683	chromosome_1	140535	139659	-	291	16S rRNA (cytidine(1402)-2'-O)-methyltransferase	FALSE	QEN71_00655	CP125295	140535	139659	-	291	16S rRNA (cytidine(1402)-2'-O)-methyltransferase	FALSE
identical		paras_000685	chromosome_1	141168	141756	+	195	phosphoheptose isomerase	FALSE	QEN71_00665	CP125295	141168	141756	+	195	phosphoheptose isomerase	FALSE
identical		paras_000686	chromosome_1	141776	142580	+	267	BON domain-containing protein	FALSE	QEN71_00670	CP125295	141776	142580	+	267	BON domain-containing protein	FALSE
identical		paras_000687	chromosome_1	142576	142921	+	114	c-type cytochrome	FALSE	QEN71_00675	CP125295	142576	142921	+	114	c-type cytochrome	FALSE
identical		paras_000689	chromosome_1	143149	144724	+	524	tyrosine-type recombinase/integrase	FALSE	QEN71_00685	CP125295	143149	144724	+	524	tyrosine-type recombinase/integrase	FALSE
identical		paras_000690	chromosome_1	146101	151267	+	1721	DEAD/DEAH box helicase	FALSE	QEN71_00690	CP125295	146101	151267	+	1721	DEAD/DEAH box helicase	FALSE
identical		paras_000691	chromosome_1	151270	154036	+	921	DEAD/DEAH box helicase	FALSE	QEN71_00695	CP125295	151270	154036	+	921	DEAD/DEAH box helicase	FALSE
identical		paras_000692	chromosome_1	154039	157948	+	1302	N-6 DNA methylase	FALSE	QEN71_00700	CP125295	154039	157948	+	1302	N-6 DNA methylase	FALSE
identical		paras_000693	chromosome_1	157944	158703	+	252	HNH endonuclease	FALSE	QEN71_00705	CP125295	157944	158703	+	252	HNH endonuclease	FALSE
identical		paras_000694	chromosome_1	158962	159463	+	166	DUF4365 domain-containing protein	FALSE	QEN71_00710	CP125295	158962	159463	+	166	DUF4365 domain-containing protein	FALSE
identical		paras_000695	chromosome_1	159459	160620	+	386	hypothetical protein	FALSE	QEN71_00715	CP125295	159459	160620	+	386	hypothetical protein	FALSE
identical		paras_000696	chromosome_1	160785	162957	+	723	AAA family ATPase	FALSE	QEN71_00720	CP125295	160785	162957	+	723	AAA family ATPase	FALSE
identical		paras_000697	chromosome_1	163149	164439	+	429	hypothetical protein	FALSE	QEN71_00725	CP125295	163149	164439	+	429	hypothetical protein	FALSE
identical		paras_000698	chromosome_1	165165	164925	-	79	hypothetical protein	FALSE	QEN71_00730	CP125295	165165	164925	-	79	hypothetical protein	FALSE
different annot.		paras_000699	chromosome_1	167587	166798	-	262	ATP-binding protein	FALSE	QEN71_00735	CP125295	167587	166798	-	262	IS21-like element helper ATPase IstB	FALSE
different start		paras_000700	chromosome_1	168773	167593	-		IS21 family transposase	TRUE	QEN71_00740	CP125295	169117	167593	-	507	IS21 family transposase	FALSE
identical		paras_000701	chromosome_1	169753	169999	+	81	hypothetical protein	FALSE	QEN71_00745	CP125295	169753	169999	+	81	hypothetical protein	FALSE
identical		paras_000702	chromosome_1	169995	170217	+	73	hypothetical protein	FALSE	QEN71_00750	CP125295	169995	170217	+	73	hypothetical protein	FALSE
identical		paras_000703	chromosome_1	170481	170217	-	87	hypothetical protein	FALSE	QEN71_00755	CP125295	170481	170217	-	87	hypothetical protein	FALSE
identical		paras_000704	chromosome_1	171218	170594	-	207	hypothetical protein	FALSE	QEN71_00760	CP125295	171218	170594	-	207	hypothetical protein	FALSE
identical		paras_000705	chromosome_1	171393	171582	+	62	hypothetical protein	FALSE	QEN71_00765	CP125295	171393	171582	+	62	hypothetical protein	FALSE
identical		paras_000706	chromosome_1	171637	171907	+	89	ribonuclease H-like domain-containing protein	FALSE	QEN71_00770	CP125295	171637	171907	+	89	ribonuclease H-like domain-containing protein	FALSE
identical		paras_000707	chromosome_1	172836	172044	-	263	hypothetical protein	FALSE	QEN71_00775	CP125295	172836	172044	-	263	hypothetical protein	FALSE
identical		paras_000708	chromosome_1	173570	173939	+	122	hypothetical protein	FALSE	QEN71_00780	CP125295	173570	173939	+	122	hypothetical protein	FALSE
identical		paras_000709	chromosome_1	174624	175017	+	130	hypothetical protein	FALSE	QEN71_00785	CP125295	174624	175017	+	130	hypothetical protein	FALSE
identical		paras_000710	chromosome_1	175026	175794	+	255	hypothetical protein	FALSE	QEN71_00790	CP125295	175026	175794	+	255	hypothetical protein	FALSE
identical		paras_000711	chromosome_1	176609	177419	+	269	metallophosphoesterase	FALSE	QEN71_00795	CP125295	176609	177419	+	269	metallophosphoesterase	FALSE
identical		paras_000712	chromosome_1	177420	178041	+	206	dTMP kinase	FALSE	QEN71_00800	CP125295	177420	178041	+	206	dTMP kinase	FALSE
identical		paras_000713	chromosome_1	178037	178937	+	299	hypothetical protein	FALSE	QEN71_00805	CP125295	178037	178937	+	299	hypothetical protein	FALSE
different annot.		paras_000714	chromosome_1	178927	179272	+	114	nucleotide pyrophosphohydrolase	FALSE	QEN71_00810	CP125295	178927	179272	+	114	MazG nucleotide pyrophosphohydrolase domain-containing protein	FALSE
identical		paras_000715	chromosome_1	179268	180198	+	309	thymidylate synthase	FALSE	QEN71_00815	CP125295	179268	180198	+	309	thymidylate synthase	FALSE
identical		paras_000716	chromosome_1	182859	183273	+	137	hypothetical protein	FALSE	QEN71_00820	CP125295	182859	183273	+	137	hypothetical protein	FALSE
identical		paras_000717	chromosome_1	183421	183280	-	46	hypothetical protein	FALSE	QEN71_00825	CP125295	183421	183280	-	46	hypothetical protein	FALSE
old only		paras_000718	chromosome_1	183528	183351	-	58	hypothetical protein	FALSE
new only										QEN71_00830	CP125295	183940	184216	+		P27 family phage terminase small subunit	TRUE
different start	45aa shorter	paras_000719	chromosome_1	184198	184525	+	108	AlpA family phage regulatory protein	FALSE	QEN71_00835	CP125295	184333	184525	+	63	AlpA family phage regulatory protein	FALSE
identical		paras_000721	chromosome_1	184981	186088	+	368	OpgC domain-containing protein	FALSE	QEN71_00845	CP125295	184981	186088	+	368	OpgC domain-containing protein	FALSE
identical		paras_000722	chromosome_1	186084	187794	+	569	tannase/feruloyl esterase family alpha/beta hydrolase	FALSE	QEN71_00850	CP125295	186084	187794	+	569	tannase/feruloyl esterase family alpha/beta hydrolase	FALSE
identical		paras_000723	chromosome_1	188043	188907	+	287	STAS domain-containing protein	FALSE	QEN71_00855	CP125295	188043	188907	+	287	STAS domain-containing protein	FALSE
identical		paras_000724	chromosome_1	188916	189273	+	118	STAS domain-containing protein	FALSE	QEN71_00860	CP125295	188916	189273	+	118	STAS domain-containing protein	FALSE
identical		paras_000725	chromosome_1	189292	189718	+	141	anti-sigma regulatory factor	FALSE	QEN71_00865	CP125295	189292	189718	+	141	anti-sigma regulatory factor	FALSE
identical		paras_000726	chromosome_1	189702	190881	+	392	ATP-binding protein	FALSE	QEN71_00870	CP125295	189702	190881	+	392	ATP-binding protein	FALSE
identical		paras_000727	chromosome_1	190938	192408	+	489	ATP-binding protein	FALSE	QEN71_00875	CP125295	190938	192408	+	489	ATP-binding protein	FALSE
identical		paras_000728	chromosome_1	192404	194075	+	556	response regulator	FALSE	QEN71_00880	CP125295	192404	194075	+	556	response regulator	FALSE
identical		paras_000729	chromosome_1	194216	199118	+	1633	response regulator	FALSE	QEN71_00885	CP125295	194216	199118	+	1633	response regulator	FALSE
different annot.		paras_000730	chromosome_1	200102	199133	-	322	spore coat U domain-containing protein	FALSE	QEN71_00890	CP125295	200102	199133	-	322	spore coat protein U domain-containing protein	FALSE
different annot.		paras_000731	chromosome_1	202546	200104	-	813	fimbrial biogenesis outer membrane usher protein	FALSE	QEN71_00895	CP125295	202546	200104	-	813	fimbria/pilus outer membrane usher protein	FALSE
different start	9aa longer	paras_000732	chromosome_1	203471	202670	-	266	molecular chaperone	FALSE	QEN71_00900	CP125295	203498	202670	-	275	molecular chaperone	FALSE
identical		paras_000733	chromosome_1	204105	203595	-	169	spore coat U domain-containing protein	FALSE	QEN71_00905	CP125295	204105	203595	-	169	spore coat U domain-containing protein	FALSE
identical		paras_000734	chromosome_1	204604	204280	-	107	hypothetical protein	FALSE	QEN71_00910	CP125295	204604	204280	-	107	hypothetical protein	FALSE
identical		paras_000735	chromosome_1	204802	205417	+	204	DUF2239 family protein	FALSE	QEN71_00915	CP125295	204802	205417	+	204	DUF2239 family protein	FALSE
different annot.		paras_000736	chromosome_1	205758	207309	+	516	MCP four helix bundle domain-containing protein	FALSE	QEN71_00920	CP125295	205758	207309	+	516	methyl-accepting chemotaxis protein	FALSE
different annot.		paras_000737	chromosome_1	207482	208790	+	435	pyrimidine utilization transport protein G	FALSE	QEN71_00925	CP125295	207482	208790	+	435	solute carrier family 23 protein	FALSE
identical		paras_000738	chromosome_1	210515	208850	-	554	Na+/H+ antiporter	FALSE	QEN71_00930	CP125295	210515	208850	-	554	Na+/H+ antiporter	FALSE
identical		paras_000739	chromosome_1	210918	212193	+	424	EAL domain-containing protein	FALSE	QEN71_00935	CP125295	210918	212193	+	424	EAL domain-containing protein	FALSE
identical		paras_000740	chromosome_1	212226	212916	+	229	copper homeostasis protein CutC	FALSE	QEN71_00940	CP125295	212226	212916	+	229	copper homeostasis protein CutC	FALSE
identical		paras_000741	chromosome_1	217110	213516	-	1197	indolepyruvate ferredoxin oxidoreductase family protein	FALSE	QEN71_00945	CP125295	217110	213516	-	1197	indolepyruvate ferredoxin oxidoreductase family protein	FALSE
identical		paras_000742	chromosome_1	217851	218991	+	379	IS481 family transposase	FALSE	QEN71_00950	CP125295	217851	218991	+	379	IS481 family transposase	FALSE
identical		paras_000743	chromosome_1	219200	219818	+	205	glutathione S-transferase	FALSE	QEN71_00955	CP125295	219200	219818	+	205	glutathione S-transferase	FALSE
different annot.		paras_000744	chromosome_1	220781	219839	-	313	Inward rectifier potassium channel	FALSE	QEN71_00960	CP125295	220781	219839	-	313	ion channel	FALSE
identical		paras_000745	chromosome_1	221182	220936	-	81	hypothetical protein	FALSE	QEN71_00965	CP125295	221182	220936	-	81	hypothetical protein	FALSE
identical		paras_000746	chromosome_1	221493	221271	-	73	hypothetical protein	FALSE	QEN71_00970	CP125295	221493	221271	-	73	hypothetical protein	FALSE
identical		paras_000747	chromosome_1	222562	221647	-	304	carbohydrate kinase	FALSE	QEN71_00975	CP125295	222562	221647	-	304	carbohydrate kinase	FALSE
identical		paras_000748	chromosome_1	223843	222580	-	420	AGE family epimerase/isomerase	FALSE	QEN71_00980	CP125295	223843	222580	-	420	AGE family epimerase/isomerase	FALSE
identical		paras_000749	chromosome_1	224826	223839	-	328	LacI family DNA-binding transcriptional regulator	FALSE	QEN71_00985	CP125295	224826	223839	-	328	LacI family DNA-binding transcriptional regulator	FALSE
identical		paras_000750	chromosome_1	227001	225162	-	612	phosphodiesterase	FALSE	QEN71_00990	CP125295	227001	225162	-	612	phosphodiesterase	FALSE
different annot.		paras_000751	chromosome_1	228303	227280	-	340	bile acid:sodium symporter	FALSE	QEN71_00995	CP125295	228303	227280	-	340	bile acid:sodium symporter family protein	FALSE
identical		paras_000752	chromosome_1	228858	229410	+	183	hypothetical protein	FALSE	QEN71_01000	CP125295	228858	229410	+	183	hypothetical protein	FALSE
identical		paras_000753	chromosome_1	229959	231075	+	371	porin	FALSE	QEN71_01005	CP125295	229959	231075	+	371	porin	FALSE
identical		paras_000754	chromosome_1	231246	232185	+	312	LysR family transcriptional regulator	FALSE	QEN71_01010	CP125295	231246	232185	+	312	LysR family transcriptional regulator	FALSE
identical		paras_000755	chromosome_1	232309	235696	+	1128	methylmalonyl-CoA mutase family protein	FALSE	QEN71_01015	CP125295	232309	235696	+	1128	methylmalonyl-CoA mutase family protein	FALSE
different annot.		paras_000756	chromosome_1	236733	235773	-	319	nitronate monooxygenase	FALSE	QEN71_01020	CP125295	236733	235773	-	319	nitronate monooxygenase family protein	FALSE
identical		paras_000757	chromosome_1	237006	237897	+	296	alpha/beta hydrolase	FALSE	QEN71_01025	CP125295	237006	237897	+	296	alpha/beta hydrolase	FALSE
identical		paras_000758	chromosome_1	238410	237924	-	161	Lrp/AsnC family transcriptional regulator	FALSE	QEN71_01030	CP125295	238410	237924	-	161	Lrp/AsnC family transcriptional regulator	FALSE
identical		paras_000759	chromosome_1	238523	239432	+	302	DMT family transporter	FALSE	QEN71_01035	CP125295	238523	239432	+	302	DMT family transporter	FALSE
identical		paras_000760	chromosome_1	240593	239672	-	306	MBL fold metallo-hydrolase	FALSE	QEN71_01040	CP125295	240593	239672	-	306	MBL fold metallo-hydrolase	FALSE
identical		paras_000761	chromosome_1	241045	240589	-	151	MaoC family dehydratase	FALSE	QEN71_01045	CP125295	241045	240589	-	151	MaoC family dehydratase	FALSE
identical		paras_000762	chromosome_1	241290	241041	-	82	DUF1289 domain-containing protein	FALSE	QEN71_01050	CP125295	241290	241041	-	82	DUF1289 domain-containing protein	FALSE
identical		paras_000763	chromosome_1	241820	241286	-	177	YbaK/EbsC family protein	FALSE	QEN71_01055	CP125295	241820	241286	-	177	YbaK/EbsC family protein	FALSE
identical		paras_000764	chromosome_1	242768	241841	-	308	hydroxymethylglutaryl-CoA lyase	FALSE	QEN71_01060	CP125295	242768	241841	-	308	hydroxymethylglutaryl-CoA lyase	FALSE
identical		paras_000765	chromosome_1	243782	242840	-	313	glyoxylate/hydroxypyruvate reductase A	FALSE	QEN71_01065	CP125295	243782	242840	-	313	glyoxylate/hydroxypyruvate reductase A	FALSE
identical		paras_000766	chromosome_1	244026	244629	+	200	alpha/beta hydrolase	FALSE	QEN71_01070	CP125295	244026	244629	+	200	alpha/beta hydrolase	FALSE
different start	28aa shorter	paras_000767	chromosome_1	244970	244655	-	104	hypothetical protein	FALSE	QEN71_01075	CP125295	244886	244655	-	76	hypothetical protein	FALSE
identical		paras_000768	chromosome_1	245250	246276	+	341	sulfate ABC transporter substrate-binding protein	FALSE	QEN71_01080	CP125295	245250	246276	+	341	sulfate ABC transporter substrate-binding protein	FALSE
identical		paras_000769	chromosome_1	247909	246841	-	355	biotin synthase BioB	FALSE	QEN71_01085	CP125295	247909	246841	-	355	biotin synthase BioB	FALSE
identical		paras_000770	chromosome_1	248665	247945	-	239	dethiobiotin synthase	FALSE	QEN71_01090	CP125295	248665	247945	-	239	dethiobiotin synthase	FALSE
identical		paras_000771	chromosome_1	249846	248661	-	394	8-amino-7-oxononanoate synthase	FALSE	QEN71_01095	CP125295	249846	248661	-	394	8-amino-7-oxononanoate synthase	FALSE
identical		paras_000772	chromosome_1	251207	249845	-	453	adenosylmethionine--8-amino-7-oxononanoate transaminase	FALSE	QEN71_01100	CP125295	251207	249845	-	453	adenosylmethionine--8-amino-7-oxononanoate transaminase	FALSE
identical		paras_000773	chromosome_1	253179	251889	-	429	prolyl oligopeptidase family serine peptidase	FALSE	QEN71_01105	CP125295	253179	251889	-	429	prolyl oligopeptidase family serine peptidase	FALSE
identical		paras_000774	chromosome_1	254186	253739	-	148	YchJ family protein	FALSE	QEN71_01110	CP125295	254186	253739	-	148	YchJ family protein	FALSE
identical		paras_000775	chromosome_1	255335	254204	-	376	acyl-CoA dehydrogenase family protein	FALSE	QEN71_01115	CP125295	255335	254204	-	376	acyl-CoA dehydrogenase family protein	FALSE
identical		paras_000776	chromosome_1	256062	255384	-	225	SDR family oxidoreductase	FALSE	QEN71_01120	CP125295	256062	255384	-	225	SDR family oxidoreductase	FALSE
identical		paras_000777	chromosome_1	257317	256126	-	396	acetyl-CoA C-acetyltransferase	FALSE	QEN71_01125	CP125295	257317	256126	-	396	acetyl-CoA C-acetyltransferase	FALSE
identical		paras_000778	chromosome_1	258080	257309	-	256	carbonate dehydratase	FALSE	QEN71_01130	CP125295	258080	257309	-	256	carbonate dehydratase	FALSE
identical		paras_000779	chromosome_1	259947	258138	-	602	bifunctional isocitrate dehydrogenase kinase/phosphatase	FALSE	QEN71_01135	CP125295	259947	258138	-	602	bifunctional isocitrate dehydrogenase kinase/phosphatase	FALSE
identical		paras_000780	chromosome_1	260595	260145	-	149	MerR family DNA-binding transcriptional regulator	FALSE	QEN71_01140	CP125295	260595	260145	-	149	MerR family DNA-binding transcriptional regulator	FALSE
identical		paras_000781	chromosome_1	260772	261843	+	356	MBL fold metallo-hydrolase	FALSE	QEN71_01145	CP125295	260772	261843	+	356	MBL fold metallo-hydrolase	FALSE
identical		paras_000782	chromosome_1	263528	261932	-	531	ABC transporter substrate-binding protein	FALSE	QEN71_01150	CP125295	263528	261932	-	531	ABC transporter substrate-binding protein	FALSE
different annot.		paras_000783	chromosome_1	264562	263740	-	273	ABC transporter substrate-binding protein	FALSE	QEN71_01155	CP125295	264562	263740	-	273	helical backbone metal receptor	FALSE
identical		paras_000784	chromosome_1	265336	264565	-	256	SDR family oxidoreductase	FALSE	QEN71_01160	CP125295	265336	264565	-	256	SDR family oxidoreductase	FALSE
identical		paras_000785	chromosome_1	265992	265353	-	212	thiol:disulfide interchange protein DsbA/DsbL	FALSE	QEN71_01165	CP125295	265992	265353	-	212	thiol:disulfide interchange protein DsbA/DsbL	FALSE
identical		paras_000786	chromosome_1	266947	266152	-	264	SPOR domain-containing protein	FALSE	QEN71_01170	CP125295	266947	266152	-	264	SPOR domain-containing protein	FALSE
identical		paras_000787	chromosome_1	268832	267047	-	594	arginine--tRNA ligase	FALSE	QEN71_01175	CP125295	268832	267047	-	594	arginine--tRNA ligase	FALSE
identical		paras_000788	chromosome_1	269218	269545	+	108	DUF1840 domain-containing protein	FALSE	QEN71_01180	CP125295	269218	269545	+	108	DUF1840 domain-containing protein	FALSE
identical		paras_000789	chromosome_1	269831	269624	-	68	acid-shock protein	FALSE	QEN71_01185	CP125295	269831	269624	-	68	acid-shock protein	FALSE
identical		paras_000790	chromosome_1	272725	270007	-	905	methionine synthase	FALSE	QEN71_01190	CP125295	272725	270007	-	905	methionine synthase	FALSE
identical		paras_000791	chromosome_1	273883	272818	-	354	homocysteine S-methyltransferase family protein	FALSE	QEN71_01195	CP125295	273883	272818	-	354	homocysteine S-methyltransferase family protein	FALSE
identical		paras_000792	chromosome_1	274455	274197	-	85	DUF3567 domain-containing protein	FALSE	QEN71_01200	CP125295	274455	274197	-	85	DUF3567 domain-containing protein	FALSE
identical		paras_000793	chromosome_1	275361	274572	-	262	3-oxoadipate enol-lactonase	FALSE	QEN71_01205	CP125295	275361	274572	-	262	3-oxoadipate enol-lactonase	FALSE
identical		paras_000794	chromosome_1	276808	275596	-	403	DUF3108 domain-containing protein	FALSE	QEN71_01210	CP125295	276808	275596	-	403	DUF3108 domain-containing protein	FALSE
identical		paras_000795	chromosome_1	277777	276886	-	296	IclR family transcriptional regulator	FALSE	QEN71_01215	CP125295	277777	276886	-	296	IclR family transcriptional regulator	FALSE
identical		paras_000796	chromosome_1	277904	278897	+	330	fumarylacetoacetate hydrolase family protein	FALSE	QEN71_01220	CP125295	277904	278897	+	330	fumarylacetoacetate hydrolase family protein	FALSE
identical		paras_000797	chromosome_1	279095	280289	+	397	ABC transporter substrate-binding protein	FALSE	QEN71_01225	CP125295	279095	280289	+	397	ABC transporter substrate-binding protein	FALSE
identical		paras_000798	chromosome_1	280380	281232	+	283	enoyl-CoA hydratase/isomerase family protein	FALSE	QEN71_01230	CP125295	280380	281232	+	283	enoyl-CoA hydratase/isomerase family protein	FALSE
identical		paras_000799	chromosome_1	281412	282159	+	248	transcriptional regulator	FALSE	QEN71_01235	CP125295	281412	282159	+	248	transcriptional regulator	FALSE
identical		paras_000800	chromosome_1	282680	283553	+	290	acyl-ACP desaturase	FALSE	QEN71_01240	CP125295	282680	283553	+	290	acyl-ACP desaturase	FALSE
identical		paras_000801	chromosome_1	283688	284171	+	160	D-glycero-beta-D-manno-heptose 1-phosphate adenylyltransferase	FALSE	QEN71_01245	CP125295	283688	284171	+	160	D-glycero-beta-D-manno-heptose 1-phosphate adenylyltransferase	FALSE
identical		paras_000802	chromosome_1	284450	284213	-	78	hypothetical protein	FALSE	QEN71_01250	CP125295	284450	284213	-	78	hypothetical protein	FALSE
identical		paras_000803	chromosome_1	285345	284490	-	284	type III pantothenate kinase	FALSE	QEN71_01255	CP125295	285345	284490	-	284	type III pantothenate kinase	FALSE
identical		paras_000804	chromosome_1	286247	285341	-	301	biotin--[acetyl-CoA-carboxylase] ligase	FALSE	QEN71_01260	CP125295	286247	285341	-	301	biotin--[acetyl-CoA-carboxylase] ligase	FALSE
identical		paras_000805	chromosome_1	286433	287573	+	379	ABC transporter permease	FALSE	QEN71_01265	CP125295	286433	287573	+	379	ABC transporter permease	FALSE
identical		paras_000806	chromosome_1	287569	288460	+	296	ATP-binding cassette domain-containing protein	FALSE	QEN71_01270	CP125295	287569	288460	+	296	ATP-binding cassette domain-containing protein	FALSE
different annot.		paras_000807	chromosome_1	288478	289441	+	320	MCE family protein	FALSE	QEN71_01275	CP125295	288478	289441	+	320	MlaD family protein	FALSE
different annot.		paras_000808	chromosome_1	289459	290086	+	208	membrane integrity-associated transporter subunit PqiC	FALSE	QEN71_01280	CP125295	289459	290086	+	208	ABC-type transport auxiliary lipoprotein family protein	FALSE
identical		paras_000809	chromosome_1	290116	291277	+	386	VanZ family protein	FALSE	QEN71_01285	CP125295	290116	291277	+	386	VanZ family protein	FALSE
different annot.		paras_000810	chromosome_1	291407	291731	+	107	(2Fe-2S) ferredoxin domain-containing protein	FALSE	QEN71_01290	CP125295	291407	291731	+	107	ferredoxin	FALSE
identical		paras_000811	chromosome_1	291764	292409	+	214	alpha/beta hydrolase	FALSE	QEN71_01295	CP125295	291764	292409	+	214	alpha/beta hydrolase	FALSE
different annot.		paras_000812	chromosome_1	292806	294036	+	409	D-alanyl-D-alanine carboxypeptidase	FALSE	QEN71_01300	CP125295	292806	294036	+	409	D-alanyl-D-alanine carboxypeptidase family protein	FALSE
identical		paras_000813	chromosome_1	294132	294402	+	89	DUF493 family protein	FALSE	QEN71_01305	CP125295	294132	294402	+	89	DUF493 family protein	FALSE
identical		paras_000814	chromosome_1	295431	294426	-	334	transcriptional regulator GcvA	FALSE	QEN71_01310	CP125295	295431	294426	-	334	transcriptional regulator GcvA	FALSE
identical		paras_000815	chromosome_1	295529	295856	+	108	DUF2917 domain-containing protein	FALSE	QEN71_01315	CP125295	295529	295856	+	108	DUF2917 domain-containing protein	FALSE
identical		paras_000816	chromosome_1	295929	296697	+	255	lipoyl(octanoyl) transferase LipB	FALSE	QEN71_01320	CP125295	295929	296697	+	255	lipoyl(octanoyl) transferase LipB	FALSE
identical		paras_000817	chromosome_1	296710	297712	+	333	lipoyl synthase	FALSE	QEN71_01325	CP125295	296710	297712	+	333	lipoyl synthase	FALSE
identical		paras_000818	chromosome_1	297951	299634	+	560	Na/Pi cotransporter family protein	FALSE	QEN71_01330	CP125295	297951	299634	+	560	Na/Pi cotransporter family protein	FALSE
different annot.		paras_000819	chromosome_1	300430	299656	-	257	DeoR/GlpR transcriptional regulator	FALSE	QEN71_01335	CP125295	300430	299656	-	257	DeoR/GlpR family DNA-binding transcription regulator	FALSE
identical		paras_000820	chromosome_1	300868	301633	+	254	glycerophosphodiester phosphodiesterase	FALSE	QEN71_01340	CP125295	300868	301633	+	254	glycerophosphodiester phosphodiesterase	FALSE
identical		paras_000821	chromosome_1	301719	302817	+	365	ABC transporter substrate-binding protein	FALSE	QEN71_01345	CP125295	301719	302817	+	365	ABC transporter substrate-binding protein	FALSE
identical		paras_000822	chromosome_1	302927	303869	+	313	ABC transporter permease subunit	FALSE	QEN71_01350	CP125295	302927	303869	+	313	ABC transporter permease subunit	FALSE
identical		paras_000823	chromosome_1	303865	304657	+	263	ABC transporter permease	FALSE	QEN71_01355	CP125295	303865	304657	+	263	ABC transporter permease	FALSE
identical		paras_000824	chromosome_1	304678	305752	+	357	ABC transporter ATP-binding protein	FALSE	QEN71_01360	CP125295	304678	305752	+	357	ABC transporter ATP-binding protein	FALSE
identical		paras_000825	chromosome_1	306115	307396	+	426	dicarboxylate/amino acid:cation symporter	FALSE	QEN71_01365	CP125295	306115	307396	+	426	dicarboxylate/amino acid:cation symporter	FALSE
different annot.		paras_000826	chromosome_1	307399	309424	+	674	sensor histidine kinase	FALSE	QEN71_01370	CP125295	307399	309424	+	674	ATP-binding protein	FALSE
different annot.		paras_000827	chromosome_1	309453	310812	+	452	sigma-54-dependent Fis family transcriptional regulator	FALSE	QEN71_01375	CP125295	309453	310812	+	452	sigma-54 dependent transcriptional regulator	FALSE
different annot.		paras_000828	chromosome_1	311415	310890	-	174	TlpA family protein disulfide reductase	FALSE	QEN71_01380	CP125295	311415	310890	-	174	TlpA disulfide reductase family protein	FALSE
identical		paras_000829	chromosome_1	311645	312242	+	198	hypothetical protein	FALSE	QEN71_01385	CP125295	311645	312242	+	198	hypothetical protein	FALSE
identical		paras_000830	chromosome_1	314138	312575	-	520	YifB family Mg chelatase-like AAA ATPase	FALSE	QEN71_01390	CP125295	314138	312575	-	520	YifB family Mg chelatase-like AAA ATPase	FALSE
identical		paras_000831	chromosome_1	314493	314238	-	84	accessory factor UbiK family protein	FALSE	QEN71_01395	CP125295	314493	314238	-	84	accessory factor UbiK family protein	FALSE
identical		paras_000832	chromosome_1	314906	315245	+	112	P-II family nitrogen regulator	FALSE	QEN71_01400	CP125295	314906	315245	+	112	P-II family nitrogen regulator	FALSE
identical		paras_000833	chromosome_1	315271	316777	+	501	ammonium transporter	FALSE	QEN71_01405	CP125295	315271	316777	+	501	ammonium transporter	FALSE
identical		paras_000834	chromosome_1	317032	318322	+	429	glutamate--cysteine ligase	FALSE	QEN71_01410	CP125295	317032	318322	+	429	glutamate--cysteine ligase	FALSE
identical		paras_000835	chromosome_1	318491	319448	+	318	glutathione synthase	FALSE	QEN71_01415	CP125295	318491	319448	+	318	glutathione synthase	FALSE
identical		paras_000836	chromosome_1	319728	320241	+	170	PTS sugar transporter subunit IIB	FALSE	QEN71_01420	CP125295	319728	320241	+	170	PTS sugar transporter subunit IIB	FALSE
identical		paras_000837	chromosome_1	320300	320570	+	89	HPr family phosphocarrier protein	FALSE	QEN71_01425	CP125295	320300	320570	+	89	HPr family phosphocarrier protein	FALSE
identical		paras_000838	chromosome_1	320789	322532	+	580	phosphoenolpyruvate--protein phosphotransferase	FALSE	QEN71_01430	CP125295	320789	322532	+	580	phosphoenolpyruvate--protein phosphotransferase	FALSE
identical		paras_000839	chromosome_1	323294	322535	-	252	molybdopterin-synthase adenylyltransferase MoeB	FALSE	QEN71_01435	CP125295	323294	322535	-	252	molybdopterin-synthase adenylyltransferase MoeB	FALSE
identical		paras_000840	chromosome_1	325031	323438	-	530	S41 family peptidase	FALSE	QEN71_01440	CP125295	325031	323438	-	530	S41 family peptidase	FALSE
identical		paras_000841	chromosome_1	326172	325425	-	248	2,3-diphosphoglycerate-dependent phosphoglycerate mutase	FALSE	QEN71_01445	CP125295	326172	325425	-	248	2,3-diphosphoglycerate-dependent phosphoglycerate mutase	FALSE
identical		paras_000842	chromosome_1	326324	326750	+	141	rhodanese-like domain-containing protein	FALSE	QEN71_01450	CP125295	326324	326750	+	141	rhodanese-like domain-containing protein	FALSE
identical		paras_000843	chromosome_1	326746	327010	+	87	glutaredoxin 3	FALSE	QEN71_01455	CP125295	326746	327010	+	87	glutaredoxin 3	FALSE
identical		paras_000844	chromosome_1	327204	327675	+	156	protein-export chaperone SecB	FALSE	QEN71_01460	CP125295	327204	327675	+	156	protein-export chaperone SecB	FALSE
different annot.		paras_000845	chromosome_1	327696	328695	+	332	NAD(P)-dependent glycerol-3-phosphate dehydrogenase	FALSE	QEN71_01465	CP125295	327696	328695	+	332	NAD(P)H-dependent glycerol-3-phosphate dehydrogenase	FALSE
identical		paras_000846	chromosome_1	328850	329402	+	183	O-acetyl-ADP-ribose deacetylase	FALSE	QEN71_01470	CP125295	328850	329402	+	183	O-acetyl-ADP-ribose deacetylase	FALSE
identical		paras_000847	chromosome_1	329845	329374	-	156	tRNA (uridine(34)/cytosine(34)/5- carboxymethylaminomethyluridine(34)-2'-O)- methyltransferase TrmL	FALSE	QEN71_01475	CP125295	329845	329374	-	156	tRNA (uridine(34)/cytosine(34)/5- carboxymethylaminomethyluridine(34)-2'-O)- methyltransferase TrmL	FALSE
different start	24aa shorter	paras_000848	chromosome_1	330678	329862	-	271	ComF family protein	FALSE	QEN71_01480	CP125295	330606	329862	-	247	ComF family protein	FALSE
identical		paras_000849	chromosome_1	330761	331727	+	321	methyltransferase domain-containing protein	FALSE	QEN71_01485	CP125295	330761	331727	+	321	methyltransferase domain-containing protein	FALSE
identical		paras_000850	chromosome_1	331994	332489	+	164	DUF2244 domain-containing protein	FALSE	QEN71_01490	CP125295	331994	332489	+	164	DUF2244 domain-containing protein	FALSE
identical		paras_000851	chromosome_1	332545	334255	+	569	cytochrome c oxidase subunit II	FALSE	QEN71_01495	CP125295	332545	334255	+	569	cytochrome c oxidase subunit II	FALSE
identical		paras_000852	chromosome_1	334299	335913	+	537	cytochrome c oxidase subunit I	FALSE	QEN71_01500	CP125295	334299	335913	+	537	cytochrome c oxidase subunit I	FALSE
different annot.		paras_000853	chromosome_1	336004	336142	+	45	hypothetical protein	FALSE	QEN71_01505	CP125295	336004	336142	+	45	cytochrome oxidase small assembly protein	FALSE
identical		paras_000854	chromosome_1	336194	336809	+	204	cytochrome c oxidase assembly protein	FALSE	QEN71_01510	CP125295	336194	336809	+	204	cytochrome c oxidase assembly protein	FALSE
identical		paras_000855	chromosome_1	336847	337057	+	69	DUF2970 domain-containing protein	FALSE	QEN71_01515	CP125295	336847	337057	+	69	DUF2970 domain-containing protein	FALSE
identical		paras_000856	chromosome_1	337202	338060	+	285	cytochrome c oxidase subunit 3	FALSE	QEN71_01520	CP125295	337202	338060	+	285	cytochrome c oxidase subunit 3	FALSE
identical		paras_000857	chromosome_1	338521	338311	-	69	twin transmembrane helix small protein	FALSE	QEN71_01525	CP125295	338521	338311	-	69	twin transmembrane helix small protein	FALSE
identical		paras_000858	chromosome_1	338620	339385	+	254	SURF1 family protein	FALSE	QEN71_01530	CP125295	338620	339385	+	254	SURF1 family protein	FALSE
identical		paras_000859	chromosome_1	339455	340145	+	229	cytochrome C oxidase subunit I	FALSE	QEN71_01535	CP125295	339455	340145	+	229	cytochrome C oxidase subunit I	FALSE
identical		paras_000860	chromosome_1	340196	341306	+	369	COX15/CtaA family protein	FALSE	QEN71_01540	CP125295	340196	341306	+	369	COX15/CtaA family protein	FALSE
different annot.		paras_000861	chromosome_1	341312	342218	+	301	protoheme IX farnesyltransferase	FALSE	QEN71_01545	CP125295	341312	342218	+	301	heme o synthase	FALSE
identical		paras_000862	chromosome_1	342222	342840	+	205	SCO family protein	FALSE	QEN71_01550	CP125295	342222	342840	+	205	SCO family protein	FALSE
different annot.		paras_000863	chromosome_1	343229	342938	-	96	hypothetical protein	FALSE	QEN71_01555	CP125295	343229	342938	-	96	YciI family protein	FALSE
different annot.		paras_000864	chromosome_1	343457	345236	+	592	cache domain-containing protein	FALSE	QEN71_01560	CP125295	343457	345236	+	592	methyl-accepting chemotaxis protein	FALSE
identical		paras_000865	chromosome_1	346062	345243	-	272	FkbM family methyltransferase	FALSE	QEN71_01565	CP125295	346062	345243	-	272	FkbM family methyltransferase	FALSE
identical		paras_000866	chromosome_1	346395	347208	+	270	MetQ/NlpA family lipoprotein	FALSE	QEN71_01570	CP125295	346395	347208	+	270	MetQ/NlpA family lipoprotein	FALSE
different annot.		paras_000867	chromosome_1	348217	347293	-	307	MarR family transcriptional regulator/GNAT family N-acetyltransferase	FALSE	QEN71_01575	CP125295	348217	347293	-	307	bifunctional helix-turn-helix transcriptional regulator/GNAT family N-acetyltransferase	FALSE
identical		paras_000868	chromosome_1	348593	349328	+	244	GntR family transcriptional regulator	FALSE	QEN71_01580	CP125295	348593	349328	+	244	GntR family transcriptional regulator	FALSE
identical		paras_000869	chromosome_1	349408	350512	+	367	N-acetylglucosamine-6-phosphate deacetylase	FALSE	QEN71_01585	CP125295	349408	350512	+	367	N-acetylglucosamine-6-phosphate deacetylase	FALSE
identical		paras_000870	chromosome_1	350504	351512	+	335	SIS domain-containing protein	FALSE	QEN71_01590	CP125295	350504	351512	+	335	SIS domain-containing protein	FALSE
identical		paras_000871	chromosome_1	351525	354114	+	862	phosphoenolpyruvate--protein phosphotransferase	FALSE	QEN71_01595	CP125295	351525	354114	+	862	phosphoenolpyruvate--protein phosphotransferase	FALSE
different annot.		paras_000872	chromosome_1	354222	355980	+	585	PTS transporter subunit EIIC	FALSE	QEN71_01600	CP125295	354222	355980	+	585	N-acetylglucosamine-specific PTS transporter subunit IIBC	FALSE
identical		paras_000873	chromosome_1	356168	356048	-	39	cytochrome bd-I oxidase subunit CydX	FALSE	QEN71_01605	CP125295	356168	356048	-	39	cytochrome bd-I oxidase subunit CydX	FALSE
identical		paras_000874	chromosome_1	357331	356194	-	378	cytochrome d ubiquinol oxidase subunit II	FALSE	QEN71_01610	CP125295	357331	356194	-	378	cytochrome d ubiquinol oxidase subunit II	FALSE
identical		paras_000875	chromosome_1	358946	357356	-	529	cytochrome ubiquinol oxidase subunit I	FALSE	QEN71_01615	CP125295	358946	357356	-	529	cytochrome ubiquinol oxidase subunit I	FALSE
identical		paras_000876	chromosome_1	359208	358935	-	90	hypothetical protein	FALSE	QEN71_01620	CP125295	359208	358935	-	90	hypothetical protein	FALSE
identical		paras_000877	chromosome_1	360459	359523	-	311	RNA polymerase sigma factor RpoH	FALSE	QEN71_01625	CP125295	360459	359523	-	311	RNA polymerase sigma factor RpoH	FALSE
identical		paras_000878	chromosome_1	360823	361387	+	187	acyloxyacyl hydrolase	FALSE	QEN71_01630	CP125295	360823	361387	+	187	acyloxyacyl hydrolase	FALSE
identical		paras_000879	chromosome_1	361432	361816	+	127	nuclear transport factor 2 family protein	FALSE	QEN71_01635	CP125295	361432	361816	+	127	nuclear transport factor 2 family protein	FALSE
identical		paras_000880	chromosome_1	363590	361931	-	552	2-isopropylmalate synthase	FALSE	QEN71_01640	CP125295	363590	361931	-	552	2-isopropylmalate synthase	FALSE
identical		paras_000881	chromosome_1	365078	364109	-	322	DNA-binding protein YbiB	FALSE	QEN71_01645	CP125295	365078	364109	-	322	DNA-binding protein YbiB	FALSE
identical		paras_000882	chromosome_1	365332	366031	+	232	fumarylacetoacetate hydrolase family protein	FALSE	QEN71_01650	CP125295	365332	366031	+	232	fumarylacetoacetate hydrolase family protein	FALSE
identical		paras_000883	chromosome_1	366065	366710	+	214	maleylacetoacetate isomerase	FALSE	QEN71_01655	CP125295	366065	366710	+	214	maleylacetoacetate isomerase	FALSE
identical		paras_000884	chromosome_1	367989	366819	-	389	signal recognition particle-docking protein FtsY	FALSE	QEN71_01660	CP125295	367989	366819	-	389	signal recognition particle-docking protein FtsY	FALSE
identical		paras_000885	chromosome_1	368295	368910	+	204	16S rRNA (guanine(966)-N(2))-methyltransferase RsmD	FALSE	QEN71_01665	CP125295	368295	368910	+	204	16S rRNA (guanine(966)-N(2))-methyltransferase RsmD	FALSE
identical		paras_000886	chromosome_1	369027	369534	+	168	pantetheine-phosphate adenylyltransferase	FALSE	QEN71_01670	CP125295	369027	369534	+	168	pantetheine-phosphate adenylyltransferase	FALSE
identical		paras_000887	chromosome_1	369682	369940	+	85	YfhL family 4Fe-4S dicluster ferredoxin	FALSE	QEN71_01675	CP125295	369682	369940	+	85	YfhL family 4Fe-4S dicluster ferredoxin	FALSE
identical		paras_000888	chromosome_1	371091	370011	-	359	histidinol-phosphate transaminase	FALSE	QEN71_01680	CP125295	371091	370011	-	359	histidinol-phosphate transaminase	FALSE
identical		paras_000889	chromosome_1	371727	371124	-	200	aminoacyl-tRNA hydrolase	FALSE	QEN71_01685	CP125295	371727	371124	-	200	aminoacyl-tRNA hydrolase	FALSE
identical		paras_000890	chromosome_1	372459	371847	-	203	50S ribosomal protein L25/general stress protein Ctc	FALSE	QEN71_01690	CP125295	372459	371847	-	203	50S ribosomal protein L25/general stress protein Ctc	FALSE
identical		paras_000891	chromosome_1	373571	372614	-	318	ribose-phosphate pyrophosphokinase	FALSE	QEN71_01695	CP125295	373571	372614	-	318	ribose-phosphate pyrophosphokinase	FALSE
identical		paras_000893	chromosome_1	374628	373746	-	293	4-(cytidine 5'-diphospho)-2-C-methyl-D-erythritol kinase	FALSE	QEN71_01705	CP125295	374628	373746	-	293	4-(cytidine 5'-diphospho)-2-C-methyl-D-erythritol kinase	FALSE
different annot.		paras_000894	chromosome_1	375286	374653	-	210	lipoprotein localization protein LolB	FALSE	QEN71_01710	CP125295	375286	374653	-	210	lipoprotein insertase outer membrane protein LolB	FALSE
identical		paras_000895	chromosome_1	377127	375285	-	613	tetratricopeptide repeat protein	FALSE	QEN71_01715	CP125295	377127	375285	-	613	tetratricopeptide repeat protein	FALSE
identical		paras_000896	chromosome_1	377214	378045	+	276	bifunctional DNA-formamidopyrimidine glycosylase/DNA-(apurinic or apyrimidinic site) lyase	FALSE	QEN71_01720	CP125295	377214	378045	+	276	bifunctional DNA-formamidopyrimidine glycosylase/DNA-(apurinic or apyrimidinic site) lyase	FALSE
identical		paras_000897	chromosome_1	378052	379150	+	365	A/G-specific adenine glycosylase	FALSE	QEN71_01725	CP125295	378052	379150	+	365	A/G-specific adenine glycosylase	FALSE
identical		paras_000898	chromosome_1	379795	379159	-	211	LON peptidase substrate-binding domain-containing protein	FALSE	QEN71_01730	CP125295	379795	379159	-	211	LON peptidase substrate-binding domain-containing protein	FALSE
identical		paras_000899	chromosome_1	380747	379853	-	297	RNase adapter RapZ	FALSE	QEN71_01735	CP125295	380747	379853	-	297	RNase adapter RapZ	FALSE
different annot.		paras_000900	chromosome_1	381793	380824	-	322	HPr kinase/phosphorylase	FALSE	QEN71_01740	CP125295	381793	380824	-	322	HPr(Ser) kinase/phosphatase	FALSE
identical		paras_000901	chromosome_1	382457	381941	-	171	PTS sugar transporter subunit IIA	FALSE	QEN71_01745	CP125295	382457	381941	-	171	PTS sugar transporter subunit IIA	FALSE
identical		paras_000902	chromosome_1	383110	382750	-	119	ribosome-associated translation inhibitor RaiA	FALSE	QEN71_01750	CP125295	383110	382750	-	119	ribosome-associated translation inhibitor RaiA	FALSE
identical		paras_000903	chromosome_1	384802	383284	-	505	RNA polymerase factor sigma-54	FALSE	QEN71_01755	CP125295	384802	383284	-	505	RNA polymerase factor sigma-54	FALSE
identical		paras_000904	chromosome_1	385814	385031	-	260	LPS export ABC transporter ATP-binding protein	FALSE	QEN71_01760	CP125295	385814	385031	-	260	LPS export ABC transporter ATP-binding protein	FALSE
identical		paras_000905	chromosome_1	386488	385810	-	225	lipopolysaccharide transport periplasmic protein LptA	FALSE	QEN71_01765	CP125295	386488	385810	-	225	lipopolysaccharide transport periplasmic protein LptA	FALSE
identical		paras_000906	chromosome_1	387114	386520	-	197	LPS export ABC transporter periplasmic protein LptC	FALSE	QEN71_01770	CP125295	387114	386520	-	197	LPS export ABC transporter periplasmic protein LptC	FALSE
identical		paras_000907	chromosome_1	387674	387110	-	187	HAD family hydrolase	FALSE	QEN71_01775	CP125295	387674	387110	-	187	HAD family hydrolase	FALSE
identical		paras_000908	chromosome_1	388657	387673	-	327	KpsF/GutQ family sugar-phosphate isomerase	FALSE	QEN71_01780	CP125295	388657	387673	-	327	KpsF/GutQ family sugar-phosphate isomerase	FALSE
identical		paras_000909	chromosome_1	388805	390809	+	667	cation:proton antiporter	FALSE	QEN71_01785	CP125295	388805	390809	+	667	cation:proton antiporter	FALSE
identical		paras_000910	chromosome_1	390933	391500	+	188	adenine phosphoribosyltransferase	FALSE	QEN71_01790	CP125295	390933	391500	+	188	adenine phosphoribosyltransferase	FALSE
identical		paras_000911	chromosome_1	391525	392140	+	204	LysE family translocator	FALSE	QEN71_01795	CP125295	391525	392140	+	204	LysE family translocator	FALSE
identical		paras_000912	chromosome_1	392181	393030	+	282	DUF4743 domain-containing protein	FALSE	QEN71_01800	CP125295	392181	393030	+	282	DUF4743 domain-containing protein	FALSE
identical		paras_000913	chromosome_1	393100	393964	+	287	formyltetrahydrofolate deformylase	FALSE	QEN71_01805	CP125295	393100	393964	+	287	formyltetrahydrofolate deformylase	FALSE
different annot.		paras_000914	chromosome_1	395273	394034	-	412	PepSY domain-containing protein	FALSE	QEN71_01810	CP125295	395273	394034	-	412	PepSY-associated TM helix domain-containing protein	FALSE
identical		paras_000915	chromosome_1	395627	397784	+	718	TonB-dependent receptor	FALSE	QEN71_01815	CP125295	395627	397784	+	718	TonB-dependent receptor	FALSE
identical		paras_000916	chromosome_1	398958	397872	-	361	AI-2E family transporter	FALSE	QEN71_01820	CP125295	398958	397872	-	361	AI-2E family transporter	FALSE
identical		paras_000917	chromosome_1	402078	398979	-	1032	excinuclease ABC subunit UvrA	FALSE	QEN71_01825	CP125295	402078	398979	-	1032	excinuclease ABC subunit UvrA	FALSE
identical		paras_000918	chromosome_1	402361	403549	+	395	MFS transporter	FALSE	QEN71_01830	CP125295	402361	403549	+	395	MFS transporter	FALSE
identical		paras_000919	chromosome_1	403676	404210	+	177	single-stranded DNA-binding protein	FALSE	QEN71_01835	CP125295	403676	404210	+	177	single-stranded DNA-binding protein	FALSE
identical		paras_000920	chromosome_1	405090	404346	-	247	SDR family oxidoreductase	FALSE	QEN71_01840	CP125295	405090	404346	-	247	SDR family oxidoreductase	FALSE
different annot.		paras_000921	chromosome_1	405226	406132	+	301	LysR family transcriptional regulator	FALSE	QEN71_01845	CP125295	405226	406132	+	301	LysR substrate-binding domain-containing protein	FALSE
identical		paras_000922	chromosome_1	406952	406148	-	267	hypothetical protein	FALSE	QEN71_01850	CP125295	406952	406148	-	267	hypothetical protein	FALSE
different annot.		paras_000923	chromosome_1	407295	408945	+	549	Tar ligand binding domain-containing protein	FALSE	QEN71_01855	CP125295	407295	408945	+	549	methyl-accepting chemotaxis protein	FALSE
identical		paras_000924	chromosome_1	409842	409032	-	269	c-type cytochrome	FALSE	QEN71_01860	CP125295	409842	409032	-	269	c-type cytochrome	FALSE
identical		paras_000925	chromosome_1	411464	409841	-	540	b(o/a)3-type cytochrome-c oxidase subunit 1	FALSE	QEN71_01865	CP125295	411464	409841	-	540	b(o/a)3-type cytochrome-c oxidase subunit 1	FALSE
identical		paras_000926	chromosome_1	412023	411450	-	190	cytochrome C oxidase subunit II	FALSE	QEN71_01870	CP125295	412023	411450	-	190	cytochrome C oxidase subunit II	FALSE
identical		paras_000927	chromosome_1	412208	412025	-	60	hypothetical protein	FALSE	QEN71_01875	CP125295	412208	412025	-	60	hypothetical protein	FALSE
different start	36aa shorter	paras_000928	chromosome_1	413613	412248	-	454	cytochrome c	FALSE	QEN71_01880	CP125295	413505	412248	-	418	cytochrome c	FALSE
different annot.		paras_000929	chromosome_1	414332	413609	-	240	cytochrome c4	FALSE	QEN71_01885	CP125295	414332	413609	-	240	c-type cytochrome	FALSE
identical		paras_000930	chromosome_1	415621	414727	-	297	LysR family transcriptional regulator	FALSE	QEN71_01890	CP125295	415621	414727	-	297	LysR family transcriptional regulator	FALSE
different start	7aa longer	paras_000931	chromosome_1	415740	417012	+	423	MFS transporter	FALSE	QEN71_01895	CP125295	415719	417012	+	430	MFS transporter	FALSE
identical		paras_000932	chromosome_1	417665	418319	+	217	response regulator transcription factor	FALSE	QEN71_01900	CP125295	417665	418319	+	217	response regulator transcription factor	FALSE
identical		paras_000933	chromosome_1	418433	419138	+	234	response regulator transcription factor	FALSE	QEN71_01905	CP125295	418433	419138	+	234	response regulator transcription factor	FALSE
identical		paras_000934	chromosome_1	419223	419865	+	213	response regulator transcription factor	FALSE	QEN71_01910	CP125295	419223	419865	+	213	response regulator transcription factor	FALSE
identical		paras_000935	chromosome_1	420049	420793	+	247	aquaporin	FALSE	QEN71_01915	CP125295	420049	420793	+	247	aquaporin	FALSE
identical		paras_000936	chromosome_1	420801	425259	+	1485	transporter substrate-binding domain-containing protein	FALSE	QEN71_01920	CP125295	420801	425259	+	1485	transporter substrate-binding domain-containing protein	FALSE
identical		paras_000937	chromosome_1	425434	425875	+	146	CHRD domain-containing protein	FALSE	QEN71_01925	CP125295	425434	425875	+	146	CHRD domain-containing protein	FALSE
identical		paras_000938	chromosome_1	426044	426995	+	316	alpha/beta hydrolase	FALSE	QEN71_01930	CP125295	426044	426995	+	316	alpha/beta hydrolase	FALSE
identical		paras_000939	chromosome_1	427807	426964	-	280	EcsC family protein	FALSE	QEN71_01935	CP125295	427807	426964	-	280	EcsC family protein	FALSE
identical		paras_000940	chromosome_1	427945	429541	+	531	MFS transporter	FALSE	QEN71_01940	CP125295	427945	429541	+	531	MFS transporter	FALSE
identical		paras_000941	chromosome_1	429571	430042	+	156	MarR family transcriptional regulator	FALSE	QEN71_01945	CP125295	429571	430042	+	156	MarR family transcriptional regulator	FALSE
identical		paras_000942	chromosome_1	431389	430111	-	425	amino acid deaminase	FALSE	QEN71_01950	CP125295	431389	430111	-	425	amino acid deaminase	FALSE
identical		paras_000943	chromosome_1	431566	432460	+	297	MurR/RpiR family transcriptional regulator	FALSE	QEN71_01955	CP125295	431566	432460	+	297	MurR/RpiR family transcriptional regulator	FALSE
identical		paras_000944	chromosome_1	432463	433951	+	495	D-aminoacylase	FALSE	QEN71_01960	CP125295	432463	433951	+	495	D-aminoacylase	FALSE
identical		paras_000945	chromosome_1	434006	434393	+	128	RidA family protein	FALSE	QEN71_01965	CP125295	434006	434393	+	128	RidA family protein	FALSE
identical		paras_000946	chromosome_1	436057	434917	-	379	IS481 family transposase	FALSE	QEN71_01970	CP125295	436057	434917	-	379	IS481 family transposase	FALSE
identical		paras_000947	chromosome_1	437084	436259	-	274	NADPH-dependent 7-cyano-7-deazaguanine reductase QueF	FALSE	QEN71_01975	CP125295	437084	436259	-	274	NADPH-dependent 7-cyano-7-deazaguanine reductase QueF	FALSE
identical		paras_000948	chromosome_1	437983	437080	-	300	5'-nucleotidase	FALSE	QEN71_01980	CP125295	437983	437080	-	300	5'-nucleotidase	FALSE
identical		paras_000949	chromosome_1	439516	437992	-	507	threonine ammonia-lyase, biosynthetic	FALSE	QEN71_01985	CP125295	439516	437992	-	507	threonine ammonia-lyase, biosynthetic	FALSE
identical		paras_000950	chromosome_1	440601	444735	+	1377	FAD/FMN-binding oxidoreductase	FALSE	QEN71_01990	CP125295	440601	444735	+	1377	FAD/FMN-binding oxidoreductase	FALSE
identical		paras_000951	chromosome_1	444767	445196	+	142	HIT family protein	FALSE	QEN71_01995	CP125295	444767	445196	+	142	HIT family protein	FALSE
identical		paras_000952	chromosome_1	445203	445617	+	137	DUF971 domain-containing protein	FALSE	QEN71_02000	CP125295	445203	445617	+	137	DUF971 domain-containing protein	FALSE
identical		paras_000953	chromosome_1	445687	446419	+	243	bifunctional demethylmenaquinone methyltransferase/2-methoxy-6-polyprenyl-1,4-benzoquinol methylase UbiE	FALSE	QEN71_02005	CP125295	445687	446419	+	243	bifunctional demethylmenaquinone methyltransferase/2-methoxy-6-polyprenyl-1,4-benzoquinol methylase UbiE	FALSE
identical		paras_000954	chromosome_1	446456	447452	+	331	TIM44-like domain-containing protein	FALSE	QEN71_02010	CP125295	446456	447452	+	331	TIM44-like domain-containing protein	FALSE
identical		paras_000955	chromosome_1	447560	448205	+	214	SCP2 sterol-binding domain-containing protein	FALSE	QEN71_02015	CP125295	447560	448205	+	214	SCP2 sterol-binding domain-containing protein	FALSE
identical		paras_000956	chromosome_1	448220	449804	+	527	ubiquinone biosynthesis regulatory protein kinase UbiB	FALSE	QEN71_02020	CP125295	448220	449804	+	527	ubiquinone biosynthesis regulatory protein kinase UbiB	FALSE
identical		paras_000957	chromosome_1	449826	450462	+	211	thiopurine S-methyltransferase	FALSE	QEN71_02025	CP125295	449826	450462	+	211	thiopurine S-methyltransferase	FALSE
identical		paras_000958	chromosome_1	450600	450954	+	117	zinc ribbon domain-containing protein	FALSE	QEN71_02030	CP125295	450600	450954	+	117	zinc ribbon domain-containing protein	FALSE
identical		paras_000959	chromosome_1	451021	451678	+	218	DUF502 domain-containing protein	FALSE	QEN71_02035	CP125295	451021	451678	+	218	DUF502 domain-containing protein	FALSE
identical		paras_000960	chromosome_1	451750	453550	+	599	aspartate--tRNA ligase	FALSE	QEN71_02040	CP125295	451750	453550	+	599	aspartate--tRNA ligase	FALSE
identical		paras_000961	chromosome_1	453721	454198	+	158	dihydroneopterin triphosphate diphosphatase	FALSE	QEN71_02045	CP125295	453721	454198	+	158	dihydroneopterin triphosphate diphosphatase	FALSE
identical		paras_000962	chromosome_1	454194	455472	+	425	cardiolipin synthase ClsB	FALSE	QEN71_02050	CP125295	454194	455472	+	425	cardiolipin synthase ClsB	FALSE
identical		paras_000963	chromosome_1	455711	456317	+	201	TetR/AcrR family transcriptional regulator	FALSE	QEN71_02055	CP125295	455711	456317	+	201	TetR/AcrR family transcriptional regulator	FALSE
identical		paras_000964	chromosome_1	456411	458199	+	595	acyl-CoA dehydrogenase C-terminal domain-containing protein	FALSE	QEN71_02060	CP125295	456411	458199	+	595	acyl-CoA dehydrogenase C-terminal domain-containing protein	FALSE
identical		paras_000965	chromosome_1	458324	460760	+	811	3-hydroxyacyl-CoA dehydrogenase/enoyl-CoA hydratase family protein	FALSE	QEN71_02065	CP125295	458324	460760	+	811	3-hydroxyacyl-CoA dehydrogenase/enoyl-CoA hydratase family protein	FALSE
identical		paras_000966	chromosome_1	460771	461971	+	399	acetyl-CoA C-acyltransferase	FALSE	QEN71_02070	CP125295	460771	461971	+	399	acetyl-CoA C-acyltransferase	FALSE
identical		paras_000967	chromosome_1	462603	463368	+	254	enoyl-CoA hydratase	FALSE	QEN71_02075	CP125295	462603	463368	+	254	enoyl-CoA hydratase	FALSE
identical		paras_000968	chromosome_1	464220	463398	-	273	formate dehydrogenase accessory sulfurtransferase FdhD	FALSE	QEN71_02080	CP125295	464220	463398	-	273	formate dehydrogenase accessory sulfurtransferase FdhD	FALSE
identical		paras_000969	chromosome_1	464340	464817	+	158	nitrate reductase associated protein	FALSE	QEN71_02085	CP125295	464340	464817	+	158	nitrate reductase associated protein	FALSE
identical		paras_000970	chromosome_1	465001	468124	+	1040	EAL domain-containing protein	FALSE	QEN71_02090	CP125295	465001	468124	+	1040	EAL domain-containing protein	FALSE
identical		paras_000971	chromosome_1	468562	468166	-	131	acyl-CoA thioesterase	FALSE	QEN71_02095	CP125295	468562	468166	-	131	acyl-CoA thioesterase	FALSE
identical		paras_000972	chromosome_1	468803	470672	+	622	ABC transporter ATP-binding protein/permease	FALSE	QEN71_02100	CP125295	468803	470672	+	622	ABC transporter ATP-binding protein/permease	FALSE
identical		paras_000973	chromosome_1	471951	471261	-	229	nucleotidyltransferase family protein	FALSE	QEN71_02105	CP125295	471951	471261	-	229	nucleotidyltransferase family protein	FALSE
identical		paras_000974	chromosome_1	473051	471974	-	358	phosphotransferase	FALSE	QEN71_02110	CP125295	473051	471974	-	358	phosphotransferase	FALSE
identical		paras_000975	chromosome_1	473277	475644	+	788	LPS-assembly protein LptD	FALSE	QEN71_02115	CP125295	473277	475644	+	788	LPS-assembly protein LptD	FALSE
identical		paras_000976	chromosome_1	475784	477188	+	467	peptidylprolyl isomerase	FALSE	QEN71_02120	CP125295	475784	477188	+	467	peptidylprolyl isomerase	FALSE
identical		paras_000977	chromosome_1	477202	478204	+	333	4-hydroxythreonine-4-phosphate dehydrogenase PdxA	FALSE	QEN71_02125	CP125295	477202	478204	+	333	4-hydroxythreonine-4-phosphate dehydrogenase PdxA	FALSE
identical		paras_000978	chromosome_1	478224	479055	+	276	16S rRNA (adenine(1518)-N(6)/adenine(1519)-N(6))- dimethyltransferase RsmA	FALSE	QEN71_02130	CP125295	478224	479055	+	276	16S rRNA (adenine(1518)-N(6)/adenine(1519)-N(6))- dimethyltransferase RsmA	FALSE
identical		paras_000979	chromosome_1	479273	480401	+	375	porin	FALSE	QEN71_02135	CP125295	479273	480401	+	375	porin	FALSE
identical		paras_000980	chromosome_1	480478	480865	+	128	lactoylglutathione lyase	FALSE	QEN71_02140	CP125295	480478	480865	+	128	lactoylglutathione lyase	FALSE
different annot.		paras_000981	chromosome_1	482331	481473	-	285	M48 family metallopeptidase	FALSE	QEN71_02145	CP125295	482331	481473	-	285	SprT family zinc-dependent metalloprotease	FALSE
different annot.		paras_000982	chromosome_1	483150	482391	-	252	1-acyl-sn-glycerol-3-phosphate acyltransferase	FALSE	QEN71_02150	CP125295	483150	482391	-	252	lysophospholipid acyltransferase family protein	FALSE
identical		paras_000983	chromosome_1	483745	483187	-	185	D-glycero-beta-D-manno-heptose 1,7-bisphosphate 7-phosphatase	FALSE	QEN71_02155	CP125295	483745	483187	-	185	D-glycero-beta-D-manno-heptose 1,7-bisphosphate 7-phosphatase	FALSE
identical		paras_000984	chromosome_1	485855	483755	-	699	glycine--tRNA ligase subunit beta	FALSE	QEN71_02160	CP125295	485855	483755	-	699	glycine--tRNA ligase subunit beta	FALSE
identical		paras_000985	chromosome_1	486878	485870	-	335	glycine--tRNA ligase subunit alpha	FALSE	QEN71_02165	CP125295	486878	485870	-	335	glycine--tRNA ligase subunit alpha	FALSE
identical		paras_000986	chromosome_1	488782	487105	-	558	apolipoprotein N-acyltransferase	FALSE	QEN71_02170	CP125295	488782	487105	-	558	apolipoprotein N-acyltransferase	FALSE
identical		paras_000987	chromosome_1	489715	488818	-	298	HlyC/CorC family transporter	FALSE	QEN71_02175	CP125295	489715	488818	-	298	HlyC/CorC family transporter	FALSE
identical		paras_000988	chromosome_1	491160	490506	-	217	gamma-glutamylcyclotransferase	FALSE	QEN71_02180	CP125295	491160	490506	-	217	gamma-glutamylcyclotransferase	FALSE
identical		paras_000989	chromosome_1	491704	491242	-	153	rRNA maturation RNase YbeY	FALSE	QEN71_02185	CP125295	491704	491242	-	153	rRNA maturation RNase YbeY	FALSE
identical		paras_000990	chromosome_1	492829	491734	-	364	PhoH family protein	FALSE	QEN71_02190	CP125295	492829	491734	-	364	PhoH family protein	FALSE
identical		paras_000991	chromosome_1	494233	492847	-	461	tRNA (N6-isopentenyl adenosine(37)-C2)-methylthiotransferase MiaB	FALSE	QEN71_02195	CP125295	494233	492847	-	461	tRNA (N6-isopentenyl adenosine(37)-C2)-methylthiotransferase MiaB	FALSE
identical		paras_000992	chromosome_1	495484	494458	-	341	LysR family transcriptional regulator	FALSE	QEN71_02200	CP125295	495484	494458	-	341	LysR family transcriptional regulator	FALSE
identical		paras_000993	chromosome_1	495597	495993	+	131	extradiol dioxygenase	FALSE	QEN71_02205	CP125295	495597	495993	+	131	extradiol dioxygenase	FALSE
identical		paras_000994	chromosome_1	496025	497204	+	392	MFS transporter	FALSE	QEN71_02210	CP125295	496025	497204	+	392	MFS transporter	FALSE
different annot.		paras_000995	chromosome_1	497436	498165	+	242	helix-turn-helix transcriptional regulator	FALSE	QEN71_02215	CP125295	497436	498165	+	242	XRE family transcriptional regulator	FALSE
identical		paras_000996	chromosome_1	498628	499363	+	244	3,4-dihydroxy-2-butanone-4-phosphate synthase	FALSE	QEN71_02220	CP125295	498628	499363	+	244	3,4-dihydroxy-2-butanone-4-phosphate synthase	FALSE
identical		paras_000997	chromosome_1	500716	500029	-	228	HAD family hydrolase	FALSE	QEN71_02225	CP125295	500716	500029	-	228	HAD family hydrolase	FALSE
identical		paras_000998	chromosome_1	502318	500818	-	499	glycerol kinase GlpK	FALSE	QEN71_02230	CP125295	502318	500818	-	499	glycerol kinase GlpK	FALSE
identical		paras_000999	chromosome_1	503991	502455	-	511	glycerol-3-phosphate dehydrogenase	FALSE	QEN71_02235	CP125295	503991	502455	-	511	glycerol-3-phosphate dehydrogenase	FALSE
identical		paras_001000	chromosome_1	504205	504595	+	129	hypothetical protein	FALSE	QEN71_02240	CP125295	504205	504595	+	129	hypothetical protein	FALSE
identical		paras_001001	chromosome_1	504978	504780	-	65	hypothetical protein	FALSE	QEN71_02245	CP125295	504978	504780	-	65	hypothetical protein	FALSE
different annot.		paras_001002	chromosome_1	506139	505359	-	259	DeoR/GlpR transcriptional regulator	FALSE	QEN71_02250	CP125295	506139	505359	-	259	DeoR/GlpR family DNA-binding transcription regulator	FALSE
identical		paras_001003	chromosome_1	506552	507380	+	275	ferritin-like domain-containing protein	FALSE	QEN71_02255	CP125295	506552	507380	+	275	ferritin-like domain-containing protein	FALSE
identical		paras_001004	chromosome_1	507458	507980	+	173	hypothetical protein	FALSE	QEN71_02260	CP125295	507458	507980	+	173	hypothetical protein	FALSE
identical		paras_001005	chromosome_1	509586	508032	-	517	DEAD/DEAH box helicase	FALSE	QEN71_02265	CP125295	509586	508032	-	517	DEAD/DEAH box helicase	FALSE
identical		paras_001006	chromosome_1	510406	509785	-	206	hemolysin III family protein	FALSE	QEN71_02270	CP125295	510406	509785	-	206	hemolysin III family protein	FALSE
identical		paras_001007	chromosome_1	511877	510578	-	432	cytochrome c	FALSE	QEN71_02275	CP125295	511877	510578	-	432	cytochrome c	FALSE
different annot.		paras_001008	chromosome_1	512629	511897	-	243	cytochrome c4	FALSE	QEN71_02280	CP125295	512629	511897	-	243	c-type cytochrome	FALSE
identical		paras_001009	chromosome_1	513079	513466	+	128	copper homeostasis periplasmic binding protein CopC	FALSE	QEN71_02285	CP125295	513079	513466	+	128	copper homeostasis periplasmic binding protein CopC	FALSE
identical		paras_001010	chromosome_1	513462	514392	+	309	CopD family protein	FALSE	QEN71_02290	CP125295	513462	514392	+	309	CopD family protein	FALSE
identical		paras_001011	chromosome_1	515800	514651	-	382	galactonate dehydratase	FALSE	QEN71_02295	CP125295	515800	514651	-	382	galactonate dehydratase	FALSE
different annot.		paras_001012	chromosome_1	516072	516750	+	225	FadR family transcriptional regulator	FALSE	QEN71_02300	CP125295	516072	516750	+	225	FadR/GntR family transcriptional regulator	FALSE
identical		paras_001013	chromosome_1	518312	516773	-	512	DHA2 family efflux MFS transporter permease subunit	FALSE	QEN71_02305	CP125295	518312	516773	-	512	DHA2 family efflux MFS transporter permease subunit	FALSE
identical		paras_001014	chromosome_1	518458	518902	+	147	MarR family transcriptional regulator	FALSE	QEN71_02310	CP125295	518458	518902	+	147	MarR family transcriptional regulator	FALSE
different annot.		paras_001016	chromosome_1	520840	519181	-	552	MHS family MFS transporter	FALSE	QEN71_02320	CP125295	520840	519181	-	552	MFS transporter	FALSE
identical		paras_001017	chromosome_1	522616	521068	-	515	sensor histidine kinase N-terminal domain-containing protein	FALSE	QEN71_02325	CP125295	522616	521068	-	515	sensor histidine kinase N-terminal domain-containing protein	FALSE
identical		paras_001018	chromosome_1	523374	522624	-	249	response regulator transcription factor	FALSE	QEN71_02330	CP125295	523374	522624	-	249	response regulator transcription factor	FALSE
identical		paras_001019	chromosome_1	523610	524687	+	358	recombinase RecA	FALSE	QEN71_02335	CP125295	523610	524687	+	358	recombinase RecA	FALSE
identical		paras_001020	chromosome_1	524694	525519	+	274	recombination regulator RecX	FALSE	QEN71_02340	CP125295	524694	525519	+	274	recombination regulator RecX	FALSE
identical		paras_001021	chromosome_1	525691	526423	+	243	DUF2889 domain-containing protein	FALSE	QEN71_02345	CP125295	525691	526423	+	243	DUF2889 domain-containing protein	FALSE
identical		paras_001022	chromosome_1	526478	527648	+	389	ADP-forming succinate--CoA ligase subunit beta	FALSE	QEN71_02350	CP125295	526478	527648	+	389	ADP-forming succinate--CoA ligase subunit beta	FALSE
identical		paras_001023	chromosome_1	527764	528646	+	293	succinate--CoA ligase subunit alpha	FALSE	QEN71_02355	CP125295	527764	528646	+	293	succinate--CoA ligase subunit alpha	FALSE
identical		paras_001024	chromosome_1	528806	529532	+	241	TerC family protein	FALSE	QEN71_02360	CP125295	528806	529532	+	241	TerC family protein	FALSE
different start	32aa longer	paras_001025	chromosome_1	529778	530300	+	173	pilin	FALSE	QEN71_02365	CP125295	529682	530300	+	205	pilin	FALSE
different annot.		paras_001026	chromosome_1	530470	532261	+	596	O-antigen ligase C-terminal domain-containing protein	FALSE	QEN71_02370	CP125295	530470	532261	+	596	Wzy polymerase domain-containing protein	FALSE
identical		paras_001027	chromosome_1	532831	532354	-	158	cyclic pyranopterin monophosphate synthase MoaC	FALSE	QEN71_02375	CP125295	532831	532354	-	158	cyclic pyranopterin monophosphate synthase MoaC	FALSE
different annot.		paras_001028	chromosome_1	533049	534738	+	562	M48 family metallopeptidase	FALSE	QEN71_02380	CP125295	533049	534738	+	562	M48 family metalloprotease	FALSE
identical		paras_001029	chromosome_1	535337	534734	-	200	DUF2946 family protein	FALSE	QEN71_02385	CP125295	535337	534734	-	200	DUF2946 family protein	FALSE
identical		paras_001030	chromosome_1	536418	535329	-	362	hydrolase	FALSE	QEN71_02390	CP125295	536418	535329	-	362	hydrolase	FALSE
identical		paras_001031	chromosome_1	536942	536495	-	148	nuclear transport factor 2 family protein	FALSE	QEN71_02395	CP125295	536942	536495	-	148	nuclear transport factor 2 family protein	FALSE
identical		paras_001032	chromosome_1	538143	537117	-	341	lipopolysaccharide heptosyltransferase II	FALSE	QEN71_02400	CP125295	538143	537117	-	341	lipopolysaccharide heptosyltransferase II	FALSE
identical		paras_001033	chromosome_1	538549	538354	-	64	zinc-finger domain-containing protein	FALSE	QEN71_02405	CP125295	538549	538354	-	64	zinc-finger domain-containing protein	FALSE
identical		paras_001034	chromosome_1	539544	538620	-	307	branched-chain amino acid transaminase	FALSE	QEN71_02410	CP125295	539544	538620	-	307	branched-chain amino acid transaminase	FALSE
identical		paras_001035	chromosome_1	539841	540597	+	251	AzlC family ABC transporter permease	FALSE	QEN71_02415	CP125295	539841	540597	+	251	AzlC family ABC transporter permease	FALSE
identical		paras_001036	chromosome_1	540593	540917	+	107	AzlD domain-containing protein	FALSE	QEN71_02420	CP125295	540593	540917	+	107	AzlD domain-containing protein	FALSE
identical		paras_001037	chromosome_1	541132	542326	+	397	phosphoglycerate kinase	FALSE	QEN71_02425	CP125295	541132	542326	+	397	phosphoglycerate kinase	FALSE
identical		paras_001038	chromosome_1	542814	544251	+	478	pyruvate kinase	FALSE	QEN71_02430	CP125295	542814	544251	+	478	pyruvate kinase	FALSE
identical		paras_001039	chromosome_1	544492	545557	+	354	fructose-bisphosphate aldolase class II	FALSE	QEN71_02435	CP125295	544492	545557	+	354	fructose-bisphosphate aldolase class II	FALSE
identical		paras_001040	chromosome_1	545734	546625	+	296	phosphoribosylaminoimidazolesuccinocarboxamide synthase	FALSE	QEN71_02440	CP125295	545734	546625	+	296	phosphoribosylaminoimidazolesuccinocarboxamide synthase	FALSE
identical		paras_001041	chromosome_1	546649	547159	+	169	5-(carboxyamino)imidazole ribonucleotide mutase	FALSE	QEN71_02445	CP125295	546649	547159	+	169	5-(carboxyamino)imidazole ribonucleotide mutase	FALSE
identical		paras_001042	chromosome_1	547232	548441	+	402	5-(carboxyamino)imidazole ribonucleotide synthase	FALSE	QEN71_02450	CP125295	547232	548441	+	402	5-(carboxyamino)imidazole ribonucleotide synthase	FALSE
different annot.		paras_001043	chromosome_1	548453	549497	+	347	threonylcarbamoyl-AMP synthase	FALSE	QEN71_02455	CP125295	548453	549497	+	347	L-threonylcarbamoyladenylate synthase	FALSE
identical		paras_001044	chromosome_1	550787	549587	-	399	SGNH/GDSL hydrolase family protein	FALSE	QEN71_02460	CP125295	550787	549587	-	399	SGNH/GDSL hydrolase family protein	FALSE
identical		paras_001045	chromosome_1	551862	550941	-	306	sterol desaturase family protein	FALSE	QEN71_02465	CP125295	551862	550941	-	306	sterol desaturase family protein	FALSE
different start	22aa longer	paras_001046	chromosome_1	553674	552060	-	537	D-alanyl-D-alanine carboxypeptidase/D-alanyl-D-alanine-endopeptidase	FALSE	QEN71_02470	CP125295	553740	552060	-	559	D-alanyl-D-alanine carboxypeptidase/D-alanyl-D-alanine-endopeptidase	FALSE
identical		paras_001047	chromosome_1	554066	554729	+	220	response regulator	FALSE	QEN71_02475	CP125295	554066	554729	+	220	response regulator	FALSE
different annot.		paras_001048	chromosome_1	554733	556035	+	433	two-component sensor histidine kinase	FALSE	QEN71_02480	CP125295	554733	556035	+	433	ATP-binding protein	FALSE
identical		paras_001049	chromosome_1	556148	557657	+	502	DegQ family serine endoprotease	FALSE	QEN71_02485	CP125295	556148	557657	+	502	DegQ family serine endoprotease	FALSE
identical		paras_001050	chromosome_1	557901	558399	+	165	carboxypeptidase regulatory-like domain-containing protein	FALSE	QEN71_02490	CP125295	557901	558399	+	165	carboxypeptidase regulatory-like domain-containing protein	FALSE
identical		paras_001051	chromosome_1	558796	559252	+	151	DUF427 domain-containing protein	FALSE	QEN71_02495	CP125295	558796	559252	+	151	DUF427 domain-containing protein	FALSE
different annot.		paras_001052	chromosome_1	559285	560032	+	248	carbon monoxide dehydrogenase	FALSE	QEN71_02500	CP125295	559285	560032	+	248	SRPBCC domain-containing protein	FALSE
identical		paras_001053	chromosome_1	561117	560061	-	351	helix-turn-helix domain-containing protein	FALSE	QEN71_02505	CP125295	561117	560061	-	351	helix-turn-helix domain-containing protein	FALSE
different annot.		paras_001054	chromosome_1	561265	561895	+	209	cysteine hydrolase	FALSE	QEN71_02510	CP125295	561265	561895	+	209	cysteine hydrolase family protein	FALSE
identical		paras_001055	chromosome_1	562586	561950	-	211	TetR family transcriptional regulator	FALSE	QEN71_02515	CP125295	562586	561950	-	211	TetR family transcriptional regulator	FALSE
identical		paras_001056	chromosome_1	563012	564263	+	416	efflux RND transporter periplasmic adaptor subunit	FALSE	QEN71_02520	CP125295	563012	564263	+	416	efflux RND transporter periplasmic adaptor subunit	FALSE
identical		paras_001057	chromosome_1	564281	567476	+	1064	efflux RND transporter permease subunit	FALSE	QEN71_02525	CP125295	564281	567476	+	1064	efflux RND transporter permease subunit	FALSE
identical		paras_001058	chromosome_1	567486	569004	+	505	efflux transporter outer membrane subunit	FALSE	QEN71_02530	CP125295	567486	569004	+	505	efflux transporter outer membrane subunit	FALSE
different stop		paras_001059	chromosome_1	569218	569587	+	122	hypothetical protein	FALSE	QEN71_02535	CP125295	569218	569464	+		hypothetical protein	TRUE
identical		paras_001060	chromosome_1	569565	570090	+	174	DNA-binding protein	FALSE	QEN71_02540	CP125295	569565	570090	+	174	DNA-binding protein	FALSE
different annot.		paras_001061	chromosome_1	571579	570163	-	471	purine permease	FALSE	QEN71_02545	CP125295	571579	570163	-	471	nucleobase:cation symporter-2 family protein	FALSE
different annot.		paras_001062	chromosome_1	571998	573423	+	474	carbohydrate kinase	FALSE	QEN71_02550	CP125295	571998	573423	+	474	FGGY family carbohydrate kinase	FALSE
identical		paras_001063	chromosome_1	573619	574726	+	368	S-(hydroxymethyl)glutathione dehydrogenase/class III alcohol dehydrogenase	FALSE	QEN71_02555	CP125295	573619	574726	+	368	S-(hydroxymethyl)glutathione dehydrogenase/class III alcohol dehydrogenase	FALSE
identical		paras_001064	chromosome_1	574738	575584	+	281	S-formylglutathione hydrolase	FALSE	QEN71_02560	CP125295	574738	575584	+	281	S-formylglutathione hydrolase	FALSE
identical		paras_001065	chromosome_1	576450	575658	-	263	metal ABC transporter permease	FALSE	QEN71_02565	CP125295	576450	575658	-	263	metal ABC transporter permease	FALSE
identical		paras_001066	chromosome_1	577384	576442	-	313	ABC transporter ATP-binding protein	FALSE	QEN71_02570	CP125295	577384	576442	-	313	ABC transporter ATP-binding protein	FALSE
different annot.		paras_001067	chromosome_1	578319	577380	-	312	zinc ABC transporter substrate-binding protein	FALSE	QEN71_02575	CP125295	578319	577380	-	312	metal ABC transporter solute-binding protein	FALSE
different annot.		paras_001068	chromosome_1	578857	578365	-	163	transcriptional repressor	FALSE	QEN71_02580	CP125295	578857	578365	-	163	Fur family transcriptional regulator	FALSE
identical		paras_001069	chromosome_1	579156	579939	+	260	L-iditol 2-dehydrogenase	FALSE	QEN71_02585	CP125295	579156	579939	+	260	L-iditol 2-dehydrogenase	FALSE
identical		paras_001070	chromosome_1	580027	581350	+	440	sugar ABC transporter substrate-binding protein	FALSE	QEN71_02590	CP125295	580027	581350	+	440	sugar ABC transporter substrate-binding protein	FALSE
different start	9aa shorter	paras_001071	chromosome_1	581588	582527	+	312	sugar ABC transporter permease	FALSE	QEN71_02595	CP125295	581615	582527	+	303	sugar ABC transporter permease	FALSE
identical		paras_001072	chromosome_1	582523	583390	+	288	carbohydrate ABC transporter permease	FALSE	QEN71_02600	CP125295	582523	583390	+	288	carbohydrate ABC transporter permease	FALSE
identical		paras_001073	chromosome_1	583386	584079	+	230	HAD family phosphatase	FALSE	QEN71_02605	CP125295	583386	584079	+	230	HAD family phosphatase	FALSE
identical		paras_001074	chromosome_1	584142	585252	+	369	sn-glycerol-3-phosphate ABC transporter ATP-binding protein UgpC	FALSE	QEN71_02610	CP125295	584142	585252	+	369	sn-glycerol-3-phosphate ABC transporter ATP-binding protein UgpC	FALSE
identical		paras_001075	chromosome_1	585504	587286	+	593	tetratricopeptide repeat protein	FALSE	QEN71_02615	CP125295	585504	587286	+	593	tetratricopeptide repeat protein	FALSE
identical		paras_001076	chromosome_1	588252	587280	-	323	sugar-binding transcriptional regulator	FALSE	QEN71_02620	CP125295	588252	587280	-	323	sugar-binding transcriptional regulator	FALSE
identical		paras_001077	chromosome_1	589859	588374	-	494	xylulokinase	FALSE	QEN71_02625	CP125295	589859	588374	-	494	xylulokinase	FALSE
identical		paras_001078	chromosome_1	591437	590030	-	468	mannitol dehydrogenase family protein	FALSE	QEN71_02630	CP125295	591437	590030	-	468	mannitol dehydrogenase family protein	FALSE
identical		paras_001079	chromosome_1	592030	593053	+	340	AraC family transcriptional regulator	FALSE	QEN71_02635	CP125295	592030	593053	+	340	AraC family transcriptional regulator	FALSE
identical		paras_001080	chromosome_1	593142	594096	+	317	substrate-binding domain-containing protein	FALSE	QEN71_02640	CP125295	593142	594096	+	317	substrate-binding domain-containing protein	FALSE
identical		paras_001081	chromosome_1	594165	595713	+	515	sugar ABC transporter ATP-binding protein	FALSE	QEN71_02645	CP125295	594165	595713	+	515	sugar ABC transporter ATP-binding protein	FALSE
identical		paras_001082	chromosome_1	595699	596701	+	333	ABC transporter permease	FALSE	QEN71_02650	CP125295	595699	596701	+	333	ABC transporter permease	FALSE
identical		paras_001083	chromosome_1	596745	597825	+	359	alcohol dehydrogenase catalytic domain-containing protein	FALSE	QEN71_02655	CP125295	596745	597825	+	359	alcohol dehydrogenase catalytic domain-containing protein	FALSE
identical		paras_001084	chromosome_1	597893	599438	+	514	FGGY-family carbohydrate kinase	FALSE	QEN71_02660	CP125295	597893	599438	+	514	FGGY-family carbohydrate kinase	FALSE
identical		paras_001085	chromosome_1	599434	600175	+	246	SDR family oxidoreductase	FALSE	QEN71_02665	CP125295	599434	600175	+	246	SDR family oxidoreductase	FALSE
identical		paras_001086	chromosome_1	601726	600790	-	311	tryptophan 2,3-dioxygenase	FALSE	QEN71_02670	CP125295	601726	600790	-	311	tryptophan 2,3-dioxygenase	FALSE
identical		paras_001087	chromosome_1	602987	601736	-	416	kynureninase	FALSE	QEN71_02675	CP125295	602987	601736	-	416	kynureninase	FALSE
identical		paras_001088	chromosome_1	603661	603013	-	215	arylformamidase	FALSE	QEN71_02680	CP125295	603661	603013	-	215	arylformamidase	FALSE
identical		paras_001089	chromosome_1	603793	604300	+	168	Lrp/AsnC family transcriptional regulator	FALSE	QEN71_02685	CP125295	603793	604300	+	168	Lrp/AsnC family transcriptional regulator	FALSE
identical		paras_001090	chromosome_1	604870	604357	-	170	flavin reductase family protein	FALSE	QEN71_02690	CP125295	604870	604357	-	170	flavin reductase family protein	FALSE
identical		paras_001091	chromosome_1	605176	605722	+	181	peptide-methionine (S)-S-oxide reductase MsrA	FALSE	QEN71_02695	CP125295	605176	605722	+	181	peptide-methionine (S)-S-oxide reductase MsrA	FALSE
different start	13aa shorter	paras_001092	chromosome_1	606907	605785	-	373	DUF72 domain-containing protein	FALSE	QEN71_02700	CP125295	606868	605785	-	360	DUF72 domain-containing protein	FALSE
different annot.		paras_001093	chromosome_1	608204	606989	-	404	class I SAM-dependent methyltransferase	FALSE	QEN71_02705	CP125295	608204	606989	-	404	cyclopropane-fatty-acyl-phospholipid synthase family protein	FALSE
identical		paras_001094	chromosome_1	609019	608380	-	212	pyridoxamine 5'-phosphate oxidase	FALSE	QEN71_02710	CP125295	609019	608380	-	212	pyridoxamine 5'-phosphate oxidase	FALSE
identical		paras_001095	chromosome_1	609188	610049	+	286	tRNA cyclic N6-threonylcarbamoyladenosine(37) synthase TcdA	FALSE	QEN71_02715	CP125295	609188	610049	+	286	tRNA cyclic N6-threonylcarbamoyladenosine(37) synthase TcdA	FALSE
identical		paras_001096	chromosome_1	610973	610124	-	282	thioredoxin	FALSE	QEN71_02720	CP125295	610973	610124	-	282	thioredoxin	FALSE
identical		paras_001097	chromosome_1	611965	611083	-	293	pirin family protein	FALSE	QEN71_02725	CP125295	611965	611083	-	293	pirin family protein	FALSE
identical		paras_001098	chromosome_1	612133	613015	+	293	EamA family transporter	FALSE	QEN71_02730	CP125295	612133	613015	+	293	EamA family transporter	FALSE
identical		paras_001099	chromosome_1	615197	613661	-	511	N-acetylmuramoyl-L-alanine amidase	FALSE	QEN71_02735	CP125295	615197	613661	-	511	N-acetylmuramoyl-L-alanine amidase	FALSE
identical		paras_001100	chromosome_1	615733	615178	-	184	tRNA (adenosine(37)-N6)-threonylcarbamoyltransferase complex ATPase subunit type 1 TsaE	FALSE	QEN71_02740	CP125295	615733	615178	-	184	tRNA (adenosine(37)-N6)-threonylcarbamoyltransferase complex ATPase subunit type 1 TsaE	FALSE
identical		paras_001101	chromosome_1	615750	617043	+	430	tRNA epoxyqueuosine(34) reductase QueG	FALSE	QEN71_02745	CP125295	615750	617043	+	430	tRNA epoxyqueuosine(34) reductase QueG	FALSE
identical		paras_001102	chromosome_1	617074	617545	+	156	methylated-DNA--[protein]-cysteine S-methyltransferase	FALSE	QEN71_02750	CP125295	617074	617545	+	156	methylated-DNA--[protein]-cysteine S-methyltransferase	FALSE
identical		paras_001103	chromosome_1	617541	618477	+	311	site-specific tyrosine recombinase XerD	FALSE	QEN71_02755	CP125295	617541	618477	+	311	site-specific tyrosine recombinase XerD	FALSE
identical		paras_001104	chromosome_1	620097	618513	-	527	AMP-binding protein	FALSE	QEN71_02760	CP125295	620097	618513	-	527	AMP-binding protein	FALSE
identical		paras_001105	chromosome_1	620239	620731	+	163	Cys-tRNA(Pro) deacylase	FALSE	QEN71_02765	CP125295	620239	620731	+	163	Cys-tRNA(Pro) deacylase	FALSE
identical		paras_001106	chromosome_1	620889	621519	+	209	glycerol-3-phosphate 1-O-acyltransferase PlsY	FALSE	QEN71_02770	CP125295	620889	621519	+	209	glycerol-3-phosphate 1-O-acyltransferase PlsY	FALSE
identical		paras_001107	chromosome_1	622067	621581	-	161	YajQ family cyclic di-GMP-binding protein	FALSE	QEN71_02775	CP125295	622067	621581	-	161	YajQ family cyclic di-GMP-binding protein	FALSE
identical		paras_001108	chromosome_1	622239	623280	+	346	UDP-N-acetylmuramate dehydrogenase	FALSE	QEN71_02780	CP125295	622239	623280	+	346	UDP-N-acetylmuramate dehydrogenase	FALSE
identical		paras_001109	chromosome_1	624308	623378	-	309	ornithine carbamoyltransferase	FALSE	QEN71_02785	CP125295	624308	623378	-	309	ornithine carbamoyltransferase	FALSE
identical		paras_001110	chromosome_1	624770	625106	+	111	DUF3579 domain-containing protein	FALSE	QEN71_02790	CP125295	624770	625106	+	111	DUF3579 domain-containing protein	FALSE
identical		paras_001111	chromosome_1	625586	625307	-	92	30S ribosomal protein S20	FALSE	QEN71_02795	CP125295	625586	625307	-	92	30S ribosomal protein S20	FALSE
identical		paras_001112	chromosome_1	626072	627623	+	516	murein biosynthesis integral membrane protein MurJ	FALSE	QEN71_02800	CP125295	626072	627623	+	516	murein biosynthesis integral membrane protein MurJ	FALSE
identical		paras_001113	chromosome_1	627628	628471	+	280	SirB1 family protein	FALSE	QEN71_02805	CP125295	627628	628471	+	280	SirB1 family protein	FALSE
identical		paras_001114	chromosome_1	629312	628553	-	252	3-hydroxyacyl-CoA dehydrogenase	FALSE	QEN71_02810	CP125295	629312	628553	-	252	3-hydroxyacyl-CoA dehydrogenase	FALSE
identical		paras_001115	chromosome_1	630213	629547	-	221	adenylate kinase	FALSE	QEN71_02815	CP125295	630213	629547	-	221	adenylate kinase	FALSE
identical		paras_001116	chromosome_1	631277	630458	-	272	3-deoxy-manno-octulosonate cytidylyltransferase	FALSE	QEN71_02820	CP125295	631277	630458	-	272	3-deoxy-manno-octulosonate cytidylyltransferase	FALSE
identical		paras_001117	chromosome_1	631609	631405	-	67	Trm112 family protein	FALSE	QEN71_02825	CP125295	631609	631405	-	67	Trm112 family protein	FALSE
identical		paras_001118	chromosome_1	632606	631589	-	338	tetraacyldisaccharide 4'-kinase	FALSE	QEN71_02830	CP125295	632606	631589	-	338	tetraacyldisaccharide 4'-kinase	FALSE
identical		paras_001119	chromosome_1	633198	634578	+	459	exodeoxyribonuclease VII large subunit	FALSE	QEN71_02835	CP125295	633198	634578	+	459	exodeoxyribonuclease VII large subunit	FALSE
identical		paras_001120	chromosome_1	634785	635364	+	192	superoxide dismutase [Fe]	FALSE	QEN71_02840	CP125295	634785	635364	+	192	superoxide dismutase [Fe]	FALSE
identical		paras_001121	chromosome_1	636856	635548	-	435	NYN domain-containing protein	FALSE	QEN71_02845	CP125295	636856	635548	-	435	NYN domain-containing protein	FALSE
identical		paras_001122	chromosome_1	637553	636953	-	199	isochorismatase family protein	FALSE	QEN71_02850	CP125295	637553	636953	-	199	isochorismatase family protein	FALSE
identical		paras_001123	chromosome_1	637601	638213	+	203	TetR/AcrR family transcriptional regulator	FALSE	QEN71_02855	CP125295	637601	638213	+	203	TetR/AcrR family transcriptional regulator	FALSE
identical		paras_001124	chromosome_1	638876	638222	-	217	ATP-dependent Clp endopeptidase proteolytic subunit ClpP	FALSE	QEN71_02860	CP125295	638876	638222	-	217	ATP-dependent Clp endopeptidase proteolytic subunit ClpP	FALSE
identical		paras_001125	chromosome_1	639036	639996	+	319	sigma-70 family RNA polymerase sigma factor	FALSE	QEN71_02865	CP125295	639036	639996	+	319	sigma-70 family RNA polymerase sigma factor	FALSE
identical		paras_001126	chromosome_1	641226	639951	-	424	EAL domain-containing protein	FALSE	QEN71_02870	CP125295	641226	639951	-	424	EAL domain-containing protein	FALSE
different start	27aa shorter	paras_001127	chromosome_1	642975	641508	-	488	multidrug transporter subunit MdtD	FALSE	QEN71_02875	CP125295	642894	641508	-	461	multidrug transporter subunit MdtD	FALSE
identical		paras_001128	chromosome_1	643119	643398	+	92	type II toxin-antitoxin system ParD family antitoxin	FALSE	QEN71_02880	CP125295	643119	643398	+	92	type II toxin-antitoxin system ParD family antitoxin	FALSE
identical		paras_001129	chromosome_1	643394	643712	+	105	type II toxin-antitoxin system RelE/ParE family toxin	FALSE	QEN71_02885	CP125295	643394	643712	+	105	type II toxin-antitoxin system RelE/ParE family toxin	FALSE
identical		paras_001130	chromosome_1	645138	643725	-	470	PLP-dependent aminotransferase family protein	FALSE	QEN71_02890	CP125295	645138	643725	-	470	PLP-dependent aminotransferase family protein	FALSE
identical		paras_001131	chromosome_1	645322	645634	+	103	DUF2917 domain-containing protein	FALSE	QEN71_02895	CP125295	645322	645634	+	103	DUF2917 domain-containing protein	FALSE
identical		paras_001132	chromosome_1	646900	645667	-	410	citrate synthase family protein	FALSE	QEN71_02900	CP125295	646900	645667	-	410	citrate synthase family protein	FALSE
identical		paras_001133	chromosome_1	647016	648411	+	464	CoA transferase	FALSE	QEN71_02905	CP125295	647016	648411	+	464	CoA transferase	FALSE
identical		paras_001134	chromosome_1	649168	648421	-	248	GntR family transcriptional regulator	FALSE	QEN71_02910	CP125295	649168	648421	-	248	GntR family transcriptional regulator	FALSE
identical		paras_001135	chromosome_1	649346	650192	+	281	aldo/keto reductase	FALSE	QEN71_02915	CP125295	649346	650192	+	281	aldo/keto reductase	FALSE
identical		paras_001136	chromosome_1	650681	650225	-	151	hypothetical protein	FALSE	QEN71_02920	CP125295	650681	650225	-	151	hypothetical protein	FALSE
identical		paras_001137	chromosome_1	651913	650944	-	322	hypothetical protein	FALSE	QEN71_02925	CP125295	651913	650944	-	322	hypothetical protein	FALSE
identical		paras_001138	chromosome_1	654517	652411	-	701	ABC transporter ATP-binding protein	FALSE	QEN71_02930	CP125295	654517	652411	-	701	ABC transporter ATP-binding protein	FALSE
identical		paras_001139	chromosome_1	655449	654513	-	311	ABC transporter permease	FALSE	QEN71_02935	CP125295	655449	654513	-	311	ABC transporter permease	FALSE
identical		paras_001140	chromosome_1	656456	655445	-	336	ABC transporter permease	FALSE	QEN71_02940	CP125295	656456	655445	-	336	ABC transporter permease	FALSE
identical		paras_001141	chromosome_1	658173	656487	-	561	ABC transporter substrate-binding protein	FALSE	QEN71_02945	CP125295	658173	656487	-	561	ABC transporter substrate-binding protein	FALSE
identical		paras_001142	chromosome_1	659413	658396	-	338	HoxN/HupN/NixA family nickel/cobalt transporter	FALSE	QEN71_02950	CP125295	659413	658396	-	338	HoxN/HupN/NixA family nickel/cobalt transporter	FALSE
identical		paras_001143	chromosome_1	659916	659424	-	163	cupin domain-containing protein	FALSE	QEN71_02955	CP125295	659916	659424	-	163	cupin domain-containing protein	FALSE
identical		paras_001144	chromosome_1	662715	660609	-	701	elongation factor G	FALSE	QEN71_02960	CP125295	662715	660609	-	701	elongation factor G	FALSE
identical		paras_001145	chromosome_1	663473	662957	-	171	DUF192 domain-containing protein	FALSE	QEN71_02965	CP125295	663473	662957	-	171	DUF192 domain-containing protein	FALSE
identical		paras_001146	chromosome_1	663812	663617	-	64	hypothetical protein	FALSE	QEN71_02970	CP125295	663812	663617	-	64	hypothetical protein	FALSE
identical		paras_001147	chromosome_1	664810	664240	-	189	pseudouridine synthase	FALSE	QEN71_02975	CP125295	664810	664240	-	189	pseudouridine synthase	FALSE
identical		paras_001148	chromosome_1	665133	666390	+	418	NADP-dependent isocitrate dehydrogenase	FALSE	QEN71_02980	CP125295	665133	666390	+	418	NADP-dependent isocitrate dehydrogenase	FALSE
identical		paras_001149	chromosome_1	666531	666873	+	113	hypothetical protein	FALSE	QEN71_02985	CP125295	666531	666873	+	113	hypothetical protein	FALSE
identical		paras_001150	chromosome_1	667002	668631	+	542	multicopper oxidase family protein	FALSE	QEN71_02990	CP125295	667002	668631	+	542	multicopper oxidase family protein	FALSE
identical		paras_001151	chromosome_1	668931	668724	-	68	cold shock domain-containing protein CspD	FALSE	QEN71_02995	CP125295	668931	668724	-	68	cold shock domain-containing protein CspD	FALSE
identical		paras_001152	chromosome_1	669470	669785	+	104	ATP-dependent Clp protease adapter ClpS	FALSE	QEN71_03000	CP125295	669470	669785	+	104	ATP-dependent Clp protease adapter ClpS	FALSE
identical		paras_001153	chromosome_1	669781	672082	+	766	ATP-dependent Clp protease ATP-binding subunit ClpA	FALSE	QEN71_03005	CP125295	669781	672082	+	766	ATP-dependent Clp protease ATP-binding subunit ClpA	FALSE
identical		paras_001154	chromosome_1	672637	672190	-	148	dUTP diphosphatase	FALSE	QEN71_03010	CP125295	672637	672190	-	148	dUTP diphosphatase	FALSE
identical		paras_001155	chromosome_1	673706	672701	-	334	LLM class flavin-dependent oxidoreductase	FALSE	QEN71_03015	CP125295	673706	672701	-	334	LLM class flavin-dependent oxidoreductase	FALSE
identical		paras_001156	chromosome_1	675003	673779	-	407	bifunctional phosphopantothenoylcysteine decarboxylase/phosphopantothenate--cysteine ligase CoaBC	FALSE	QEN71_03020	CP125295	675003	673779	-	407	bifunctional phosphopantothenoylcysteine decarboxylase/phosphopantothenate--cysteine ligase CoaBC	FALSE
different annot.		paras_001157	chromosome_1	675653	675152	-	166	lipoprotein signal peptidase	FALSE	QEN71_03025	CP125295	675653	675152	-	166	signal peptidase II	FALSE
identical		paras_001158	chromosome_1	678490	675652	-	945	isoleucine--tRNA ligase	FALSE	QEN71_03030	CP125295	678490	675652	-	945	isoleucine--tRNA ligase	FALSE
identical		paras_001159	chromosome_1	679672	678679	-	330	bifunctional riboflavin kinase/FAD synthetase	FALSE	QEN71_03035	CP125295	679672	678679	-	330	bifunctional riboflavin kinase/FAD synthetase	FALSE
identical		paras_001160	chromosome_1	679791	680457	+	221	phosphoribosylglycinamide formyltransferase	FALSE	QEN71_03040	CP125295	679791	680457	+	221	phosphoribosylglycinamide formyltransferase	FALSE
identical		paras_001161	chromosome_1	680453	681713	+	419	RsmB/NOP family class I SAM-dependent RNA methyltransferase	FALSE	QEN71_03045	CP125295	680453	681713	+	419	RsmB/NOP family class I SAM-dependent RNA methyltransferase	FALSE
identical		paras_001162	chromosome_1	681799	683155	+	451	mechanosensitive ion channel	FALSE	QEN71_03050	CP125295	681799	683155	+	451	mechanosensitive ion channel	FALSE
identical		paras_001163	chromosome_1	683360	684557	+	398	acyl-CoA desaturase	FALSE	QEN71_03055	CP125295	683360	684557	+	398	acyl-CoA desaturase	FALSE
identical		paras_001164	chromosome_1	684689	685820	+	376	quinolinate synthase NadA	FALSE	QEN71_03060	CP125295	684689	685820	+	376	quinolinate synthase NadA	FALSE
identical		paras_001165	chromosome_1	685819	686722	+	300	carboxylating nicotinate-nucleotide diphosphorylase	FALSE	QEN71_03065	CP125295	685819	686722	+	300	carboxylating nicotinate-nucleotide diphosphorylase	FALSE
identical		paras_001166	chromosome_1	688400	686801	-	532	L-aspartate oxidase	FALSE	QEN71_03070	CP125295	688400	686801	-	532	L-aspartate oxidase	FALSE
identical		paras_001167	chromosome_1	688801	688633	-	55	50S ribosomal protein L33	FALSE	QEN71_03075	CP125295	688801	688633	-	55	50S ribosomal protein L33	FALSE
identical		paras_001168	chromosome_1	689045	688811	-	77	50S ribosomal protein L28	FALSE	QEN71_03080	CP125295	689045	688811	-	77	50S ribosomal protein L28	FALSE
identical		paras_001169	chromosome_1	690031	689302	-	242	DNA repair protein RadC	FALSE	QEN71_03085	CP125295	690031	689302	-	242	DNA repair protein RadC	FALSE
identical		paras_001170	chromosome_1	690220	690676	+	151	peptidylprolyl isomerase	FALSE	QEN71_03090	CP125295	690220	690676	+	151	peptidylprolyl isomerase	FALSE
identical		paras_001171	chromosome_1	690678	691638	+	319	4-hydroxy-3-methylbut-2-enyl diphosphate reductase	FALSE	QEN71_03095	CP125295	690678	691638	+	319	4-hydroxy-3-methylbut-2-enyl diphosphate reductase	FALSE
identical		paras_001172	chromosome_1	692176	693376	+	399	branched-chain amino acid ABC transporter substrate-binding protein	FALSE	QEN71_03100	CP125295	692176	693376	+	399	branched-chain amino acid ABC transporter substrate-binding protein	FALSE
identical		paras_001173	chromosome_1	693604	694555	+	316	branched-chain amino acid ABC transporter permease	FALSE	QEN71_03105	CP125295	693604	694555	+	316	branched-chain amino acid ABC transporter permease	FALSE
identical		paras_001174	chromosome_1	694573	695743	+	389	ABC transporter ATP-binding protein	FALSE	QEN71_03110	CP125295	694573	695743	+	389	ABC transporter ATP-binding protein	FALSE
identical		paras_001175	chromosome_1	695761	696538	+	258	ABC transporter ATP-binding protein	FALSE	QEN71_03115	CP125295	695761	696538	+	258	ABC transporter ATP-binding protein	FALSE
identical		paras_001176	chromosome_1	696537	697254	+	238	ABC transporter ATP-binding protein	FALSE	QEN71_03120	CP125295	696537	697254	+	238	ABC transporter ATP-binding protein	FALSE
identical		paras_001177	chromosome_1	698371	697912	-	152	GNAT family acetyltransferase	FALSE	QEN71_03125	CP125295	698371	697912	-	152	GNAT family acetyltransferase	FALSE
identical		paras_001178	chromosome_1	699552	698367	-	394	acetylornithine transaminase	FALSE	QEN71_03130	CP125295	699552	698367	-	394	acetylornithine transaminase	FALSE
identical		paras_001179	chromosome_1	700921	699889	-	343	CDP-6-deoxy-delta-3,4-glucoseen reductase	FALSE	QEN71_03135	CP125295	700921	699889	-	343	CDP-6-deoxy-delta-3,4-glucoseen reductase	FALSE
identical		paras_001180	chromosome_1	700994	702059	+	354	SDR family NAD(P)-dependent oxidoreductase	FALSE	QEN71_03140	CP125295	700994	702059	+	354	SDR family NAD(P)-dependent oxidoreductase	FALSE
identical		paras_001181	chromosome_1	702271	702082	-	62	hypothetical protein	FALSE	QEN71_03145	CP125295	702271	702082	-	62	hypothetical protein	FALSE
identical		paras_001182	chromosome_1	703141	702436	-	234	16S rRNA pseudouridine(516) synthase	FALSE	QEN71_03150	CP125295	703141	702436	-	234	16S rRNA pseudouridine(516) synthase	FALSE
identical		paras_001183	chromosome_1	704124	703302	-	273	glycine betaine/L-proline ABC transporter ATP-binding protein	FALSE	QEN71_03155	CP125295	704124	703302	-	273	glycine betaine/L-proline ABC transporter ATP-binding protein	FALSE
identical		paras_001184	chromosome_1	705128	704138	-	329	proline/glycine betaine ABC transporter permease	FALSE	QEN71_03160	CP125295	705128	704138	-	329	proline/glycine betaine ABC transporter permease	FALSE
identical		paras_001185	chromosome_1	706205	705167	-	345	ABC transporter substrate-binding protein	FALSE	QEN71_03165	CP125295	706205	705167	-	345	ABC transporter substrate-binding protein	FALSE
identical		paras_001186	chromosome_1	707452	706267	-	394	mandelate racemase/muconate lactonizing enzyme family protein	FALSE	QEN71_03170	CP125295	707452	706267	-	394	mandelate racemase/muconate lactonizing enzyme family protein	FALSE
identical		paras_001187	chromosome_1	707720	709151	+	476	PLP-dependent aminotransferase family protein	FALSE	QEN71_03175	CP125295	707720	709151	+	476	PLP-dependent aminotransferase family protein	FALSE
identical		paras_001188	chromosome_1	709265	710519	+	417	MFS transporter	FALSE	QEN71_03180	CP125295	709265	710519	+	417	MFS transporter	FALSE
identical		paras_001189	chromosome_1	711493	710557	-	311	alpha/beta hydrolase	FALSE	QEN71_03185	CP125295	711493	710557	-	311	alpha/beta hydrolase	FALSE
identical		paras_001190	chromosome_1	711763	713164	+	466	amino acid permease	FALSE	QEN71_03190	CP125295	711763	713164	+	466	amino acid permease	FALSE
identical		paras_001192	chromosome_1	714912	713508	-	467	oxygen-independent coproporphyrinogen III oxidase	FALSE	QEN71_03200	CP125295	714912	713508	-	467	oxygen-independent coproporphyrinogen III oxidase	FALSE
identical		paras_001193	chromosome_1	715133	715430	+	98	YkgJ family cysteine cluster protein	FALSE	QEN71_03205	CP125295	715133	715430	+	98	YkgJ family cysteine cluster protein	FALSE
identical		paras_001194	chromosome_1	715516	716110	+	197	DUF1439 domain-containing protein	FALSE	QEN71_03210	CP125295	715516	716110	+	197	DUF1439 domain-containing protein	FALSE
identical		paras_001195	chromosome_1	716189	717026	+	278	undecaprenyl-diphosphate phosphatase	FALSE	QEN71_03215	CP125295	716189	717026	+	278	undecaprenyl-diphosphate phosphatase	FALSE
identical		paras_001196	chromosome_1	717889	717109	-	259	tRNA (guanosine(46)-N7)-methyltransferase TrmB	FALSE	QEN71_03220	CP125295	717889	717109	-	259	tRNA (guanosine(46)-N7)-methyltransferase TrmB	FALSE
identical		paras_001198	chromosome_1	718815	718251	-	187	YggT family protein	FALSE	QEN71_03230	CP125295	718815	718251	-	187	YggT family protein	FALSE
identical		paras_001199	chromosome_1	719270	718949	-	106	EthD family reductase	FALSE	QEN71_03235	CP125295	719270	718949	-	106	EthD family reductase	FALSE
identical		paras_001200	chromosome_1	720380	719441	-	312	DUF2520 domain-containing protein	FALSE	QEN71_03240	CP125295	720380	719441	-	312	DUF2520 domain-containing protein	FALSE
identical		paras_001201	chromosome_1	720647	720809	+	53	hypothetical protein	FALSE	QEN71_03245	CP125295	720647	720809	+	53	hypothetical protein	FALSE
identical		paras_001202	chromosome_1	721225	721516	+	96	hypothetical protein	FALSE	QEN71_03250	CP125295	721225	721516	+	96	hypothetical protein	FALSE
identical		paras_001203	chromosome_1	722314	721636	-	225	LysE family transporter	FALSE	QEN71_03255	CP125295	722314	721636	-	225	LysE family transporter	FALSE
identical		paras_001204	chromosome_1	723949	722371	-	525	UbiD family decarboxylase	FALSE	QEN71_03260	CP125295	723949	722371	-	525	UbiD family decarboxylase	FALSE
identical		paras_001205	chromosome_1	724542	725742	+	399	transglycosylase SLT domain-containing protein	FALSE	QEN71_03265	CP125295	724542	725742	+	399	transglycosylase SLT domain-containing protein	FALSE
different start	6aa longer	paras_001206	chromosome_1	727135	725806	-	442	IS4 family transposase	FALSE	QEN71_03270	CP125295	727153	725806	-	448	IS4 family transposase	FALSE
identical		paras_001207	chromosome_1	728460	727266	-	397	pyridoxal phosphate-dependent aminotransferase	FALSE	QEN71_03275	CP125295	728460	727266	-	397	pyridoxal phosphate-dependent aminotransferase	FALSE
identical		paras_001208	chromosome_1	729018	728580	-	145	transcription antitermination factor NusB	FALSE	QEN71_03280	CP125295	729018	728580	-	145	transcription antitermination factor NusB	FALSE
identical		paras_001209	chromosome_1	729533	729014	-	172	6,7-dimethyl-8-ribityllumazine synthase	FALSE	QEN71_03285	CP125295	729533	729014	-	172	6,7-dimethyl-8-ribityllumazine synthase	FALSE
different annot.		paras_001210	chromosome_1	730748	729611	-	378	3,4-dihydroxy-2-butanone-4-phosphate synthase	FALSE	QEN71_03290	CP125295	730748	729611	-	378	bifunctional 3,4-dihydroxy-2-butanone-4-phosphate synthase/GTP cyclohydrolase II	FALSE
identical		paras_001211	chromosome_1	731477	730862	-	204	riboflavin synthase	FALSE	QEN71_03295	CP125295	731477	730862	-	204	riboflavin synthase	FALSE
identical		paras_001212	chromosome_1	732623	731501	-	373	bifunctional diaminohydroxyphosphoribosylaminopyrimidine deaminase/5-amino-6-(5-phosphoribosylamino)uracil reductase RibD	FALSE	QEN71_03300	CP125295	732623	731501	-	373	bifunctional diaminohydroxyphosphoribosylaminopyrimidine deaminase/5-amino-6-(5-phosphoribosylamino)uracil reductase RibD	FALSE
identical		paras_001213	chromosome_1	733943	732662	-	426	glutamate-1-semialdehyde 2,1-aminomutase	FALSE	QEN71_03305	CP125295	733943	732662	-	426	glutamate-1-semialdehyde 2,1-aminomutase	FALSE
identical		paras_001214	chromosome_1	734792	734147	-	214	hypothetical protein	FALSE	QEN71_03310	CP125295	734792	734147	-	214	hypothetical protein	FALSE
identical		paras_001215	chromosome_1	734975	736187	+	403	Bcr/CflA family multidrug efflux MFS transporter	FALSE	QEN71_03315	CP125295	734975	736187	+	403	Bcr/CflA family multidrug efflux MFS transporter	FALSE
identical		paras_001216	chromosome_1	738317	736400	-	638	bifunctional transcriptional regulator/glucokinase	FALSE	QEN71_03320	CP125295	738317	736400	-	638	bifunctional transcriptional regulator/glucokinase	FALSE
identical		paras_001217	chromosome_1	739002	738294	-	235	6-phosphogluconolactonase	FALSE	QEN71_03325	CP125295	739002	738294	-	235	6-phosphogluconolactonase	FALSE
identical		paras_001218	chromosome_1	740607	739149	-	485	glucose-6-phosphate dehydrogenase	FALSE	QEN71_03330	CP125295	740607	739149	-	485	glucose-6-phosphate dehydrogenase	FALSE
different annot.		paras_001219	chromosome_1	741136	742384	+	415	carbohydrate ABC transporter substrate-binding protein	FALSE	QEN71_03335	CP125295	741136	742384	+	415	ABC transporter substrate-binding protein	FALSE
identical		paras_001220	chromosome_1	742612	743491	+	292	sugar ABC transporter permease	FALSE	QEN71_03340	CP125295	742612	743491	+	292	sugar ABC transporter permease	FALSE
identical		paras_001221	chromosome_1	743480	744338	+	285	carbohydrate ABC transporter permease	FALSE	QEN71_03345	CP125295	743480	744338	+	285	carbohydrate ABC transporter permease	FALSE
identical		paras_001222	chromosome_1	744449	745565	+	371	sn-glycerol-3-phosphate ABC transporter ATP-binding protein UgpC	FALSE	QEN71_03350	CP125295	744449	745565	+	371	sn-glycerol-3-phosphate ABC transporter ATP-binding protein UgpC	FALSE
identical		paras_001223	chromosome_1	746138	747503	+	454	hypothetical protein	FALSE	QEN71_03355	CP125295	746138	747503	+	454	hypothetical protein	FALSE
old only		paras_001224	chromosome_1	747524	747887	+		deoxycytidylate deaminase	TRUE
identical		paras_001225	chromosome_1	749302	748031	-		IS256 family transposase	TRUE	QEN71_03360	CP125295	749302	748031	-		IS256 family transposase	TRUE
identical		paras_001226	chromosome_1	749983	749362	-	206	trimeric intracellular cation channel family protein	FALSE	QEN71_03365	CP125295	749983	749362	-	206	trimeric intracellular cation channel family protein	FALSE
new only										QEN71_03375	CP125295	750815	750950	+	44	hypothetical protein	FALSE
identical		paras_001227	chromosome_1	750817	749998	-	272	Smr/MutS family protein	FALSE	QEN71_03370	CP125295	750817	749998	-	272	Smr/MutS family protein	FALSE
identical		paras_001228	chromosome_1	751987	750979	-	335	thioredoxin-disulfide reductase	FALSE	QEN71_03380	CP125295	751987	750979	-	335	thioredoxin-disulfide reductase	FALSE
identical		paras_001229	chromosome_1	752472	754788	+	771	DNA translocase FtsK 4TM domain-containing protein	FALSE	QEN71_03385	CP125295	752472	754788	+	771	DNA translocase FtsK 4TM domain-containing protein	FALSE
identical		paras_001230	chromosome_1	754824	755520	+	231	outer membrane lipoprotein chaperone LolA	FALSE	QEN71_03390	CP125295	754824	755520	+	231	outer membrane lipoprotein chaperone LolA	FALSE
identical		paras_001231	chromosome_1	756444	755529	-	304	LysR family transcriptional regulator	FALSE	QEN71_03395	CP125295	756444	755529	-	304	LysR family transcriptional regulator	FALSE
identical		paras_001232	chromosome_1	756606	757599	+	330	agmatinase	FALSE	QEN71_03400	CP125295	756606	757599	+	330	agmatinase	FALSE
different annot.		paras_001233	chromosome_1	757846	759478	+	543	glycosyltransferase family protein	FALSE	QEN71_03405	CP125295	757846	759478	+	543	tetratricopeptide repeat-containing glycosyltransferase family protein	FALSE
identical		paras_001234	chromosome_1	760808	759491	-	438	putative hydroxymethylpyrimidine transporter CytX	FALSE	QEN71_03410	CP125295	760808	759491	-	438	putative hydroxymethylpyrimidine transporter CytX	FALSE
identical		paras_001235	chromosome_1	761117	762428	+	436	replication-associated recombination protein A	FALSE	QEN71_03415	CP125295	761117	762428	+	436	replication-associated recombination protein A	FALSE
identical		paras_001236	chromosome_1	762519	763818	+	432	serine--tRNA ligase	FALSE	QEN71_03420	CP125295	762519	763818	+	432	serine--tRNA ligase	FALSE
identical		paras_001238	chromosome_1	764370	764601	+	76	hypothetical protein	FALSE	QEN71_03430	CP125295	764370	764601	+	76	hypothetical protein	FALSE
different annot.		paras_001239	chromosome_1	765120	766461	+	446	PAS domain S-box protein	FALSE	QEN71_03435	CP125295	765120	766461	+	446	PAS domain-containing sensor histidine kinase	FALSE
different annot.		paras_001240	chromosome_1	766457	767129	+	223	response regulator transcription factor	FALSE	QEN71_03440	CP125295	766457	767129	+	223	response regulator	FALSE
identical		paras_001241	chromosome_1	767191	767578	+	128	response regulator	FALSE	QEN71_03445	CP125295	767191	767578	+	128	response regulator	FALSE
identical		paras_001242	chromosome_1	767817	769071	+	417	efflux RND transporter periplasmic adaptor subunit	FALSE	QEN71_03450	CP125295	767817	769071	+	417	efflux RND transporter periplasmic adaptor subunit	FALSE
identical		paras_001243	chromosome_1	769134	772395	+	1086	multidrug efflux RND transporter permease subunit	FALSE	QEN71_03455	CP125295	769134	772395	+	1086	multidrug efflux RND transporter permease subunit	FALSE
identical		paras_001244	chromosome_1	772396	773869	+	490	efflux transporter outer membrane subunit	FALSE	QEN71_03460	CP125295	772396	773869	+	490	efflux transporter outer membrane subunit	FALSE
identical		paras_001245	chromosome_1	773865	775215	+	449	paraquat-inducible protein A	FALSE	QEN71_03465	CP125295	773865	775215	+	449	paraquat-inducible protein A	FALSE
different annot.		paras_001246	chromosome_1	775211	776807	+	531	MCE family protein	FALSE	QEN71_03470	CP125295	775211	776807	+	531	MlaD family protein	FALSE
different annot.		paras_001247	chromosome_1	776803	777394	+	196	membrane integrity-associated transporter subunit PqiC	FALSE	QEN71_03475	CP125295	776803	777394	+	196	PqiC family protein	FALSE
different annot.		paras_001248	chromosome_1	778025	777500	-	174	type 1 fimbrial protein	FALSE	QEN71_03480	CP125295	778025	777500	-	174	fimbrial protein	FALSE
different start	193aa longer	paras_001249	chromosome_1	778661	778154	-	168	fimbrial protein	FALSE	QEN71_03485	CP125295	779240	778154	-	361	fimbrial protein	FALSE
different annot.		paras_001250	chromosome_1	782115	779358	-	918	fimbrial biogenesis outer membrane usher protein	FALSE	QEN71_03490	CP125295	782115	779358	-	918	fimbria/pilus outer membrane usher protein	FALSE
old only		paras_001252	chromosome_1	783055	783202	+	48	hypothetical protein	FALSE
identical		paras_001251	chromosome_1	783057	782313	-	247	fimbria/pilus periplasmic chaperone	FALSE	QEN71_03495	CP125295	783057	782313	-	247	fimbria/pilus periplasmic chaperone	FALSE
different annot.		paras_001253	chromosome_1	783832	783283	-	182	type 1 fimbrial protein	FALSE	QEN71_03500	CP125295	783832	783283	-	182	fimbrial protein	FALSE
identical		paras_001254	chromosome_1	784337	785123	+	261	type I methionyl aminopeptidase	FALSE	QEN71_03505	CP125295	784337	785123	+	261	type I methionyl aminopeptidase	FALSE
identical		paras_001255	chromosome_1	785364	785907	+	180	GNAT family N-acetyltransferase	FALSE	QEN71_03510	CP125295	785364	785907	+	180	GNAT family N-acetyltransferase	FALSE
identical		paras_001256	chromosome_1	786128	786965	+	278	septum site-determining protein MinC	FALSE	QEN71_03515	CP125295	786128	786965	+	278	septum site-determining protein MinC	FALSE
identical		paras_001257	chromosome_1	787054	787870	+	271	septum site-determining protein MinD	FALSE	QEN71_03520	CP125295	787054	787870	+	271	septum site-determining protein MinD	FALSE
identical		paras_001258	chromosome_1	787885	788140	+	84	cell division topological specificity factor MinE	FALSE	QEN71_03525	CP125295	787885	788140	+	84	cell division topological specificity factor MinE	FALSE
identical		paras_001259	chromosome_1	788398	788710	+	103	YXWGXW repeat-containing protein	FALSE	QEN71_03530	CP125295	788398	788710	+	103	YXWGXW repeat-containing protein	FALSE
identical		paras_001260	chromosome_1	790391	788993	-	465	chloride channel protein	FALSE	QEN71_03535	CP125295	790391	788993	-	465	chloride channel protein	FALSE
identical		paras_001261	chromosome_1	790663	791671	+	335	lipopolysaccharide heptosyltransferase I	FALSE	QEN71_03540	CP125295	790663	791671	+	335	lipopolysaccharide heptosyltransferase I	FALSE
identical		paras_001262	chromosome_1	792623	792443	-	59	hypothetical protein	FALSE	QEN71_03545	CP125295	792623	792443	-	59	hypothetical protein	FALSE
different annot.		paras_001263	chromosome_1	794139	792831	-	435	MHS family MFS transporter	FALSE	QEN71_03550	CP125295	794139	792831	-	435	MFS transporter	FALSE
identical		paras_001264	chromosome_1	795065	794558	-	168	TonB family protein	FALSE	QEN71_03555	CP125295	795065	794558	-	168	TonB family protein	FALSE
identical		paras_001265	chromosome_1	795243	795393	+	49	hypothetical protein	FALSE	QEN71_03560	CP125295	795243	795393	+	49	hypothetical protein	FALSE
identical		paras_001266	chromosome_1	795526	796723	+	398	tyrosine-type recombinase/integrase	FALSE	QEN71_03565	CP125295	795526	796723	+	398	tyrosine-type recombinase/integrase	FALSE
identical		paras_001267	chromosome_1	798059	797333	-	241	hypothetical protein	FALSE	QEN71_03570	CP125295	798059	797333	-	241	hypothetical protein	FALSE
identical		paras_001268	chromosome_1	798445	798148	-	98	hypothetical protein	FALSE	QEN71_03575	CP125295	798445	798148	-	98	hypothetical protein	FALSE
different annot.		paras_001269	chromosome_1	802719	798468	-	1416	RHS domain-containing protein	FALSE	QEN71_03580	CP125295	802719	798468	-	1416	RHS repeat-associated core domain-containing protein	FALSE
identical		paras_001270	chromosome_1	804089	802724	-	454	tetratricopeptide repeat protein	FALSE	QEN71_03585	CP125295	804089	802724	-	454	tetratricopeptide repeat protein	FALSE
different stop		paras_001271	chromosome_1	804831	804477	-		hypothetical protein	TRUE	QEN71_03590	CP125295	804831	804405	-	141	hypothetical protein	FALSE
identical		paras_001272	chromosome_1	805653	805110	-	180	hypothetical protein	FALSE	QEN71_03595	CP125295	805653	805110	-	180	hypothetical protein	FALSE
different start	33aa longer	paras_001273	chromosome_1	806554	805972	-	193	hypothetical protein	FALSE	QEN71_03600	CP125295	806653	805972	-	226	hypothetical protein	FALSE
identical		paras_001274	chromosome_1	807302	806687	-	204	hypothetical protein	FALSE	QEN71_03605	CP125295	807302	806687	-	204	hypothetical protein	FALSE
different start	60aa shorter	paras_001275	chromosome_1	808726	807298	-	475	AAA family ATPase	FALSE	QEN71_03610	CP125295	808546	807298	-	415	AAA family ATPase	FALSE
identical		paras_001276	chromosome_1	809115	808722	-	130	hypothetical protein	FALSE	QEN71_03615	CP125295	809115	808722	-	130	hypothetical protein	FALSE
identical		paras_001277	chromosome_1	809330	809114	-	71	AlpA family phage regulatory protein	FALSE	QEN71_03620	CP125295	809330	809114	-	71	AlpA family phage regulatory protein	FALSE
identical		paras_001278	chromosome_1	810252	809451	-	266	hypothetical protein	FALSE	QEN71_03625	CP125295	810252	809451	-	266	hypothetical protein	FALSE
different annot.		paras_001280	chromosome_1	811904	810689	-	404	oxygen-independent coproporphyrinogen III oxidase-like protein	FALSE	QEN71_03635	CP125295	811904	810689	-	404	radical SAM family heme chaperone HemW	FALSE
identical		paras_001281	chromosome_1	812536	811900	-	211	RdgB/HAM1 family non-canonical purine NTP pyrophosphatase	FALSE	QEN71_03640	CP125295	812536	811900	-	211	RdgB/HAM1 family non-canonical purine NTP pyrophosphatase	FALSE
identical		paras_001282	chromosome_1	813269	812528	-	246	ribonuclease PH	FALSE	QEN71_03645	CP125295	813269	812528	-	246	ribonuclease PH	FALSE
different annot.		paras_001283	chromosome_1	813566	814490	+	307	YicC family protein	FALSE	QEN71_03650	CP125295	813566	814490	+	307	YicC/YloC family endoribonuclease	FALSE
identical		paras_001284	chromosome_1	814508	815183	+	224	guanylate kinase	FALSE	QEN71_03655	CP125295	814508	815183	+	224	guanylate kinase	FALSE
identical		paras_001285	chromosome_1	815245	815449	+	67	DNA-directed RNA polymerase subunit omega	FALSE	QEN71_03660	CP125295	815245	815449	+	67	DNA-directed RNA polymerase subunit omega	FALSE
identical		paras_001286	chromosome_1	815528	817913	+	794	bifunctional (p)ppGpp synthetase/guanosine-3',5'-bis(diphosphate) 3'-pyrophosphohydrolase	FALSE	QEN71_03665	CP125295	815528	817913	+	794	bifunctional (p)ppGpp synthetase/guanosine-3',5'-bis(diphosphate) 3'-pyrophosphohydrolase	FALSE
identical		paras_001287	chromosome_1	817980	818469	+	162	DUF2591 family protein	FALSE	QEN71_03670	CP125295	817980	818469	+	162	DUF2591 family protein	FALSE
identical		paras_001290	chromosome_1	818934	819507	+	190	transcription elongation factor GreB	FALSE	QEN71_03685	CP125295	818934	819507	+	190	transcription elongation factor GreB	FALSE
identical		paras_001291	chromosome_1	820789	819625	-	387	porin	FALSE	QEN71_03690	CP125295	820789	819625	-	387	porin	FALSE
identical		paras_001292	chromosome_1	821565	821322	-	80	hypothetical protein	FALSE	QEN71_03695	CP125295	821565	821322	-	80	hypothetical protein	FALSE
identical		paras_001293	chromosome_1	821973	822177	+	67	cold-shock protein	FALSE	QEN71_03700	CP125295	821973	822177	+	67	cold-shock protein	FALSE
different annot.		paras_001294	chromosome_1	822501	823680	+	392	DNA polymerase III subunit epsilon	FALSE	QEN71_03705	CP125295	822501	823680	+	392	exonuclease domain-containing protein	FALSE
identical		paras_001295	chromosome_1	824273	823676	-	198	chorismate mutase	FALSE	QEN71_03710	CP125295	824273	823676	-	198	chorismate mutase	FALSE
identical		paras_001296	chromosome_1	824624	824459	-	54	hypothetical protein	FALSE	QEN71_03715	CP125295	824624	824459	-	54	hypothetical protein	FALSE
identical		paras_001297	chromosome_1	824758	824608	-	49	hypothetical protein	FALSE	QEN71_03720	CP125295	824758	824608	-	49	hypothetical protein	FALSE
identical		paras_001298	chromosome_1	824984	825365	+	126	DUF2946 domain-containing protein	FALSE	QEN71_03725	CP125295	824984	825365	+	126	DUF2946 domain-containing protein	FALSE
identical		paras_001300	chromosome_1	825529	827911	+	793	TonB-dependent receptor	FALSE	QEN71_03735	CP125295	825529	827911	+	793	TonB-dependent receptor	FALSE
identical		paras_001299	chromosome_1	825531	825372	-	52	hypothetical protein	FALSE	QEN71_03730	CP125295	825531	825372	-	52	hypothetical protein	FALSE
different annot.		paras_001301	chromosome_1	827898	829152	+	417	exo-alpha-sialidase	FALSE	QEN71_03740	CP125295	827898	829152	+	417	sialidase family protein	FALSE
identical		paras_001302	chromosome_1	829155	829623	+	155	TlpA family protein disulfide reductase	FALSE	QEN71_03745	CP125295	829155	829623	+	155	TlpA family protein disulfide reductase	FALSE
identical		paras_001303	chromosome_1	830565	829629	-	311	LysR family transcriptional regulator	FALSE	QEN71_03750	CP125295	830565	829629	-	311	LysR family transcriptional regulator	FALSE
identical		paras_001304	chromosome_1	830658	831909	+	416	CoA transferase	FALSE	QEN71_03755	CP125295	830658	831909	+	416	CoA transferase	FALSE
identical		paras_001305	chromosome_1	831901	833041	+	379	acyl-CoA dehydrogenase family protein	FALSE	QEN71_03760	CP125295	831901	833041	+	379	acyl-CoA dehydrogenase family protein	FALSE
identical		paras_001307	chromosome_1	834270	833253	-	338	class 1 fructose-bisphosphatase	FALSE	QEN71_03770	CP125295	834270	833253	-	338	class 1 fructose-bisphosphatase	FALSE
different annot.		paras_001308	chromosome_1	834862	834421	-	146	HigA family addiction module antidote protein	FALSE	QEN71_03775	CP125295	834862	834421	-	146	HigA family addiction module antitoxin	FALSE
identical		paras_001309	chromosome_1	835160	834878	-	93	type II toxin-antitoxin system RelE/ParE family toxin	FALSE	QEN71_03780	CP125295	835160	834878	-	93	type II toxin-antitoxin system RelE/ParE family toxin	FALSE
identical		paras_001310	chromosome_1	838021	835318	-	900	aminopeptidase N	FALSE	QEN71_03785	CP125295	838021	835318	-	900	aminopeptidase N	FALSE
identical		paras_001311	chromosome_1	838228	838930	+	233	DUF4136 domain-containing protein	FALSE	QEN71_03790	CP125295	838228	838930	+	233	DUF4136 domain-containing protein	FALSE
identical		paras_001312	chromosome_1	839612	839039	-	190	TMEM165/GDT1 family protein	FALSE	QEN71_03795	CP125295	839612	839039	-	190	TMEM165/GDT1 family protein	FALSE
identical		paras_001313	chromosome_1	840365	841106	+	246	beta-ketoacyl synthase chain length factor	FALSE	QEN71_03800	CP125295	840365	841106	+	246	beta-ketoacyl synthase chain length factor	FALSE
different annot.		paras_001314	chromosome_1	841089	841884	+	264	1-acyl-sn-glycerol-3-phosphate acyltransferase	FALSE	QEN71_03805	CP125295	841089	841884	+	264	lysophospholipid acyltransferase family protein	FALSE
different annot.		paras_001315	chromosome_1	841864	842164	+	99	acyl carrier protein	FALSE	QEN71_03810	CP125295	841864	842164	+	99	phosphopantetheine-binding protein	FALSE
identical		paras_001316	chromosome_1	842166	842418	+	83	acyl carrier protein	FALSE	QEN71_03815	CP125295	842166	842418	+	83	acyl carrier protein	FALSE
identical		paras_001317	chromosome_1	842417	843116	+	232	hypothetical protein	FALSE	QEN71_03820	CP125295	842417	843116	+	232	hypothetical protein	FALSE
identical		paras_001318	chromosome_1	843112	844801	+	562	AMP-binding protein	FALSE	QEN71_03825	CP125295	843112	844801	+	562	AMP-binding protein	FALSE
different annot.		paras_001319	chromosome_1	844797	846573	+	591	glycosyltransferase family 2 protein	FALSE	QEN71_03830	CP125295	844797	846573	+	591	glycosyltransferase	FALSE
different annot.		paras_001320	chromosome_1	846559	848158	+	532	aromatic amino acid lyase	FALSE	QEN71_03835	CP125295	846559	848158	+	532	aromatic amino acid ammonia-lyase	FALSE
different annot.		paras_001321	chromosome_1	848150	848588	+	145	acyl-CoA thioesterase	FALSE	QEN71_03840	CP125295	848150	848588	+	145	thioesterase family protein	FALSE
identical		paras_001322	chromosome_1	848575	849244	+	222	outer membrane lipoprotein carrier protein LolA	FALSE	QEN71_03845	CP125295	848575	849244	+	222	outer membrane lipoprotein carrier protein LolA	FALSE
identical		paras_001323	chromosome_1	849243	851661	+	805	MMPL family transporter	FALSE	QEN71_03850	CP125295	849243	851661	+	805	MMPL family transporter	FALSE
identical		paras_001324	chromosome_1	851657	852839	+	393	beta-ketoacyl-[acyl-carrier-protein] synthase family protein	FALSE	QEN71_03855	CP125295	851657	852839	+	393	beta-ketoacyl-[acyl-carrier-protein] synthase family protein	FALSE
identical		paras_001325	chromosome_1	852870	853365	+	164	hotdog family protein	FALSE	QEN71_03860	CP125295	852870	853365	+	164	hotdog family protein	FALSE
different annot.		paras_001326	chromosome_1	853361	854087	+	241	3-oxoacyl-ACP reductase FabG	FALSE	QEN71_03865	CP125295	853361	854087	+	241	3-ketoacyl-ACP reductase FabG2	FALSE
identical		paras_001327	chromosome_1	854086	855313	+	408	beta-ketoacyl-ACP synthase	FALSE	QEN71_03870	CP125295	854086	855313	+	408	beta-ketoacyl-ACP synthase	FALSE
different annot.		paras_001328	chromosome_1	855309	856536	+	408	beta-ketoacyl-ACP synthase I	FALSE	QEN71_03875	CP125295	855309	856536	+	408	beta-ketoacyl synthase N-terminal-like domain-containing protein	FALSE
identical		paras_001329	chromosome_1	856609	857044	+	144	hypothetical protein	FALSE	QEN71_03880	CP125295	856609	857044	+	144	hypothetical protein	FALSE
identical		paras_001330	chromosome_1	857070	857502	+	143	excinuclease ABC subunit A	FALSE	QEN71_03885	CP125295	857070	857502	+	143	excinuclease ABC subunit A	FALSE
identical		paras_001331	chromosome_1	858312	857547	-	254	class I SAM-dependent methyltransferase	FALSE	QEN71_03890	CP125295	858312	857547	-	254	class I SAM-dependent methyltransferase	FALSE
identical		paras_001332	chromosome_1	858434	859676	+	413	NAD(P)/FAD-dependent oxidoreductase	FALSE	QEN71_03895	CP125295	858434	859676	+	413	NAD(P)/FAD-dependent oxidoreductase	FALSE
identical		paras_001333	chromosome_1	861633	860295	-	445	guanine deaminase	FALSE	QEN71_03900	CP125295	861633	860295	-	445	guanine deaminase	FALSE
identical		paras_001334	chromosome_1	862702	861661	-	346	adenosine deaminase	FALSE	QEN71_03905	CP125295	862702	861661	-	346	adenosine deaminase	FALSE
identical		paras_001335	chromosome_1	863791	862780	-	336	xanthine dehydrogenase accessory protein XdhC	FALSE	QEN71_03910	CP125295	863791	862780	-	336	xanthine dehydrogenase accessory protein XdhC	FALSE
identical		paras_001336	chromosome_1	866318	863891	-	808	xanthine dehydrogenase molybdopterin binding subunit	FALSE	QEN71_03915	CP125295	866318	863891	-	808	xanthine dehydrogenase molybdopterin binding subunit	FALSE
identical		paras_001337	chromosome_1	867856	866314	-	513	xanthine dehydrogenase small subunit	FALSE	QEN71_03920	CP125295	867856	866314	-	513	xanthine dehydrogenase small subunit	FALSE
identical		paras_001338	chromosome_1	868012	868243	+	76	hypothetical protein	FALSE	QEN71_03925	CP125295	868012	868243	+	76	hypothetical protein	FALSE
identical		paras_001339	chromosome_1	869144	868637	-	168	disulfide bond formation protein B	FALSE	QEN71_03930	CP125295	869144	868637	-	168	disulfide bond formation protein B	FALSE
identical		paras_001340	chromosome_1	870629	869240	-	462	amidase	FALSE	QEN71_03935	CP125295	870629	869240	-	462	amidase	FALSE
identical		paras_001341	chromosome_1	870792	872562	+	589	cation:proton antiporter	FALSE	QEN71_03940	CP125295	870792	872562	+	589	cation:proton antiporter	FALSE
identical		paras_001342	chromosome_1	872720	874091	+	456	type 1 glutamine amidotransferase	FALSE	QEN71_03945	CP125295	872720	874091	+	456	type 1 glutamine amidotransferase	FALSE
identical		paras_001343	chromosome_1	874346	875090	+	247	DUF2968 domain-containing protein	FALSE	QEN71_03950	CP125295	874346	875090	+	247	DUF2968 domain-containing protein	FALSE
different start	14aa longer	paras_001344	chromosome_1	876129	875178	-	316	hypothetical protein	FALSE	QEN71_03955	CP125295	876171	875178	-	330	hypothetical protein	FALSE
identical		paras_001345	chromosome_1	876894	876327	-	188	GNAT family N-acetyltransferase	FALSE	QEN71_03960	CP125295	876894	876327	-	188	GNAT family N-acetyltransferase	FALSE
identical		paras_001346	chromosome_1	877308	878610	+	433	MFS transporter	FALSE	QEN71_03965	CP125295	877308	878610	+	433	MFS transporter	FALSE
identical		paras_001347	chromosome_1	880541	878693	-	615	tetratricopeptide repeat protein	FALSE	QEN71_03970	CP125295	880541	878693	-	615	tetratricopeptide repeat protein	FALSE
different annot.		paras_001348	chromosome_1	880687	881032	+	114	winged helix-turn-helix transcriptional regulator	FALSE	QEN71_03975	CP125295	880687	881032	+	114	metalloregulator ArsR/SmtB family transcription factor	FALSE
different annot.		paras_001349	chromosome_1	881028	882126	+	365	cation transporter	FALSE	QEN71_03980	CP125295	881028	882126	+	365	cation diffusion facilitator family transporter	FALSE
identical		paras_001350	chromosome_1	882235	883972	+	578	FAD-dependent monooxygenase	FALSE	QEN71_03985	CP125295	882235	883972	+	578	FAD-dependent monooxygenase	FALSE
identical		paras_001351	chromosome_1	884314	884059	-	84	formate dehydrogenase subunit delta	FALSE	QEN71_03990	CP125295	884314	884059	-	84	formate dehydrogenase subunit delta	FALSE
identical		paras_001352	chromosome_1	887263	884323	-	979	formate dehydrogenase subunit alpha	FALSE	QEN71_03995	CP125295	887263	884323	-	979	formate dehydrogenase subunit alpha	FALSE
different annot.		paras_001353	chromosome_1	888835	887278	-	518	formate dehydrogenase	FALSE	QEN71_04000	CP125295	888835	887278	-	518	NADH-ubiquinone oxidoreductase-F iron-sulfur binding region domain-containing protein	FALSE
identical		paras_001354	chromosome_1	889350	888831	-	172	NAD(P)H-dependent oxidoreductase subunit E	FALSE	QEN71_04005	CP125295	889350	888831	-	172	NAD(P)H-dependent oxidoreductase subunit E	FALSE
different annot.		paras_001355	chromosome_1	889484	890567	+	360	helix-turn-helix transcriptional regulator	FALSE	QEN71_04010	CP125295	889484	890567	+	360	substrate-binding domain-containing protein	FALSE
identical		paras_001356	chromosome_1	890710	890977	+	88	hypothetical protein	FALSE	QEN71_04015	CP125295	890710	890977	+	88	hypothetical protein	FALSE
identical		paras_001357	chromosome_1	891417	891057	-	119	hypothetical protein	FALSE	QEN71_04020	CP125295	891417	891057	-	119	hypothetical protein	FALSE
identical		paras_001358	chromosome_1	891754	892882	+	375	glycosyltransferase family 4 protein	FALSE	QEN71_04025	CP125295	891754	892882	+	375	glycosyltransferase family 4 protein	FALSE
identical		paras_001359	chromosome_1	893206	892921	-	94	PAAR domain-containing protein	FALSE	QEN71_04030	CP125295	893206	892921	-	94	PAAR domain-containing protein	FALSE
identical		paras_001361	chromosome_1	894590	893876	-	237	HAD-IA family hydrolase	FALSE	QEN71_04040	CP125295	894590	893876	-	237	HAD-IA family hydrolase	FALSE
identical		paras_001362	chromosome_1	895325	894626	-	232	bifunctional 2-polyprenyl-6-hydroxyphenol methylase/3-demethylubiquinol 3-O-methyltransferase UbiG	FALSE	QEN71_04045	CP125295	895325	894626	-	232	bifunctional 2-polyprenyl-6-hydroxyphenol methylase/3-demethylubiquinol 3-O-methyltransferase UbiG	FALSE
identical		paras_001363	chromosome_1	896189	895541	-	215	OmpA family protein	FALSE	QEN71_04050	CP125295	896189	895541	-	215	OmpA family protein	FALSE
identical		paras_001364	chromosome_1	896704	899332	+	875	DNA gyrase subunit A	FALSE	QEN71_04055	CP125295	896704	899332	+	875	DNA gyrase subunit A	FALSE
identical		paras_001365	chromosome_1	899449	900058	+	202	DUF2059 domain-containing protein	FALSE	QEN71_04060	CP125295	899449	900058	+	202	DUF2059 domain-containing protein	FALSE
identical		paras_001366	chromosome_1	900271	901354	+	360	3-phosphoserine/phosphohydroxythreonine transaminase	FALSE	QEN71_04065	CP125295	900271	901354	+	360	3-phosphoserine/phosphohydroxythreonine transaminase	FALSE
identical		paras_001367	chromosome_1	901423	902506	+	360	prephenate dehydratase	FALSE	QEN71_04070	CP125295	901423	902506	+	360	prephenate dehydratase	FALSE
identical		paras_001368	chromosome_1	902579	903695	+	371	histidinol-phosphate transaminase	FALSE	QEN71_04075	CP125295	902579	903695	+	371	histidinol-phosphate transaminase	FALSE
identical		paras_001369	chromosome_1	903746	904709	+	320	prephenate dehydrogenase/arogenate dehydrogenase family protein	FALSE	QEN71_04080	CP125295	903746	904709	+	320	prephenate dehydrogenase/arogenate dehydrogenase family protein	FALSE
identical		paras_001370	chromosome_1	904726	906031	+	434	3-phosphoshikimate 1-carboxyvinyltransferase	FALSE	QEN71_04085	CP125295	904726	906031	+	434	3-phosphoshikimate 1-carboxyvinyltransferase	FALSE
identical		paras_001371	chromosome_1	906079	906766	+	228	(d)CMP kinase	FALSE	QEN71_04090	CP125295	906079	906766	+	228	(d)CMP kinase	FALSE
identical		paras_001372	chromosome_1	906917	908648	+	576	30S ribosomal protein S1	FALSE	QEN71_04095	CP125295	906917	908648	+	576	30S ribosomal protein S1	FALSE
identical		paras_001373	chromosome_1	908670	908994	+	107	integration host factor subunit beta	FALSE	QEN71_04100	CP125295	908670	908994	+	107	integration host factor subunit beta	FALSE
identical		paras_001374	chromosome_1	909325	909619	+	97	LapA family protein	FALSE	QEN71_04105	CP125295	909325	909619	+	97	LapA family protein	FALSE
identical		paras_001375	chromosome_1	909675	910851	+	391	lipopolysaccharide assembly protein LapB	FALSE	QEN71_04110	CP125295	909675	910851	+	391	lipopolysaccharide assembly protein LapB	FALSE
identical		paras_001376	chromosome_1	910941	912354	+	470	UDP-glucose/GDP-mannose dehydrogenase family protein	FALSE	QEN71_04115	CP125295	910941	912354	+	470	UDP-glucose/GDP-mannose dehydrogenase family protein	FALSE
different start	24aa longer	paras_001377	chromosome_1	912382	913309	+	308	D-glycero-beta-D-manno-heptose-7-phosphate kinase	FALSE	QEN71_04120	CP125295	912310	913309	+	332	D-glycero-beta-D-manno-heptose-7-phosphate kinase	FALSE
identical		paras_001378	chromosome_1	913390	914383	+	330	ADP-glyceromanno-heptose 6-epimerase	FALSE	QEN71_04125	CP125295	913390	914383	+	330	ADP-glyceromanno-heptose 6-epimerase	FALSE
identical		paras_001379	chromosome_1	914461	914830	+	122	helix-hairpin-helix domain-containing protein	FALSE	QEN71_04130	CP125295	914461	914830	+	122	helix-hairpin-helix domain-containing protein	FALSE
identical		paras_001380	chromosome_1	915147	916050	+	300	cysteine synthase CysM	FALSE	QEN71_04135	CP125295	915147	916050	+	300	cysteine synthase CysM	FALSE
identical		paras_001381	chromosome_1	917336	916127	-	402	lytic murein transglycosylase B	FALSE	QEN71_04140	CP125295	917336	916127	-	402	lytic murein transglycosylase B	FALSE
identical		paras_001382	chromosome_1	917542	918466	+	307	histone deacetylase family protein	FALSE	QEN71_04145	CP125295	917542	918466	+	307	histone deacetylase family protein	FALSE
identical		paras_001383	chromosome_1	918497	919307	+	269	enoyl-CoA hydratase	FALSE	QEN71_04150	CP125295	918497	919307	+	269	enoyl-CoA hydratase	FALSE
different annot.		paras_001384	chromosome_1	920192	919313	-	292	alpha/beta hydrolase	FALSE	QEN71_04155	CP125295	920192	919313	-	292	lysophospholipase	FALSE
identical		paras_001385	chromosome_1	920431	921466	+	344	methionine ABC transporter ATP-binding protein	FALSE	QEN71_04160	CP125295	920431	921466	+	344	methionine ABC transporter ATP-binding protein	FALSE
different annot.		paras_001386	chromosome_1	921455	922109	+	217	ABC transporter permease	FALSE	QEN71_04165	CP125295	921455	922109	+	217	methionine ABC transporter permease	FALSE
identical		paras_001387	chromosome_1	922134	922935	+	266	MetQ/NlpA family ABC transporter substrate-binding protein	FALSE	QEN71_04170	CP125295	922134	922935	+	266	MetQ/NlpA family ABC transporter substrate-binding protein	FALSE
identical		paras_001388	chromosome_1	923184	923934	+	249	electron transfer flavoprotein subunit beta/FixA family protein	FALSE	QEN71_04175	CP125295	923184	923934	+	249	electron transfer flavoprotein subunit beta/FixA family protein	FALSE
identical		paras_001389	chromosome_1	923962	924898	+	311	electron transfer flavoprotein subunit alpha/FixB family protein	FALSE	QEN71_04180	CP125295	923962	924898	+	311	electron transfer flavoprotein subunit alpha/FixB family protein	FALSE
identical		paras_001390	chromosome_1	925000	926791	+	596	acyl-CoA dehydrogenase	FALSE	QEN71_04185	CP125295	925000	926791	+	596	acyl-CoA dehydrogenase	FALSE
identical		paras_001391	chromosome_1	928153	926866	-	428	D-amino acid dehydrogenase	FALSE	QEN71_04190	CP125295	928153	926866	-	428	D-amino acid dehydrogenase	FALSE
identical		paras_001392	chromosome_1	928319	928808	+	162	Lrp/AsnC ligand binding domain-containing protein	FALSE	QEN71_04195	CP125295	928319	928808	+	162	Lrp/AsnC ligand binding domain-containing protein	FALSE
identical		paras_001393	chromosome_1	928919	930059	+	379	PA0069 family radical SAM protein	FALSE	QEN71_04200	CP125295	928919	930059	+	379	PA0069 family radical SAM protein	FALSE
identical		paras_001394	chromosome_1	930541	930073	-	155	TM2 domain-containing protein	FALSE	QEN71_04205	CP125295	930541	930073	-	155	TM2 domain-containing protein	FALSE
identical		paras_001395	chromosome_1	930954	931209	+	84	30S ribosomal protein S16	FALSE	QEN71_04210	CP125295	930954	931209	+	84	30S ribosomal protein S16	FALSE
identical		paras_001396	chromosome_1	931304	932000	+	231	ribosome maturation factor RimM	FALSE	QEN71_04215	CP125295	931304	932000	+	231	ribosome maturation factor RimM	FALSE
identical		paras_001397	chromosome_1	932024	932792	+	255	tRNA (guanosine(37)-N1)-methyltransferase TrmD	FALSE	QEN71_04220	CP125295	932024	932792	+	255	tRNA (guanosine(37)-N1)-methyltransferase TrmD	FALSE
identical		paras_001398	chromosome_1	932937	933321	+	127	50S ribosomal protein L19	FALSE	QEN71_04225	CP125295	932937	933321	+	127	50S ribosomal protein L19	FALSE
identical		paras_001399	chromosome_1	933414	934122	+	235	CoA pyrophosphatase	FALSE	QEN71_04230	CP125295	933414	934122	+	235	CoA pyrophosphatase	FALSE
identical		paras_001400	chromosome_1	934285	935224	+	312	CobD/CbiB family protein	FALSE	QEN71_04235	CP125295	934285	935224	+	312	CobD/CbiB family protein	FALSE
identical		paras_001401	chromosome_1	935569	935248	-	106	DUF2007 domain-containing protein	FALSE	QEN71_04240	CP125295	935569	935248	-	106	DUF2007 domain-containing protein	FALSE
identical		paras_001402	chromosome_1	936534	935580	-	317	ribosome small subunit-dependent GTPase A	FALSE	QEN71_04245	CP125295	936534	935580	-	317	ribosome small subunit-dependent GTPase A	FALSE
identical		paras_001403	chromosome_1	937790	936530	-	419	M48 family metallopeptidase	FALSE	QEN71_04250	CP125295	937790	936530	-	419	M48 family metallopeptidase	FALSE
identical		paras_001404	chromosome_1	937881	938505	+	207	oligoribonuclease	FALSE	QEN71_04255	CP125295	937881	938505	+	207	oligoribonuclease	FALSE
identical		paras_001405	chromosome_1	939136	938509	-	208	molybdopterin adenylyltransferase	FALSE	QEN71_04260	CP125295	939136	938509	-	208	molybdopterin adenylyltransferase	FALSE
different start	3aa shorter	paras_001406	chromosome_1	939737	939116	-	206	ribosome-associated protein	FALSE	QEN71_04265	CP125295	939728	939116	-	203	ribosome biogenesis factor YjgA	FALSE
identical		paras_001407	chromosome_1	939948	941319	+	456	metalloprotease PmbA	FALSE	QEN71_04270	CP125295	939948	941319	+	456	metalloprotease PmbA	FALSE
identical		paras_001408	chromosome_1	942440	941939	-	166	dihydrofolate reductase	FALSE	QEN71_04275	CP125295	942440	941939	-	166	dihydrofolate reductase	FALSE
different annot.		paras_001409	chromosome_1	944082	942552	-	509	sigma-54-dependent Fis family transcriptional regulator	FALSE	QEN71_04280	CP125295	944082	942552	-	509	sigma-54 dependent transcriptional regulator	FALSE
different start	11aa longer	paras_001410	chromosome_1	945540	944106	-	477	hypothetical protein	FALSE	QEN71_04285	CP125295	945573	944106	-	488	hypothetical protein	FALSE
identical		paras_001411	chromosome_1	946491	945684	-	268	peptidase C39	FALSE	QEN71_04290	CP125295	946491	945684	-	268	peptidase C39	FALSE
identical		paras_001412	chromosome_1	947217	946497	-	239	C39 family peptidase	FALSE	QEN71_04295	CP125295	947217	946497	-	239	C39 family peptidase	FALSE
identical		paras_001413	chromosome_1	948711	947313	-	465	hypothetical protein	FALSE	QEN71_04300	CP125295	948711	947313	-	465	hypothetical protein	FALSE
identical		paras_001414	chromosome_1	949352	948740	-	203	hypothetical protein	FALSE	QEN71_04305	CP125295	949352	948740	-	203	hypothetical protein	FALSE
identical		paras_001415	chromosome_1	949861	949348	-	170	hypothetical protein	FALSE	QEN71_04310	CP125295	949861	949348	-	170	hypothetical protein	FALSE
identical		paras_001416	chromosome_1	950427	949944	-	160	hypothetical protein	FALSE	QEN71_04315	CP125295	950427	949944	-	160	hypothetical protein	FALSE
different annot.		paras_001417	chromosome_1	950974	952369	+	464	sigma-54-dependent Fis family transcriptional regulator	FALSE	QEN71_04320	CP125295	950974	952369	+	464	sigma-54 dependent transcriptional regulator	FALSE
identical		paras_001418	chromosome_1	952573	953545	+	323	thymidylate synthase	FALSE	QEN71_04325	CP125295	952573	953545	+	323	thymidylate synthase	FALSE
different annot.		paras_001419	chromosome_1	956297	953636	-	886	FecR protein	FALSE	QEN71_04330	CP125295	956297	953636	-	886	FecR domain-containing protein	FALSE
identical		paras_001420	chromosome_1	957163	956449	-	237	helix-turn-helix transcriptional regulator	FALSE	QEN71_04335	CP125295	957163	956449	-	237	helix-turn-helix transcriptional regulator	FALSE
identical		paras_001421	chromosome_1	957358	957499	+	46	hypothetical protein	FALSE	QEN71_04340	CP125295	957358	957499	+	46	hypothetical protein	FALSE
identical		paras_001422	chromosome_1	957624	958869	+	414	MFS transporter	FALSE	QEN71_04345	CP125295	957624	958869	+	414	MFS transporter	FALSE
identical		paras_001423	chromosome_1	958903	959953	+	349	helix-turn-helix domain-containing protein	FALSE	QEN71_04350	CP125295	958903	959953	+	349	helix-turn-helix domain-containing protein	FALSE
identical		paras_001424	chromosome_1	960087	960594	+	168	acyl-CoA thioesterase	FALSE	QEN71_04355	CP125295	960087	960594	+	168	acyl-CoA thioesterase	FALSE
identical		paras_001425	chromosome_1	962071	960670	-	466	class II fumarate hydratase	FALSE	QEN71_04360	CP125295	962071	960670	-	466	class II fumarate hydratase	FALSE
identical		paras_001426	chromosome_1	963750	962154	-	531	phospholipase D family protein	FALSE	QEN71_04365	CP125295	963750	962154	-	531	phospholipase D family protein	FALSE
identical		paras_001427	chromosome_1	965054	964094	-	319	bile acid:sodium symporter family protein	FALSE	QEN71_04370	CP125295	965054	964094	-	319	bile acid:sodium symporter family protein	FALSE
identical		paras_001428	chromosome_1	966851	965711	-	379	IS481 family transposase	FALSE	QEN71_04375	CP125295	966851	965711	-	379	IS481 family transposase	FALSE
identical		paras_001429	chromosome_1	968414	967022	-	463	MATE family efflux transporter	FALSE	QEN71_04380	CP125295	968414	967022	-	463	MATE family efflux transporter	FALSE
identical		paras_001430	chromosome_1	968852	968633	-	72	RNA-binding S4 domain-containing protein	FALSE	QEN71_04385	CP125295	968852	968633	-	72	RNA-binding S4 domain-containing protein	FALSE
identical		paras_001431	chromosome_1	969174	969642	+	155	hypothetical protein	FALSE	QEN71_04390	CP125295	969174	969642	+	155	hypothetical protein	FALSE
identical		paras_001432	chromosome_1	969689	969953	+	87	hypothetical protein	FALSE	QEN71_04395	CP125295	969689	969953	+	87	hypothetical protein	FALSE
identical		paras_001433	chromosome_1	970131	972336	+	734	ATP-dependent helicase	FALSE	QEN71_04400	CP125295	970131	972336	+	734	ATP-dependent helicase	FALSE
different annot.		paras_001434	chromosome_1	973177	972403	-	257	DUF4088 domain-containing protein	FALSE	QEN71_04405	CP125295	973177	972403	-	257	DUF4088 family protein	FALSE
identical		paras_001435	chromosome_1	973731	973407	-	107	AzlD domain-containing protein	FALSE	QEN71_04410	CP125295	973731	973407	-	107	AzlD domain-containing protein	FALSE
different start	32aa shorter	paras_001436	chromosome_1	974495	973727	-	255	AzlC family ABC transporter permease	FALSE	QEN71_04415	CP125295	974399	973727	-	223	AzlC family ABC transporter permease	FALSE
identical		paras_001437	chromosome_1	975409	974581	-	275	AraC family transcriptional regulator	FALSE	QEN71_04420	CP125295	975409	974581	-	275	AraC family transcriptional regulator	FALSE
identical		paras_001438	chromosome_1	975939	975447	-	163	CreA family protein	FALSE	QEN71_04425	CP125295	975939	975447	-	163	CreA family protein	FALSE
identical		paras_001441	chromosome_1	976764	976440	-	107	ferredoxin family protein	FALSE	QEN71_04440	CP125295	976764	976440	-	107	ferredoxin family protein	FALSE
identical		paras_001442	chromosome_1	977085	978285	+	399	nicotinate phosphoribosyltransferase	FALSE	QEN71_04445	CP125295	977085	978285	+	399	nicotinate phosphoribosyltransferase	FALSE
identical		paras_001443	chromosome_1	978478	979141	+	220	lactate utilization protein C	FALSE	QEN71_04450	CP125295	978478	979141	+	220	lactate utilization protein C	FALSE
identical		paras_001444	chromosome_1	979163	980570	+	468	sodium:proton antiporter	FALSE	QEN71_04455	CP125295	979163	980570	+	468	sodium:proton antiporter	FALSE
identical		paras_001445	chromosome_1	980624	981614	+	329	D-glycerate dehydrogenase	FALSE	QEN71_04460	CP125295	980624	981614	+	329	D-glycerate dehydrogenase	FALSE
identical		paras_001446	chromosome_1	981610	983095	+	494	DNA recombination protein RmuC	FALSE	QEN71_04465	CP125295	981610	983095	+	494	DNA recombination protein RmuC	FALSE
identical		paras_001447	chromosome_1	983655	983166	-	162	GNAT family N-acetyltransferase	FALSE	QEN71_04470	CP125295	983655	983166	-	162	GNAT family N-acetyltransferase	FALSE
identical		paras_001448	chromosome_1	983930	983654	-	91	hypothetical protein	FALSE	QEN71_04475	CP125295	983930	983654	-	91	hypothetical protein	FALSE
different annot.		paras_001449	chromosome_1	985298	984002	-	431	molybdopterin molybdenumtransferase MoeA	FALSE	QEN71_04480	CP125295	985298	984002	-	431	molybdopterin-binding protein	FALSE
identical		paras_001450	chromosome_1	986004	985389	-	204	molybdenum cofactor guanylyltransferase MobA	FALSE	QEN71_04485	CP125295	986004	985389	-	204	molybdenum cofactor guanylyltransferase MobA	FALSE
identical		paras_001451	chromosome_1	987132	986019	-	370	GTP 3',8-cyclase MoaA	FALSE	QEN71_04490	CP125295	987132	986019	-	370	GTP 3',8-cyclase MoaA	FALSE
identical		paras_001452	chromosome_1	990598	987304	-	1097	Rne/Rng family ribonuclease	FALSE	QEN71_04495	CP125295	990598	987304	-	1097	Rne/Rng family ribonuclease	FALSE
identical		paras_001453	chromosome_1	991360	992422	+	353	RluA family pseudouridine synthase	FALSE	QEN71_04500	CP125295	991360	992422	+	353	RluA family pseudouridine synthase	FALSE
identical		paras_001454	chromosome_1	992402	993062	+	219	HAD-IA family hydrolase	FALSE	QEN71_04505	CP125295	992402	993062	+	219	HAD-IA family hydrolase	FALSE
identical		paras_001455	chromosome_1	993058	993451	+	130	Rieske 2Fe-2S domain-containing protein	FALSE	QEN71_04510	CP125295	993058	993451	+	130	Rieske 2Fe-2S domain-containing protein	FALSE
identical		paras_001456	chromosome_1	993497	994508	+	336	S49 family peptidase	FALSE	QEN71_04515	CP125295	993497	994508	+	336	S49 family peptidase	FALSE
identical		paras_001457	chromosome_1	995284	994564	-	239	SAM-dependent methyltransferase	FALSE	QEN71_04520	CP125295	995284	994564	-	239	SAM-dependent methyltransferase	FALSE
different annot.		paras_001458	chromosome_1	995898	995280	-	205	septum formation protein Maf	FALSE	QEN71_04525	CP125295	995898	995280	-	205	Maf-like protein	FALSE
identical		paras_001459	chromosome_1	996124	996763	+	212	DUF177 domain-containing protein	FALSE	QEN71_04530	CP125295	996124	996763	+	212	DUF177 domain-containing protein	FALSE
identical		paras_001460	chromosome_1	996876	997056	+	59	50S ribosomal protein L32	FALSE	QEN71_04535	CP125295	996876	997056	+	59	50S ribosomal protein L32	FALSE
identical		paras_001461	chromosome_1	997191	998322	+	376	phosphate acyltransferase PlsX	FALSE	QEN71_04540	CP125295	997191	998322	+	376	phosphate acyltransferase PlsX	FALSE
different annot.		paras_001462	chromosome_1	998321	999311	+	329	ketoacyl-ACP synthase III	FALSE	QEN71_04545	CP125295	998321	999311	+	329	beta-ketoacyl-ACP synthase III	FALSE
identical		paras_001463	chromosome_1	999406	1000339	+	310	ACP S-malonyltransferase	FALSE	QEN71_04550	CP125295	999406	1000339	+	310	ACP S-malonyltransferase	FALSE
identical		paras_001464	chromosome_1	1000406	1001156	+	249	3-oxoacyl-ACP reductase FabG	FALSE	QEN71_04555	CP125295	1000406	1001156	+	249	3-oxoacyl-ACP reductase FabG	FALSE
identical		paras_001465	chromosome_1	1001304	1001544	+	79	acyl carrier protein	FALSE	QEN71_04560	CP125295	1001304	1001544	+	79	acyl carrier protein	FALSE
identical		paras_001466	chromosome_1	1001896	1003135	+	412	beta-ketoacyl-ACP synthase II	FALSE	QEN71_04565	CP125295	1001896	1003135	+	412	beta-ketoacyl-ACP synthase II	FALSE
different start	34aa longer	paras_001467	chromosome_1	1003241	1003625	+	127	hypothetical protein	FALSE	QEN71_04570	CP125295	1003139	1003625	+	161	hypothetical protein	FALSE
identical		paras_001468	chromosome_1	1003757	1004357	+	199	RNA polymerase sigma factor RpoE	FALSE	QEN71_04575	CP125295	1003757	1004357	+	199	RNA polymerase sigma factor RpoE	FALSE
identical		paras_001469	chromosome_1	1004452	1005094	+	213	sigma-E factor negative regulatory protein	FALSE	QEN71_04580	CP125295	1004452	1005094	+	213	sigma-E factor negative regulatory protein	FALSE
identical		paras_001470	chromosome_1	1005098	1006139	+	346	MucB/RseB C-terminal domain-containing protein	FALSE	QEN71_04585	CP125295	1005098	1006139	+	346	MucB/RseB C-terminal domain-containing protein	FALSE
identical		paras_001471	chromosome_1	1006158	1007667	+	502	DegQ family serine endoprotease	FALSE	QEN71_04590	CP125295	1006158	1007667	+	502	DegQ family serine endoprotease	FALSE
different start	24aa shorter	paras_001472	chromosome_1	1007663	1007942	+	92	glutaredoxin family protein	FALSE	QEN71_04595	CP125295	1007735	1007942	+	68	glutaredoxin family protein	FALSE
different annot.		paras_001473	chromosome_1	1008108	1009902	+	597	elongation factor 4	FALSE	QEN71_04600	CP125295	1008108	1009902	+	597	translation elongation factor 4	FALSE
identical		paras_001474	chromosome_1	1009921	1010815	+	297	signal peptidase I	FALSE	QEN71_04605	CP125295	1009921	1010815	+	297	signal peptidase I	FALSE
identical		paras_001475	chromosome_1	1010989	1012243	+	417	ribonuclease III	FALSE	QEN71_04610	CP125295	1010989	1012243	+	417	ribonuclease III	FALSE
identical		paras_001476	chromosome_1	1012307	1013207	+	299	GTPase Era	FALSE	QEN71_04615	CP125295	1012307	1013207	+	299	GTPase Era	FALSE
identical		paras_001477	chromosome_1	1013193	1014216	+	340	DNA repair protein RecO	FALSE	QEN71_04620	CP125295	1013193	1014216	+	340	DNA repair protein RecO	FALSE
identical		paras_001478	chromosome_1	1014212	1014977	+	254	pyridoxine 5'-phosphate synthase	FALSE	QEN71_04625	CP125295	1014212	1014977	+	254	pyridoxine 5'-phosphate synthase	FALSE
identical		paras_001479	chromosome_1	1014999	1015407	+	135	holo-ACP synthase	FALSE	QEN71_04630	CP125295	1014999	1015407	+	135	holo-ACP synthase	FALSE
identical		paras_001480	chromosome_1	1015473	1016505	+	343	beta-N-acetylhexosaminidase	FALSE	QEN71_04635	CP125295	1015473	1016505	+	343	beta-N-acetylhexosaminidase	FALSE
different annot.		paras_001481	chromosome_1	1017975	1016592	-	460	sigma-54-dependent Fis family transcriptional regulator	FALSE	QEN71_04640	CP125295	1017975	1016592	-	460	sigma-54 dependent transcriptional regulator	FALSE
identical		paras_001482	chromosome_1	1018306	1018099	-	68	CsbD family protein	FALSE	QEN71_04645	CP125295	1018306	1018099	-	68	CsbD family protein	FALSE
identical		paras_001483	chromosome_1	1018375	1018549	+	57	hypothetical protein	FALSE	QEN71_04650	CP125295	1018375	1018549	+	57	hypothetical protein	FALSE
identical		paras_001484	chromosome_1	1019152	1018594	-	185	elongation factor P	FALSE	QEN71_04655	CP125295	1019152	1018594	-	185	elongation factor P	FALSE
identical		paras_001485	chromosome_1	1020685	1019503	-	393	elongation factor P maturation arginine rhamnosyltransferase EarP	FALSE	QEN71_04660	CP125295	1020685	1019503	-	393	elongation factor P maturation arginine rhamnosyltransferase EarP	FALSE
identical		paras_001486	chromosome_1	1020794	1023005	+	736	excinuclease ABC subunit UvrC	FALSE	QEN71_04665	CP125295	1020794	1023005	+	736	excinuclease ABC subunit UvrC	FALSE
identical		paras_001487	chromosome_1	1023113	1023704	+	196	CDP-diacylglycerol--glycerol-3-phosphate 3-phosphatidyltransferase	FALSE	QEN71_04670	CP125295	1023113	1023704	+	196	CDP-diacylglycerol--glycerol-3-phosphate 3-phosphatidyltransferase	FALSE
identical		paras_001491	chromosome_1	1024481	1024965	+		GNAT family N-acetyltransferase	TRUE	QEN71_04690	CP125295	1024481	1024965	+		GNAT family N-acetyltransferase	TRUE
identical		paras_001492	chromosome_1	1025869	1024978	-	296	cytochrome c oxidase assembly protein	FALSE	QEN71_04695	CP125295	1025869	1024978	-	296	cytochrome c oxidase assembly protein	FALSE
identical		paras_001493	chromosome_1	1026384	1025904	-	159	copper chaperone PCu(A)C	FALSE	QEN71_04700	CP125295	1026384	1025904	-	159	copper chaperone PCu(A)C	FALSE
different start	16aa shorter	paras_001494	chromosome_1	1027028	1026401	-	208	SCO family protein	FALSE	QEN71_04705	CP125295	1026980	1026401	-	192	SCO family protein	FALSE
identical		paras_001495	chromosome_1	1027406	1028156	+	249	trehalose-phosphatase	FALSE	QEN71_04710	CP125295	1027406	1028156	+	249	trehalose-phosphatase	FALSE
identical		paras_001496	chromosome_1	1028208	1029639	+	476	alpha,alpha-trehalose-phosphate synthase (UDP-forming)	FALSE	QEN71_04715	CP125295	1028208	1029639	+	476	alpha,alpha-trehalose-phosphate synthase (UDP-forming)	FALSE
identical		paras_001497	chromosome_1	1031564	1029728	-	611	ABC transporter ATP-binding protein	FALSE	QEN71_04720	CP125295	1031564	1029728	-	611	ABC transporter ATP-binding protein	FALSE
identical		paras_001498	chromosome_1	1032299	1033364	+	354	glycosyltransferase family 4 protein	FALSE	QEN71_04725	CP125295	1032299	1033364	+	354	glycosyltransferase family 4 protein	FALSE
identical		paras_001499	chromosome_1	1033598	1034447	+	282	hypothetical protein	FALSE	QEN71_04730	CP125295	1033598	1034447	+	282	hypothetical protein	FALSE
identical		paras_001500	chromosome_1	1034526	1034985	+	152	DUF2214 family protein	FALSE	QEN71_04735	CP125295	1034526	1034985	+	152	DUF2214 family protein	FALSE
identical		paras_001502	chromosome_1	1036018	1035268	-	249	DNA polymerase III subunit epsilon	FALSE	QEN71_04745	CP125295	1036018	1035268	-	249	DNA polymerase III subunit epsilon	FALSE
identical		paras_001503	chromosome_1	1036538	1036091	-	148	ribonuclease HI	FALSE	QEN71_04750	CP125295	1036538	1036091	-	148	ribonuclease HI	FALSE
identical		paras_001504	chromosome_1	1037350	1036534	-	271	class I SAM-dependent methyltransferase	FALSE	QEN71_04755	CP125295	1037350	1036534	-	271	class I SAM-dependent methyltransferase	FALSE
identical		paras_001505	chromosome_1	1037369	1038173	+	267	hydroxyacylglutathione hydrolase	FALSE	QEN71_04760	CP125295	1037369	1038173	+	267	hydroxyacylglutathione hydrolase	FALSE
identical		paras_001506	chromosome_1	1038328	1040011	+	560	transglycosylase SLT domain-containing protein	FALSE	QEN71_04765	CP125295	1038328	1040011	+	560	transglycosylase SLT domain-containing protein	FALSE
identical		paras_001507	chromosome_1	1040248	1041493	+	414	MFS transporter	FALSE	QEN71_04770	CP125295	1040248	1041493	+	414	MFS transporter	FALSE
identical		paras_001508	chromosome_1	1041945	1043100	+	384	glutamine-hydrolyzing carbamoyl-phosphate synthase small subunit	FALSE	QEN71_04775	CP125295	1041945	1043100	+	384	glutamine-hydrolyzing carbamoyl-phosphate synthase small subunit	FALSE
identical		paras_001509	chromosome_1	1043233	1046488	+	1084	carbamoyl-phosphate synthase large subunit	FALSE	QEN71_04780	CP125295	1043233	1046488	+	1084	carbamoyl-phosphate synthase large subunit	FALSE
identical		paras_001510	chromosome_1	1046639	1047116	+	158	transcription elongation factor GreA	FALSE	QEN71_04785	CP125295	1046639	1047116	+	158	transcription elongation factor GreA	FALSE
identical		paras_001511	chromosome_1	1047135	1047642	+	168	DUF4149 domain-containing protein	FALSE	QEN71_04790	CP125295	1047135	1047642	+	168	DUF4149 domain-containing protein	FALSE
identical		paras_001512	chromosome_1	1048333	1047778	-	184	YhbY family RNA-binding protein	FALSE	QEN71_04795	CP125295	1048333	1047778	-	184	YhbY family RNA-binding protein	FALSE
identical		paras_001513	chromosome_1	1048584	1049247	+	220	RlmE family RNA methyltransferase	FALSE	QEN71_04800	CP125295	1048584	1049247	+	220	RlmE family RNA methyltransferase	FALSE
identical		paras_001514	chromosome_1	1049433	1051323	+	629	ATP-dependent zinc metalloprotease FtsH	FALSE	QEN71_04805	CP125295	1049433	1051323	+	629	ATP-dependent zinc metalloprotease FtsH	FALSE
identical		paras_001515	chromosome_1	1051458	1052343	+	294	dihydropteroate synthase	FALSE	QEN71_04810	CP125295	1051458	1052343	+	294	dihydropteroate synthase	FALSE
identical		paras_001516	chromosome_1	1052371	1053730	+	452	phosphoglucosamine mutase	FALSE	QEN71_04815	CP125295	1052371	1053730	+	452	phosphoglucosamine mutase	FALSE
identical		paras_001517	chromosome_1	1054049	1055081	+	343	phosphate ABC transporter substrate-binding protein PstS	FALSE	QEN71_04820	CP125295	1054049	1055081	+	343	phosphate ABC transporter substrate-binding protein PstS	FALSE
identical		paras_001518	chromosome_1	1055237	1056236	+	332	phosphate ABC transporter permease PstC	FALSE	QEN71_04825	CP125295	1055237	1056236	+	332	phosphate ABC transporter permease PstC	FALSE
identical		paras_001519	chromosome_1	1056232	1057129	+	298	phosphate ABC transporter permease PstA	FALSE	QEN71_04830	CP125295	1056232	1057129	+	298	phosphate ABC transporter permease PstA	FALSE
identical		paras_001520	chromosome_1	1057144	1057993	+	282	phosphate ABC transporter ATP-binding protein PstB	FALSE	QEN71_04835	CP125295	1057144	1057993	+	282	phosphate ABC transporter ATP-binding protein PstB	FALSE
identical		paras_001521	chromosome_1	1058028	1058733	+	234	phosphate signaling complex protein PhoU	FALSE	QEN71_04840	CP125295	1058028	1058733	+	234	phosphate signaling complex protein PhoU	FALSE
identical		paras_001522	chromosome_1	1058797	1059499	+	233	phosphate regulon transcriptional regulator PhoB	FALSE	QEN71_04845	CP125295	1058797	1059499	+	233	phosphate regulon transcriptional regulator PhoB	FALSE
identical		paras_001523	chromosome_1	1059601	1060915	+	437	phosphate regulon sensor histidine kinase PhoR	FALSE	QEN71_04850	CP125295	1059601	1060915	+	437	phosphate regulon sensor histidine kinase PhoR	FALSE
different start	20aa shorter	paras_001524	chromosome_1	1063193	1061585	-	535	exopolyphosphatase	FALSE	QEN71_04855	CP125295	1063133	1061585	-	515	exopolyphosphatase	FALSE
identical		paras_001525	chromosome_1	1063371	1065435	+	687	polyphosphate kinase 1	FALSE	QEN71_04860	CP125295	1063371	1065435	+	687	polyphosphate kinase 1	FALSE
different annot.		paras_001526	chromosome_1	1066896	1066080	-	271	GNAT family N-acetyltransferase	FALSE	QEN71_04865	CP125295	1066896	1066080	-	271	GNAT family N-acyltransferase	FALSE
identical		paras_001527	chromosome_1	1067520	1067061	-	152	histidine phosphatase family protein	FALSE	QEN71_04870	CP125295	1067520	1067061	-	152	histidine phosphatase family protein	FALSE
different annot.		paras_001529	chromosome_1	1068087	1067928	-	52	DUF3309 domain-containing protein	FALSE	QEN71_04880	CP125295	1068087	1067928	-	52	DUF3309 family protein	FALSE
identical		paras_001530	chromosome_1	1068567	1068393	-	57	hypothetical protein	FALSE	QEN71_04885	CP125295	1068567	1068393	-	57	hypothetical protein	FALSE
identical		paras_001531	chromosome_1	1068733	1068907	+	57	hypothetical protein	FALSE	QEN71_04890	CP125295	1068733	1068907	+	57	hypothetical protein	FALSE
different start	10aa longer	paras_001532	chromosome_1	1070290	1068931	-	452	MATE family efflux transporter	FALSE	QEN71_04895	CP125295	1070320	1068931	-	462	MATE family efflux transporter	FALSE
identical		paras_001533	chromosome_1	1070625	1070316	-	102	DUF2288 domain-containing protein	FALSE	QEN71_04900	CP125295	1070625	1070316	-	102	DUF2288 domain-containing protein	FALSE
identical		paras_001534	chromosome_1	1071631	1071301	-	109	hypothetical protein	FALSE	QEN71_04905	CP125295	1071631	1071301	-	109	hypothetical protein	FALSE
identical		paras_001535	chromosome_1	1072552	1071838	-	237	peptidoglycan DD-metalloendopeptidase family protein	FALSE	QEN71_04910	CP125295	1072552	1071838	-	237	peptidoglycan DD-metalloendopeptidase family protein	FALSE
identical		paras_001537	chromosome_1	1073620	1073917	+	98	hypothetical protein	FALSE	QEN71_04920	CP125295	1073620	1073917	+	98	hypothetical protein	FALSE
identical		paras_001536	chromosome_1	1073622	1072704	-	305	aldose epimerase	FALSE	QEN71_04915	CP125295	1073622	1072704	-	305	aldose epimerase	FALSE
identical		paras_001538	chromosome_1	1074189	1075020	+	276	undecaprenyl-diphosphate phosphatase	FALSE	QEN71_04925	CP125295	1074189	1075020	+	276	undecaprenyl-diphosphate phosphatase	FALSE
identical		paras_001540	chromosome_1	1077011	1075433	-	525	acid phosphatase	FALSE	QEN71_04935	CP125295	1077011	1075433	-	525	acid phosphatase	FALSE
different start	11aa shorter	paras_001541	chromosome_1	1077228	1078635	+	468	c-type cytochrome	FALSE	QEN71_04940	CP125295	1077261	1078635	+	457	cytochrome c peroxidase	FALSE
different start	19aa longer	paras_001542	chromosome_1	1078844	1078613	-	76	hypothetical protein	FALSE	QEN71_04945	CP125295	1078901	1078613	-	95	hypothetical protein	FALSE
different annot.		paras_001543	chromosome_1	1079148	1079538	+	129	hypothetical protein	FALSE	QEN71_04950	CP125295	1079148	1079538	+	129	RT0821/Lpp0805 family surface protein	FALSE
identical		paras_001544	chromosome_1	1079534	1079993	+	152	NUDIX hydrolase	FALSE	QEN71_04955	CP125295	1079534	1079993	+	152	NUDIX hydrolase	FALSE
identical		paras_001545	chromosome_1	1080922	1080007	-	304	transporter substrate-binding domain-containing protein	FALSE	QEN71_04960	CP125295	1080922	1080007	-	304	transporter substrate-binding domain-containing protein	FALSE
identical		paras_001546	chromosome_1	1082785	1081063	-	573	glutamine--tRNA ligase/YqeY domain fusion protein	FALSE	QEN71_04965	CP125295	1082785	1081063	-	573	glutamine--tRNA ligase/YqeY domain fusion protein	FALSE
identical		paras_001547	chromosome_1	1083282	1085088	+	601	gamma-glutamyltransferase	FALSE	QEN71_04970	CP125295	1083282	1085088	+	601	gamma-glutamyltransferase	FALSE
identical		paras_001548	chromosome_1	1085140	1085692	+	183	alpha/beta hydrolase	FALSE	QEN71_04975	CP125295	1085140	1085692	+	183	alpha/beta hydrolase	FALSE
different annot.		paras_001549	chromosome_1	1086989	1085768	-	406	CoA transferase	FALSE	QEN71_04980	CP125295	1086989	1085768	-	406	CaiB/BaiF CoA-transferase family protein	FALSE
identical		paras_001550	chromosome_1	1087299	1089924	+	874	alanine--tRNA ligase	FALSE	QEN71_04985	CP125295	1087299	1089924	+	874	alanine--tRNA ligase	FALSE
identical		paras_001551	chromosome_1	1090950	1090044	-	301	LysR family transcriptional regulator	FALSE	QEN71_04990	CP125295	1090950	1090044	-	301	LysR family transcriptional regulator	FALSE
identical		paras_001552	chromosome_1	1091057	1092293	+	411	YbfB/YjiJ family MFS transporter	FALSE	QEN71_04995	CP125295	1091057	1092293	+	411	YbfB/YjiJ family MFS transporter	FALSE
identical		paras_001553	chromosome_1	1092489	1093521	+	343	low specificity L-threonine aldolase	FALSE	QEN71_05000	CP125295	1092489	1093521	+	343	low specificity L-threonine aldolase	FALSE
identical		paras_001554	chromosome_1	1093563	1094094	+	176	NUDIX domain-containing protein	FALSE	QEN71_05005	CP125295	1093563	1094094	+	176	NUDIX domain-containing protein	FALSE
identical		paras_001555	chromosome_1	1094161	1095310	+	382	iron-containing alcohol dehydrogenase	FALSE	QEN71_05010	CP125295	1094161	1095310	+	382	iron-containing alcohol dehydrogenase	FALSE
different annot.		paras_001556	chromosome_1	1095344	1095803	+	152	acyl-CoA thioesterase	FALSE	QEN71_05015	CP125295	1095344	1095803	+	152	thioesterase family protein	FALSE
identical		paras_001557	chromosome_1	1095806	1096745	+	312	branched-chain amino acid ABC transporter permease	FALSE	QEN71_05020	CP125295	1095806	1096745	+	312	branched-chain amino acid ABC transporter permease	FALSE
different start	21aa shorter	paras_001558	chromosome_1	1096674	1097997	+	440	branched-chain amino acid ABC transporter permease	FALSE	QEN71_05025	CP125295	1096737	1097997	+	419	branched-chain amino acid ABC transporter permease	FALSE
identical		paras_001559	chromosome_1	1097993	1098764	+	256	ABC transporter ATP-binding protein	FALSE	QEN71_05030	CP125295	1097993	1098764	+	256	ABC transporter ATP-binding protein	FALSE
identical		paras_001560	chromosome_1	1098760	1099474	+	237	ABC transporter ATP-binding protein	FALSE	QEN71_05035	CP125295	1098760	1099474	+	237	ABC transporter ATP-binding protein	FALSE
different start	15aa longer	paras_001561	chromosome_1	1099738	1101850	+	703	hypothetical protein	FALSE	QEN71_05040	CP125295	1099693	1101850	+	718	hypothetical protein	FALSE
identical		paras_001562	chromosome_1	1103332	1102525	-	268	5-deoxy-glucuronate isomerase	FALSE	QEN71_05045	CP125295	1103332	1102525	-	268	5-deoxy-glucuronate isomerase	FALSE
identical		paras_001563	chromosome_1	1104249	1103328	-	306	myo-inosose-2 dehydratase	FALSE	QEN71_05050	CP125295	1104249	1103328	-	306	myo-inosose-2 dehydratase	FALSE
identical		paras_001564	chromosome_1	1106197	1104259	-	645	3D-(3,5/4)-trihydroxycyclohexane-1,2-dione acylhydrolase (decyclizing)	FALSE	QEN71_05055	CP125295	1106197	1104259	-	645	3D-(3,5/4)-trihydroxycyclohexane-1,2-dione acylhydrolase (decyclizing)	FALSE
identical		paras_001565	chromosome_1	1108227	1106193	-	677	5-dehydro-2-deoxygluconokinase	FALSE	QEN71_05060	CP125295	1108227	1106193	-	677	5-dehydro-2-deoxygluconokinase	FALSE
different annot.		paras_001566	chromosome_1	1109077	1108273	-	267	sugar ABC transporter ATP-binding protein	FALSE	QEN71_05065	CP125295	1109077	1108273	-	267	ATP-binding cassette domain-containing protein	FALSE
identical		paras_001567	chromosome_1	1110274	1109095	-	392	ABC transporter permease	FALSE	QEN71_05070	CP125295	1110274	1109095	-	392	ABC transporter permease	FALSE
identical		paras_001568	chromosome_1	1111537	1110481	-	351	sugar ABC transporter substrate-binding protein	FALSE	QEN71_05075	CP125295	1111537	1110481	-	351	sugar ABC transporter substrate-binding protein	FALSE
identical		paras_001569	chromosome_1	1111819	1112701	+	293	MurR/RpiR family transcriptional regulator	FALSE	QEN71_05080	CP125295	1111819	1112701	+	293	MurR/RpiR family transcriptional regulator	FALSE
identical		paras_001570	chromosome_1	1112693	1113713	+	339	inositol 2-dehydrogenase	FALSE	QEN71_05085	CP125295	1112693	1113713	+	339	inositol 2-dehydrogenase	FALSE
identical		paras_001571	chromosome_1	1113712	1114735	+	340	Gfo/Idh/MocA family oxidoreductase	FALSE	QEN71_05090	CP125295	1113712	1114735	+	340	Gfo/Idh/MocA family oxidoreductase	FALSE
identical		paras_001572	chromosome_1	1114852	1115083	+	76	sulfurtransferase TusA family protein	FALSE	QEN71_05095	CP125295	1114852	1115083	+	76	sulfurtransferase TusA family protein	FALSE
identical		paras_001573	chromosome_1	1116672	1115790	-	293	UTP--glucose-1-phosphate uridylyltransferase GalU	FALSE	QEN71_05100	CP125295	1116672	1115790	-	293	UTP--glucose-1-phosphate uridylyltransferase GalU	FALSE
identical		paras_001574	chromosome_1	1119618	1116744	-	957	valine--tRNA ligase	FALSE	QEN71_05105	CP125295	1119618	1116744	-	957	valine--tRNA ligase	FALSE
different annot.		paras_001575	chromosome_1	1119811	1122202	+	796	UvrD-helicase domain-containing protein	FALSE	QEN71_05110	CP125295	1119811	1122202	+	796	3'-5' exonuclease	FALSE
identical		paras_001576	chromosome_1	1122198	1122987	+	262	5'-methylthioadenosine/adenosylhomocysteine nucleosidase	FALSE	QEN71_05115	CP125295	1122198	1122987	+	262	5'-methylthioadenosine/adenosylhomocysteine nucleosidase	FALSE
identical		paras_001577	chromosome_1	1124899	1122991	-	635	propionate--CoA ligase	FALSE	QEN71_05120	CP125295	1124899	1122991	-	635	propionate--CoA ligase	FALSE
different start	9aa longer	paras_001578	chromosome_1	1126911	1125684	-	408	MFS transporter	FALSE	QEN71_05125	CP125295	1126938	1125684	-	417	MFS transporter	FALSE
different annot.		paras_001579	chromosome_1	1127391	1129053	+	553	MCP four helix bundle domain-containing protein	FALSE	QEN71_05130	CP125295	1127391	1129053	+	553	methyl-accepting chemotaxis protein	FALSE
identical		paras_001580	chromosome_1	1130561	1129700	-	286	HlyD family secretion protein	FALSE	QEN71_05135	CP125295	1130561	1129700	-	286	HlyD family secretion protein	FALSE
identical		paras_001581	chromosome_1	1130775	1130574	-	66	DUF1656 domain-containing protein	FALSE	QEN71_05140	CP125295	1130775	1130574	-	66	DUF1656 domain-containing protein	FALSE
identical		paras_001582	chromosome_1	1132993	1130764	-	742	FUSC family protein	FALSE	QEN71_05145	CP125295	1132993	1130764	-	742	FUSC family protein	FALSE
identical		paras_001583	chromosome_1	1134564	1133007	-	518	efflux transporter outer membrane subunit	FALSE	QEN71_05150	CP125295	1134564	1133007	-	518	efflux transporter outer membrane subunit	FALSE
identical		paras_001584	chromosome_1	1134726	1135665	+	312	LysR family transcriptional regulator	FALSE	QEN71_05155	CP125295	1134726	1135665	+	312	LysR family transcriptional regulator	FALSE
identical		paras_001585	chromosome_1	1135835	1135997	+	53	hypothetical protein	FALSE	QEN71_05160	CP125295	1135835	1135997	+	53	hypothetical protein	FALSE
identical		paras_001586	chromosome_1	1136845	1136014	-	276	metallophosphoesterase	FALSE	QEN71_05165	CP125295	1136845	1136014	-	276	metallophosphoesterase	FALSE
identical		paras_001587	chromosome_1	1138311	1136883	-	475	FAD-binding oxidoreductase	FALSE	QEN71_05170	CP125295	1138311	1136883	-	475	FAD-binding oxidoreductase	FALSE
identical		paras_001588	chromosome_1	1138854	1138422	-	143	DUF2069 domain-containing protein	FALSE	QEN71_05175	CP125295	1138854	1138422	-	143	DUF2069 domain-containing protein	FALSE
identical		paras_001589	chromosome_1	1139459	1138856	-	200	NAD(P)H:quinone oxidoreductase	FALSE	QEN71_05180	CP125295	1139459	1138856	-	200	NAD(P)H:quinone oxidoreductase	FALSE
identical		paras_001590	chromosome_1	1139655	1140972	+	438	YihY family inner membrane protein	FALSE	QEN71_05185	CP125295	1139655	1140972	+	438	YihY family inner membrane protein	FALSE
identical		paras_001591	chromosome_1	1141317	1140993	-	107	DUF962 domain-containing protein	FALSE	QEN71_05190	CP125295	1141317	1140993	-	107	DUF962 domain-containing protein	FALSE
identical		paras_001592	chromosome_1	1142304	1141458	-	281	alpha/beta hydrolase	FALSE	QEN71_05195	CP125295	1142304	1141458	-	281	alpha/beta hydrolase	FALSE
identical		paras_001593	chromosome_1	1143638	1142300	-	445	O-acetylhomoserine aminocarboxypropyltransferase	FALSE	QEN71_05200	CP125295	1143638	1142300	-	445	O-acetylhomoserine aminocarboxypropyltransferase	FALSE
identical		paras_001594	chromosome_1	1144050	1144518	+	155	CBS domain-containing protein	FALSE	QEN71_05205	CP125295	1144050	1144518	+	155	CBS domain-containing protein	FALSE
identical		paras_001595	chromosome_1	1144662	1146600	+	645	MFS transporter	FALSE	QEN71_05210	CP125295	1144662	1146600	+	645	MFS transporter	FALSE
identical		paras_001596	chromosome_1	1146742	1147843	+	366	chorismate synthase	FALSE	QEN71_05215	CP125295	1146742	1147843	+	366	chorismate synthase	FALSE
different annot.		paras_001597	chromosome_1	1147889	1149353	+	487	glycosyltransferase family protein	FALSE	QEN71_05220	CP125295	1147889	1149353	+	487	tetratricopeptide repeat-containing glycosyltransferase family protein	FALSE
identical		paras_001598	chromosome_1	1151108	1149434	-	557	electron transfer flavoprotein-ubiquinone oxidoreductase	FALSE	QEN71_05225	CP125295	1151108	1149434	-	557	electron transfer flavoprotein-ubiquinone oxidoreductase	FALSE
identical		paras_001599	chromosome_1	1151293	1152070	+	258	SDR family oxidoreductase	FALSE	QEN71_05230	CP125295	1151293	1152070	+	258	SDR family oxidoreductase	FALSE
different annot.		paras_001600	chromosome_1	1152269	1152698	+	142	acyl-CoA thioesterase	FALSE	QEN71_05235	CP125295	1152269	1152698	+	142	thioesterase family protein	FALSE
identical		paras_001601	chromosome_1	1153317	1152771	-	181	PAS and helix-turn-helix domain-containing protein	FALSE	QEN71_05240	CP125295	1153317	1152771	-	181	PAS and helix-turn-helix domain-containing protein	FALSE
identical		paras_001602	chromosome_1	1153594	1154299	+	234	CoA transferase subunit A	FALSE	QEN71_05245	CP125295	1153594	1154299	+	234	CoA transferase subunit A	FALSE
identical		paras_001603	chromosome_1	1154301	1154943	+	213	CoA transferase subunit B	FALSE	QEN71_05250	CP125295	1154301	1154943	+	213	CoA transferase subunit B	FALSE
identical		paras_001604	chromosome_1	1155130	1156063	+	310	alpha/beta hydrolase	FALSE	QEN71_05255	CP125295	1155130	1156063	+	310	alpha/beta hydrolase	FALSE
identical		paras_001605	chromosome_1	1156167	1156521	+	117	RidA family protein	FALSE	QEN71_05260	CP125295	1156167	1156521	+	117	RidA family protein	FALSE
identical		paras_001606	chromosome_1	1156588	1158829	+	746	bifunctional (p)ppGpp synthetase/guanosine-3',5'-bis(diphosphate) 3'-pyrophosphohydrolase	FALSE	QEN71_05265	CP125295	1156588	1158829	+	746	bifunctional (p)ppGpp synthetase/guanosine-3',5'-bis(diphosphate) 3'-pyrophosphohydrolase	FALSE
identical		paras_001608	chromosome_1	1159275	1161183	+	635	threonine--tRNA ligase	FALSE	QEN71_05275	CP125295	1159275	1161183	+	635	threonine--tRNA ligase	FALSE
identical		paras_001609	chromosome_1	1161233	1161758	+	174	translation initiation factor IF-3	FALSE	QEN71_05280	CP125295	1161233	1161758	+	174	translation initiation factor IF-3	FALSE
identical		paras_001610	chromosome_1	1162015	1162213	+	65	50S ribosomal protein L35	FALSE	QEN71_05285	CP125295	1162015	1162213	+	65	50S ribosomal protein L35	FALSE
identical		paras_001611	chromosome_1	1162242	1162602	+	119	50S ribosomal protein L20	FALSE	QEN71_05290	CP125295	1162242	1162602	+	119	50S ribosomal protein L20	FALSE
identical		paras_001612	chromosome_1	1162760	1163774	+	337	phenylalanine--tRNA ligase subunit alpha	FALSE	QEN71_05295	CP125295	1162760	1163774	+	337	phenylalanine--tRNA ligase subunit alpha	FALSE
identical		paras_001613	chromosome_1	1163933	1166366	+	810	phenylalanine--tRNA ligase subunit beta	FALSE	QEN71_05300	CP125295	1163933	1166366	+	810	phenylalanine--tRNA ligase subunit beta	FALSE
identical		paras_001614	chromosome_1	1166420	1166831	+	136	integration host factor subunit alpha	FALSE	QEN71_05305	CP125295	1166420	1166831	+	136	integration host factor subunit alpha	FALSE
identical		paras_001615	chromosome_1	1166885	1167284	+	132	MerR family transcriptional regulator	FALSE	QEN71_05310	CP125295	1166885	1167284	+	132	MerR family transcriptional regulator	FALSE
identical		paras_001617	chromosome_1	1167867	1167582	-	94	DUF3303 domain-containing protein	FALSE	QEN71_05320	CP125295	1167867	1167582	-	94	DUF3303 domain-containing protein	FALSE
identical		paras_001618	chromosome_1	1168652	1174562	+	1969	excinuclease ABC subunit UvrA	FALSE	QEN71_05325	CP125295	1168652	1174562	+	1969	excinuclease ABC subunit UvrA	FALSE
identical		paras_001619	chromosome_1	1174588	1175653	+	354	DMT family transporter	FALSE	QEN71_05330	CP125295	1174588	1175653	+	354	DMT family transporter	FALSE
different annot.		paras_001620	chromosome_1	1175758	1176463	+	234	glutathione S-transferase N-terminal domain-containing protein	FALSE	QEN71_05335	CP125295	1175758	1176463	+	234	glutathione binding-like protein	FALSE
identical		paras_001621	chromosome_1	1178675	1176554	-	706	phospholipase C, phosphocholine-specific	FALSE	QEN71_05340	CP125295	1178675	1176554	-	706	phospholipase C, phosphocholine-specific	FALSE
identical		paras_001622	chromosome_1	1180197	1179342	-	284	alpha/beta hydrolase	FALSE	QEN71_05345	CP125295	1180197	1179342	-	284	alpha/beta hydrolase	FALSE
identical		paras_001623	chromosome_1	1181804	1180205	-	532	benzoate-CoA ligase family protein	FALSE	QEN71_05350	CP125295	1181804	1180205	-	532	benzoate-CoA ligase family protein	FALSE
identical		paras_001624	chromosome_1	1182370	1181890	-	159	DUF4863 family protein	FALSE	QEN71_05355	CP125295	1182370	1181890	-	159	DUF4863 family protein	FALSE
identical		paras_001625	chromosome_1	1182613	1183567	+	317	helix-turn-helix transcriptional regulator	FALSE	QEN71_05360	CP125295	1182613	1183567	+	317	helix-turn-helix transcriptional regulator	FALSE
different annot.		paras_001626	chromosome_1	1183712	1185383	+	556	benzoyl-CoA-dihydrodiol lyase	FALSE	QEN71_05365	CP125295	1183712	1185383	+	556	2,3-epoxybenzoyl-CoA dihydrolase	FALSE
identical		paras_001627	chromosome_1	1185467	1186895	+	475	benzoyl-CoA 2,3-epoxidase subunit BoxB	FALSE	QEN71_05370	CP125295	1185467	1186895	+	475	benzoyl-CoA 2,3-epoxidase subunit BoxB	FALSE
identical		paras_001628	chromosome_1	1186929	1188180	+	416	benzoyl-CoA 2,3-epoxidase subunit BoxA	FALSE	QEN71_05375	CP125295	1186929	1188180	+	416	benzoyl-CoA 2,3-epoxidase subunit BoxA	FALSE
different annot.		paras_001629	chromosome_1	1188910	1188205	-	234	TetR family transcriptional regulator C-terminal domain-containing protein	FALSE	QEN71_05380	CP125295	1188910	1188205	-	234	TetR/AcrR family transcriptional regulator	FALSE
identical		paras_001630	chromosome_1	1189306	1190584	+	425	Zn-dependent hydrolase	FALSE	QEN71_05385	CP125295	1189306	1190584	+	425	Zn-dependent hydrolase	FALSE
identical		paras_001631	chromosome_1	1190699	1192049	+	449	NAD(P)-dependent oxidoreductase	FALSE	QEN71_05390	CP125295	1190699	1192049	+	449	NAD(P)-dependent oxidoreductase	FALSE
identical		paras_001632	chromosome_1	1192112	1193423	+	436	NAD-dependent dihydropyrimidine dehydrogenase subunit PreA	FALSE	QEN71_05395	CP125295	1192112	1193423	+	436	NAD-dependent dihydropyrimidine dehydrogenase subunit PreA	FALSE
identical		paras_001633	chromosome_1	1193468	1194974	+	501	NCS1 family nucleobase:cation symporter-1	FALSE	QEN71_05400	CP125295	1193468	1194974	+	501	NCS1 family nucleobase:cation symporter-1	FALSE
identical		paras_001634	chromosome_1	1195008	1196460	+	483	dihydropyrimidinase	FALSE	QEN71_05405	CP125295	1195008	1196460	+	483	dihydropyrimidinase	FALSE
identical		paras_001635	chromosome_1	1197238	1198021	+	260	amino acid ABC transporter substrate-binding protein	FALSE	QEN71_05410	CP125295	1197238	1198021	+	260	amino acid ABC transporter substrate-binding protein	FALSE
identical		paras_001636	chromosome_1	1198043	1198721	+	225	amino acid ABC transporter permease	FALSE	QEN71_05415	CP125295	1198043	1198721	+	225	amino acid ABC transporter permease	FALSE
identical		paras_001637	chromosome_1	1198724	1199492	+	255	amino acid ABC transporter ATP-binding protein	FALSE	QEN71_05420	CP125295	1198724	1199492	+	255	amino acid ABC transporter ATP-binding protein	FALSE
identical		paras_001638	chromosome_1	1199623	1200070	+	148	hypothetical protein	FALSE	QEN71_05425	CP125295	1199623	1200070	+	148	hypothetical protein	FALSE
identical		paras_001639	chromosome_1	1200199	1200430	+	76	hypothetical protein	FALSE	QEN71_05430	CP125295	1200199	1200430	+	76	hypothetical protein	FALSE
identical		paras_001640	chromosome_1	1200760	1202758	+	665	YadA-like family protein	FALSE	QEN71_05435	CP125295	1200760	1202758	+	665	YadA-like family protein	FALSE
different annot.		paras_001641	chromosome_1	1204175	1202852	-	440	DUF3443 family protein	FALSE	QEN71_05440	CP125295	1204175	1202852	-	440	DUF3443 domain-containing protein	FALSE
identical		paras_001642	chromosome_1	1204671	1204191	-	159	DUF2844 domain-containing protein	FALSE	QEN71_05445	CP125295	1204671	1204191	-	159	DUF2844 domain-containing protein	FALSE
identical		paras_001643	chromosome_1	1205169	1206399	+	409	outer membrane protein assembly factor BamC	FALSE	QEN71_05450	CP125295	1205169	1206399	+	409	outer membrane protein assembly factor BamC	FALSE
identical		paras_001644	chromosome_1	1206578	1206728	+	49	hypothetical protein	FALSE	QEN71_05455	CP125295	1206578	1206728	+	49	hypothetical protein	FALSE
different start	14aa shorter	paras_001645	chromosome_1	1207809	1206834	-	324	DMT family transporter	FALSE	QEN71_05460	CP125295	1207767	1206834	-	310	DMT family transporter	FALSE
identical		paras_001646	chromosome_1	1209566	1207967	-	532	L-lactate permease	FALSE	QEN71_05465	CP125295	1209566	1207967	-	532	L-lactate permease	FALSE
identical		paras_001647	chromosome_1	1210449	1209861	-	195	hypothetical protein	FALSE	QEN71_05470	CP125295	1210449	1209861	-	195	hypothetical protein	FALSE
identical		paras_001648	chromosome_1	1211017	1210804	-	70	glycine zipper 2TM domain-containing protein	FALSE	QEN71_05475	CP125295	1211017	1210804	-	70	glycine zipper 2TM domain-containing protein	FALSE
identical		paras_001649	chromosome_1	1213234	1211302	-	643	phosphomethylpyrimidine synthase ThiC	FALSE	QEN71_05480	CP125295	1213234	1211302	-	643	phosphomethylpyrimidine synthase ThiC	FALSE
old only		paras_001650	chromosome_1	1213655	1213913	+	85	hypothetical protein	FALSE
identical		paras_001651	chromosome_1	1214080	1215001	+	306	EamA family transporter	FALSE	QEN71_05485	CP125295	1214080	1215001	+	306	EamA family transporter	FALSE
identical		paras_001652	chromosome_1	1217078	1215029	-	682	NADPH-dependent 2,4-dienoyl-CoA reductase	FALSE	QEN71_05490	CP125295	1217078	1215029	-	682	NADPH-dependent 2,4-dienoyl-CoA reductase	FALSE
identical		paras_001653	chromosome_1	1217342	1218131	+	262	DUF4397 domain-containing protein	FALSE	QEN71_05495	CP125295	1217342	1218131	+	262	DUF4397 domain-containing protein	FALSE
identical		paras_001654	chromosome_1	1218475	1218337	-	45	entericidin A/B family lipoprotein	FALSE	QEN71_05500	CP125295	1218475	1218337	-	45	entericidin A/B family lipoprotein	FALSE
different start	2aa shorter	paras_001655	chromosome_1	1220235	1218723	-	503	sensor histidine kinase	FALSE	QEN71_05505	CP125295	1220229	1218723	-	501	sensor histidine kinase	FALSE
identical		paras_001656	chromosome_1	1220466	1220643	+	58	DUF1328 domain-containing protein	FALSE	QEN71_05510	CP125295	1220466	1220643	+	58	DUF1328 domain-containing protein	FALSE
identical		paras_001657	chromosome_1	1220740	1220902	+	53	DUF1328 domain-containing protein	FALSE	QEN71_05515	CP125295	1220740	1220902	+	53	DUF1328 domain-containing protein	FALSE
different annot.		paras_001658	chromosome_1	1221001	1221547	+	181	bacterioferritin	FALSE	QEN71_05520	CP125295	1221001	1221547	+	181	ferritin-like domain-containing protein	FALSE
identical		paras_001659	chromosome_1	1221652	1222297	+	214	response regulator transcription factor	FALSE	QEN71_05525	CP125295	1221652	1222297	+	214	response regulator transcription factor	FALSE
different annot.		paras_001660	chromosome_1	1222328	1222757	+	142	response regulator transcription factor	FALSE	QEN71_05530	CP125295	1222328	1222757	+	142	response regulator	FALSE
identical		paras_001661	chromosome_1	1223981	1222772	-	402	MFS transporter	FALSE	QEN71_05535	CP125295	1223981	1222772	-	402	MFS transporter	FALSE
identical		paras_001662	chromosome_1	1224930	1224102	-	275	phosphodiesterase	FALSE	QEN71_05540	CP125295	1224930	1224102	-	275	phosphodiesterase	FALSE
identical		paras_001663	chromosome_1	1226643	1225590	-	350	ABC transporter ATP-binding protein	FALSE	QEN71_05545	CP125295	1226643	1225590	-	350	ABC transporter ATP-binding protein	FALSE
identical		paras_001664	chromosome_1	1227557	1226639	-	305	ABC transporter permease	FALSE	QEN71_05550	CP125295	1227557	1226639	-	305	ABC transporter permease	FALSE
identical		paras_001665	chromosome_1	1228407	1227582	-	274	ABC transporter permease	FALSE	QEN71_05555	CP125295	1228407	1227582	-	274	ABC transporter permease	FALSE
identical		paras_001666	chromosome_1	1229450	1228403	-	348	ABC transporter substrate-binding protein	FALSE	QEN71_05560	CP125295	1229450	1228403	-	348	ABC transporter substrate-binding protein	FALSE
identical		paras_001667	chromosome_1	1230583	1229509	-	357	LacI family DNA-binding transcriptional regulator	FALSE	QEN71_05565	CP125295	1230583	1229509	-	357	LacI family DNA-binding transcriptional regulator	FALSE
identical		paras_001668	chromosome_1	1231688	1232309	+	206	glutathione S-transferase	FALSE	QEN71_05570	CP125295	1231688	1232309	+	206	glutathione S-transferase	FALSE
identical		paras_001669	chromosome_1	1232572	1232764	+	63	hypothetical protein	FALSE	QEN71_05575	CP125295	1232572	1232764	+	63	hypothetical protein	FALSE
identical		paras_001670	chromosome_1	1232891	1234295	+	467	FAD-containing oxidoreductase	FALSE	QEN71_05580	CP125295	1232891	1234295	+	467	FAD-containing oxidoreductase	FALSE
identical		paras_001671	chromosome_1	1234304	1234646	+	113	cupin domain-containing protein	FALSE	QEN71_05585	CP125295	1234304	1234646	+	113	cupin domain-containing protein	FALSE
different annot.		paras_001672	chromosome_1	1234776	1235352	+	191	DUF1211 domain-containing protein	FALSE	QEN71_05590	CP125295	1234776	1235352	+	191	TMEM175 family protein	FALSE
identical		paras_001673	chromosome_1	1235355	1236144	+	262	hypothetical protein	FALSE	QEN71_05595	CP125295	1235355	1236144	+	262	hypothetical protein	FALSE
identical		paras_001674	chromosome_1	1236163	1236640	+	158	metallophosphoesterase family protein	FALSE	QEN71_05600	CP125295	1236163	1236640	+	158	metallophosphoesterase family protein	FALSE
identical		paras_001675	chromosome_1	1238164	1236694	-	489	glycine betaine/L-proline transporter ProP	FALSE	QEN71_05605	CP125295	1238164	1236694	-	489	glycine betaine/L-proline transporter ProP	FALSE
identical		paras_001676	chromosome_1	1238436	1238673	+	78	hypothetical protein	FALSE	QEN71_05610	CP125295	1238436	1238673	+	78	hypothetical protein	FALSE
identical		paras_001677	chromosome_1	1239186	1238910	-	91	oxidative damage protection protein	FALSE	QEN71_05615	CP125295	1239186	1238910	-	91	oxidative damage protection protein	FALSE
identical		paras_001678	chromosome_1	1240621	1239241	-	459	amino-acid N-acetyltransferase	FALSE	QEN71_05620	CP125295	1240621	1239241	-	459	amino-acid N-acetyltransferase	FALSE
identical		paras_001679	chromosome_1	1240644	1244952	+	1435	ATP-dependent RNA helicase HrpA	FALSE	QEN71_05625	CP125295	1240644	1244952	+	1435	ATP-dependent RNA helicase HrpA	FALSE
different start	18aa shorter	paras_001680	chromosome_1	1246390	1245031	-	452	YadA family autotransporter adhesin	FALSE	QEN71_05630	CP125295	1246336	1245031	-	434	YadA-like family protein	FALSE
identical		paras_001681	chromosome_1	1246891	1247905	+	337	beta-propeller fold lactonase family protein	FALSE	QEN71_05635	CP125295	1246891	1247905	+	337	beta-propeller fold lactonase family protein	FALSE
identical		paras_001682	chromosome_1	1247958	1248954	+	331	sterol desaturase family protein	FALSE	QEN71_05640	CP125295	1247958	1248954	+	331	sterol desaturase family protein	FALSE
identical		paras_001683	chromosome_1	1249107	1249986	+	292	EI24 domain-containing protein	FALSE	QEN71_05645	CP125295	1249107	1249986	+	292	EI24 domain-containing protein	FALSE
different annot.		paras_001684	chromosome_1	1249998	1250835	+	278	competence/damage-inducible protein A	FALSE	QEN71_05650	CP125295	1249998	1250835	+	278	molybdopterin-binding protein	FALSE
identical		paras_001685	chromosome_1	1251456	1250991	-	154	rhodanese-like domain-containing protein	FALSE	QEN71_05655	CP125295	1251456	1250991	-	154	rhodanese-like domain-containing protein	FALSE
identical		paras_001686	chromosome_1	1251572	1251920	+	115	hypothetical protein	FALSE	QEN71_05660	CP125295	1251572	1251920	+	115	hypothetical protein	FALSE
identical		paras_001687	chromosome_1	1251912	1253328	+	471	type I glutamate--ammonia ligase	FALSE	QEN71_05665	CP125295	1251912	1253328	+	471	type I glutamate--ammonia ligase	FALSE
different annot.		paras_001688	chromosome_1	1253493	1254636	+	380	PAS domain-containing sensor histidine kinase	FALSE	QEN71_05670	CP125295	1253493	1254636	+	380	nitrogen regulation protein NR(II)	FALSE
identical		paras_001689	chromosome_1	1254707	1256222	+	504	nitrogen regulation protein NR(I)	FALSE	QEN71_05675	CP125295	1254707	1256222	+	504	nitrogen regulation protein NR(I)	FALSE
identical		paras_001690	chromosome_1	1257083	1256306	-	258	exodeoxyribonuclease III	FALSE	QEN71_05680	CP125295	1257083	1256306	-	258	exodeoxyribonuclease III	FALSE
identical		paras_001692	chromosome_1	1257505	1258795	+	429	amidohydrolase family protein	FALSE	QEN71_05690	CP125295	1257505	1258795	+	429	amidohydrolase family protein	FALSE
identical		paras_001693	chromosome_1	1261034	1258919	-	704	M3 family metallopeptidase	FALSE	QEN71_05695	CP125295	1261034	1258919	-	704	M3 family metallopeptidase	FALSE
identical		paras_001694	chromosome_1	1262296	1261438	-	285	bifunctional methylenetetrahydrofolate dehydrogenase/methenyltetrahydrofolate cyclohydrolase FolD	FALSE	QEN71_05700	CP125295	1262296	1261438	-	285	bifunctional methylenetetrahydrofolate dehydrogenase/methenyltetrahydrofolate cyclohydrolase FolD	FALSE
identical		paras_001695	chromosome_1	1263517	1262602	-	304	DUF2950 domain-containing protein	FALSE	QEN71_05705	CP125295	1263517	1262602	-	304	DUF2950 domain-containing protein	FALSE
identical		paras_001696	chromosome_1	1264926	1263597	-	442	DUF3300 domain-containing protein	FALSE	QEN71_05710	CP125295	1264926	1263597	-	442	DUF3300 domain-containing protein	FALSE
different annot.		paras_001697	chromosome_1	1265960	1265315	-	214	response regulator transcription factor	FALSE	QEN71_05715	CP125295	1265960	1265315	-	214	oxygen response regulator transcription factor FixJ	FALSE
different start		paras_001698	chromosome_1	1268483	1265956	-		PAS domain S-box protein	TRUE	QEN71_05720	CP125295	1268474	1265956	-		oxygen sensor histidine kinase FixL	TRUE
identical		paras_001699	chromosome_1	1268751	1271451	+	899	pyruvate dehydrogenase (acetyl-transferring), homodimeric type	FALSE	QEN71_05725	CP125295	1268751	1271451	+	899	pyruvate dehydrogenase (acetyl-transferring), homodimeric type	FALSE
identical		paras_001700	chromosome_1	1271534	1273184	+	549	dihydrolipoyllysine-residue acetyltransferase	FALSE	QEN71_05730	CP125295	1271534	1273184	+	549	dihydrolipoyllysine-residue acetyltransferase	FALSE
identical		paras_001701	chromosome_1	1273449	1275507	+	685	dihydrolipoyl dehydrogenase	FALSE	QEN71_05735	CP125295	1273449	1275507	+	685	dihydrolipoyl dehydrogenase	FALSE
identical		paras_001702	chromosome_1	1276455	1275870	-	194	phasin family protein	FALSE	QEN71_05740	CP125295	1276455	1275870	-	194	phasin family protein	FALSE
identical		paras_001703	chromosome_1	1277227	1278391	+	387	D-alanyl-D-alanine endopeptidase	FALSE	QEN71_05745	CP125295	1277227	1278391	+	387	D-alanyl-D-alanine endopeptidase	FALSE
identical		paras_001704	chromosome_1	1279294	1278487	-	268	IclR family transcriptional regulator	FALSE	QEN71_05750	CP125295	1279294	1278487	-	268	IclR family transcriptional regulator	FALSE
identical		paras_001705	chromosome_1	1279483	1280206	+	240	(Fe-S)-binding protein	FALSE	QEN71_05755	CP125295	1279483	1280206	+	240	(Fe-S)-binding protein	FALSE
different annot.		paras_001706	chromosome_1	1280263	1281676	+	470	lactate utilization protein	FALSE	QEN71_05760	CP125295	1280263	1281676	+	470	lactate utilization protein B	FALSE
identical		paras_001707	chromosome_1	1282306	1281790	-	171	hypothetical protein	FALSE	QEN71_05765	CP125295	1282306	1281790	-	171	hypothetical protein	FALSE
identical		paras_001708	chromosome_1	1282576	1282813	+	78	hypothetical protein	FALSE	QEN71_05770	CP125295	1282576	1282813	+	78	hypothetical protein	FALSE
different annot.		paras_001709	chromosome_1	1282916	1283444	+	175	low molecular weight phosphotyrosine protein phosphatase	FALSE	QEN71_05775	CP125295	1282916	1283444	+	175	low molecular weight protein-tyrosine-phosphatase	FALSE
identical		paras_001710	chromosome_1	1283554	1284079	+	174	Fe-S cluster assembly transcriptional regulator IscR	FALSE	QEN71_05780	CP125295	1283554	1284079	+	174	Fe-S cluster assembly transcriptional regulator IscR	FALSE
identical		paras_001711	chromosome_1	1284148	1285372	+	407	IscS subfamily cysteine desulfurase	FALSE	QEN71_05785	CP125295	1284148	1285372	+	407	IscS subfamily cysteine desulfurase	FALSE
identical		paras_001712	chromosome_1	1285429	1285834	+	134	Fe-S cluster assembly scaffold IscU	FALSE	QEN71_05790	CP125295	1285429	1285834	+	134	Fe-S cluster assembly scaffold IscU	FALSE
identical		paras_001713	chromosome_1	1285983	1286307	+	107	iron-sulfur cluster assembly protein IscA	FALSE	QEN71_05795	CP125295	1285983	1286307	+	107	iron-sulfur cluster assembly protein IscA	FALSE
identical		paras_001714	chromosome_1	1286440	1286968	+	175	Fe-S protein assembly co-chaperone HscB	FALSE	QEN71_05800	CP125295	1286440	1286968	+	175	Fe-S protein assembly co-chaperone HscB	FALSE
identical		paras_001715	chromosome_1	1287051	1288923	+	623	Fe-S protein assembly chaperone HscA	FALSE	QEN71_05805	CP125295	1287051	1288923	+	623	Fe-S protein assembly chaperone HscA	FALSE
identical		paras_001716	chromosome_1	1289020	1289362	+	113	ISC system 2Fe-2S type ferredoxin	FALSE	QEN71_05810	CP125295	1289020	1289362	+	113	ISC system 2Fe-2S type ferredoxin	FALSE
identical		paras_001717	chromosome_1	1289377	1289575	+	65	Fe-S cluster assembly protein IscX	FALSE	QEN71_05815	CP125295	1289377	1289575	+	65	Fe-S cluster assembly protein IscX	FALSE
identical		paras_001718	chromosome_1	1290412	1289656	-	251	glycine zipper 2TM domain-containing protein	FALSE	QEN71_05820	CP125295	1290412	1289656	-	251	glycine zipper 2TM domain-containing protein	FALSE
identical		paras_001719	chromosome_1	1292306	1290770	-	511	lysine--tRNA ligase	FALSE	QEN71_05825	CP125295	1292306	1290770	-	511	lysine--tRNA ligase	FALSE
identical		paras_001720	chromosome_1	1293513	1292408	-	367	peptide chain release factor 2	FALSE	QEN71_05830	CP125295	1293513	1292408	-	367	peptide chain release factor 2	FALSE
identical		paras_001721	chromosome_1	1295925	1294218	-	568	single-stranded-DNA-specific exonuclease RecJ	FALSE	QEN71_05835	CP125295	1295925	1294218	-	568	single-stranded-DNA-specific exonuclease RecJ	FALSE
identical		paras_001722	chromosome_1	1297048	1295953	-	364	regulator	FALSE	QEN71_05840	CP125295	1297048	1295953	-	364	regulator	FALSE
identical		paras_001723	chromosome_1	1297354	1298608	+	417	lipoprotein-releasing ABC transporter permease subunit	FALSE	QEN71_05845	CP125295	1297354	1298608	+	417	lipoprotein-releasing ABC transporter permease subunit	FALSE
identical		paras_001724	chromosome_1	1298600	1299344	+	247	lipoprotein-releasing ABC transporter ATP-binding protein LolD	FALSE	QEN71_05850	CP125295	1298600	1299344	+	247	lipoprotein-releasing ABC transporter ATP-binding protein LolD	FALSE
identical		paras_001725	chromosome_1	1299380	1300169	+	262	TatD family hydrolase	FALSE	QEN71_05855	CP125295	1299380	1300169	+	262	TatD family hydrolase	FALSE
identical		paras_001726	chromosome_1	1300269	1302780	+	836	DNA internalization-related competence protein ComEC/Rec2	FALSE	QEN71_05860	CP125295	1300269	1302780	+	836	DNA internalization-related competence protein ComEC/Rec2	FALSE
identical		paras_001727	chromosome_1	1302831	1303626	+	264	alpha/beta hydrolase	FALSE	QEN71_05865	CP125295	1302831	1303626	+	264	alpha/beta hydrolase	FALSE
identical		paras_001728	chromosome_1	1303773	1305435	+	553	CTP synthase	FALSE	QEN71_05870	CP125295	1303773	1305435	+	553	CTP synthase	FALSE
identical		paras_001729	chromosome_1	1305431	1306286	+	284	3-deoxy-8-phosphooctulonate synthase	FALSE	QEN71_05875	CP125295	1305431	1306286	+	284	3-deoxy-8-phosphooctulonate synthase	FALSE
identical		paras_001730	chromosome_1	1306425	1307709	+	427	phosphopyruvate hydratase	FALSE	QEN71_05880	CP125295	1306425	1307709	+	427	phosphopyruvate hydratase	FALSE
identical		paras_001731	chromosome_1	1307873	1308302	+	142	cell division protein FtsB	FALSE	QEN71_05885	CP125295	1307873	1308302	+	142	cell division protein FtsB	FALSE
identical		paras_001732	chromosome_1	1308821	1308437	-	127	hypothetical protein	FALSE	QEN71_05890	CP125295	1308821	1308437	-	127	hypothetical protein	FALSE
identical		paras_001733	chromosome_1	1309895	1308944	-	316	Hsp33 family molecular chaperone HslO	FALSE	QEN71_05895	CP125295	1309895	1308944	-	316	Hsp33 family molecular chaperone HslO	FALSE
identical		paras_001734	chromosome_1	1310483	1309958	-	174	gamma carbonic anhydrase family protein	FALSE	QEN71_05900	CP125295	1310483	1309958	-	174	gamma carbonic anhydrase family protein	FALSE
identical		paras_001735	chromosome_1	1310688	1311543	+	284	ferritin-like domain-containing protein	FALSE	QEN71_05905	CP125295	1310688	1311543	+	284	ferritin-like domain-containing protein	FALSE
identical		paras_001736	chromosome_1	1311624	1312521	+	298	alpha/beta hydrolase	FALSE	QEN71_05910	CP125295	1311624	1312521	+	298	alpha/beta hydrolase	FALSE
different annot.		paras_001737	chromosome_1	1312609	1313440	+	276	PHP domain-containing protein	FALSE	QEN71_05915	CP125295	1312609	1313440	+	276	3',5'-nucleoside bisphosphate phosphatase	FALSE
different annot.		paras_001738	chromosome_1	1313515	1314151	+	211	threonylcarbamoyl-AMP synthase	FALSE	QEN71_05920	CP125295	1313515	1314151	+	211	L-threonylcarbamoyladenylate synthase	FALSE
identical		paras_001739	chromosome_1	1314209	1314872	+	220	site-2 protease family protein	FALSE	QEN71_05925	CP125295	1314209	1314872	+	220	site-2 protease family protein	FALSE
identical		paras_001740	chromosome_1	1314881	1316084	+	400	tryptophan--tRNA ligase	FALSE	QEN71_05930	CP125295	1314881	1316084	+	400	tryptophan--tRNA ligase	FALSE
identical		paras_001741	chromosome_1	1316083	1316701	+	205	class I SAM-dependent methyltransferase	FALSE	QEN71_05935	CP125295	1316083	1316701	+	205	class I SAM-dependent methyltransferase	FALSE
identical		paras_001742	chromosome_1	1316743	1317652	+	302	4-hydroxy-tetrahydrodipicolinate synthase	FALSE	QEN71_05940	CP125295	1316743	1317652	+	302	4-hydroxy-tetrahydrodipicolinate synthase	FALSE
identical		paras_001743	chromosome_1	1317758	1318907	+	382	outer membrane protein assembly factor BamC	FALSE	QEN71_05945	CP125295	1317758	1318907	+	382	outer membrane protein assembly factor BamC	FALSE
identical		paras_001744	chromosome_1	1318915	1319689	+	257	MBL fold metallo-hydrolase	FALSE	QEN71_05950	CP125295	1318915	1319689	+	257	MBL fold metallo-hydrolase	FALSE
identical		paras_001745	chromosome_1	1320490	1319791	-	232	Bax inhibitor-1/YccA family protein	FALSE	QEN71_05955	CP125295	1320490	1319791	-	232	Bax inhibitor-1/YccA family protein	FALSE
identical		paras_001746	chromosome_1	1320815	1321241	+	141	nucleoside-diphosphate kinase	FALSE	QEN71_05960	CP125295	1320815	1321241	+	141	nucleoside-diphosphate kinase	FALSE
identical		paras_001747	chromosome_1	1321349	1322498	+	382	23S rRNA (adenine(2503)-C(2))-methyltransferase RlmN	FALSE	QEN71_05965	CP125295	1321349	1322498	+	382	23S rRNA (adenine(2503)-C(2))-methyltransferase RlmN	FALSE
identical		paras_001748	chromosome_1	1322708	1323812	+	367	DUF4115 domain-containing protein	FALSE	QEN71_05970	CP125295	1322708	1323812	+	367	DUF4115 domain-containing protein	FALSE
identical		paras_001749	chromosome_1	1323935	1325249	+	437	flavodoxin-dependent (E)-4-hydroxy-3-methylbut-2-enyl-diphosphate synthase	FALSE	QEN71_05975	CP125295	1323935	1325249	+	437	flavodoxin-dependent (E)-4-hydroxy-3-methylbut-2-enyl-diphosphate synthase	FALSE
identical		paras_001750	chromosome_1	1325282	1326623	+	446	histidine--tRNA ligase	FALSE	QEN71_05980	CP125295	1325282	1326623	+	446	histidine--tRNA ligase	FALSE
identical		paras_001751	chromosome_1	1326709	1327336	+	208	tetratricopeptide repeat protein	FALSE	QEN71_05985	CP125295	1326709	1327336	+	208	tetratricopeptide repeat protein	FALSE
identical		paras_001752	chromosome_1	1327404	1328550	+	381	outer membrane protein assembly factor BamB	FALSE	QEN71_05990	CP125295	1327404	1328550	+	381	outer membrane protein assembly factor BamB	FALSE
identical		paras_001753	chromosome_1	1328946	1330287	+	446	ribosome biogenesis GTPase Der	FALSE	QEN71_05995	CP125295	1328946	1330287	+	446	ribosome biogenesis GTPase Der	FALSE
identical		paras_001754	chromosome_1	1330476	1330713	+	78	RNA chaperone Hfq	FALSE	QEN71_06000	CP125295	1330476	1330713	+	78	RNA chaperone Hfq	FALSE
identical		paras_001755	chromosome_1	1330771	1332016	+	414	GTPase HflX	FALSE	QEN71_06005	CP125295	1330771	1332016	+	414	GTPase HflX	FALSE
identical		paras_001756	chromosome_1	1332046	1333453	+	468	FtsH protease activity modulator HflK	FALSE	QEN71_06010	CP125295	1332046	1333453	+	468	FtsH protease activity modulator HflK	FALSE
identical		paras_001757	chromosome_1	1333464	1334385	+	306	protease modulator HflC	FALSE	QEN71_06015	CP125295	1333464	1334385	+	306	protease modulator HflC	FALSE
identical		paras_001758	chromosome_1	1334428	1334620	+	63	DUF2065 domain-containing protein	FALSE	QEN71_06020	CP125295	1334428	1334620	+	63	DUF2065 domain-containing protein	FALSE
identical		paras_001759	chromosome_1	1334882	1336034	+	383	ATP phosphoribosyltransferase regulatory subunit	FALSE	QEN71_06025	CP125295	1334882	1336034	+	383	ATP phosphoribosyltransferase regulatory subunit	FALSE
identical		paras_001760	chromosome_1	1336255	1337602	+	448	adenylosuccinate synthase	FALSE	QEN71_06030	CP125295	1336255	1337602	+	448	adenylosuccinate synthase	FALSE
identical		paras_001761	chromosome_1	1337608	1338193	+	194	phosphoribosyltransferase	FALSE	QEN71_06035	CP125295	1337608	1338193	+	194	phosphoribosyltransferase	FALSE
identical		paras_001762	chromosome_1	1338512	1340399	+	628	potassium transporter Kup	FALSE	QEN71_06040	CP125295	1338512	1340399	+	628	potassium transporter Kup	FALSE
different annot.		paras_001763	chromosome_1	1343363	1341026	-	778	RNA-binding transcriptional accessory protein	FALSE	QEN71_06045	CP125295	1343363	1341026	-	778	Tex family protein	FALSE
different start	51aa shorter	paras_001764	chromosome_1	1343565	1344534	+	322	colicin transporter	FALSE	QEN71_06050	CP125295	1343718	1344534	+	271	colicin transporter	FALSE
identical		paras_001765	chromosome_1	1344652	1344871	+	72	DUF465 domain-containing protein	FALSE	QEN71_06055	CP125295	1344652	1344871	+	72	DUF465 domain-containing protein	FALSE
identical		paras_001766	chromosome_1	1344940	1347205	+	754	ATP-dependent DNA helicase	FALSE	QEN71_06060	CP125295	1344940	1347205	+	754	ATP-dependent DNA helicase	FALSE
identical		paras_001767	chromosome_1	1347460	1347658	+	65	hypothetical protein	FALSE	QEN71_06065	CP125295	1347460	1347658	+	65	hypothetical protein	FALSE
identical		paras_001768	chromosome_1	1349225	1347977	-	415	cupin domain-containing protein	FALSE	QEN71_06070	CP125295	1349225	1347977	-	415	cupin domain-containing protein	FALSE
identical		paras_001769	chromosome_1	1349257	1349809	+	183	peptidylprolyl isomerase	FALSE	QEN71_06075	CP125295	1349257	1349809	+	183	peptidylprolyl isomerase	FALSE
different start	23aa shorter	paras_001770	chromosome_1	1351114	1349902	-	403	hypothetical protein	FALSE	QEN71_06080	CP125295	1351045	1349902	-	380	hypothetical protein	FALSE
identical		paras_001771	chromosome_1	1353779	1351100	-	892	DNA mismatch repair protein MutS	FALSE	QEN71_06085	CP125295	1353779	1351100	-	892	DNA mismatch repair protein MutS	FALSE
identical		paras_001772	chromosome_1	1355199	1353900	-	432	lysophospholipid transporter LplT	FALSE	QEN71_06090	CP125295	1355199	1353900	-	432	lysophospholipid transporter LplT	FALSE
different annot.		paras_001773	chromosome_1	1356107	1355303	-	267	inositol monophosphatase	FALSE	QEN71_06095	CP125295	1356107	1355303	-	267	inositol monophosphatase family protein	FALSE
identical		paras_001774	chromosome_1	1356466	1357297	+	276	RNA methyltransferase	FALSE	QEN71_06100	CP125295	1356466	1357297	+	276	RNA methyltransferase	FALSE
identical		paras_001775	chromosome_1	1357565	1358381	+	271	serine O-acetyltransferase	FALSE	QEN71_06105	CP125295	1357565	1358381	+	271	serine O-acetyltransferase	FALSE
identical		paras_001776	chromosome_1	1359249	1358448	-	266	UDP-2,3-diacylglucosamine diphosphatase	FALSE	QEN71_06110	CP125295	1359249	1358448	-	266	UDP-2,3-diacylglucosamine diphosphatase	FALSE
different annot.		paras_001777	chromosome_1	1359810	1359315	-	164	peptidyl-prolyl cis-trans isomerase	FALSE	QEN71_06115	CP125295	1359810	1359315	-	164	peptidylprolyl isomerase	FALSE
different annot.		paras_001778	chromosome_1	1360556	1359974	-	193	peptidyl-prolyl cis-trans isomerase	FALSE	QEN71_06120	CP125295	1360556	1359974	-	193	peptidylprolyl isomerase	FALSE
identical		paras_001779	chromosome_1	1361439	1360638	-	266	tetratricopeptide repeat protein	FALSE	QEN71_06125	CP125295	1361439	1360638	-	266	tetratricopeptide repeat protein	FALSE
identical		paras_001780	chromosome_1	1361685	1363083	+	465	cysteine--tRNA ligase	FALSE	QEN71_06130	CP125295	1361685	1363083	+	465	cysteine--tRNA ligase	FALSE
different annot.		paras_001781	chromosome_1	1363130	1364192	+	353	DNA-3-methyladenine glycosylase 2 family protein	FALSE	QEN71_06135	CP125295	1363130	1364192	+	353	DNA-3-methyladenine glycosylase	FALSE
identical		paras_001782	chromosome_1	1364362	1365334	+	323	acetyl-CoA carboxylase carboxyltransferase subunit alpha	FALSE	QEN71_06140	CP125295	1364362	1365334	+	323	acetyl-CoA carboxylase carboxyltransferase subunit alpha	FALSE
identical		paras_001783	chromosome_1	1365380	1366799	+	472	tRNA lysidine(34) synthetase TilS	FALSE	QEN71_06145	CP125295	1365380	1366799	+	472	tRNA lysidine(34) synthetase TilS	FALSE
identical		paras_001784	chromosome_1	1367260	1368511	+	416	aspartate kinase	FALSE	QEN71_06150	CP125295	1367260	1368511	+	416	aspartate kinase	FALSE
identical		paras_001786	chromosome_1	1369255	1369618	+	120	hypothetical protein	FALSE	QEN71_06160	CP125295	1369255	1369618	+	120	hypothetical protein	FALSE
identical		paras_001787	chromosome_1	1370509	1369717	-	263	enoyl-ACP reductase FabI	FALSE	QEN71_06165	CP125295	1370509	1369717	-	263	enoyl-ACP reductase FabI	FALSE
different annot.		paras_001788	chromosome_1	1370649	1372548	+	632	ABC transporter substrate-binding protein	FALSE	QEN71_06170	CP125295	1370649	1372548	+	632	extracellular solute-binding protein	FALSE
identical		paras_001789	chromosome_1	1372605	1373646	+	346	ABC transporter permease subunit	FALSE	QEN71_06175	CP125295	1372605	1373646	+	346	ABC transporter permease subunit	FALSE
identical		paras_001790	chromosome_1	1373647	1374751	+	367	ABC transporter permease	FALSE	QEN71_06180	CP125295	1373647	1374751	+	367	ABC transporter permease	FALSE
different start	20aa shorter	paras_001791	chromosome_1	1374747	1376367	+	539	ABC transporter ATP-binding protein	FALSE	QEN71_06185	CP125295	1374807	1376367	+	519	dipeptide ABC transporter ATP-binding protein	FALSE
identical		paras_001792	chromosome_1	1376527	1377199	+	223	C40 family peptidase	FALSE	QEN71_06190	CP125295	1376527	1377199	+	223	C40 family peptidase	FALSE
identical		paras_001793	chromosome_1	1378238	1377284	-	317	patatin-like phospholipase family protein	FALSE	QEN71_06195	CP125295	1378238	1377284	-	317	patatin-like phospholipase family protein	FALSE
identical		paras_001794	chromosome_1	1378639	1380049	+	469	glutamate--tRNA ligase	FALSE	QEN71_06200	CP125295	1378639	1380049	+	469	glutamate--tRNA ligase	FALSE
identical		paras_001800	chromosome_1	1381092	1381557	+	154	GNAT family N-acetyltransferase	FALSE	QEN71_06230	CP125295	1381092	1381557	+	154	GNAT family N-acetyltransferase	FALSE
identical		paras_001801	chromosome_1	1382491	1381606	-	294	helix-turn-helix transcriptional regulator	FALSE	QEN71_06235	CP125295	1382491	1381606	-	294	helix-turn-helix transcriptional regulator	FALSE
identical		paras_001802	chromosome_1	1382646	1383141	+	164	ribonuclease E activity regulator RraA	FALSE	QEN71_06240	CP125295	1382646	1383141	+	164	ribonuclease E activity regulator RraA	FALSE
identical		paras_001803	chromosome_1	1383190	1383598	+	135	gamma-glutamylcyclotransferase	FALSE	QEN71_06245	CP125295	1383190	1383598	+	135	gamma-glutamylcyclotransferase	FALSE
identical		paras_001804	chromosome_1	1385331	1383738	-	530	malate synthase A	FALSE	QEN71_06250	CP125295	1385331	1383738	-	530	malate synthase A	FALSE
identical		paras_001805	chromosome_1	1386185	1385408	-	258	haloacid dehalogenase type II	FALSE	QEN71_06255	CP125295	1386185	1385408	-	258	haloacid dehalogenase type II	FALSE
identical		paras_001806	chromosome_1	1386339	1387242	+	300	LysR family transcriptional regulator	FALSE	QEN71_06260	CP125295	1386339	1387242	+	300	LysR family transcriptional regulator	FALSE
identical		paras_001807	chromosome_1	1387500	1387935	+	144	universal stress protein	FALSE	QEN71_06265	CP125295	1387500	1387935	+	144	universal stress protein	FALSE
identical		paras_001808	chromosome_1	1389357	1388052	-	434	isocitrate lyase	FALSE	QEN71_06270	CP125295	1389357	1388052	-	434	isocitrate lyase	FALSE
identical		paras_001809	chromosome_1	1391416	1389718	-	565	DEAD/DEAH box helicase	FALSE	QEN71_06275	CP125295	1391416	1389718	-	565	DEAD/DEAH box helicase	FALSE
identical		paras_001810	chromosome_1	1392119	1391849	-	89	acyl-CoA-binding protein	FALSE	QEN71_06280	CP125295	1392119	1391849	-	89	acyl-CoA-binding protein	FALSE
identical		paras_001811	chromosome_1	1392287	1393109	+	273	tRNA (adenosine(37)-N6)-threonylcarbamoyltransferase complex dimerization subunit type 1 TsaB	FALSE	QEN71_06285	CP125295	1392287	1393109	+	273	tRNA (adenosine(37)-N6)-threonylcarbamoyltransferase complex dimerization subunit type 1 TsaB	FALSE
identical		paras_001812	chromosome_1	1393105	1393600	+	164	ribosomal protein S18-alanine N-acetyltransferase	FALSE	QEN71_06290	CP125295	1393105	1393600	+	164	ribosomal protein S18-alanine N-acetyltransferase	FALSE
different annot.		paras_001813	chromosome_1	1393586	1394588	+	333	uracil-DNA glycosylase	FALSE	QEN71_06295	CP125295	1393586	1394588	+	333	uracil-DNA glycosylase family protein	FALSE
identical		paras_001814	chromosome_1	1394584	1395580	+	331	DUF1853 family protein	FALSE	QEN71_06300	CP125295	1394584	1395580	+	331	DUF1853 family protein	FALSE
identical		paras_001815	chromosome_1	1396420	1395613	-	268	bifunctional hydroxymethylpyrimidine kinase/phosphomethylpyrimidine kinase	FALSE	QEN71_06305	CP125295	1396420	1395613	-	268	bifunctional hydroxymethylpyrimidine kinase/phosphomethylpyrimidine kinase	FALSE
identical		paras_001816	chromosome_1	1397789	1396481	-	435	lysophospholipid transporter LplT	FALSE	QEN71_06310	CP125295	1397789	1396481	-	435	lysophospholipid transporter LplT	FALSE
identical		paras_001817	chromosome_1	1398008	1399079	+	356	alanine racemase	FALSE	QEN71_06315	CP125295	1398008	1399079	+	356	alanine racemase	FALSE
identical		paras_001818	chromosome_1	1399140	1400517	+	458	DNA repair protein RadA	FALSE	QEN71_06320	CP125295	1399140	1400517	+	458	DNA repair protein RadA	FALSE
identical		paras_001819	chromosome_1	1400657	1400921	+	87	DUF2866 domain-containing protein	FALSE	QEN71_06325	CP125295	1400657	1400921	+	87	DUF2866 domain-containing protein	FALSE
different annot.		paras_001820	chromosome_1	1402026	1400943	-	360	CoA transferase	FALSE	QEN71_06330	CP125295	1402026	1400943	-	360	CaiB/BaiF CoA-transferase family protein	FALSE
identical		paras_001821	chromosome_1	1404024	1402083	-	646	ATP-binding cassette domain-containing protein	FALSE	QEN71_06335	CP125295	1404024	1402083	-	646	ATP-binding cassette domain-containing protein	FALSE
identical		paras_001822	chromosome_1	1404150	1404639	+	162	glutathione peroxidase	FALSE	QEN71_06340	CP125295	1404150	1404639	+	162	glutathione peroxidase	FALSE
identical		paras_001823	chromosome_1	1406082	1404645	-	478	cardiolipin synthase	FALSE	QEN71_06345	CP125295	1406082	1404645	-	478	cardiolipin synthase	FALSE
identical		paras_001824	chromosome_1	1407175	1406287	-	295	50S ribosomal protein L3 N(5)-glutamine methyltransferase	FALSE	QEN71_06350	CP125295	1407175	1406287	-	295	50S ribosomal protein L3 N(5)-glutamine methyltransferase	FALSE
identical		paras_001825	chromosome_1	1408330	1407190	-	379	succinyl-diaminopimelate desuccinylase	FALSE	QEN71_06355	CP125295	1408330	1407190	-	379	succinyl-diaminopimelate desuccinylase	FALSE
identical		paras_001826	chromosome_1	1408795	1408429	-	121	ArsC family reductase	FALSE	QEN71_06360	CP125295	1408795	1408429	-	121	ArsC family reductase	FALSE
identical		paras_001827	chromosome_1	1409622	1408794	-	275	2,3,4,5-tetrahydropyridine-2,6-dicarboxylate N-succinyltransferase	FALSE	QEN71_06365	CP125295	1409622	1408794	-	275	2,3,4,5-tetrahydropyridine-2,6-dicarboxylate N-succinyltransferase	FALSE
identical		paras_001828	chromosome_1	1410937	1409719	-	405	succinyldiaminopimelate transaminase	FALSE	QEN71_06370	CP125295	1410937	1409719	-	405	succinyldiaminopimelate transaminase	FALSE
identical		paras_001829	chromosome_1	1411311	1412280	+	322	DMT family transporter	FALSE	QEN71_06375	CP125295	1411311	1412280	+	322	DMT family transporter	FALSE
identical		paras_001830	chromosome_1	1412446	1415965	+	1172	chromosome segregation protein SMC	FALSE	QEN71_06380	CP125295	1412446	1415965	+	1172	chromosome segregation protein SMC	FALSE
different annot.		paras_001831	chromosome_1	1416146	1417385	+	412	cell division protein FtsZ	FALSE	QEN71_06385	CP125295	1416146	1417385	+	412	cell division protein ZipA C-terminal FtsZ-binding domain-containing protein	FALSE
different start	23aa longer	paras_001832	chromosome_1	1418352	1417521	-	276	hypothetical protein	FALSE	QEN71_06390	CP125295	1418421	1417521	-	299	hypothetical protein	FALSE
identical		paras_001833	chromosome_1	1418604	1420656	+	683	NAD-dependent DNA ligase LigA	FALSE	QEN71_06395	CP125295	1418604	1420656	+	683	NAD-dependent DNA ligase LigA	FALSE
identical		paras_001834	chromosome_1	1420652	1421186	+	177	peptide deformylase	FALSE	QEN71_06400	CP125295	1420652	1421186	+	177	peptide deformylase	FALSE
identical		paras_001835	chromosome_1	1423449	1421250	-	732	pseudouridine synthase	FALSE	QEN71_06405	CP125295	1423449	1421250	-	732	pseudouridine synthase	FALSE
identical		paras_001836	chromosome_1	1426035	1423455	-	859	[protein-PII] uridylyltransferase	FALSE	QEN71_06410	CP125295	1426035	1423455	-	859	[protein-PII] uridylyltransferase	FALSE
identical		paras_001837	chromosome_1	1426873	1426060	-	270	type I methionyl aminopeptidase	FALSE	QEN71_06415	CP125295	1426873	1426060	-	270	type I methionyl aminopeptidase	FALSE
identical		paras_001838	chromosome_1	1427271	1428024	+	250	30S ribosomal protein S2	FALSE	QEN71_06420	CP125295	1427271	1428024	+	250	30S ribosomal protein S2	FALSE
different annot.		paras_001839	chromosome_1	1428213	1429095	+	293	elongation factor Ts	FALSE	QEN71_06425	CP125295	1428213	1429095	+	293	translation elongation factor Ts	FALSE
identical		paras_001840	chromosome_1	1429340	1430054	+	237	UMP kinase	FALSE	QEN71_06430	CP125295	1429340	1430054	+	237	UMP kinase	FALSE
identical		paras_001841	chromosome_1	1430147	1430708	+	186	ribosome recycling factor	FALSE	QEN71_06435	CP125295	1430147	1430708	+	186	ribosome recycling factor	FALSE
different annot.		paras_001842	chromosome_1	1430779	1431562	+	260	di-trans,poly-cis-decaprenylcistransferase	FALSE	QEN71_06440	CP125295	1430779	1431562	+	260	polyprenyl diphosphate synthase	FALSE
identical		paras_001843	chromosome_1	1431555	1432377	+	273	CDP-archaeol synthase	FALSE	QEN71_06445	CP125295	1431555	1432377	+	273	CDP-archaeol synthase	FALSE
identical		paras_001844	chromosome_1	1432398	1433604	+	401	1-deoxy-D-xylulose-5-phosphate reductoisomerase	FALSE	QEN71_06450	CP125295	1432398	1433604	+	401	1-deoxy-D-xylulose-5-phosphate reductoisomerase	FALSE
identical		paras_001845	chromosome_1	1433611	1435000	+	462	RIP metalloprotease RseP	FALSE	QEN71_06455	CP125295	1433611	1435000	+	462	RIP metalloprotease RseP	FALSE
identical		paras_001846	chromosome_1	1435065	1437378	+	770	outer membrane protein assembly factor BamA	FALSE	QEN71_06460	CP125295	1435065	1437378	+	770	outer membrane protein assembly factor BamA	FALSE
different start	15aa shorter	paras_001847	chromosome_1	1437419	1437956	+	178	OmpH family outer membrane protein	FALSE	QEN71_06465	CP125295	1437464	1437956	+	163	OmpH family outer membrane protein	FALSE
identical		paras_001848	chromosome_1	1438048	1439125	+	358	UDP-3-O-(3-hydroxymyristoyl)glucosamine N-acyltransferase	FALSE	QEN71_06470	CP125295	1438048	1439125	+	358	UDP-3-O-(3-hydroxymyristoyl)glucosamine N-acyltransferase	FALSE
identical		paras_001849	chromosome_1	1439294	1439756	+	153	3-hydroxyacyl-ACP dehydratase FabZ	FALSE	QEN71_06475	CP125295	1439294	1439756	+	153	3-hydroxyacyl-ACP dehydratase FabZ	FALSE
identical		paras_001850	chromosome_1	1439944	1440733	+	262	acyl-ACP--UDP-N-acetylglucosamine O-acyltransferase	FALSE	QEN71_06480	CP125295	1439944	1440733	+	262	acyl-ACP--UDP-N-acetylglucosamine O-acyltransferase	FALSE
identical		paras_001851	chromosome_1	1440736	1441906	+	389	lipid-A-disaccharide synthase	FALSE	QEN71_06485	CP125295	1440736	1441906	+	389	lipid-A-disaccharide synthase	FALSE
identical		paras_001852	chromosome_1	1441902	1442640	+	245	ribonuclease HII	FALSE	QEN71_06490	CP125295	1441902	1442640	+	245	ribonuclease HII	FALSE
identical		paras_001853	chromosome_1	1442709	1443492	+	260	RNA methyltransferase	FALSE	QEN71_06495	CP125295	1442709	1443492	+	260	RNA methyltransferase	FALSE
different annot.		paras_001854	chromosome_1	1444367	1443551	-	271	kinase/pyrophosphorylase	FALSE	QEN71_06500	CP125295	1444367	1443551	-	271	pyruvate, water dikinase regulatory protein	FALSE
identical		paras_001855	chromosome_1	1444760	1447166	+	801	phosphoenolpyruvate synthase	FALSE	QEN71_06505	CP125295	1444760	1447166	+	801	phosphoenolpyruvate synthase	FALSE
identical		paras_001856	chromosome_1	1447297	1447750	+	150	NfeD family protein	FALSE	QEN71_06510	CP125295	1447297	1447750	+	150	NfeD family protein	FALSE
different annot.		paras_001857	chromosome_1	1447840	1448770	+	309	paraslipin	FALSE	QEN71_06515	CP125295	1447840	1448770	+	309	stomatin-like protein	FALSE
identical		paras_001858	chromosome_1	1449851	1449404	-	148	SsrA-binding protein SmpB	FALSE	QEN71_06520	CP125295	1449851	1449404	-	148	SsrA-binding protein SmpB	FALSE
identical		paras_001859	chromosome_1	1449982	1450420	+	145	type II toxin-antitoxin system RatA family toxin	FALSE	QEN71_06525	CP125295	1449982	1450420	+	145	type II toxin-antitoxin system RatA family toxin	FALSE
identical		paras_001860	chromosome_1	1450416	1450749	+	110	RnfH family protein	FALSE	QEN71_06530	CP125295	1450416	1450749	+	110	RnfH family protein	FALSE
identical		paras_001861	chromosome_1	1451818	1450843	-	324	DMT family transporter	FALSE	QEN71_06535	CP125295	1451818	1450843	-	324	DMT family transporter	FALSE
identical		paras_001862	chromosome_1	1452114	1453575	+	486	IMP dehydrogenase	FALSE	QEN71_06540	CP125295	1452114	1453575	+	486	IMP dehydrogenase	FALSE
identical		paras_001863	chromosome_1	1453581	1454409	+	275	hypothetical protein	FALSE	QEN71_06545	CP125295	1453581	1454409	+	275	hypothetical protein	FALSE
identical		paras_001864	chromosome_1	1454621	1456205	+	527	glutamine-hydrolyzing GMP synthase	FALSE	QEN71_06550	CP125295	1454621	1456205	+	527	glutamine-hydrolyzing GMP synthase	FALSE
identical		paras_001865	chromosome_1	1456427	1457744	+	438	tyrosine-type recombinase/integrase	FALSE	QEN71_06555	CP125295	1456427	1457744	+	438	tyrosine-type recombinase/integrase	FALSE
different start	2aa shorter	paras_001866	chromosome_1	1459389	1457913	-	491	PLP-dependent aminotransferase family protein	FALSE	QEN71_06560	CP125295	1459383	1457913	-	489	PLP-dependent aminotransferase family protein	FALSE
identical		paras_001867	chromosome_1	1459470	1460562	+	363	four-carbon acid sugar kinase family protein	FALSE	QEN71_06565	CP125295	1459470	1460562	+	363	four-carbon acid sugar kinase family protein	FALSE
identical		paras_001868	chromosome_1	1460558	1461560	+	333	4-hydroxythreonine-4-phosphate dehydrogenase PdxA	FALSE	QEN71_06570	CP125295	1460558	1461560	+	333	4-hydroxythreonine-4-phosphate dehydrogenase PdxA	FALSE
different start	7aa longer	paras_001869	chromosome_1	1461608	1462268	+	219	4-hydroxythreonine-4-phosphate dehydrogenase	FALSE	QEN71_06575	CP125295	1461587	1462268	+	226	4-hydroxythreonine-4-phosphate dehydrogenase	FALSE
identical		paras_001870	chromosome_1	1462264	1462642	+	125	cupin domain-containing protein	FALSE	QEN71_06580	CP125295	1462264	1462642	+	125	cupin domain-containing protein	FALSE
different start	17aa shorter	paras_001871	chromosome_1	1462647	1463403	+	251	cyclase family protein	FALSE	QEN71_06585	CP125295	1462698	1463403	+	234	cyclase family protein	FALSE
identical		paras_001872	chromosome_1	1463860	1463434	-	141	MerR family transcriptional regulator	FALSE	QEN71_06590	CP125295	1463860	1463434	-	141	MerR family transcriptional regulator	FALSE
different annot.		paras_001873	chromosome_1	1463963	1464785	+	273	SDR family NAD(P)-dependent oxidoreductase	FALSE	QEN71_06595	CP125295	1463963	1464785	+	273	oxidoreductase	FALSE
identical		paras_001874	chromosome_1	1464980	1466321	+	446	APC family permease	FALSE	QEN71_06600	CP125295	1464980	1466321	+	446	APC family permease	FALSE
identical		paras_001875	chromosome_1	1467396	1466427	-	322	LysR family transcriptional regulator	FALSE	QEN71_06605	CP125295	1467396	1466427	-	322	LysR family transcriptional regulator	FALSE
identical		paras_001876	chromosome_1	1469989	1468606	-	460	MFS transporter	FALSE	QEN71_06610	CP125295	1469989	1468606	-	460	MFS transporter	FALSE
identical		paras_001877	chromosome_1	1470226	1470904	+	225	GntR family transcriptional regulator	FALSE	QEN71_06615	CP125295	1470226	1470904	+	225	GntR family transcriptional regulator	FALSE
identical		paras_001878	chromosome_1	1472271	1470900	-	456	FAD-dependent oxidoreductase	FALSE	QEN71_06620	CP125295	1472271	1470900	-	456	FAD-dependent oxidoreductase	FALSE
identical		paras_001879	chromosome_1	1472455	1473229	+	257	enoyl-CoA hydratase/isomerase family protein	FALSE	QEN71_06625	CP125295	1472455	1473229	+	257	enoyl-CoA hydratase/isomerase family protein	FALSE
different annot.		paras_001880	chromosome_1	1473221	1474787	+	521	propionate CoA-transferase	FALSE	QEN71_06630	CP125295	1473221	1474787	+	521	CoA-transferase	FALSE
identical		paras_001881	chromosome_1	1474808	1475954	+	381	acyl-CoA dehydrogenase family protein	FALSE	QEN71_06635	CP125295	1474808	1475954	+	381	acyl-CoA dehydrogenase family protein	FALSE
identical		paras_001882	chromosome_1	1475967	1476717	+	249	electron transfer flavoprotein subunit beta/FixA family protein	FALSE	QEN71_06640	CP125295	1475967	1476717	+	249	electron transfer flavoprotein subunit beta/FixA family protein	FALSE
identical		paras_001883	chromosome_1	1476731	1477682	+	316	electron transfer flavoprotein subunit alpha/FixB family protein	FALSE	QEN71_06645	CP125295	1476731	1477682	+	316	electron transfer flavoprotein subunit alpha/FixB family protein	FALSE
identical		paras_001884	chromosome_1	1478568	1479543	+	324	HTH-type transcriptional regulator ArgP	FALSE	QEN71_06650	CP125295	1478568	1479543	+	324	HTH-type transcriptional regulator ArgP	FALSE
different start		paras_001885	chromosome_1	1480834	1479668	-		IS3 family transposase	TRUE	QEN71_06655	CP125295	1480909	1479668	-	413	IS3 family transposase	FALSE
identical		paras_001886	chromosome_1	1482420	1481151	-	422	hypothetical protein	FALSE	QEN71_06660	CP125295	1482420	1481151	-	422	hypothetical protein	FALSE
identical		paras_001887	chromosome_1	1483357	1482412	-	314	fatty acid desaturase	FALSE	QEN71_06665	CP125295	1483357	1482412	-	314	fatty acid desaturase	FALSE
different start	10aa shorter	paras_001888	chromosome_1	1483534	1483963	+	142	ACT domain-containing protein	FALSE	QEN71_06670	CP125295	1483564	1483963	+	132	ACT domain-containing protein	FALSE
identical		paras_001889	chromosome_1	1484204	1484741	+	178	hypothetical protein	FALSE	QEN71_06675	CP125295	1484204	1484741	+	178	hypothetical protein	FALSE
identical		paras_001890	chromosome_1	1484857	1485091	+	77	AlpA family phage regulatory protein	FALSE	QEN71_06680	CP125295	1484857	1485091	+	77	AlpA family phage regulatory protein	FALSE
different start	4aa longer	paras_001891	chromosome_1	1485083	1485368	+	94	hypothetical protein	FALSE	QEN71_06685	CP125295	1485071	1485368	+	98	hypothetical protein	FALSE
identical		paras_001892	chromosome_1	1485712	1486312	+	199	hypothetical protein	FALSE	QEN71_06690	CP125295	1485712	1486312	+	199	hypothetical protein	FALSE
identical		paras_001893	chromosome_1	1486311	1486989	+	225	lytic transglycosylase domain-containing protein	FALSE	QEN71_06695	CP125295	1486311	1486989	+	225	lytic transglycosylase domain-containing protein	FALSE
identical		paras_001894	chromosome_1	1487038	1487377	+	112	TrbC/VirB2 family protein	FALSE	QEN71_06700	CP125295	1487038	1487377	+	112	TrbC/VirB2 family protein	FALSE
identical		paras_001895	chromosome_1	1487392	1487749	+	118	VirB3 family type IV secretion system protein	FALSE	QEN71_06705	CP125295	1487392	1487749	+	118	VirB3 family type IV secretion system protein	FALSE
identical		paras_001896	chromosome_1	1487738	1490225	+	828	VirB4 family type IV secretion/conjugal transfer ATPase	FALSE	QEN71_06710	CP125295	1487738	1490225	+	828	VirB4 family type IV secretion/conjugal transfer ATPase	FALSE
identical		paras_001897	chromosome_1	1490221	1491382	+	386	type IV secretion system protein	FALSE	QEN71_06715	CP125295	1490221	1491382	+	386	type IV secretion system protein	FALSE
identical		paras_001898	chromosome_1	1491396	1492092	+	231	P-type DNA transfer protein VirB5	FALSE	QEN71_06720	CP125295	1491396	1492092	+	231	P-type DNA transfer protein VirB5	FALSE
identical		paras_001899	chromosome_1	1492275	1492980	+	234	type IV secretion system protein	FALSE	QEN71_06725	CP125295	1492275	1492980	+	234	type IV secretion system protein	FALSE
identical		paras_001900	chromosome_1	1492976	1493807	+	276	TrbG/VirB9 family P-type conjugative transfer protein	FALSE	QEN71_06730	CP125295	1492976	1493807	+	276	TrbG/VirB9 family P-type conjugative transfer protein	FALSE
identical		paras_001901	chromosome_1	1493799	1495044	+	414	type IV secretion system protein VirB10	FALSE	QEN71_06735	CP125295	1493799	1495044	+	414	type IV secretion system protein VirB10	FALSE
identical		paras_001902	chromosome_1	1495040	1496159	+	372	P-type DNA transfer ATPase VirB11	FALSE	QEN71_06740	CP125295	1495040	1496159	+	372	P-type DNA transfer ATPase VirB11	FALSE
identical		paras_001903	chromosome_1	1496166	1496568	+	133	hypothetical protein	FALSE	QEN71_06745	CP125295	1496166	1496568	+	133	hypothetical protein	FALSE
identical		paras_001904	chromosome_1	1496564	1498301	+	578	type IV secretory system conjugative DNA transfer family protein	FALSE	QEN71_06750	CP125295	1496564	1498301	+	578	type IV secretory system conjugative DNA transfer family protein	FALSE
identical		paras_001905	chromosome_1	1498297	1500163	+	621	PriCT-2 domain-containing protein	FALSE	QEN71_06755	CP125295	1498297	1500163	+	621	PriCT-2 domain-containing protein	FALSE
identical		paras_001906	chromosome_1	1500213	1501737	+	507	DNA primase	FALSE	QEN71_06760	CP125295	1500213	1501737	+	507	DNA primase	FALSE
identical		paras_001907	chromosome_1	1501745	1502282	+	178	plasmid stabilization protein	FALSE	QEN71_06765	CP125295	1501745	1502282	+	178	plasmid stabilization protein	FALSE
identical		paras_001908	chromosome_1	1502283	1503297	+	337	hypothetical protein	FALSE	QEN71_06770	CP125295	1502283	1503297	+	337	hypothetical protein	FALSE
identical		paras_001909	chromosome_1	1503941	1503512	-	142	hypothetical protein	FALSE	QEN71_06775	CP125295	1503941	1503512	-	142	hypothetical protein	FALSE
identical		paras_001910	chromosome_1	1504578	1504086	-	163	hypothetical protein	FALSE	QEN71_06780	CP125295	1504578	1504086	-	163	hypothetical protein	FALSE
identical		paras_001911	chromosome_1	1504788	1505112	+	107	helix-turn-helix transcriptional regulator	FALSE	QEN71_06785	CP125295	1504788	1505112	+	107	helix-turn-helix transcriptional regulator	FALSE
different annot.		paras_001912	chromosome_1	1505441	1506401	+	319	LysR family transcriptional regulator	FALSE	QEN71_06790	CP125295	1505441	1506401	+	319	LysR substrate-binding domain-containing protein	FALSE
different start	3aa longer	paras_001913	chromosome_1	1507333	1506397	-	311	cupin domain-containing protein	FALSE	QEN71_06795	CP125295	1507342	1506397	-	314	cupin domain-containing protein	FALSE
different start		paras_001914	chromosome_1	1508019	1507839	-		transposase	TRUE	QEN71_06800	CP125295	1507980	1507839	-		transposase	TRUE
identical		paras_001915	chromosome_1	1508790	1508406	-	127	hypothetical protein	FALSE	QEN71_06805	CP125295	1508790	1508406	-	127	hypothetical protein	FALSE
identical		paras_001916	chromosome_1	1508801	1509263	+	153	hypothetical protein	FALSE	QEN71_06810	CP125295	1508801	1509263	+	153	hypothetical protein	FALSE
identical		paras_001917	chromosome_1	1509272	1509965	+	230	protein mobD	FALSE	QEN71_06815	CP125295	1509272	1509965	+	230	protein mobD	FALSE
identical		paras_001918	chromosome_1	1509957	1510731	+	257	hypothetical protein	FALSE	QEN71_06820	CP125295	1509957	1510731	+	257	hypothetical protein	FALSE
identical		paras_001919	chromosome_1	1510877	1510631	-	81	hypothetical protein	FALSE	QEN71_06825	CP125295	1510877	1510631	-	81	hypothetical protein	FALSE
different annot.		paras_001920	chromosome_1	1513209	1510962	-	748	ParB/RepB/Spo0J family partition protein	FALSE	QEN71_06830	CP125295	1513209	1510962	-	748	ParB N-terminal domain-containing protein	FALSE
different annot.		paras_001921	chromosome_1	1514174	1513340	-	277	DUF945 domain-containing protein	FALSE	QEN71_06835	CP125295	1514174	1513340	-	277	DUF932 domain-containing protein	FALSE
different start	6aa shorter	paras_001922	chromosome_1	1515301	1516297	+	331	hypothetical protein	FALSE	QEN71_06840	CP125295	1515319	1516297	+	325	hypothetical protein	FALSE
identical		paras_001923	chromosome_1	1516575	1517481	+	301	hypothetical protein	FALSE	QEN71_06845	CP125295	1516575	1517481	+	301	hypothetical protein	FALSE
identical		paras_001924	chromosome_1	1517484	1518117	+	210	hypothetical protein	FALSE	QEN71_06850	CP125295	1517484	1518117	+	210	hypothetical protein	FALSE
identical		paras_001925	chromosome_1	1518128	1520084	+	651	large ATP-binding protein	FALSE	QEN71_06855	CP125295	1518128	1520084	+	651	large ATP-binding protein	FALSE
identical		paras_001926	chromosome_1	1520125	1522129	+	667	hypothetical protein	FALSE	QEN71_06860	CP125295	1520125	1522129	+	667	hypothetical protein	FALSE
different annot.		paras_001927	chromosome_1	1523354	1522565	-	262	ATP-binding protein	FALSE	QEN71_06865	CP125295	1523354	1522565	-	262	IS21-like element helper ATPase IstB	FALSE
different start		paras_001928	chromosome_1	1524540	1523360	-		IS21 family transposase	TRUE	QEN71_06870	CP125295	1524884	1523360	-	507	IS21 family transposase	FALSE
different start	14aa longer	paras_001929	chromosome_1	1525213	1526674	+	486	AAA family ATPase	FALSE	QEN71_06875	CP125295	1525171	1526674	+	500	AAA family ATPase	FALSE
identical		paras_001930	chromosome_1	1526670	1527510	+	279	HNH endonuclease	FALSE	QEN71_06880	CP125295	1526670	1527510	+	279	HNH endonuclease	FALSE
different start	4aa longer	paras_001931	chromosome_1	1527830	1528733	+	300	DUF4238 domain-containing protein	FALSE	QEN71_06885	CP125295	1527818	1528733	+	304	DUF4238 domain-containing protein	FALSE
identical		paras_001932	chromosome_1	1528935	1531593	+	885	AAA family ATPase	FALSE	QEN71_06890	CP125295	1528935	1531593	+	885	AAA family ATPase	FALSE
identical		paras_001933	chromosome_1	1531886	1532666	+	259	hypothetical protein	FALSE	QEN71_06895	CP125295	1531886	1532666	+	259	hypothetical protein	FALSE
identical		paras_001934	chromosome_1	1532721	1533270	+	182	hypothetical protein	FALSE	QEN71_06900	CP125295	1532721	1533270	+	182	hypothetical protein	FALSE
identical		paras_001935	chromosome_1	1534063	1533319	-	247	hypothetical protein	FALSE	QEN71_06905	CP125295	1534063	1533319	-	247	hypothetical protein	FALSE
identical		paras_001936	chromosome_1	1534518	1534068	-	149	hypothetical protein	FALSE	QEN71_06910	CP125295	1534518	1534068	-	149	hypothetical protein	FALSE
identical		paras_001937	chromosome_1	1536031	1534690	-	446	hypothetical protein	FALSE	QEN71_06915	CP125295	1536031	1534690	-	446	hypothetical protein	FALSE
different annot.		paras_001938	chromosome_1	1536723	1536138	-	194	hypothetical protein	FALSE	QEN71_06920	CP125295	1536723	1536138	-	194	LA2681 family HEPN domain-containing protein	FALSE
identical		paras_001939	chromosome_1	1539740	1536719	-	1006	DEAD/DEAH box helicase	FALSE	QEN71_06925	CP125295	1539740	1536719	-	1006	DEAD/DEAH box helicase	FALSE
identical		paras_001940	chromosome_1	1540647	1539750	-	298	antitoxin	FALSE	QEN71_06930	CP125295	1540647	1539750	-	298	antitoxin	FALSE
identical		paras_001941	chromosome_1	1541741	1540646	-	364	hypothetical protein	FALSE	QEN71_06935	CP125295	1541741	1540646	-	364	hypothetical protein	FALSE
identical		paras_001942	chromosome_1	1542547	1541851	-	231	helix-turn-helix transcriptional regulator	FALSE	QEN71_06940	CP125295	1542547	1541851	-	231	helix-turn-helix transcriptional regulator	FALSE
identical		paras_001943	chromosome_1	1543701	1543191	-	169	GNAT family N-acetyltransferase	FALSE	QEN71_06945	CP125295	1543701	1543191	-	169	GNAT family N-acetyltransferase	FALSE
identical		paras_001944	chromosome_1	1545243	1543752	-	496	UdgX family uracil-DNA binding protein	FALSE	QEN71_06950	CP125295	1545243	1543752	-	496	UdgX family uracil-DNA binding protein	FALSE
identical		paras_001945	chromosome_1	1546471	1545259	-	403	putative DNA modification/repair radical SAM protein	FALSE	QEN71_06955	CP125295	1546471	1545259	-	403	putative DNA modification/repair radical SAM protein	FALSE
identical		paras_001946	chromosome_1	1546734	1548279	+	514	tetratricopeptide repeat protein	FALSE	QEN71_06960	CP125295	1546734	1548279	+	514	tetratricopeptide repeat protein	FALSE
identical		paras_001947	chromosome_1	1549674	1548333	-	446	APC family permease	FALSE	QEN71_06965	CP125295	1549674	1548333	-	446	APC family permease	FALSE
identical		paras_001948	chromosome_1	1550678	1549832	-	281	carbon-nitrogen hydrolase family protein	FALSE	QEN71_06970	CP125295	1550678	1549832	-	281	carbon-nitrogen hydrolase family protein	FALSE
identical		paras_001949	chromosome_1	1550886	1551705	+	272	helix-turn-helix transcriptional regulator	FALSE	QEN71_06975	CP125295	1550886	1551705	+	272	helix-turn-helix transcriptional regulator	FALSE
identical		paras_001950	chromosome_1	1552468	1551775	-	230	glycine zipper 2TM domain-containing protein	FALSE	QEN71_06980	CP125295	1552468	1551775	-	230	glycine zipper 2TM domain-containing protein	FALSE
new only										QEN71_06985	CP125295	1552752	1552626	-	41	hypothetical protein	FALSE
identical		paras_001951	chromosome_1	1553021	1553423	+	133	DUF1992 domain-containing protein	FALSE	QEN71_06990	CP125295	1553021	1553423	+	133	DUF1992 domain-containing protein	FALSE
identical		paras_001952	chromosome_1	1553419	1554079	+	219	tRNA adenosine(34) deaminase TadA	FALSE	QEN71_06995	CP125295	1553419	1554079	+	219	tRNA adenosine(34) deaminase TadA	FALSE
identical		paras_001953	chromosome_1	1554092	1555019	+	308	muramoyltetrapeptide carboxypeptidase	FALSE	QEN71_07000	CP125295	1554092	1555019	+	308	muramoyltetrapeptide carboxypeptidase	FALSE
identical		paras_001954	chromosome_1	1555346	1556063	+	238	GntR family transcriptional regulator	FALSE	QEN71_07005	CP125295	1555346	1556063	+	238	GntR family transcriptional regulator	FALSE
identical		paras_001955	chromosome_1	1556455	1557952	+	498	NCS1 family nucleobase:cation symporter-1	FALSE	QEN71_07010	CP125295	1556455	1557952	+	498	NCS1 family nucleobase:cation symporter-1	FALSE
identical		paras_001956	chromosome_1	1557994	1558849	+	284	aspartate/glutamate racemase family protein	FALSE	QEN71_07015	CP125295	1557994	1558849	+	284	aspartate/glutamate racemase family protein	FALSE
identical		paras_001957	chromosome_1	1559004	1559958	+	317	allantoinase PuuE	FALSE	QEN71_07020	CP125295	1559004	1559958	+	317	allantoinase PuuE	FALSE
identical		paras_001958	chromosome_1	1559954	1560476	+	173	2-oxo-4-hydroxy-4-carboxy-5-ureidoimidazoline decarboxylase	FALSE	QEN71_07025	CP125295	1559954	1560476	+	173	2-oxo-4-hydroxy-4-carboxy-5-ureidoimidazoline decarboxylase	FALSE
identical		paras_001959	chromosome_1	1560553	1561567	+	337	allantoicase	FALSE	QEN71_07030	CP125295	1560553	1561567	+	337	allantoicase	FALSE
identical		paras_001960	chromosome_1	1561563	1562076	+	170	ureidoglycolate lyase	FALSE	QEN71_07035	CP125295	1561563	1562076	+	170	ureidoglycolate lyase	FALSE
identical		paras_001961	chromosome_1	1564377	1563186	-	396	urate hydroxylase PuuD	FALSE	QEN71_07040	CP125295	1564377	1563186	-	396	urate hydroxylase PuuD	FALSE
identical		paras_001962	chromosome_1	1564967	1564613	-	117	hydroxyisourate hydrolase	FALSE	QEN71_07045	CP125295	1564967	1564613	-	117	hydroxyisourate hydrolase	FALSE
identical		paras_001963	chromosome_1	1565598	1567008	+	469	8-oxoguanine deaminase	FALSE	QEN71_07050	CP125295	1565598	1567008	+	469	8-oxoguanine deaminase	FALSE
different annot.		paras_001964	chromosome_1	1568000	1567070	-	309	LysR family transcriptional regulator	FALSE	QEN71_07055	CP125295	1568000	1567070	-	309	LysR substrate-binding domain-containing protein	FALSE
identical		paras_001965	chromosome_1	1568301	1569915	+	537	ABC transporter ATP-binding protein	FALSE	QEN71_07060	CP125295	1568301	1569915	+	537	ABC transporter ATP-binding protein	FALSE
identical		paras_001966	chromosome_1	1569991	1571092	+	366	ABC transporter permease	FALSE	QEN71_07065	CP125295	1569991	1571092	+	366	ABC transporter permease	FALSE
identical		paras_001967	chromosome_1	1571124	1572054	+	309	ABC transporter permease	FALSE	QEN71_07070	CP125295	1571124	1572054	+	309	ABC transporter permease	FALSE
identical		paras_001968	chromosome_1	1572134	1573229	+	364	BMP family ABC transporter substrate-binding protein	FALSE	QEN71_07075	CP125295	1572134	1573229	+	364	BMP family ABC transporter substrate-binding protein	FALSE
different annot.		paras_001969	chromosome_1	1573645	1573435	-	69	dodecin domain-containing protein	FALSE	QEN71_07080	CP125295	1573645	1573435	-	69	dodecin family protein	FALSE
identical		paras_001970	chromosome_1	1573773	1574721	+	315	NAD(P)-dependent oxidoreductase	FALSE	QEN71_07085	CP125295	1573773	1574721	+	315	NAD(P)-dependent oxidoreductase	FALSE
different start	8aa shorter	paras_001971	chromosome_1	1574818	1576411	+	530	ABC-F family ATPase	FALSE	QEN71_07090	CP125295	1574842	1576411	+	522	ABC-F family ATPase	FALSE
identical		paras_001972	chromosome_1	1576579	1578016	+	478	aldehyde dehydrogenase family protein	FALSE	QEN71_07095	CP125295	1576579	1578016	+	478	aldehyde dehydrogenase family protein	FALSE
different annot.		paras_001973	chromosome_1	1578200	1579391	+	396	nitronate monooxygenase	FALSE	QEN71_07100	CP125295	1578200	1579391	+	396	nitronate monooxygenase family protein	FALSE
different annot.		paras_001974	chromosome_1	1579485	1580130	+	214	OmpW family protein	FALSE	QEN71_07105	CP125295	1579485	1580130	+	214	OmpW family outer membrane protein	FALSE
identical		paras_001975	chromosome_1	1580442	1580238	-	67	DUF1289 domain-containing protein	FALSE	QEN71_07110	CP125295	1580442	1580238	-	67	DUF1289 domain-containing protein	FALSE
identical		paras_001976	chromosome_1	1581969	1580667	-	433	Nramp family divalent metal transporter	FALSE	QEN71_07115	CP125295	1581969	1580667	-	433	Nramp family divalent metal transporter	FALSE
identical		paras_001977	chromosome_1	1582479	1583580	+	366	polyamine ABC transporter substrate-binding protein	FALSE	QEN71_07120	CP125295	1582479	1583580	+	366	polyamine ABC transporter substrate-binding protein	FALSE
identical		paras_001978	chromosome_1	1583680	1584844	+	387	polyamine ABC transporter ATP-binding protein	FALSE	QEN71_07125	CP125295	1583680	1584844	+	387	polyamine ABC transporter ATP-binding protein	FALSE
identical		paras_001979	chromosome_1	1584840	1585770	+	309	ABC transporter permease subunit	FALSE	QEN71_07130	CP125295	1584840	1585770	+	309	ABC transporter permease subunit	FALSE
identical		paras_001980	chromosome_1	1585769	1586588	+	272	ABC transporter permease subunit	FALSE	QEN71_07135	CP125295	1585769	1586588	+	272	ABC transporter permease subunit	FALSE
identical		paras_001981	chromosome_1	1588089	1586676	-	470	methyl-accepting chemotaxis protein	FALSE	QEN71_07140	CP125295	1588089	1586676	-	470	methyl-accepting chemotaxis protein	FALSE
identical		paras_001982	chromosome_1	1588569	1589343	+	257	class I SAM-dependent methyltransferase	FALSE	QEN71_07145	CP125295	1588569	1589343	+	257	class I SAM-dependent methyltransferase	FALSE
identical		paras_001983	chromosome_1	1590311	1589339	-	323	alpha/beta hydrolase	FALSE	QEN71_07150	CP125295	1590311	1589339	-	323	alpha/beta hydrolase	FALSE
identical		paras_001984	chromosome_1	1591848	1590366	-	493	NAD(P)/FAD-dependent oxidoreductase	FALSE	QEN71_07155	CP125295	1591848	1590366	-	493	NAD(P)/FAD-dependent oxidoreductase	FALSE
identical		paras_001985	chromosome_1	1592046	1592676	+	209	TetR family transcriptional regulator	FALSE	QEN71_07160	CP125295	1592046	1592676	+	209	TetR family transcriptional regulator	FALSE
identical		paras_001986	chromosome_1	1594012	1592782	-	409	tetratricopeptide repeat protein	FALSE	QEN71_07165	CP125295	1594012	1592782	-	409	tetratricopeptide repeat protein	FALSE
identical		paras_001987	chromosome_1	1594798	1594117	-	226	PspA/IM30 family protein	FALSE	QEN71_07170	CP125295	1594798	1594117	-	226	PspA/IM30 family protein	FALSE
identical		paras_001988	chromosome_1	1595966	1595309	-	218	hypothetical protein	FALSE	QEN71_07175	CP125295	1595966	1595309	-	218	hypothetical protein	FALSE
identical		paras_001989	chromosome_1	1596589	1599121	+	843	penicillin-binding protein 1A	FALSE	QEN71_07180	CP125295	1596589	1599121	+	843	penicillin-binding protein 1A	FALSE
identical		paras_001990	chromosome_1	1600914	1599444	-	489	efflux transporter outer membrane subunit	FALSE	QEN71_07185	CP125295	1600914	1599444	-	489	efflux transporter outer membrane subunit	FALSE
identical		paras_001991	chromosome_1	1604039	1600916	-	1040	efflux RND transporter permease subunit	FALSE	QEN71_07190	CP125295	1604039	1600916	-	1040	efflux RND transporter permease subunit	FALSE
different start	3aa shorter	paras_001992	chromosome_1	1605172	1604035	-	378	efflux RND transporter periplasmic adaptor subunit	FALSE	QEN71_07195	CP125295	1605163	1604035	-	375	efflux RND transporter periplasmic adaptor subunit	FALSE
identical		paras_001993	chromosome_1	1605437	1606058	+	206	TetR/AcrR family transcriptional regulator	FALSE	QEN71_07200	CP125295	1605437	1606058	+	206	TetR/AcrR family transcriptional regulator	FALSE
identical		paras_001994	chromosome_1	1606457	1606082	-	124	cupin domain-containing protein	FALSE	QEN71_07205	CP125295	1606457	1606082	-	124	cupin domain-containing protein	FALSE
different start	33aa longer	paras_001995	chromosome_1	1607345	1606547	-	265	AraC family transcriptional regulator	FALSE	QEN71_07210	CP125295	1607444	1606547	-	298	AraC family transcriptional regulator	FALSE
identical		paras_001996	chromosome_1	1607697	1607466	-	76	DUF2795 domain-containing protein	FALSE	QEN71_07215	CP125295	1607697	1607466	-	76	DUF2795 domain-containing protein	FALSE
identical		paras_001997	chromosome_1	1608037	1607785	-	83	hypothetical protein	FALSE	QEN71_07220	CP125295	1608037	1607785	-	83	hypothetical protein	FALSE
different annot.		paras_001998	chromosome_1	1609713	1608375	-	445	phospholipase	FALSE	QEN71_07225	CP125295	1609713	1608375	-	445	C45 family autoproteolytic acyltransferase/hydrolase	FALSE
identical		paras_001999	chromosome_1	1611608	1609874	-	577	ClcB-like voltage-gated chloride channel protein	FALSE	QEN71_07230	CP125295	1611608	1609874	-	577	ClcB-like voltage-gated chloride channel protein	FALSE
identical		paras_002000	chromosome_1	1612470	1611732	-	245	glutathione S-transferase family protein	FALSE	QEN71_07235	CP125295	1612470	1611732	-	245	glutathione S-transferase family protein	FALSE
different annot.		paras_002001	chromosome_1	1613724	1612638	-	361	YeiH family putative sulfate export transporter	FALSE	QEN71_07240	CP125295	1613724	1612638	-	361	YeiH family protein	FALSE
identical		paras_002002	chromosome_1	1613843	1614758	+	304	LysR family transcriptional regulator	FALSE	QEN71_07245	CP125295	1613843	1614758	+	304	LysR family transcriptional regulator	FALSE
identical		paras_002003	chromosome_1	1614888	1615653	+	254	TIM barrel protein	FALSE	QEN71_07250	CP125295	1614888	1615653	+	254	TIM barrel protein	FALSE
identical		paras_002004	chromosome_1	1615693	1616656	+	320	sugar kinase	FALSE	QEN71_07255	CP125295	1615693	1616656	+	320	sugar kinase	FALSE
identical		paras_002005	chromosome_1	1616788	1618063	+	424	MFS transporter	FALSE	QEN71_07260	CP125295	1616788	1618063	+	424	MFS transporter	FALSE
identical		paras_002006	chromosome_1	1618107	1619076	+	322	D-glycerate dehydrogenase	FALSE	QEN71_07265	CP125295	1618107	1619076	+	322	D-glycerate dehydrogenase	FALSE
identical		paras_002007	chromosome_1	1619072	1620134	+	353	LacI family DNA-binding transcriptional regulator	FALSE	QEN71_07270	CP125295	1619072	1620134	+	353	LacI family DNA-binding transcriptional regulator	FALSE
identical		paras_002008	chromosome_1	1620200	1620995	+	264	YhfC family intramembrane metalloprotease	FALSE	QEN71_07275	CP125295	1620200	1620995	+	264	YhfC family intramembrane metalloprotease	FALSE
identical		paras_002009	chromosome_1	1621049	1621415	+	121	DUF3022 domain-containing protein	FALSE	QEN71_07280	CP125295	1621049	1621415	+	121	DUF3022 domain-containing protein	FALSE
identical		paras_002010	chromosome_1	1621877	1621439	-	145	PGDYG domain-containing protein	FALSE	QEN71_07285	CP125295	1621877	1621439	-	145	PGDYG domain-containing protein	FALSE
identical		paras_002011	chromosome_1	1622541	1622019	-	173	Spy/CpxP family protein refolding chaperone	FALSE	QEN71_07290	CP125295	1622541	1622019	-	173	Spy/CpxP family protein refolding chaperone	FALSE
different annot.		paras_002012	chromosome_1	1622694	1623579	+	294	LysR family transcriptional regulator	FALSE	QEN71_07295	CP125295	1622694	1623579	+	294	LysR substrate-binding domain-containing protein	FALSE
identical		paras_002013	chromosome_1	1623706	1624165	+	152	Lrp/AsnC family transcriptional regulator	FALSE	QEN71_07300	CP125295	1623706	1624165	+	152	Lrp/AsnC family transcriptional regulator	FALSE
identical		paras_002014	chromosome_1	1624358	1625456	+	365	saccharopine dehydrogenase NADP-binding domain-containing protein	FALSE	QEN71_07305	CP125295	1624358	1625456	+	365	saccharopine dehydrogenase NADP-binding domain-containing protein	FALSE
identical		paras_002015	chromosome_1	1626219	1625598	-	206	ATP-binding protein	FALSE	QEN71_07310	CP125295	1626219	1625598	-	206	ATP-binding protein	FALSE
identical		paras_002016	chromosome_1	1626367	1626613	+	81	DNA-binding protein	FALSE	QEN71_07315	CP125295	1626367	1626613	+	81	DNA-binding protein	FALSE
different start	11aa shorter	paras_002017	chromosome_1	1626599	1627028	+	142	type II toxin-antitoxin system VapC family toxin	FALSE	QEN71_07320	CP125295	1626632	1627028	+	131	type II toxin-antitoxin system VapC family toxin	FALSE
identical		paras_002018	chromosome_1	1627117	1627573	+	151	hypothetical protein	FALSE	QEN71_07325	CP125295	1627117	1627573	+	151	hypothetical protein	FALSE
identical		paras_002019	chromosome_1	1627756	1628734	+	325	magnesium/cobalt transporter CorA	FALSE	QEN71_07330	CP125295	1627756	1628734	+	325	magnesium/cobalt transporter CorA	FALSE
identical		paras_002020	chromosome_1	1629303	1630260	+	318	sugar ABC transporter substrate-binding protein	FALSE	QEN71_07335	CP125295	1629303	1630260	+	318	sugar ABC transporter substrate-binding protein	FALSE
identical		paras_002021	chromosome_1	1630540	1630342	-	65	hypothetical protein	FALSE	QEN71_07340	CP125295	1630540	1630342	-	65	hypothetical protein	FALSE
identical		paras_002022	chromosome_1	1630590	1632201	+	536	sugar ABC transporter ATP-binding protein	FALSE	QEN71_07345	CP125295	1630590	1632201	+	536	sugar ABC transporter ATP-binding protein	FALSE
identical		paras_002023	chromosome_1	1632197	1633244	+	348	ABC transporter permease	FALSE	QEN71_07350	CP125295	1632197	1633244	+	348	ABC transporter permease	FALSE
identical		paras_002024	chromosome_1	1633378	1634410	+	343	LacI family DNA-binding transcriptional regulator	FALSE	QEN71_07355	CP125295	1633378	1634410	+	343	LacI family DNA-binding transcriptional regulator	FALSE
identical		paras_002025	chromosome_1	1634528	1635458	+	309	ribokinase	FALSE	QEN71_07360	CP125295	1634528	1635458	+	309	ribokinase	FALSE
different annot.		paras_002026	chromosome_1	1635702	1637439	+	578	Tar ligand binding domain-containing protein	FALSE	QEN71_07365	CP125295	1635702	1637439	+	578	methyl-accepting chemotaxis protein	FALSE
identical		paras_002027	chromosome_1	1637816	1638578	+	253	hydratase	FALSE	QEN71_07370	CP125295	1637816	1638578	+	253	hydratase	FALSE
identical		paras_002028	chromosome_1	1639453	1641376	+	640	PrkA family serine protein kinase	FALSE	QEN71_07375	CP125295	1639453	1641376	+	640	PrkA family serine protein kinase	FALSE
identical		paras_002029	chromosome_1	1641517	1642789	+	423	YeaH/YhbH family protein	FALSE	QEN71_07380	CP125295	1641517	1642789	+	423	YeaH/YhbH family protein	FALSE
identical		paras_002030	chromosome_1	1642785	1644522	+	578	SpoVR family protein	FALSE	QEN71_07385	CP125295	1642785	1644522	+	578	SpoVR family protein	FALSE
different annot.		paras_002031	chromosome_1	1644823	1646119	+	431	MFS transporter	FALSE	QEN71_07390	CP125295	1644823	1646119	+	431	MFS family transporter	FALSE
identical		paras_002032	chromosome_1	1647192	1646214	-	325	glycosyltransferase family 2 protein	FALSE	QEN71_07395	CP125295	1647192	1646214	-	325	glycosyltransferase family 2 protein	FALSE
identical		paras_002033	chromosome_1	1647623	1647434	-	62	hypothetical protein	FALSE	QEN71_07400	CP125295	1647623	1647434	-	62	hypothetical protein	FALSE
identical		paras_002034	chromosome_1	1647739	1647970	+	76	hypothetical protein	FALSE	QEN71_07405	CP125295	1647739	1647970	+	76	hypothetical protein	FALSE
identical		paras_002035	chromosome_1	1648461	1647984	-	158	hypothetical protein	FALSE	QEN71_07410	CP125295	1648461	1647984	-	158	hypothetical protein	FALSE
different start	31aa longer	paras_002036	chromosome_1	1649778	1648551	-	408	MFS transporter	FALSE	QEN71_07415	CP125295	1649871	1648551	-	439	MFS transporter	FALSE
identical		paras_002037	chromosome_1	1650128	1650986	+	285	mechanosensitive ion channel family protein	FALSE	QEN71_07420	CP125295	1650128	1650986	+	285	mechanosensitive ion channel family protein	FALSE
identical		paras_002038	chromosome_1	1651223	1651436	+	70	hypothetical protein	FALSE	QEN71_07425	CP125295	1651223	1651436	+	70	hypothetical protein	FALSE
identical		paras_002039	chromosome_1	1651746	1652010	+	87	hypothetical protein	FALSE	QEN71_07430	CP125295	1651746	1652010	+	87	hypothetical protein	FALSE
identical		paras_002040	chromosome_1	1652102	1653365	+	420	cardiolipin synthase	FALSE	QEN71_07435	CP125295	1652102	1653365	+	420	cardiolipin synthase	FALSE
identical		paras_002041	chromosome_1	1653646	1653403	-	80	hypothetical protein	FALSE	QEN71_07440	CP125295	1653646	1653403	-	80	hypothetical protein	FALSE
different start	27aa longer	paras_002042	chromosome_1	1654756	1653760	-	331	porin	FALSE	QEN71_07445	CP125295	1654837	1653760	-	358	porin	FALSE
identical		paras_002043	chromosome_1	1655284	1654969	-	104	high-potential iron-sulfur protein	FALSE	QEN71_07450	CP125295	1655284	1654969	-	104	high-potential iron-sulfur protein	FALSE
identical		paras_002044	chromosome_1	1656068	1655264	-	267	Pr6Pr family membrane protein	FALSE	QEN71_07455	CP125295	1656068	1655264	-	267	Pr6Pr family membrane protein	FALSE
identical		paras_002045	chromosome_1	1657688	1656209	-	492	esterase-like activity of phytase family protein	FALSE	QEN71_07460	CP125295	1657688	1656209	-	492	esterase-like activity of phytase family protein	FALSE
identical		paras_002046	chromosome_1	1658908	1657999	-	302	formate/nitrite transporter family protein	FALSE	QEN71_07465	CP125295	1658908	1657999	-	302	formate/nitrite transporter family protein	FALSE
different annot.		paras_002047	chromosome_1	1659101	1659743	+	213	J domain-containing protein	FALSE	QEN71_07470	CP125295	1659101	1659743	+	213	DnaJ domain-containing protein	FALSE
identical		paras_002048	chromosome_1	1659834	1660374	+	179	hypothetical protein	FALSE	QEN71_07475	CP125295	1659834	1660374	+	179	hypothetical protein	FALSE
identical		paras_002049	chromosome_1	1660756	1660468	-	95	hypothetical protein	FALSE	QEN71_07480	CP125295	1660756	1660468	-	95	hypothetical protein	FALSE
identical		paras_002050	chromosome_1	1661454	1660914	-	179	4-hydroxyphenylacetate 3-monooxygenase, reductase component	FALSE	QEN71_07485	CP125295	1661454	1660914	-	179	4-hydroxyphenylacetate 3-monooxygenase, reductase component	FALSE
different annot.		paras_002051	chromosome_1	1661810	1662470	+	219	response regulator transcription factor	FALSE	QEN71_07490	CP125295	1661810	1662470	+	219	response regulator	FALSE
different annot.		paras_002052	chromosome_1	1663252	1662508	-	247	SDR family oxidoreductase	FALSE	QEN71_07495	CP125295	1663252	1662508	-	247	SDR family NAD(P)-dependent oxidoreductase	FALSE
identical		paras_002053	chromosome_1	1664443	1663303	-	379	amidase	FALSE	QEN71_07500	CP125295	1664443	1663303	-	379	amidase	FALSE
identical		paras_002054	chromosome_1	1664967	1664439	-	175	nuclear transport factor 2 family protein	FALSE	QEN71_07505	CP125295	1664967	1664439	-	175	nuclear transport factor 2 family protein	FALSE
identical		paras_002055	chromosome_1	1665363	1664970	-	130	hypothetical protein	FALSE	QEN71_07510	CP125295	1665363	1664970	-	130	hypothetical protein	FALSE
different annot.		paras_002056	chromosome_1	1666608	1665411	-	398	flavin-dependent monooxygenase	FALSE	QEN71_07515	CP125295	1666608	1665411	-	398	acyl-CoA dehydrogenase family protein	FALSE
different annot.		paras_002057	chromosome_1	1666815	1668300	+	494	PAS domain S-box protein	FALSE	QEN71_07520	CP125295	1666815	1668300	+	494	ATP-binding protein	FALSE
identical		paras_002058	chromosome_1	1668694	1668307	-	128	tautomerase family protein	FALSE	QEN71_07525	CP125295	1668694	1668307	-	128	tautomerase family protein	FALSE
different annot.		paras_002059	chromosome_1	1669265	1668764	-	166	hypothetical protein	FALSE	QEN71_07530	CP125295	1669265	1668764	-	166	aromatic-ring-hydroxylating dioxygenase subunit beta	FALSE
identical		paras_002060	chromosome_1	1670545	1669261	-	427	aromatic ring-hydroxylating dioxygenase subunit alpha	FALSE	QEN71_07535	CP125295	1670545	1669261	-	427	aromatic ring-hydroxylating dioxygenase subunit alpha	FALSE
identical		paras_002061	chromosome_1	1670710	1671631	+	306	LysR family transcriptional regulator	FALSE	QEN71_07540	CP125295	1670710	1671631	+	306	LysR family transcriptional regulator	FALSE
different annot.		paras_002062	chromosome_1	1672602	1671633	-	322	oxidoreductase	FALSE	QEN71_07545	CP125295	1672602	1671633	-	322	PDR/VanB family oxidoreductase	FALSE
different annot.		paras_002063	chromosome_1	1673729	1672748	-	326	oxidoreductase	FALSE	QEN71_07550	CP125295	1673729	1672748	-	326	MDR family oxidoreductase	FALSE
identical		paras_002064	chromosome_1	1674542	1673948	-	197	hypothetical protein	FALSE	QEN71_07555	CP125295	1674542	1673948	-	197	hypothetical protein	FALSE
identical		paras_002065	chromosome_1	1676538	1674792	-	581	pyrrolo-quinoline quinone	FALSE	QEN71_07560	CP125295	1676538	1674792	-	581	pyrrolo-quinoline quinone	FALSE
identical		paras_002066	chromosome_1	1677774	1676727	-	348	hypothetical protein	FALSE	QEN71_07565	CP125295	1677774	1676727	-	348	hypothetical protein	FALSE
identical		paras_002067	chromosome_1	1678692	1680615	+	640	hypothetical protein	FALSE	QEN71_07570	CP125295	1678692	1680615	+	640	hypothetical protein	FALSE
identical		paras_002073	chromosome_1	1687736	1686737	-	332	LysR family transcriptional regulator	FALSE	QEN71_07600	CP125295	1687736	1686737	-	332	LysR family transcriptional regulator	FALSE
identical		paras_002074	chromosome_1	1687934	1690112	+	725	FUSC family protein	FALSE	QEN71_07605	CP125295	1687934	1690112	+	725	FUSC family protein	FALSE
identical		paras_002075	chromosome_1	1690226	1690448	+	73	hypothetical protein	FALSE	QEN71_07610	CP125295	1690226	1690448	+	73	hypothetical protein	FALSE
identical		paras_002076	chromosome_1	1690584	1692099	+	504	acetyl-CoA hydrolase/transferase family protein	FALSE	QEN71_07615	CP125295	1690584	1692099	+	504	acetyl-CoA hydrolase/transferase family protein	FALSE
identical		paras_002077	chromosome_1	1693287	1692126	-	386	metallophosphoesterase	FALSE	QEN71_07620	CP125295	1693287	1692126	-	386	metallophosphoesterase	FALSE
identical		paras_002078	chromosome_1	1693654	1693969	+	104	hypothetical protein	FALSE	QEN71_07625	CP125295	1693654	1693969	+	104	hypothetical protein	FALSE
identical		paras_002079	chromosome_1	1694127	1694718	+	196	alpha-ketoglutarate-dependent dioxygenase AlkB	FALSE	QEN71_07630	CP125295	1694127	1694718	+	196	alpha-ketoglutarate-dependent dioxygenase AlkB	FALSE
identical		paras_002080	chromosome_1	1695729	1694793	-	311	malonate decarboxylase subunit epsilon	FALSE	QEN71_07635	CP125295	1695729	1694793	-	311	malonate decarboxylase subunit epsilon	FALSE
identical		paras_002081	chromosome_1	1696433	1695728	-	234	malonate decarboxylase holo-ACP synthase	FALSE	QEN71_07640	CP125295	1696433	1695728	-	234	malonate decarboxylase holo-ACP synthase	FALSE
identical		paras_002082	chromosome_1	1697251	1696432	-	272	biotin-independent malonate decarboxylase subunit gamma	FALSE	QEN71_07645	CP125295	1697251	1696432	-	272	biotin-independent malonate decarboxylase subunit gamma	FALSE
identical		paras_002083	chromosome_1	1698111	1697247	-	287	biotin-independent malonate decarboxylase subunit beta	FALSE	QEN71_07650	CP125295	1698111	1697247	-	287	biotin-independent malonate decarboxylase subunit beta	FALSE
identical		paras_002084	chromosome_1	1698413	1698107	-	101	malonate decarboxylase subunit delta	FALSE	QEN71_07655	CP125295	1698413	1698107	-	101	malonate decarboxylase subunit delta	FALSE
identical		paras_002085	chromosome_1	1699348	1698418	-	309	triphosphoribosyl-dephospho-CoA synthase	FALSE	QEN71_07660	CP125295	1699348	1698418	-	309	triphosphoribosyl-dephospho-CoA synthase	FALSE
identical		paras_002086	chromosome_1	1701011	1699352	-	552	malonate decarboxylase subunit alpha	FALSE	QEN71_07665	CP125295	1701011	1699352	-	552	malonate decarboxylase subunit alpha	FALSE
identical		paras_002087	chromosome_1	1701852	1701063	-	262	GntR family transcriptional regulator	FALSE	QEN71_07670	CP125295	1701852	1701063	-	262	GntR family transcriptional regulator	FALSE
identical		paras_002088	chromosome_1	1702030	1703335	+	434	MFS transporter	FALSE	QEN71_07675	CP125295	1702030	1703335	+	434	MFS transporter	FALSE
identical		paras_002089	chromosome_1	1704864	1703955	-	302	DMT family transporter	FALSE	QEN71_07680	CP125295	1704864	1703955	-	302	DMT family transporter	FALSE
identical		paras_002090	chromosome_1	1704984	1705881	+	298	LysR family transcriptional regulator	FALSE	QEN71_07685	CP125295	1704984	1705881	+	298	LysR family transcriptional regulator	FALSE
identical		paras_002091	chromosome_1	1706080	1706752	+	223	hypothetical protein	FALSE	QEN71_07690	CP125295	1706080	1706752	+	223	hypothetical protein	FALSE
identical		paras_002092	chromosome_1	1706972	1707803	+	276	arylamine N-acetyltransferase	FALSE	QEN71_07695	CP125295	1706972	1707803	+	276	arylamine N-acetyltransferase	FALSE
identical		paras_002093	chromosome_1	1707810	1708488	+	225	isoprenylcysteine carboxylmethyltransferase family protein	FALSE	QEN71_07700	CP125295	1707810	1708488	+	225	isoprenylcysteine carboxylmethyltransferase family protein	FALSE
identical		paras_002094	chromosome_1	1708853	1710575	+	573	ubiquinone-dependent pyruvate dehydrogenase	FALSE	QEN71_07705	CP125295	1708853	1710575	+	573	ubiquinone-dependent pyruvate dehydrogenase	FALSE
identical		paras_002095	chromosome_1	1710937	1711195	+	85	hypothetical protein	FALSE	QEN71_07710	CP125295	1710937	1711195	+	85	hypothetical protein	FALSE
identical		paras_002096	chromosome_1	1712066	1711268	-	265	alpha/beta hydrolase	FALSE	QEN71_07715	CP125295	1712066	1711268	-	265	alpha/beta hydrolase	FALSE
identical		paras_002097	chromosome_1	1712514	1712163	-	116	DUF4148 domain-containing protein	FALSE	QEN71_07720	CP125295	1712514	1712163	-	116	DUF4148 domain-containing protein	FALSE
identical		paras_002098	chromosome_1	1713370	1714213	+	280	transporter substrate-binding domain-containing protein	FALSE	QEN71_07725	CP125295	1713370	1714213	+	280	transporter substrate-binding domain-containing protein	FALSE
identical		paras_002099	chromosome_1	1714297	1715020	+	240	ABC transporter permease subunit	FALSE	QEN71_07730	CP125295	1714297	1715020	+	240	ABC transporter permease subunit	FALSE
identical		paras_002100	chromosome_1	1715035	1715788	+	250	ABC transporter permease subunit	FALSE	QEN71_07735	CP125295	1715035	1715788	+	250	ABC transporter permease subunit	FALSE
identical		paras_002101	chromosome_1	1715809	1716601	+	263	ATP-binding cassette domain-containing protein	FALSE	QEN71_07740	CP125295	1715809	1716601	+	263	ATP-binding cassette domain-containing protein	FALSE
identical		paras_002102	chromosome_1	1716662	1718270	+	535	histidine ammonia-lyase	FALSE	QEN71_07745	CP125295	1716662	1718270	+	535	histidine ammonia-lyase	FALSE
identical		paras_002103	chromosome_1	1718303	1719059	+	251	histidine utilization repressor	FALSE	QEN71_07750	CP125295	1718303	1719059	+	251	histidine utilization repressor	FALSE
different start	3aa shorter	paras_002104	chromosome_1	1719824	1719065	-	252	histidine utilization repressor	FALSE	QEN71_07755	CP125295	1719815	1719065	-	249	histidine utilization repressor	FALSE
different start	22aa longer	paras_002105	chromosome_1	1720738	1719937	-	266	amino acid ABC transporter ATP-binding protein	FALSE	QEN71_07760	CP125295	1720804	1719937	-	288	amino acid ABC transporter ATP-binding protein	FALSE
identical		paras_002106	chromosome_1	1721505	1720842	-	220	amino acid ABC transporter permease	FALSE	QEN71_07765	CP125295	1721505	1720842	-	220	amino acid ABC transporter permease	FALSE
identical		paras_002107	chromosome_1	1722166	1721515	-	216	amino acid ABC transporter permease	FALSE	QEN71_07770	CP125295	1722166	1721515	-	216	amino acid ABC transporter permease	FALSE
identical		paras_002108	chromosome_1	1723086	1722246	-	279	transporter substrate-binding domain-containing protein	FALSE	QEN71_07775	CP125295	1723086	1722246	-	279	transporter substrate-binding domain-containing protein	FALSE
different annot.		paras_002109	chromosome_1	1723374	1724382	+	335	isopenicillin N synthase family oxygenase	FALSE	QEN71_07780	CP125295	1723374	1724382	+	335	2-oxoglutarate and iron-dependent oxygenase domain-containing protein	FALSE
identical		paras_002110	chromosome_1	1724390	1725791	+	466	FAD-binding oxidoreductase	FALSE	QEN71_07785	CP125295	1724390	1725791	+	466	FAD-binding oxidoreductase	FALSE
different annot.		paras_002111	chromosome_1	1729244	1725845	-	1132	alpha/beta fold hydrolase	FALSE	QEN71_07790	CP125295	1729244	1725845	-	1132	GMC family oxidoreductase N-terminal domain-containing protein	FALSE
identical		paras_002112	chromosome_1	1730305	1729492	-	270	hypothetical protein	FALSE	QEN71_07795	CP125295	1730305	1729492	-	270	hypothetical protein	FALSE
identical		paras_002113	chromosome_1	1730634	1732452	+	605	hybrid sensor histidine kinase/response regulator	FALSE	QEN71_07800	CP125295	1730634	1732452	+	605	hybrid sensor histidine kinase/response regulator	FALSE
identical		paras_002114	chromosome_1	1732713	1733031	+	105	hypothetical protein	FALSE	QEN71_07805	CP125295	1732713	1733031	+	105	hypothetical protein	FALSE
identical		paras_002115	chromosome_1	1733862	1733106	-	251	response regulator transcription factor	FALSE	QEN71_07810	CP125295	1733862	1733106	-	251	response regulator transcription factor	FALSE
identical		paras_002116	chromosome_1	1734641	1734473	-	55	hypothetical protein	FALSE	QEN71_07815	CP125295	1734641	1734473	-	55	hypothetical protein	FALSE
identical		paras_002117	chromosome_1	1735620	1734618	-	333	cytochrome d ubiquinol oxidase subunit II	FALSE	QEN71_07820	CP125295	1735620	1734618	-	333	cytochrome d ubiquinol oxidase subunit II	FALSE
identical		paras_002118	chromosome_1	1737051	1735656	-	464	cytochrome ubiquinol oxidase subunit I	FALSE	QEN71_07825	CP125295	1737051	1735656	-	464	cytochrome ubiquinol oxidase subunit I	FALSE
identical		paras_002119	chromosome_1	1737351	1737174	-	58	hypothetical protein	FALSE	QEN71_07830	CP125295	1737351	1737174	-	58	hypothetical protein	FALSE
identical		paras_002120	chromosome_1	1738121	1737932	-	62	4-oxalocrotonate tautomerase	FALSE	QEN71_07835	CP125295	1738121	1737932	-	62	4-oxalocrotonate tautomerase	FALSE
identical		paras_002121	chromosome_1	1738932	1738152	-	259	class II aldolase/adducin family protein	FALSE	QEN71_07840	CP125295	1738932	1738152	-	259	class II aldolase/adducin family protein	FALSE
identical		paras_002122	chromosome_1	1739902	1738954	-	315	urea transporter	FALSE	QEN71_07845	CP125295	1739902	1738954	-	315	urea transporter	FALSE
identical		paras_002123	chromosome_1	1740095	1740650	+	184	putative glycolipid-binding domain-containing protein	FALSE	QEN71_07850	CP125295	1740095	1740650	+	184	putative glycolipid-binding domain-containing protein	FALSE
identical		paras_002124	chromosome_1	1741531	1740610	-	306	alpha/beta fold hydrolase	FALSE	QEN71_07855	CP125295	1741531	1740610	-	306	alpha/beta fold hydrolase	FALSE
identical		paras_002125	chromosome_1	1742409	1741527	-	293	metal-dependent hydrolase	FALSE	QEN71_07860	CP125295	1742409	1741527	-	293	metal-dependent hydrolase	FALSE
identical		paras_002126	chromosome_1	1743340	1742431	-	302	SDR family NAD(P)-dependent oxidoreductase	FALSE	QEN71_07865	CP125295	1743340	1742431	-	302	SDR family NAD(P)-dependent oxidoreductase	FALSE
identical		paras_002127	chromosome_1	1744933	1743370	-	520	NAD(P)/FAD-dependent oxidoreductase	FALSE	QEN71_07870	CP125295	1744933	1743370	-	520	NAD(P)/FAD-dependent oxidoreductase	FALSE
identical		paras_002128	chromosome_1	1746048	1745187	-	286	MerR family transcriptional regulator	FALSE	QEN71_07875	CP125295	1746048	1745187	-	286	MerR family transcriptional regulator	FALSE
different annot.		paras_002129	chromosome_1	1746644	1746095	-	182	N-acetyltransferase	FALSE	QEN71_07880	CP125295	1746644	1746095	-	182	GNAT family N-acetyltransferase	FALSE
different annot.		paras_002130	chromosome_1	1746923	1748036	+	370	FUSC family protein	FALSE	QEN71_07885	CP125295	1746923	1748036	+	370	aromatic acid exporter family protein	FALSE
identical		paras_002131	chromosome_1	1748155	1748710	+	184	thioesterase family protein	FALSE	QEN71_07890	CP125295	1748155	1748710	+	184	thioesterase family protein	FALSE
different start	9aa longer	paras_002132	chromosome_1	1748946	1748760	-	61	hypothetical protein	FALSE	QEN71_07895	CP125295	1748973	1748760	-	70	hypothetical protein	FALSE
identical		paras_002133	chromosome_1	1749969	1749234	-	244	CerR family C-terminal domain-containing protein	FALSE	QEN71_07900	CP125295	1749969	1749234	-	244	CerR family C-terminal domain-containing protein	FALSE
identical		paras_002134	chromosome_1	1750103	1751264	+	386	HlyD family secretion protein	FALSE	QEN71_07905	CP125295	1750103	1751264	+	386	HlyD family secretion protein	FALSE
different start	6aa longer	paras_002135	chromosome_1	1751274	1752861	+	528	multidrug efflux MFS transporter	FALSE	QEN71_07910	CP125295	1751256	1752861	+	534	MDR family MFS transporter	FALSE
different start	28aa longer	paras_002136	chromosome_1	1752953	1754384	+	476	TolC family protein	FALSE	QEN71_07915	CP125295	1752869	1754384	+	504	TolC family protein	FALSE
identical		paras_002137	chromosome_1	1755583	1754467	-	371	TAXI family TRAP transporter solute-binding subunit	FALSE	QEN71_07920	CP125295	1755583	1754467	-	371	TAXI family TRAP transporter solute-binding subunit	FALSE
identical		paras_002138	chromosome_1	1756838	1755701	-	378	zinc ribbon domain-containing protein	FALSE	QEN71_07925	CP125295	1756838	1755701	-	378	zinc ribbon domain-containing protein	FALSE
different annot.		paras_002139	chromosome_1	1758782	1757273	-	502	MFS transporter	FALSE	QEN71_07930	CP125295	1758782	1757273	-	502	MDR family MFS transporter	FALSE
different start	11aa shorter	paras_002140	chromosome_1	1758838	1759600	+	253	TetR/AcrR family transcriptional regulator	FALSE	QEN71_07935	CP125295	1758871	1759600	+	242	TetR/AcrR family transcriptional regulator	FALSE
identical		paras_002141	chromosome_1	1759994	1760459	+	154	response regulator	FALSE	QEN71_07940	CP125295	1759994	1760459	+	154	response regulator	FALSE
different annot.		paras_002142	chromosome_1	1761082	1760500	-	193	transcriptional repressor	FALSE	QEN71_07945	CP125295	1761082	1760500	-	193	Fur family transcriptional regulator	FALSE
different annot.		paras_002143	chromosome_1	1761763	1761136	-	208	glutathione S-transferase N-terminal domain-containing protein	FALSE	QEN71_07950	CP125295	1761763	1761136	-	208	glutathione binding-like protein	FALSE
identical		paras_002144	chromosome_1	1762394	1761767	-	208	glutathione S-transferase	FALSE	QEN71_07955	CP125295	1762394	1761767	-	208	glutathione S-transferase	FALSE
identical		paras_002145	chromosome_1	1762552	1764226	+	557	ATP-binding domain-containing protein	FALSE	QEN71_07960	CP125295	1762552	1764226	+	557	ATP-binding domain-containing protein	FALSE
identical		paras_002146	chromosome_1	1765212	1764264	-	315	phosphoribosyltransferase	FALSE	QEN71_07965	CP125295	1765212	1764264	-	315	phosphoribosyltransferase	FALSE
identical		paras_002147	chromosome_1	1765418	1765943	+	174	molybdopterin-dependent oxidoreductase	FALSE	QEN71_07970	CP125295	1765418	1765943	+	174	molybdopterin-dependent oxidoreductase	FALSE
different annot.		paras_002148	chromosome_1	1765912	1767766	+	617	response regulator	FALSE	QEN71_07975	CP125295	1765912	1767766	+	617	ATP-binding protein	FALSE
different annot.		paras_002149	chromosome_1	1768652	1767797	-	284	hypothetical protein	FALSE	QEN71_07980	CP125295	1768652	1767797	-	284	helix-turn-helix domain-containing protein	FALSE
identical		paras_002150	chromosome_1	1769110	1770451	+	446	FAD-binding oxidoreductase	FALSE	QEN71_07985	CP125295	1769110	1770451	+	446	FAD-binding oxidoreductase	FALSE
different annot.		paras_002151	chromosome_1	1771913	1771172	-	246	FadR family transcriptional regulator	FALSE	QEN71_07990	CP125295	1771913	1771172	-	246	GntR family transcriptional regulator	FALSE
identical		paras_002152	chromosome_1	1772106	1773114	+	335	proline racemase family protein	FALSE	QEN71_07995	CP125295	1772106	1773114	+	335	proline racemase family protein	FALSE
identical		paras_002153	chromosome_1	1773137	1774055	+	305	delta(1)-pyrroline-2-carboxylate reductase family protein	FALSE	QEN71_08000	CP125295	1773137	1774055	+	305	delta(1)-pyrroline-2-carboxylate reductase family protein	FALSE
identical		paras_002154	chromosome_1	1774268	1775753	+	494	glucose-6-phosphate dehydrogenase	FALSE	QEN71_08005	CP125295	1774268	1775753	+	494	glucose-6-phosphate dehydrogenase	FALSE
identical		paras_002155	chromosome_1	1776361	1775893	-	155	type VI secretion system tube protein Hcp	FALSE	QEN71_08010	CP125295	1776361	1775893	-	155	type VI secretion system tube protein Hcp	FALSE
identical		paras_002156	chromosome_1	1776623	1776350	-	90	hypothetical protein	FALSE	QEN71_08015	CP125295	1776623	1776350	-	90	hypothetical protein	FALSE
identical		paras_002157	chromosome_1	1777066	1776619	-	148	DUF2778 domain-containing protein	FALSE	QEN71_08020	CP125295	1777066	1776619	-	148	DUF2778 domain-containing protein	FALSE
identical		paras_002158	chromosome_1	1777588	1777333	-	84	hypothetical protein	FALSE	QEN71_08025	CP125295	1777588	1777333	-	84	hypothetical protein	FALSE
identical		paras_002159	chromosome_1	1778803	1777717	-	361	GlxA family transcriptional regulator	FALSE	QEN71_08030	CP125295	1778803	1777717	-	361	GlxA family transcriptional regulator	FALSE
identical		paras_002160	chromosome_1	1779240	1780629	+	462	L-serine ammonia-lyase	FALSE	QEN71_08035	CP125295	1779240	1780629	+	462	L-serine ammonia-lyase	FALSE
identical		paras_002161	chromosome_1	1780666	1781911	+	414	sarcosine oxidase subunit beta family protein	FALSE	QEN71_08040	CP125295	1780666	1781911	+	414	sarcosine oxidase subunit beta family protein	FALSE
identical		paras_002162	chromosome_1	1781990	1782290	+	99	sarcosine oxidase subunit delta	FALSE	QEN71_08045	CP125295	1781990	1782290	+	99	sarcosine oxidase subunit delta	FALSE
identical		paras_002163	chromosome_1	1782286	1785286	+	999	sarcosine oxidase subunit alpha family protein	FALSE	QEN71_08050	CP125295	1782286	1785286	+	999	sarcosine oxidase subunit alpha family protein	FALSE
identical		paras_002164	chromosome_1	1785275	1785926	+	216	sarcosine oxidase subunit gamma	FALSE	QEN71_08055	CP125295	1785275	1785926	+	216	sarcosine oxidase subunit gamma	FALSE
identical		paras_002165	chromosome_1	1785922	1786369	+	148	dihydroneopterin aldolase	FALSE	QEN71_08060	CP125295	1785922	1786369	+	148	dihydroneopterin aldolase	FALSE
new only										QEN71_08065	CP125295	1786383	1786650	+	88	hypothetical protein	FALSE
old only		paras_002166	chromosome_1	1786854	1786341	-	170	hypothetical protein	FALSE
identical		paras_002167	chromosome_1	1788289	1787326	-	320	LysR family transcriptional regulator	FALSE	QEN71_08070	CP125295	1788289	1787326	-	320	LysR family transcriptional regulator	FALSE
identical		paras_002168	chromosome_1	1789528	1788475	-	350	NAD(P)-dependent alcohol dehydrogenase	FALSE	QEN71_08075	CP125295	1789528	1788475	-	350	NAD(P)-dependent alcohol dehydrogenase	FALSE
identical		paras_002169	chromosome_1	1789918	1790902	+	327	AraC family transcriptional regulator	FALSE	QEN71_08080	CP125295	1789918	1790902	+	327	AraC family transcriptional regulator	FALSE
identical		paras_002170	chromosome_1	1791317	1790924	-	130	VOC family protein	FALSE	QEN71_08085	CP125295	1791317	1790924	-	130	VOC family protein	FALSE
identical		paras_002171	chromosome_1	1791456	1791771	+	104	hypothetical protein	FALSE	QEN71_08090	CP125295	1791456	1791771	+	104	hypothetical protein	FALSE
different annot.		paras_002172	chromosome_1	1793262	1791801	-	486	sensor domain-containing diguanylate cyclase	FALSE	QEN71_08095	CP125295	1793262	1791801	-	486	GGDEF domain-containing protein	FALSE
identical		paras_002173	chromosome_1	1795145	1793942	-	400	polysaccharide pyruvyl transferase family protein	FALSE	QEN71_08100	CP125295	1795145	1793942	-	400	polysaccharide pyruvyl transferase family protein	FALSE
identical		paras_002174	chromosome_1	1795535	1795748	+	70	hypothetical protein	FALSE	QEN71_08105	CP125295	1795535	1795748	+	70	hypothetical protein	FALSE
identical		paras_002175	chromosome_1	1795991	1796813	+	273	alpha/beta hydrolase	FALSE	QEN71_08110	CP125295	1795991	1796813	+	273	alpha/beta hydrolase	FALSE
identical		paras_002176	chromosome_1	1796920	1797184	+	87	DUF2164 domain-containing protein	FALSE	QEN71_08115	CP125295	1796920	1797184	+	87	DUF2164 domain-containing protein	FALSE
identical		paras_002177	chromosome_1	1798112	1797200	-	303	LysR family transcriptional regulator	FALSE	QEN71_08120	CP125295	1798112	1797200	-	303	LysR family transcriptional regulator	FALSE
identical		paras_002178	chromosome_1	1798240	1799254	+	337	aldo/keto reductase	FALSE	QEN71_08125	CP125295	1798240	1799254	+	337	aldo/keto reductase	FALSE
identical		paras_002179	chromosome_1	1799849	1800989	+	379	IS481 family transposase	FALSE	QEN71_08130	CP125295	1799849	1800989	+	379	IS481 family transposase	FALSE
identical		paras_002180	chromosome_1	1801115	1801268	+	50	hypothetical protein	FALSE	QEN71_08135	CP125295	1801115	1801268	+	50	hypothetical protein	FALSE
identical		paras_002181	chromosome_1	1801287	1802220	+	310	2-hydroxyacid dehydrogenase	FALSE	QEN71_08140	CP125295	1801287	1802220	+	310	2-hydroxyacid dehydrogenase	FALSE
identical		paras_002182	chromosome_1	1802247	1802727	+	159	OsmC family protein	FALSE	QEN71_08145	CP125295	1802247	1802727	+	159	OsmC family protein	FALSE
different annot.		paras_002183	chromosome_1	1803483	1804827	+	447	sigma-54-dependent Fis family transcriptional regulator	FALSE	QEN71_08150	CP125295	1803483	1804827	+	447	sigma 54-interacting transcriptional regulator	FALSE
identical		paras_002184	chromosome_1	1805079	1806279	+	399	metallophosphoesterase	FALSE	QEN71_08155	CP125295	1805079	1806279	+	399	metallophosphoesterase	FALSE
identical		paras_002185	chromosome_1	1806488	1806275	-	70	hypothetical protein	FALSE	QEN71_08160	CP125295	1806488	1806275	-	70	hypothetical protein	FALSE
identical		paras_002186	chromosome_1	1808165	1806740	-	474	MFS transporter	FALSE	QEN71_08165	CP125295	1808165	1806740	-	474	MFS transporter	FALSE
identical		paras_002187	chromosome_1	1810060	1808341	-	572	choline dehydrogenase	FALSE	QEN71_08170	CP125295	1810060	1808341	-	572	choline dehydrogenase	FALSE
identical		paras_002188	chromosome_1	1811541	1810071	-	489	betaine-aldehyde dehydrogenase	FALSE	QEN71_08175	CP125295	1811541	1810071	-	489	betaine-aldehyde dehydrogenase	FALSE
identical		paras_002189	chromosome_1	1812175	1811584	-	196	transcriptional regulator BetI	FALSE	QEN71_08180	CP125295	1812175	1811584	-	196	transcriptional regulator BetI	FALSE
identical		paras_002190	chromosome_1	1812371	1813571	+	399	formaldehyde dehydrogenase, glutathione-independent	FALSE	QEN71_08185	CP125295	1812371	1813571	+	399	formaldehyde dehydrogenase, glutathione-independent	FALSE
identical		paras_002191	chromosome_1	1814253	1813716	-	178	hypothetical protein	FALSE	QEN71_08190	CP125295	1814253	1813716	-	178	hypothetical protein	FALSE
identical		paras_002192	chromosome_1	1814499	1816188	+	562	AMP-binding protein	FALSE	QEN71_08195	CP125295	1814499	1816188	+	562	AMP-binding protein	FALSE
identical		paras_002193	chromosome_1	1817371	1816249	-	373	formylglycine-generating enzyme family protein	FALSE	QEN71_08200	CP125295	1817371	1816249	-	373	formylglycine-generating enzyme family protein	FALSE
identical		paras_002194	chromosome_1	1819087	1817428	-	552	sulfatase-like hydrolase/transferase	FALSE	QEN71_08205	CP125295	1819087	1817428	-	552	sulfatase-like hydrolase/transferase	FALSE
identical		paras_002195	chromosome_1	1819330	1820116	+	261	SDR family oxidoreductase	FALSE	QEN71_08210	CP125295	1819330	1820116	+	261	SDR family oxidoreductase	FALSE
identical		paras_002196	chromosome_1	1820156	1821626	+	489	DUF1254 domain-containing protein	FALSE	QEN71_08215	CP125295	1820156	1821626	+	489	DUF1254 domain-containing protein	FALSE
different start	35aa longer	paras_002197	chromosome_1	1824243	1821645	-	865	helix-turn-helix transcriptional regulator	FALSE	QEN71_08220	CP125295	1824348	1821645	-	900	LuxR C-terminal-related transcriptional regulator	FALSE
identical		paras_002198	chromosome_1	1824528	1825299	+	256	enoyl-CoA hydratase/isomerase family protein	FALSE	QEN71_08225	CP125295	1824528	1825299	+	256	enoyl-CoA hydratase/isomerase family protein	FALSE
identical		paras_002199	chromosome_1	1825339	1826581	+	413	thiolase family protein	FALSE	QEN71_08230	CP125295	1825339	1826581	+	413	thiolase family protein	FALSE
different annot.		paras_002200	chromosome_1	1826609	1827752	+	380	acyl-CoA/acyl-ACP dehydrogenase	FALSE	QEN71_08235	CP125295	1826609	1827752	+	380	acyl-CoA dehydrogenase family protein	FALSE
identical		paras_002201	chromosome_1	1827973	1829155	+	393	lipid-transfer protein	FALSE	QEN71_08240	CP125295	1827973	1829155	+	393	lipid-transfer protein	FALSE
identical		paras_002202	chromosome_1	1829165	1830365	+	399	acyl-CoA dehydrogenase family protein	FALSE	QEN71_08245	CP125295	1829165	1830365	+	399	acyl-CoA dehydrogenase family protein	FALSE
identical		paras_002203	chromosome_1	1830380	1831535	+	384	acyl-CoA dehydrogenase family protein	FALSE	QEN71_08250	CP125295	1830380	1831535	+	384	acyl-CoA dehydrogenase family protein	FALSE
identical		paras_002204	chromosome_1	1831531	1831987	+	151	MaoC family dehydratase	FALSE	QEN71_08255	CP125295	1831531	1831987	+	151	MaoC family dehydratase	FALSE
identical		paras_002205	chromosome_1	1832023	1832923	+	299	SDR family NAD(P)-dependent oxidoreductase	FALSE	QEN71_08260	CP125295	1832023	1832923	+	299	SDR family NAD(P)-dependent oxidoreductase	FALSE
identical		paras_002206	chromosome_1	1834141	1832995	-	381	acyl-CoA dehydrogenase family protein	FALSE	QEN71_08265	CP125295	1834141	1832995	-	381	acyl-CoA dehydrogenase family protein	FALSE
different annot.		paras_002207	chromosome_1	1835314	1834201	-	370	CoA transferase	FALSE	QEN71_08270	CP125295	1835314	1834201	-	370	CaiB/BaiF CoA-transferase family protein	FALSE
identical		paras_002208	chromosome_1	1835553	1836669	+	371	porin	FALSE	QEN71_08275	CP125295	1835553	1836669	+	371	porin	FALSE
identical		paras_002209	chromosome_1	1836688	1837435	+	248	SDR family NAD(P)-dependent oxidoreductase	FALSE	QEN71_08280	CP125295	1836688	1837435	+	248	SDR family NAD(P)-dependent oxidoreductase	FALSE
identical		paras_002210	chromosome_1	1838699	1837487	-	403	toll/interleukin-1 receptor domain-containing protein	FALSE	QEN71_08285	CP125295	1838699	1837487	-	403	toll/interleukin-1 receptor domain-containing protein	FALSE
identical		paras_002211	chromosome_1	1838793	1840239	+	481	toll/interleukin-1 receptor domain-containing protein	FALSE	QEN71_08290	CP125295	1838793	1840239	+	481	toll/interleukin-1 receptor domain-containing protein	FALSE
identical		paras_002212	chromosome_1	1840243	1844290	+	1348	hypothetical protein	FALSE	QEN71_08295	CP125295	1840243	1844290	+	1348	hypothetical protein	FALSE
identical		paras_002213	chromosome_1	1846898	1844354	-	847	adenosylcobalamin-dependent ribonucleoside-diphosphate reductase	FALSE	QEN71_08300	CP125295	1846898	1844354	-	847	adenosylcobalamin-dependent ribonucleoside-diphosphate reductase	FALSE
identical		paras_002214	chromosome_1	1848824	1847807	-	338	GlxA family transcriptional regulator	FALSE	QEN71_08305	CP125295	1848824	1847807	-	338	GlxA family transcriptional regulator	FALSE
identical		paras_002215	chromosome_1	1849340	1850615	+	424	serine hydroxymethyltransferase	FALSE	QEN71_08310	CP125295	1849340	1850615	+	424	serine hydroxymethyltransferase	FALSE
identical		paras_002216	chromosome_1	1850659	1851631	+	323	dipeptidase	FALSE	QEN71_08315	CP125295	1850659	1851631	+	323	dipeptidase	FALSE
different annot.		paras_002217	chromosome_1	1851664	1852198	+	177	4-vinyl reductase	FALSE	QEN71_08320	CP125295	1851664	1852198	+	177	DUF5943 domain-containing protein	FALSE
identical		paras_002218	chromosome_1	1852253	1854317	+	687	NADH:flavin oxidoreductase	FALSE	QEN71_08325	CP125295	1852253	1854317	+	687	NADH:flavin oxidoreductase	FALSE
identical		paras_002219	chromosome_1	1854319	1856239	+	639	(Fe-S)-binding protein	FALSE	QEN71_08330	CP125295	1854319	1856239	+	639	(Fe-S)-binding protein	FALSE
identical		paras_002220	chromosome_1	1856242	1857421	+	392	electron transfer flavoprotein subunit alpha/FixB family protein	FALSE	QEN71_08335	CP125295	1856242	1857421	+	392	electron transfer flavoprotein subunit alpha/FixB family protein	FALSE
identical		paras_002221	chromosome_1	1857417	1858197	+	259	electron transfer flavoprotein subunit beta/FixA family protein	FALSE	QEN71_08340	CP125295	1857417	1858197	+	259	electron transfer flavoprotein subunit beta/FixA family protein	FALSE
identical		paras_002222	chromosome_1	1858238	1859519	+	426	aromatic ring-hydroxylating dioxygenase subunit alpha	FALSE	QEN71_08345	CP125295	1858238	1859519	+	426	aromatic ring-hydroxylating dioxygenase subunit alpha	FALSE
identical		paras_002223	chromosome_1	1859571	1860723	+	383	hybrid-cluster NAD(P)-dependent oxidoreductase	FALSE	QEN71_08350	CP125295	1859571	1860723	+	383	hybrid-cluster NAD(P)-dependent oxidoreductase	FALSE
identical		paras_002224	chromosome_1	1861486	1862350	+	287	glycine betaine ABC transporter substrate-binding protein	FALSE	QEN71_08355	CP125295	1861486	1862350	+	287	glycine betaine ABC transporter substrate-binding protein	FALSE
identical		paras_002225	chromosome_1	1862486	1864154	+	555	APC family permease	FALSE	QEN71_08360	CP125295	1862486	1864154	+	555	APC family permease	FALSE
identical		paras_002226	chromosome_1	1865108	1864229	-	292	formyltetrahydrofolate deformylase	FALSE	QEN71_08365	CP125295	1865108	1864229	-	292	formyltetrahydrofolate deformylase	FALSE
identical		paras_002227	chromosome_1	1866183	1865256	-	308	LysR family transcriptional regulator	FALSE	QEN71_08370	CP125295	1866183	1865256	-	308	LysR family transcriptional regulator	FALSE
identical		paras_002228	chromosome_1	1866326	1867868	+	513	choline-sulfatase	FALSE	QEN71_08375	CP125295	1866326	1867868	+	513	choline-sulfatase	FALSE
different start	14aa shorter	paras_002229	chromosome_1	1867908	1868874	+	321	choline ABC transporter substrate-binding protein	FALSE	QEN71_08380	CP125295	1867950	1868874	+	307	choline ABC transporter substrate-binding protein	FALSE
identical		paras_002230	chromosome_1	1869114	1870257	+	380	porin	FALSE	QEN71_08385	CP125295	1869114	1870257	+	380	porin	FALSE
identical		paras_002231	chromosome_1	1871318	1870325	-	330	GlxA family transcriptional regulator	FALSE	QEN71_08390	CP125295	1871318	1870325	-	330	GlxA family transcriptional regulator	FALSE
identical		paras_002232	chromosome_1	1871614	1872565	+	316	choline ABC transporter substrate-binding protein	FALSE	QEN71_08395	CP125295	1871614	1872565	+	316	choline ABC transporter substrate-binding protein	FALSE
identical		paras_002233	chromosome_1	1872650	1873580	+	309	3-keto-5-aminohexanoate cleavage protein	FALSE	QEN71_08400	CP125295	1872650	1873580	+	309	3-keto-5-aminohexanoate cleavage protein	FALSE
identical		paras_002234	chromosome_1	1873631	1874597	+	321	L-carnitine dehydrogenase	FALSE	QEN71_08405	CP125295	1873631	1874597	+	321	L-carnitine dehydrogenase	FALSE
identical		paras_002235	chromosome_1	1874684	1875176	+	163	thioesterase family protein	FALSE	QEN71_08410	CP125295	1874684	1875176	+	163	thioesterase family protein	FALSE
identical		paras_002236	chromosome_1	1875199	1876135	+	311	alpha/beta hydrolase	FALSE	QEN71_08415	CP125295	1875199	1876135	+	311	alpha/beta hydrolase	FALSE
identical		paras_002237	chromosome_1	1876470	1876182	-	95	DUF3331 domain-containing protein	FALSE	QEN71_08420	CP125295	1876470	1876182	-	95	DUF3331 domain-containing protein	FALSE
identical		paras_002238	chromosome_1	1876847	1877933	+	361	AI-2E family transporter	FALSE	QEN71_08425	CP125295	1876847	1877933	+	361	AI-2E family transporter	FALSE
identical		paras_002239	chromosome_1	1879079	1877966	-	370	OpgC domain-containing protein	FALSE	QEN71_08430	CP125295	1879079	1877966	-	370	OpgC domain-containing protein	FALSE
identical		paras_002240	chromosome_1	1879502	1880930	+	475	UDP-glucose/GDP-mannose dehydrogenase family protein	FALSE	QEN71_08435	CP125295	1879502	1880930	+	475	UDP-glucose/GDP-mannose dehydrogenase family protein	FALSE
different annot.		paras_002241	chromosome_1	1881000	1881444	+	147	low molecular weight phosphotyrosine protein phosphatase	FALSE	QEN71_08440	CP125295	1881000	1881444	+	147	low molecular weight protein-tyrosine-phosphatase	FALSE
identical		paras_002242	chromosome_1	1881437	1882613	+	391	polysaccharide biosynthesis/export family protein	FALSE	QEN71_08445	CP125295	1881437	1882613	+	391	polysaccharide biosynthesis/export family protein	FALSE
identical		paras_002243	chromosome_1	1882726	1884940	+	737	polysaccharide biosynthesis tyrosine autokinase	FALSE	QEN71_08450	CP125295	1882726	1884940	+	737	polysaccharide biosynthesis tyrosine autokinase	FALSE
identical		paras_002244	chromosome_1	1884963	1885926	+	320	glycosyltransferase	FALSE	QEN71_08455	CP125295	1884963	1885926	+	320	glycosyltransferase	FALSE
identical		paras_002245	chromosome_1	1886054	1887479	+	474	glucose-6-phosphate isomerase	FALSE	QEN71_08460	CP125295	1886054	1887479	+	474	glucose-6-phosphate isomerase	FALSE
identical		paras_002246	chromosome_1	1887639	1888812	+	390	glycosyltransferase family 4 protein	FALSE	QEN71_08465	CP125295	1887639	1888812	+	390	glycosyltransferase family 4 protein	FALSE
identical		paras_002247	chromosome_1	1889181	1890660	+	492	flippase	FALSE	QEN71_08470	CP125295	1889181	1890660	+	492	flippase	FALSE
different annot.		paras_002248	chromosome_1	1890656	1893158	+	833	glycosyltransferase	FALSE	QEN71_08475	CP125295	1890656	1893158	+	833	glycosyltransferase family 4 protein	FALSE
different start	4aa longer	paras_002249	chromosome_1	1893214	1894735	+	506	mannose-1-phosphate guanylyltransferase/mannose-6-phosphate isomerase	FALSE	QEN71_08480	CP125295	1893202	1894735	+	510	mannose-1-phosphate guanylyltransferase/mannose-6-phosphate isomerase	FALSE
identical		paras_002250	chromosome_1	1894829	1895918	+	362	glycosyltransferase family 4 protein	FALSE	QEN71_08485	CP125295	1894829	1895918	+	362	glycosyltransferase family 4 protein	FALSE
identical		paras_002251	chromosome_1	1896650	1895965	-		IS30 family transposase	TRUE	QEN71_08490	CP125295	1896650	1895965	-		IS30 family transposase	TRUE
different annot.		paras_002252	chromosome_1	1897738	1896757	-	326	acyltransferase	FALSE	QEN71_08495	CP125295	1897738	1896757	-	326	acyltransferase family protein	FALSE
identical		paras_002253	chromosome_1	1898519	1897707	-		IS5 family transposase	TRUE	QEN71_08500	CP125295	1898519	1897707	-	270	IS5 family transposase	FALSE
identical		paras_002254	chromosome_1	1900759	1899388	-	456	undecaprenyl-phosphate glucose phosphotransferase	FALSE	QEN71_08505	CP125295	1900759	1899388	-	456	undecaprenyl-phosphate glucose phosphotransferase	FALSE
identical		paras_002255	chromosome_1	1901764	1900762	-	333	helix-turn-helix domain-containing protein	FALSE	QEN71_08510	CP125295	1901764	1900762	-	333	helix-turn-helix domain-containing protein	FALSE
identical		paras_002256	chromosome_1	1902244	1903396	+	383	porin	FALSE	QEN71_08515	CP125295	1902244	1903396	+	383	porin	FALSE
identical		paras_002257	chromosome_1	1904092	1903504	-	195	NUDIX domain-containing protein	FALSE	QEN71_08520	CP125295	1904092	1903504	-	195	NUDIX domain-containing protein	FALSE
different annot.		paras_002258	chromosome_1	1904252	1905008	+	251	DeoR/GlpR transcriptional regulator	FALSE	QEN71_08525	CP125295	1904252	1905008	+	251	DeoR/GlpR family DNA-binding transcription regulator	FALSE
identical		paras_002259	chromosome_1	1905433	1905025	-	135	SRPBCC family protein	FALSE	QEN71_08530	CP125295	1905433	1905025	-	135	SRPBCC family protein	FALSE
identical		paras_002260	chromosome_1	1905840	1906827	+	328	peptidoglycan DD-metalloendopeptidase family protein	FALSE	QEN71_08535	CP125295	1905840	1906827	+	328	peptidoglycan DD-metalloendopeptidase family protein	FALSE
identical		paras_002261	chromosome_1	1907731	1906900	-	276	alpha/beta hydrolase	FALSE	QEN71_08540	CP125295	1907731	1906900	-	276	alpha/beta hydrolase	FALSE
identical		paras_002262	chromosome_1	1908206	1907798	-	135	hypothetical protein	FALSE	QEN71_08545	CP125295	1908206	1907798	-	135	hypothetical protein	FALSE
different annot.		paras_002263	chromosome_1	1908546	1909011	+	154	cellulose synthase	FALSE	QEN71_08550	CP125295	1908546	1909011	+	154	cellulose biosynthesis protein BcsD	FALSE
different annot.		paras_002264	chromosome_1	1909127	1909940	+	270	hypothetical protein	FALSE	QEN71_08555	CP125295	1909127	1909940	+	270	cellulose biosynthesis protein BcsP	FALSE
different annot.		paras_002265	chromosome_1	1909936	1910725	+	262	cellulose synthase operon protein YhjQ	FALSE	QEN71_08560	CP125295	1909936	1910725	+	262	cellulose biosynthesis protein BcsQ	FALSE
identical		paras_002266	chromosome_1	1910721	1912953	+	743	UDP-forming cellulose synthase catalytic subunit	FALSE	QEN71_08565	CP125295	1910721	1912953	+	743	UDP-forming cellulose synthase catalytic subunit	FALSE
identical		paras_002267	chromosome_1	1912956	1915521	+	854	cellulose biosynthesis cyclic di-GMP-binding regulatory protein BcsB	FALSE	QEN71_08570	CP125295	1912956	1915521	+	854	cellulose biosynthesis cyclic di-GMP-binding regulatory protein BcsB	FALSE
different start	29aa shorter	paras_002268	chromosome_1	1915522	1916740	+	405	cellulase	FALSE	QEN71_08575	CP125295	1915609	1916740	+	376	cellulose synthase complex periplasmic endoglucanase BcsZ	FALSE
different annot.		paras_002269	chromosome_1	1916712	1921407	+	1564	BCSC C-terminal domain-containing protein	FALSE	QEN71_08580	CP125295	1916712	1921407	+	1564	cellulose synthase subunit BcsC-related outer membrane protein	FALSE
identical		paras_002270	chromosome_1	1921685	1922141	+	151	(2Fe-2S)-binding protein	FALSE	QEN71_08585	CP125295	1921685	1922141	+	151	(2Fe-2S)-binding protein	FALSE
identical		paras_002271	chromosome_1	1922142	1924380	+	745	xanthine dehydrogenase family protein molybdopterin-binding subunit	FALSE	QEN71_08590	CP125295	1922142	1924380	+	745	xanthine dehydrogenase family protein molybdopterin-binding subunit	FALSE
identical		paras_002272	chromosome_1	1924391	1925654	+	420	cytochrome c	FALSE	QEN71_08595	CP125295	1924391	1925654	+	420	cytochrome c	FALSE
identical		paras_002273	chromosome_1	1926948	1926291	-	218	amino acid ABC transporter permease	FALSE	QEN71_08600	CP125295	1926948	1926291	-	218	amino acid ABC transporter permease	FALSE
identical		paras_002274	chromosome_1	1927694	1926944	-	249	amino acid ABC transporter permease	FALSE	QEN71_08605	CP125295	1927694	1926944	-	249	amino acid ABC transporter permease	FALSE
identical		paras_002275	chromosome_1	1928546	1927736	-	269	transporter substrate-binding domain-containing protein	FALSE	QEN71_08610	CP125295	1928546	1927736	-	269	transporter substrate-binding domain-containing protein	FALSE
different annot.		paras_002276	chromosome_1	1928815	1929691	+	291	LysR family transcriptional regulator	FALSE	QEN71_08615	CP125295	1928815	1929691	+	291	LysR substrate-binding domain-containing protein	FALSE
identical		paras_002277	chromosome_1	1930799	1929710	-	362	ionic transporter y4hA	FALSE	QEN71_08620	CP125295	1930799	1929710	-	362	ionic transporter y4hA	FALSE
identical		paras_002278	chromosome_1	1931331	1930974	-	118	BON domain-containing protein	FALSE	QEN71_08625	CP125295	1931331	1930974	-	118	BON domain-containing protein	FALSE
identical		paras_002279	chromosome_1	1931697	1932330	+	210	DNA-3-methyladenine glycosylase	FALSE	QEN71_08630	CP125295	1931697	1932330	+	210	DNA-3-methyladenine glycosylase	FALSE
identical		paras_002280	chromosome_1	1932540	1932867	+	108	DUF4148 domain-containing protein	FALSE	QEN71_08635	CP125295	1932540	1932867	+	108	DUF4148 domain-containing protein	FALSE
identical		paras_002281	chromosome_1	1933565	1933130	-	144	CBS domain-containing protein	FALSE	QEN71_08640	CP125295	1933565	1933130	-	144	CBS domain-containing protein	FALSE
identical		paras_002282	chromosome_1	1933911	1934553	+	213	GTP cyclohydrolase II	FALSE	QEN71_08645	CP125295	1933911	1934553	+	213	GTP cyclohydrolase II	FALSE
different annot.		paras_002283	chromosome_1	1935199	1934653	-	181	cysteine hydrolase	FALSE	QEN71_08650	CP125295	1935199	1934653	-	181	cysteine hydrolase family protein	FALSE
identical		paras_002284	chromosome_1	1935638	1935350	-	95	hypothetical protein	FALSE	QEN71_08655	CP125295	1935638	1935350	-	95	hypothetical protein	FALSE
identical		paras_002285	chromosome_1	1936777	1935895	-	293	NmrA family NAD(P)-binding protein	FALSE	QEN71_08660	CP125295	1936777	1935895	-	293	NmrA family NAD(P)-binding protein	FALSE
different annot.		paras_002286	chromosome_1	1936969	1937860	+	296	helix-turn-helix transcriptional regulator	FALSE	QEN71_08665	CP125295	1936969	1937860	+	296	AraC family transcriptional regulator	FALSE
identical		paras_002287	chromosome_1	1940352	1937868	-	827	FAD-dependent oxidoreductase	FALSE	QEN71_08670	CP125295	1940352	1937868	-	827	FAD-dependent oxidoreductase	FALSE
different annot.		paras_002288	chromosome_1	1940574	1941369	+	264	DeoR/GlpR transcriptional regulator	FALSE	QEN71_08675	CP125295	1940574	1941369	+	264	DeoR/GlpR family DNA-binding transcription regulator	FALSE
old only		paras_002289	chromosome_1	1941730	1941895	+	54	hypothetical protein	FALSE
identical		paras_002290	chromosome_1	1942224	1942911	+	228	response regulator transcription factor	FALSE	QEN71_08680	CP125295	1942224	1942911	+	228	response regulator transcription factor	FALSE
identical		paras_002291	chromosome_1	1943636	1942931	-	234	5,6-dimethylbenzimidazole synthase	FALSE	QEN71_08685	CP125295	1943636	1942931	-	234	5,6-dimethylbenzimidazole synthase	FALSE
identical		paras_002292	chromosome_1	1944924	1943619	-	434	cobyrinate a,c-diamide synthase	FALSE	QEN71_08690	CP125295	1944924	1943619	-	434	cobyrinate a,c-diamide synthase	FALSE
identical		paras_002293	chromosome_1	1945530	1944927	-	200	cob(I)yrinic acid a,c-diamide adenosyltransferase	FALSE	QEN71_08695	CP125295	1945530	1944927	-	200	cob(I)yrinic acid a,c-diamide adenosyltransferase	FALSE
identical		paras_002294	chromosome_1	1945946	1945526	-	139	cobalamin biosynthesis protein	FALSE	QEN71_08700	CP125295	1945946	1945526	-	139	cobalamin biosynthesis protein	FALSE
identical		paras_002295	chromosome_1	1946659	1945942	-	238	uroporphyrinogen-III C-methyltransferase	FALSE	QEN71_08705	CP125295	1946659	1945942	-	238	uroporphyrinogen-III C-methyltransferase	FALSE
identical		paras_002296	chromosome_1	1947575	1948673	+	365	cobalamin biosynthesis protein CobW	FALSE	QEN71_08710	CP125295	1947575	1948673	+	365	cobalamin biosynthesis protein CobW	FALSE
identical		paras_002297	chromosome_1	1948682	1952465	+	1260	cobaltochelatase subunit CobN	FALSE	QEN71_08715	CP125295	1948682	1952465	+	1260	cobaltochelatase subunit CobN	FALSE
identical		paras_002298	chromosome_1	1952461	1953493	+	343	ATP-binding protein	FALSE	QEN71_08720	CP125295	1952461	1953493	+	343	ATP-binding protein	FALSE
identical		paras_002299	chromosome_1	1953522	1954167	+	214	VWA domain-containing protein	FALSE	QEN71_08725	CP125295	1953522	1954167	+	214	VWA domain-containing protein	FALSE
different start	149aa shorter	paras_002300	chromosome_1	1954619	1962530	+	2636	YadA-like family protein	FALSE	QEN71_08730	CP125295	1955066	1962530	+	2487	YadA-like family protein	FALSE
identical		paras_002301	chromosome_1	1962581	1963721	+	379	OmpA family protein	FALSE	QEN71_08735	CP125295	1962581	1963721	+	379	OmpA family protein	FALSE
identical		paras_002302	chromosome_1	1964784	1963833	-	316	flagellar brake protein	FALSE	QEN71_08740	CP125295	1964784	1963833	-	316	flagellar brake protein	FALSE
identical		paras_002303	chromosome_1	1966677	1964949	-	575	precorrin-3B C(17)-methyltransferase	FALSE	QEN71_08745	CP125295	1966677	1964949	-	575	precorrin-3B C(17)-methyltransferase	FALSE
identical		paras_002304	chromosome_1	1967420	1966664	-	251	precorrin-2 C(20)-methyltransferase	FALSE	QEN71_08750	CP125295	1967420	1966664	-	251	precorrin-2 C(20)-methyltransferase	FALSE
identical		paras_002305	chromosome_1	1968047	1967420	-	208	precorrin-8X methylmutase	FALSE	QEN71_08755	CP125295	1968047	1967420	-	208	precorrin-8X methylmutase	FALSE
identical		paras_002306	chromosome_1	1969401	1968039	-	453	precorrin-3B synthase	FALSE	QEN71_08760	CP125295	1969401	1968039	-	453	precorrin-3B synthase	FALSE
identical		paras_002307	chromosome_1	1969798	1971004	+	401	precorrin-6y C5,15-methyltransferase (decarboxylating) subunit CbiE	FALSE	QEN71_08765	CP125295	1969798	1971004	+	401	precorrin-6y C5,15-methyltransferase (decarboxylating) subunit CbiE	FALSE
identical		paras_002308	chromosome_1	1971003	1972104	+	366	cobalt-precorrin-5B (C(1))-methyltransferase	FALSE	QEN71_08770	CP125295	1971003	1972104	+	366	cobalt-precorrin-5B (C(1))-methyltransferase	FALSE
identical		paras_002309	chromosome_1	1972100	1972832	+	243	cobalt-precorrin-6A reductase	FALSE	QEN71_08775	CP125295	1972100	1972832	+	243	cobalt-precorrin-6A reductase	FALSE
identical		paras_002310	chromosome_1	1972833	1973565	+	243	precorrin-4 C(11)-methyltransferase	FALSE	QEN71_08780	CP125295	1972833	1973565	+	243	precorrin-4 C(11)-methyltransferase	FALSE
identical		paras_002311	chromosome_1	1975284	1973805	-	492	sodium:solute symporter	FALSE	QEN71_08785	CP125295	1975284	1973805	-	492	sodium:solute symporter	FALSE
identical		paras_002312	chromosome_1	1975493	1975280	-	70	DUF3311 domain-containing protein	FALSE	QEN71_08790	CP125295	1975493	1975280	-	70	DUF3311 domain-containing protein	FALSE
identical		paras_002313	chromosome_1	1975808	1976480	+	223	MarC family protein	FALSE	QEN71_08795	CP125295	1975808	1976480	+	223	MarC family protein	FALSE
identical		paras_002314	chromosome_1	1976552	1977386	+	277	class II glutamine amidotransferase	FALSE	QEN71_08800	CP125295	1976552	1977386	+	277	class II glutamine amidotransferase	FALSE
identical		paras_002315	chromosome_1	1977477	1979793	+	771	EAL domain-containing protein	FALSE	QEN71_08805	CP125295	1977477	1979793	+	771	EAL domain-containing protein	FALSE
identical		paras_002316	chromosome_1	1979896	1980835	+	312	endo alpha-1,4 polygalactosaminidase	FALSE	QEN71_08810	CP125295	1979896	1980835	+	312	endo alpha-1,4 polygalactosaminidase	FALSE
identical		paras_002317	chromosome_1	1981496	1980857	-	212	LysE family translocator	FALSE	QEN71_08815	CP125295	1981496	1980857	-	212	LysE family translocator	FALSE
identical		paras_002318	chromosome_1	1982382	1981623	-	252	glutathione S-transferase family protein	FALSE	QEN71_08820	CP125295	1982382	1981623	-	252	glutathione S-transferase family protein	FALSE
identical		paras_002319	chromosome_1	1982637	1982808	+	56	hypothetical protein	FALSE	QEN71_08825	CP125295	1982637	1982808	+	56	hypothetical protein	FALSE
identical		paras_002320	chromosome_1	1983602	1984898	+	431	MFS transporter	FALSE	QEN71_08830	CP125295	1983602	1984898	+	431	MFS transporter	FALSE
identical		paras_002321	chromosome_1	1984921	1987363	+	813	glycoside hydrolase family 31 protein	FALSE	QEN71_08835	CP125295	1984921	1987363	+	813	glycoside hydrolase family 31 protein	FALSE
identical		paras_002322	chromosome_1	1987430	1988618	+	395	porin	FALSE	QEN71_08840	CP125295	1987430	1988618	+	395	porin	FALSE
identical		paras_002323	chromosome_1	1989109	1988716	-	130	VOC family protein	FALSE	QEN71_08845	CP125295	1989109	1988716	-	130	VOC family protein	FALSE
different annot.		paras_002324	chromosome_1	1990123	1989190	-	310	EamA family transporter	FALSE	QEN71_08850	CP125295	1990123	1989190	-	310	DMT family transporter	FALSE
identical		paras_002325	chromosome_1	1990234	1991161	+	308	LysR family transcriptional regulator	FALSE	QEN71_08855	CP125295	1990234	1991161	+	308	LysR family transcriptional regulator	FALSE
identical		paras_002326	chromosome_1	1991279	1991498	+	72	hypothetical protein	FALSE	QEN71_08860	CP125295	1991279	1991498	+	72	hypothetical protein	FALSE
identical		paras_002327	chromosome_1	1991494	1991800	+	101	hypothetical protein	FALSE	QEN71_08865	CP125295	1991494	1991800	+	101	hypothetical protein	FALSE
identical		paras_002328	chromosome_1	1991940	1993095	+	384	DNA polymerase IV	FALSE	QEN71_08870	CP125295	1991940	1993095	+	384	DNA polymerase IV	FALSE
identical		paras_002329	chromosome_1	1993465	1993123	-	113	hypothetical protein	FALSE	QEN71_08875	CP125295	1993465	1993123	-	113	hypothetical protein	FALSE
identical		paras_002330	chromosome_1	1993673	1995170	+	498	PLP-dependent aminotransferase family protein	FALSE	QEN71_08880	CP125295	1993673	1995170	+	498	PLP-dependent aminotransferase family protein	FALSE
identical		paras_002331	chromosome_1	1995346	1996378	+	343	phosphate ABC transporter substrate-binding protein PstS	FALSE	QEN71_08885	CP125295	1995346	1996378	+	343	phosphate ABC transporter substrate-binding protein PstS	FALSE
different start	4aa shorter	paras_002332	chromosome_1	1996589	1996802	+	70	hypothetical protein	FALSE	QEN71_08890	CP125295	1996601	1996802	+	66	hypothetical protein	FALSE
different annot.		paras_002333	chromosome_1	1997030	1998581	+	516	HAMP domain-containing protein	FALSE	QEN71_08895	CP125295	1997030	1998581	+	516	methyl-accepting chemotaxis protein	FALSE
identical		paras_002334	chromosome_1	1998890	1999889	+	332	hypothetical protein	FALSE	QEN71_08900	CP125295	1998890	1999889	+	332	hypothetical protein	FALSE
identical		paras_002335	chromosome_1	2000079	2001228	+	382	J domain-containing protein	FALSE	QEN71_08905	CP125295	2000079	2001228	+	382	J domain-containing protein	FALSE
identical		paras_002336	chromosome_1	2002230	2001267	-	320	TauD/TfdA family dioxygenase	FALSE	QEN71_08910	CP125295	2002230	2001267	-	320	TauD/TfdA family dioxygenase	FALSE
identical		paras_002337	chromosome_1	2002905	2002449	-	151	TerB family tellurite resistance protein	FALSE	QEN71_08915	CP125295	2002905	2002449	-	151	TerB family tellurite resistance protein	FALSE
different start	64aa longer	paras_002338	chromosome_1	2003145	2002959	-	61	DUF3563 family protein	FALSE	QEN71_08920	CP125295	2003337	2002959	-	125	DUF3563 family protein	FALSE
identical		paras_002339	chromosome_1	2003432	2003708	+	91	hypothetical protein	FALSE	QEN71_08925	CP125295	2003432	2003708	+	91	hypothetical protein	FALSE
identical		paras_002340	chromosome_1	2003759	2004029	+	89	hypothetical protein	FALSE	QEN71_08930	CP125295	2003759	2004029	+	89	hypothetical protein	FALSE
identical		paras_002341	chromosome_1	2004136	2004445	+	102	DUF4148 domain-containing protein	FALSE	QEN71_08935	CP125295	2004136	2004445	+	102	DUF4148 domain-containing protein	FALSE
different annot.		paras_002342	chromosome_1	2004654	2005983	+	442	sensor histidine kinase N-terminal domain-containing protein	FALSE	QEN71_08940	CP125295	2004654	2005983	+	442	ATP-binding protein	FALSE
identical		paras_002343	chromosome_1	2006206	2006881	+	224	response regulator transcription factor	FALSE	QEN71_08945	CP125295	2006206	2006881	+	224	response regulator transcription factor	FALSE
identical		paras_002344	chromosome_1	2007238	2008231	+	330	alpha/beta hydrolase	FALSE	QEN71_08950	CP125295	2007238	2008231	+	330	alpha/beta hydrolase	FALSE
identical		paras_002345	chromosome_1	2009508	2008263	-	414	MFS transporter	FALSE	QEN71_08955	CP125295	2009508	2008263	-	414	MFS transporter	FALSE
different annot.		paras_002346	chromosome_1	2010529	2009590	-	312	LysR family transcriptional regulator	FALSE	QEN71_08960	CP125295	2010529	2009590	-	312	LysR substrate-binding domain-containing protein	FALSE
identical		paras_002347	chromosome_1	2010812	2010575	-	78	zinc ribbon domain-containing protein	FALSE	QEN71_08965	CP125295	2010812	2010575	-	78	zinc ribbon domain-containing protein	FALSE
identical		paras_002348	chromosome_1	2011170	2010849	-	106	HNH endonuclease	FALSE	QEN71_08970	CP125295	2011170	2010849	-	106	HNH endonuclease	FALSE
different start	2aa shorter	paras_002349	chromosome_1	2011361	2011937	+	191	SLATT domain-containing protein	FALSE	QEN71_08975	CP125295	2011367	2011937	+	189	SLATT domain-containing protein	FALSE
identical		paras_002350	chromosome_1	2012922	2011971	-	316	PTS sugar transporter subunit IIA	FALSE	QEN71_08980	CP125295	2012922	2011971	-	316	PTS sugar transporter subunit IIA	FALSE
different annot.		paras_002351	chromosome_1	2013131	2013824	+	230	glutathione S-transferase N-terminal domain-containing protein	FALSE	QEN71_08985	CP125295	2013131	2013824	+	230	glutathione S-transferase C-terminal domain-containing protein	FALSE
different annot.		paras_002352	chromosome_1	2013988	2014579	+	196	hypothetical protein	FALSE	QEN71_08990	CP125295	2013988	2014579	+	196	YSC84-related protein	FALSE
identical		paras_002353	chromosome_1	2014669	2015197	+	175	universal stress protein	FALSE	QEN71_08995	CP125295	2014669	2015197	+	175	universal stress protein	FALSE
different annot.		paras_002354	chromosome_1	2018037	2015211	-	941	hsp70 family protein	FALSE	QEN71_09000	CP125295	2018037	2015211	-	941	Hsp70 family protein	FALSE
identical		paras_002355	chromosome_1	2019908	2018051	-	618	Hsp70 family protein	FALSE	QEN71_09005	CP125295	2019908	2018051	-	618	Hsp70 family protein	FALSE
identical		paras_002356	chromosome_1	2020507	2019904	-	200	DUF2760 domain-containing protein	FALSE	QEN71_09010	CP125295	2020507	2019904	-	200	DUF2760 domain-containing protein	FALSE
identical		paras_002357	chromosome_1	2020862	2021270	+	135	DUF3597 domain-containing protein	FALSE	QEN71_09015	CP125295	2020862	2021270	+	135	DUF3597 domain-containing protein	FALSE
identical		paras_002358	chromosome_1	2021340	2022240	+	299	exodeoxyribonuclease III	FALSE	QEN71_09020	CP125295	2021340	2022240	+	299	exodeoxyribonuclease III	FALSE
identical		paras_002359	chromosome_1	2023213	2022271	-	313	LLM class oxidoreductase	FALSE	QEN71_09025	CP125295	2023213	2022271	-	313	LLM class oxidoreductase	FALSE
identical		paras_002360	chromosome_1	2023509	2023791	+	93	hypothetical protein	FALSE	QEN71_09030	CP125295	2023509	2023791	+	93	hypothetical protein	FALSE
identical		paras_002361	chromosome_1	2023851	2024160	+	102	superinfection immunity protein	FALSE	QEN71_09035	CP125295	2023851	2024160	+	102	superinfection immunity protein	FALSE
different start	10aa longer	paras_002362	chromosome_1	2024728	2024284	-	147	NUDIX domain-containing protein	FALSE	QEN71_09040	CP125295	2024758	2024284	-	157	NUDIX domain-containing protein	FALSE
identical		paras_002363	chromosome_1	2025065	2027372	+	768	S1/P1 Nuclease	FALSE	QEN71_09045	CP125295	2025065	2027372	+	768	S1/P1 Nuclease	FALSE
identical		paras_002364	chromosome_1	2028733	2027401	-	443	type II toxin-antitoxin system HipA family toxin	FALSE	QEN71_09050	CP125295	2028733	2027401	-	443	type II toxin-antitoxin system HipA family toxin	FALSE
identical		paras_002365	chromosome_1	2029170	2028735	-	144	helix-turn-helix transcriptional regulator	FALSE	QEN71_09055	CP125295	2029170	2028735	-	144	helix-turn-helix transcriptional regulator	FALSE
different annot.		paras_002366	chromosome_1	2029523	2030981	+	485	phosphoesterase	FALSE	QEN71_09060	CP125295	2029523	2030981	+	485	alkaline phosphatase family protein	FALSE
identical		paras_002367	chromosome_1	2032340	2031086	-	417	patatin-like phospholipase family protein	FALSE	QEN71_09065	CP125295	2032340	2031086	-	417	patatin-like phospholipase family protein	FALSE
identical		paras_002368	chromosome_1	2033133	2032350	-	260	3-hydroxybutyrate dehydrogenase	FALSE	QEN71_09070	CP125295	2033133	2032350	-	260	3-hydroxybutyrate dehydrogenase	FALSE
identical		paras_002369	chromosome_1	2033983	2033173	-	269	acetoacetate decarboxylase	FALSE	QEN71_09075	CP125295	2033983	2033173	-	269	acetoacetate decarboxylase	FALSE
new only										QEN71_09080	CP125295	2034442	2034571	+	42	hypothetical protein	FALSE
identical		paras_002370	chromosome_1	2035290	2034651	-	212	LysE family transporter	FALSE	QEN71_09085	CP125295	2035290	2034651	-	212	LysE family transporter	FALSE
identical		paras_002371	chromosome_1	2036188	2035408	-	259	hypothetical protein	FALSE	QEN71_09090	CP125295	2036188	2035408	-	259	hypothetical protein	FALSE
different annot.		paras_002372	chromosome_1	2036343	2037165	+	273	NAD-dependent deacetylase	FALSE	QEN71_09095	CP125295	2036343	2037165	+	273	Sir2 family NAD-dependent protein deacetylase	FALSE
identical		paras_002373	chromosome_1	2037567	2037210	-	118	HPF/RaiA family ribosome-associated protein	FALSE	QEN71_09100	CP125295	2037567	2037210	-	118	HPF/RaiA family ribosome-associated protein	FALSE
different annot.		paras_002374	chromosome_1	2038566	2037681	-	294	LysR family transcriptional regulator	FALSE	QEN71_09105	CP125295	2038566	2037681	-	294	LysR substrate-binding domain-containing protein	FALSE
identical		paras_002375	chromosome_1	2038708	2039509	+	266	TerC family protein	FALSE	QEN71_09110	CP125295	2038708	2039509	+	266	TerC family protein	FALSE
identical		paras_002376	chromosome_1	2039575	2039884	+	102	zf-TFIIB domain-containing protein	FALSE	QEN71_09115	CP125295	2039575	2039884	+	102	zf-TFIIB domain-containing protein	FALSE
different start	10aa shorter	paras_002377	chromosome_1	2040383	2041352	+	322	ABC transporter substrate-binding protein	FALSE	QEN71_09120	CP125295	2040413	2041352	+	312	ABC transporter substrate-binding protein	FALSE
identical		paras_002378	chromosome_1	2041445	2042960	+	504	sugar ABC transporter ATP-binding protein	FALSE	QEN71_09125	CP125295	2041445	2042960	+	504	sugar ABC transporter ATP-binding protein	FALSE
identical		paras_002379	chromosome_1	2042968	2044006	+	345	ABC transporter permease	FALSE	QEN71_09130	CP125295	2042968	2044006	+	345	ABC transporter permease	FALSE
identical		paras_002380	chromosome_1	2044002	2045100	+	365	sugar ABC transporter permease YjfF	FALSE	QEN71_09135	CP125295	2044002	2045100	+	365	sugar ABC transporter permease YjfF	FALSE
identical		paras_002381	chromosome_1	2046086	2045105	-	326	AraC family transcriptional regulator	FALSE	QEN71_09140	CP125295	2046086	2045105	-	326	AraC family transcriptional regulator	FALSE
identical		paras_002382	chromosome_1	2046251	2047103	+	283	NAD(P)H-binding protein	FALSE	QEN71_09145	CP125295	2046251	2047103	+	283	NAD(P)H-binding protein	FALSE
identical		paras_002383	chromosome_1	2047585	2047033	-	183	hypothetical protein	FALSE	QEN71_09150	CP125295	2047585	2047033	-	183	hypothetical protein	FALSE
identical		paras_002384	chromosome_1	2048667	2047611	-	351	poly(3-hydroxybutyrate) depolymerase	FALSE	QEN71_09155	CP125295	2048667	2047611	-	351	poly(3-hydroxybutyrate) depolymerase	FALSE
identical		paras_002385	chromosome_1	2049973	2048950	-	340	phosphate ABC transporter substrate-binding protein PstS	FALSE	QEN71_09160	CP125295	2049973	2048950	-	340	phosphate ABC transporter substrate-binding protein PstS	FALSE
identical		paras_002386	chromosome_1	2050279	2051293	+	337	hypothetical protein	FALSE	QEN71_09165	CP125295	2050279	2051293	+	337	hypothetical protein	FALSE
identical		paras_002387	chromosome_1	2051337	2051565	+	75	hypothetical protein	FALSE	QEN71_09170	CP125295	2051337	2051565	+	75	hypothetical protein	FALSE
identical		paras_002388	chromosome_1	2051740	2051953	+	70	hypothetical protein	FALSE	QEN71_09175	CP125295	2051740	2051953	+	70	hypothetical protein	FALSE
identical		paras_002389	chromosome_1	2052068	2052326	+	85	RNA-binding protein	FALSE	QEN71_09180	CP125295	2052068	2052326	+	85	RNA-binding protein	FALSE
different start	18aa shorter	paras_002390	chromosome_1	2052394	2053246	+	283	polyphosphate kinase 2	FALSE	QEN71_09185	CP125295	2052448	2053246	+	265	polyphosphate kinase 2	FALSE
different annot.		paras_002391	chromosome_1	2053893	2053287	-	201	membrane integrity-associated transporter subunit PqiC	FALSE	QEN71_09190	CP125295	2053893	2053287	-	201	PqiC family protein	FALSE
different annot.		paras_002392	chromosome_1	2055491	2053889	-	533	MCE family protein	FALSE	QEN71_09195	CP125295	2055491	2053889	-	533	MlaD family protein	FALSE
identical		paras_002393	chromosome_1	2057037	2055564	-	490	efflux transporter outer membrane subunit	FALSE	QEN71_09200	CP125295	2057037	2055564	-	490	efflux transporter outer membrane subunit	FALSE
identical		paras_002394	chromosome_1	2060299	2057038	-	1086	multidrug efflux RND transporter permease subunit	FALSE	QEN71_09205	CP125295	2060299	2057038	-	1086	multidrug efflux RND transporter permease subunit	FALSE
identical		paras_002395	chromosome_1	2061643	2060362	-	426	efflux RND transporter periplasmic adaptor subunit	FALSE	QEN71_09210	CP125295	2061643	2060362	-	426	efflux RND transporter periplasmic adaptor subunit	FALSE
identical		paras_002396	chromosome_1	2062164	2061777	-	128	response regulator	FALSE	QEN71_09215	CP125295	2062164	2061777	-	128	response regulator	FALSE
identical		paras_002397	chromosome_1	2062348	2063689	+	446	TAXI family TRAP transporter solute-binding subunit	FALSE	QEN71_09220	CP125295	2062348	2063689	+	446	TAXI family TRAP transporter solute-binding subunit	FALSE
identical		paras_002398	chromosome_1	2065437	2063712	-	574	SulP family inorganic anion transporter	FALSE	QEN71_09225	CP125295	2065437	2063712	-	574	SulP family inorganic anion transporter	FALSE
identical		paras_002399	chromosome_1	2065667	2066123	+	151	ATPase	FALSE	QEN71_09230	CP125295	2065667	2066123	+	151	ATPase	FALSE
identical		paras_002400	chromosome_1	2066233	2067568	+	444	argininosuccinate synthase	FALSE	QEN71_09235	CP125295	2066233	2067568	+	444	argininosuccinate synthase	FALSE
identical		paras_002401	chromosome_1	2068231	2067679	-	183	DUF421 domain-containing protein	FALSE	QEN71_09240	CP125295	2068231	2067679	-	183	DUF421 domain-containing protein	FALSE
identical		paras_002402	chromosome_1	2068436	2070821	+	794	phosphoketolase family protein	FALSE	QEN71_09245	CP125295	2068436	2070821	+	794	phosphoketolase family protein	FALSE
new only										QEN71_09250	CP125295	2070967	2070844	-	40	hypothetical protein	FALSE
identical		paras_002403	chromosome_1	2071156	2070970	-	61	hypothetical protein	FALSE	QEN71_09255	CP125295	2071156	2070970	-	61	hypothetical protein	FALSE
identical		paras_002404	chromosome_1	2071293	2071848	+	184	hemerythrin domain-containing protein	FALSE	QEN71_09260	CP125295	2071293	2071848	+	184	hemerythrin domain-containing protein	FALSE
different annot.		paras_002405	chromosome_1	2071959	2074671	+	903	ATP-dependent Clp protease ATP-binding subunit	FALSE	QEN71_09265	CP125295	2071959	2074671	+	903	AAA family ATPase	FALSE
identical		paras_002406	chromosome_1	2074989	2074695	-	97	hypothetical protein	FALSE	QEN71_09270	CP125295	2074989	2074695	-	97	hypothetical protein	FALSE
identical		paras_002407	chromosome_1	2075145	2075316	+	56	hypothetical protein	FALSE	QEN71_09275	CP125295	2075145	2075316	+	56	hypothetical protein	FALSE
identical		paras_002408	chromosome_1	2076915	2075331	-	527	efflux transporter outer membrane subunit	FALSE	QEN71_09280	CP125295	2076915	2075331	-	527	efflux transporter outer membrane subunit	FALSE
identical		paras_002409	chromosome_1	2078512	2076916	-	531	DHA2 family efflux MFS transporter permease subunit	FALSE	QEN71_09285	CP125295	2078512	2076916	-	531	DHA2 family efflux MFS transporter permease subunit	FALSE
identical		paras_002410	chromosome_1	2079681	2078508	-	390	HlyD family secretion protein	FALSE	QEN71_09290	CP125295	2079681	2078508	-	390	HlyD family secretion protein	FALSE
identical		paras_002411	chromosome_1	2079951	2081970	+	672	protein-L-isoaspartate(D-aspartate) O-methyltransferase	FALSE	QEN71_09295	CP125295	2079951	2081970	+	672	protein-L-isoaspartate(D-aspartate) O-methyltransferase	FALSE
identical		paras_002412	chromosome_1	2083031	2081978	-	350	AI-2E family transporter	FALSE	QEN71_09300	CP125295	2083031	2081978	-	350	AI-2E family transporter	FALSE
identical		paras_002413	chromosome_1	2083358	2083571	+		hypothetical protein	TRUE	QEN71_09305	CP125295	2083358	2083571	+		hypothetical protein	TRUE
identical		paras_002414	chromosome_1	2083751	2084507	+	251	sensor histidine kinase	FALSE	QEN71_09310	CP125295	2083751	2084507	+	251	sensor histidine kinase	FALSE
different annot.		paras_002415	chromosome_1	2084528	2085050	+	173	phasin family protein	FALSE	QEN71_09315	CP125295	2084528	2085050	+	173	TIGR01841 family phasin	FALSE
identical		paras_002416	chromosome_1	2085130	2086342	+	403	MFS transporter	FALSE	QEN71_09320	CP125295	2085130	2086342	+	403	MFS transporter	FALSE
identical		paras_002417	chromosome_1	2086481	2088275	+	597	thiamine pyrophosphate-requiring protein	FALSE	QEN71_09325	CP125295	2086481	2088275	+	597	thiamine pyrophosphate-requiring protein	FALSE
different start	34aa shorter	paras_002418	chromosome_1	2088447	2089524	+	358	cytochrome c oxidase subunit II	FALSE	QEN71_09330	CP125295	2088549	2089524	+	324	cytochrome c oxidase subunit II	FALSE
different start	19aa shorter	paras_002419	chromosome_1	2089534	2091538	+	667	cytochrome c oxidase subunit I	FALSE	QEN71_09335	CP125295	2089591	2091538	+	648	cytochrome c oxidase subunit I	FALSE
identical		paras_002420	chromosome_1	2091539	2092166	+	208	cytochrome c oxidase subunit 3	FALSE	QEN71_09340	CP125295	2091539	2092166	+	208	cytochrome c oxidase subunit 3	FALSE
identical		paras_002421	chromosome_1	2092162	2092597	+	144	hypothetical protein	FALSE	QEN71_09345	CP125295	2092162	2092597	+	144	hypothetical protein	FALSE
identical		paras_002422	chromosome_1	2092602	2093958	+	451	cytochrome c	FALSE	QEN71_09350	CP125295	2092602	2093958	+	451	cytochrome c	FALSE
different start	20aa longer	paras_002423	chromosome_1	2094207	2094705	+	165	acyltransferase	FALSE	QEN71_09355	CP125295	2094147	2094705	+	185	acyltransferase	FALSE
identical		paras_002424	chromosome_1	2095214	2094680	-	177	cytochrome b	FALSE	QEN71_09360	CP125295	2095214	2094680	-	177	cytochrome b	FALSE
identical		paras_002425	chromosome_1	2096272	2095210	-	353	catalase family peroxidase	FALSE	QEN71_09365	CP125295	2096272	2095210	-	353	catalase family peroxidase	FALSE
different start	46aa shorter	paras_002426	chromosome_1	2097345	2096361	-	327	CAP domain-containing protein	FALSE	QEN71_09370	CP125295	2097207	2096361	-	281	CAP domain-containing protein	FALSE
identical		paras_002427	chromosome_1	2097532	2098231	+	232	hypothetical protein	FALSE	QEN71_09375	CP125295	2097532	2098231	+	232	hypothetical protein	FALSE
identical		paras_002428	chromosome_1	2098435	2099533	+	365	extracellular solute-binding protein	FALSE	QEN71_09380	CP125295	2098435	2099533	+	365	extracellular solute-binding protein	FALSE
identical		paras_002429	chromosome_1	2099529	2100462	+	310	ABC transporter permease	FALSE	QEN71_09385	CP125295	2099529	2100462	+	310	ABC transporter permease	FALSE
different start	9aa longer	paras_002430	chromosome_1	2100485	2101328	+	280	ABC transporter permease	FALSE	QEN71_09390	CP125295	2100458	2101328	+	289	ABC transporter permease	FALSE
identical		paras_002431	chromosome_1	2101350	2102439	+	362	ABC transporter ATP-binding protein	FALSE	QEN71_09395	CP125295	2101350	2102439	+	362	ABC transporter ATP-binding protein	FALSE
identical		paras_002432	chromosome_1	2102685	2103705	+	339	LacI family DNA-binding transcriptional regulator	FALSE	QEN71_09400	CP125295	2102685	2103705	+	339	LacI family DNA-binding transcriptional regulator	FALSE
identical		paras_002433	chromosome_1	2103818	2105150	+	443	extracellular solute-binding protein	FALSE	QEN71_09405	CP125295	2103818	2105150	+	443	extracellular solute-binding protein	FALSE
identical		paras_002434	chromosome_1	2105224	2106181	+	318	sugar ABC transporter permease	FALSE	QEN71_09410	CP125295	2105224	2106181	+	318	sugar ABC transporter permease	FALSE
identical		paras_002435	chromosome_1	2106177	2107131	+	317	carbohydrate ABC transporter permease	FALSE	QEN71_09415	CP125295	2106177	2107131	+	317	carbohydrate ABC transporter permease	FALSE
identical		paras_002436	chromosome_1	2107127	2107322	+	64	hypothetical protein	FALSE	QEN71_09420	CP125295	2107127	2107322	+	64	hypothetical protein	FALSE
identical		paras_002437	chromosome_1	2107325	2108441	+	371	ABC transporter ATP-binding protein	FALSE	QEN71_09425	CP125295	2107325	2108441	+	371	ABC transporter ATP-binding protein	FALSE
identical		paras_002438	chromosome_1	2108433	2109453	+	339	ABC transporter ATP-binding protein	FALSE	QEN71_09430	CP125295	2108433	2109453	+	339	ABC transporter ATP-binding protein	FALSE
different annot.		paras_002439	chromosome_1	2109449	2110085	+	211	dihydroxyacetone kinase subunit L	FALSE	QEN71_09435	CP125295	2109449	2110085	+	211	dihydroxyacetone kinase subunit DhaL	FALSE
identical		paras_002440	chromosome_1	2110099	2111089	+	329	dihydroxyacetone kinase subunit DhaK	FALSE	QEN71_09440	CP125295	2110099	2111089	+	329	dihydroxyacetone kinase subunit DhaK	FALSE
identical		paras_002441	chromosome_1	2111633	2111150	-	160	ribonuclease	FALSE	QEN71_09445	CP125295	2111633	2111150	-	160	ribonuclease	FALSE
different annot.		paras_002442	chromosome_1	2112084	2115219	+	1044	type VI secretion system tip protein VgrG	FALSE	QEN71_09450	CP125295	2112084	2115219	+	1044	type VI secretion system Vgr family protein	FALSE
identical		paras_002443	chromosome_1	2115262	2115637	+	124	hypothetical protein	FALSE	QEN71_09455	CP125295	2115262	2115637	+	124	hypothetical protein	FALSE
identical		paras_002444	chromosome_1	2115641	2116196	+	184	hypothetical protein	FALSE	QEN71_09460	CP125295	2115641	2116196	+	184	hypothetical protein	FALSE
different start	5aa shorter	paras_002445	chromosome_1	2116212	2120940	+	1575	RHS repeat protein	FALSE	QEN71_09465	CP125295	2116227	2120940	+	1570	RHS repeat-associated core domain-containing protein	FALSE
identical		paras_002446	chromosome_1	2120979	2121264	+	94	hypothetical protein	FALSE	QEN71_09470	CP125295	2120979	2121264	+	94	hypothetical protein	FALSE
identical		paras_002447	chromosome_1	2121405	2121726	+	106	hypothetical protein	FALSE	QEN71_09475	CP125295	2121405	2121726	+	106	hypothetical protein	FALSE
identical		paras_002448	chromosome_1	2122536	2121852	-	227	nitroreductase	FALSE	QEN71_09480	CP125295	2122536	2121852	-	227	nitroreductase	FALSE
identical		paras_002449	chromosome_1	2123395	2122663	-	243	GntR family transcriptional regulator	FALSE	QEN71_09485	CP125295	2123395	2122663	-	243	GntR family transcriptional regulator	FALSE
identical		paras_002450	chromosome_1	2123782	2125099	+	438	aromatic ring-hydroxylating dioxygenase subunit alpha	FALSE	QEN71_09490	CP125295	2123782	2125099	+	438	aromatic ring-hydroxylating dioxygenase subunit alpha	FALSE
different annot.		paras_002451	chromosome_1	2125157	2126594	+	478	glutamine synthetase	FALSE	QEN71_09495	CP125295	2125157	2126594	+	478	glutamine synthetase family protein	FALSE
different annot.		paras_002452	chromosome_1	2126619	2126943	+	107	2Fe-2S iron-sulfur cluster binding domain-containing protein	FALSE	QEN71_09500	CP125295	2126619	2126943	+	107	2Fe-2S iron-sulfur cluster-binding protein	FALSE
identical		paras_002453	chromosome_1	2126956	2128213	+	418	FAD-dependent oxidoreductase	FALSE	QEN71_09505	CP125295	2126956	2128213	+	418	FAD-dependent oxidoreductase	FALSE
different start	1aa longer	paras_002454	chromosome_1	2128212	2128977	+	254	gamma-glutamyl-gamma-aminobutyrate hydrolase family protein	FALSE	QEN71_09510	CP125295	2128209	2128977	+	255	gamma-glutamyl-gamma-aminobutyrate hydrolase family protein	FALSE
different annot.		paras_002455	chromosome_1	2128981	2129956	+	324	LysR family transcriptional regulator	FALSE	QEN71_09515	CP125295	2128981	2129956	+	324	LysR substrate-binding domain-containing protein	FALSE
identical		paras_002456	chromosome_1	2130244	2131606	+	453	MFS transporter	FALSE	QEN71_09520	CP125295	2130244	2131606	+	453	MFS transporter	FALSE
identical		paras_002457	chromosome_1	2132223	2131671	-	183	DUF4863 family protein	FALSE	QEN71_09525	CP125295	2132223	2131671	-	183	DUF4863 family protein	FALSE
identical		paras_002458	chromosome_1	2132470	2133079	+	202	isoprenylcysteine carboxylmethyltransferase family protein	FALSE	QEN71_09530	CP125295	2132470	2133079	+	202	isoprenylcysteine carboxylmethyltransferase family protein	FALSE
identical		paras_002459	chromosome_1	2133404	2134535	+	376	porin	FALSE	QEN71_09535	CP125295	2133404	2134535	+	376	porin	FALSE
identical		paras_002460	chromosome_1	2134805	2135339	+	177	formaldehyde-activating enzyme	FALSE	QEN71_09540	CP125295	2134805	2135339	+	177	formaldehyde-activating enzyme	FALSE
identical		paras_002461	chromosome_1	2135621	2136689	+	355	Dyp-type peroxidase	FALSE	QEN71_09545	CP125295	2135621	2136689	+	355	Dyp-type peroxidase	FALSE
different annot.		paras_002462	chromosome_1	2136681	2137485	+	267	bacteriocin family protein	FALSE	QEN71_09550	CP125295	2136681	2137485	+	267	family 1 encapsulin nanocompartment shell protein	FALSE
identical		paras_002463	chromosome_1	2138093	2137511	-	193	TetR/AcrR family transcriptional regulator	FALSE	QEN71_09555	CP125295	2138093	2137511	-	193	TetR/AcrR family transcriptional regulator	FALSE
identical		paras_002464	chromosome_1	2138345	2138696	+	116	antibiotic biosynthesis monooxygenase	FALSE	QEN71_09560	CP125295	2138345	2138696	+	116	antibiotic biosynthesis monooxygenase	FALSE
identical		paras_002465	chromosome_1	2138987	2139851	+	287	alpha/beta hydrolase	FALSE	QEN71_09565	CP125295	2138987	2139851	+	287	alpha/beta hydrolase	FALSE
identical		paras_002466	chromosome_1	2139847	2140345	+	165	VOC family protein	FALSE	QEN71_09570	CP125295	2139847	2140345	+	165	VOC family protein	FALSE
identical		paras_002467	chromosome_1	2141349	2140434	-	304	LysR family transcriptional regulator	FALSE	QEN71_09575	CP125295	2141349	2140434	-	304	LysR family transcriptional regulator	FALSE
different annot.		paras_002468	chromosome_1	2142015	2141355	-	219	aminopeptidase P family protein	FALSE	QEN71_09580	CP125295	2142015	2141355	-	219	M24 family metallopeptidase	FALSE
identical		paras_002469	chromosome_1	2142511	2142115	-	131	ester cyclase	FALSE	QEN71_09585	CP125295	2142511	2142115	-	131	ester cyclase	FALSE
different annot.		paras_002470	chromosome_1	2143216	2142571	-	214	helix-turn-helix transcriptional regulator	FALSE	QEN71_09590	CP125295	2143216	2142571	-	214	XRE family transcriptional regulator	FALSE
identical		paras_002471	chromosome_1	2143338	2144625	+	428	MFS transporter	FALSE	QEN71_09595	CP125295	2143338	2144625	+	428	MFS transporter	FALSE
different annot.		paras_002472	chromosome_1	2144653	2146180	+	508	amidase	FALSE	QEN71_09600	CP125295	2144653	2146180	+	508	amidase family protein	FALSE
identical		paras_002473	chromosome_1	2146198	2146552	+	117	RidA family protein	FALSE	QEN71_09605	CP125295	2146198	2146552	+	117	RidA family protein	FALSE
different annot.		paras_002474	chromosome_1	2146577	2147810	+	410	FAD-binding oxidoreductase	FALSE	QEN71_09610	CP125295	2146577	2147810	+	410	FAD-dependent oxidoreductase	FALSE
identical		paras_002475	chromosome_1	2147873	2148455	+	193	YdeI/OmpD-associated family protein	FALSE	QEN71_09615	CP125295	2147873	2148455	+	193	YdeI/OmpD-associated family protein	FALSE
identical		paras_002476	chromosome_1	2148578	2149100	+	173	winged helix DNA-binding protein	FALSE	QEN71_09620	CP125295	2148578	2149100	+	173	winged helix DNA-binding protein	FALSE
identical		paras_002477	chromosome_1	2149105	2151250	+	714	FUSC family protein	FALSE	QEN71_09625	CP125295	2149105	2151250	+	714	FUSC family protein	FALSE
identical		paras_002478	chromosome_1	2151284	2151494	+	69	DUF1656 domain-containing protein	FALSE	QEN71_09630	CP125295	2151284	2151494	+	69	DUF1656 domain-containing protein	FALSE
identical		paras_002479	chromosome_1	2151490	2152498	+	335	efflux RND transporter periplasmic adaptor subunit	FALSE	QEN71_09635	CP125295	2151490	2152498	+	335	efflux RND transporter periplasmic adaptor subunit	FALSE
identical		paras_002480	chromosome_1	2152494	2153955	+	486	efflux transporter outer membrane subunit	FALSE	QEN71_09640	CP125295	2152494	2153955	+	486	efflux transporter outer membrane subunit	FALSE
identical		paras_002481	chromosome_1	2154774	2153961	-	270	alpha/beta hydrolase	FALSE	QEN71_09645	CP125295	2154774	2153961	-	270	alpha/beta hydrolase	FALSE
identical		paras_002483	chromosome_1	2156054	2156294	+	79	hypothetical protein	FALSE	QEN71_09655	CP125295	2156054	2156294	+	79	hypothetical protein	FALSE
identical		paras_002482	chromosome_1	2156076	2154834	-	413	MFS transporter	FALSE	QEN71_09650	CP125295	2156076	2154834	-	413	MFS transporter	FALSE
identical		paras_002484	chromosome_1	2159000	2156756	-	747	NADP-dependent isocitrate dehydrogenase	FALSE	QEN71_09660	CP125295	2159000	2156756	-	747	NADP-dependent isocitrate dehydrogenase	FALSE
identical		paras_002485	chromosome_1	2159400	2160537	+	378	MBL fold metallo-hydrolase	FALSE	QEN71_09665	CP125295	2159400	2160537	+	378	MBL fold metallo-hydrolase	FALSE
identical		paras_002486	chromosome_1	2160758	2161124	+	121	hypothetical protein	FALSE	QEN71_09670	CP125295	2160758	2161124	+	121	hypothetical protein	FALSE
identical		paras_002487	chromosome_1	2161867	2161156	-	236	DUF899 domain-containing protein	FALSE	QEN71_09675	CP125295	2161867	2161156	-	236	DUF899 domain-containing protein	FALSE
identical		paras_002488	chromosome_1	2162552	2161898	-	217	glutathione S-transferase family protein	FALSE	QEN71_09680	CP125295	2162552	2161898	-	217	glutathione S-transferase family protein	FALSE
different annot.		paras_002489	chromosome_1	2163408	2162676	-	243	MBL fold metallo-hydrolase	FALSE	QEN71_09685	CP125295	2163408	2162676	-	243	FprA family A-type flavoprotein	FALSE
identical		paras_002490	chromosome_1	2163801	2163462	-	112	DOPA 4,5-dioxygenase family protein	FALSE	QEN71_09690	CP125295	2163801	2163462	-	112	DOPA 4,5-dioxygenase family protein	FALSE
identical		paras_002491	chromosome_1	2164947	2163891	-	351	phytoene/squalene synthase family protein	FALSE	QEN71_09695	CP125295	2164947	2163891	-	351	phytoene/squalene synthase family protein	FALSE
identical		paras_002492	chromosome_1	2165451	2167320	+	622	ABC transporter ATP-binding protein	FALSE	QEN71_09700	CP125295	2165451	2167320	+	622	ABC transporter ATP-binding protein	FALSE
different annot.		paras_002493	chromosome_1	2167459	2168380	+	306	pyridoxal-phosphate dependent enzyme	FALSE	QEN71_09705	CP125295	2167459	2168380	+	306	serine/threonine dehydratase family protein	FALSE
identical		paras_002494	chromosome_1	2169618	2168418	-	399	cytochrome P450	FALSE	QEN71_09710	CP125295	2169618	2168418	-	399	cytochrome P450	FALSE
identical		paras_002495	chromosome_1	2170643	2169659	-	327	2-dehydropantoate 2-reductase	FALSE	QEN71_09715	CP125295	2170643	2169659	-	327	2-dehydropantoate 2-reductase	FALSE
identical		paras_002496	chromosome_1	2171443	2170639	-	267	class II aldolase/adducin family protein	FALSE	QEN71_09720	CP125295	2171443	2170639	-	267	class II aldolase/adducin family protein	FALSE
different annot.		paras_002497	chromosome_1	2172674	2171465	-	402	aspartate/tyrosine/aromatic aminotransferase	FALSE	QEN71_09725	CP125295	2172674	2171465	-	402	amino acid aminotransferase	FALSE
different annot.		paras_002498	chromosome_1	2172828	2173764	+	311	LysR family transcriptional regulator	FALSE	QEN71_09730	CP125295	2172828	2173764	+	311	LysR substrate-binding domain-containing protein	FALSE
identical		paras_002499	chromosome_1	2174899	2173816	-	360	dicarboxylate transporter/tellurite-resistance protein TehA	FALSE	QEN71_09735	CP125295	2174899	2173816	-	360	dicarboxylate transporter/tellurite-resistance protein TehA	FALSE
different annot.		paras_002501	chromosome_1	2175160	2175694	+	177	TlpA family protein disulfide reductase	FALSE	QEN71_09745	CP125295	2175160	2175694	+	177	TlpA disulfide reductase family protein	FALSE
identical		paras_002500	chromosome_1	2175162	2174976	-	61	hypothetical protein	FALSE	QEN71_09740	CP125295	2175162	2174976	-	61	hypothetical protein	FALSE
different annot.		paras_002502	chromosome_1	2176661	2175704	-	318	glycerophosphodiester phosphodiesterase	FALSE	QEN71_09750	CP125295	2176661	2175704	-	318	glycerophosphodiester phosphodiesterase family protein	FALSE
identical		paras_002503	chromosome_1	2177166	2176749	-	138	DUF302 domain-containing protein	FALSE	QEN71_09755	CP125295	2177166	2176749	-	138	DUF302 domain-containing protein	FALSE
identical		paras_002504	chromosome_1	2177693	2177201	-	163	hypothetical protein	FALSE	QEN71_09760	CP125295	2177693	2177201	-	163	hypothetical protein	FALSE
identical		paras_002505	chromosome_1	2179520	2178071	-	482	NAD-dependent succinate-semialdehyde dehydrogenase	FALSE	QEN71_09765	CP125295	2179520	2178071	-	482	NAD-dependent succinate-semialdehyde dehydrogenase	FALSE
identical		paras_002506	chromosome_1	2180146	2179765	-	126	PaaI family thioesterase	FALSE	QEN71_09770	CP125295	2180146	2179765	-	126	PaaI family thioesterase	FALSE
identical		paras_002507	chromosome_1	2181172	2180158	-	337	substrate-binding domain-containing protein	FALSE	QEN71_09775	CP125295	2181172	2180158	-	337	substrate-binding domain-containing protein	FALSE
identical		paras_002508	chromosome_1	2182300	2181208	-	363	ABC transporter ATP-binding protein	FALSE	QEN71_09780	CP125295	2182300	2181208	-	363	ABC transporter ATP-binding protein	FALSE
identical		paras_002509	chromosome_1	2183224	2182309	-	304	carbohydrate ABC transporter permease	FALSE	QEN71_09785	CP125295	2183224	2182309	-	304	carbohydrate ABC transporter permease	FALSE
different start	11aa shorter	paras_002510	chromosome_1	2184180	2183223	-	318	sugar ABC transporter permease	FALSE	QEN71_09790	CP125295	2184147	2183223	-	307	sugar ABC transporter permease	FALSE
different annot.		paras_002511	chromosome_1	2185431	2184186	-	414	carbohydrate ABC transporter substrate-binding protein	FALSE	QEN71_09795	CP125295	2185431	2184186	-	414	ABC transporter substrate-binding protein	FALSE
different annot.		paras_002512	chromosome_1	2186891	2185499	-	463	beta-glucosidase	FALSE	QEN71_09800	CP125295	2186891	2185499	-	463	GH1 family beta-glucosidase	FALSE
identical		paras_002513	chromosome_1	2187276	2188464	+	395	acyltransferase	FALSE	QEN71_09805	CP125295	2187276	2188464	+	395	acyltransferase	FALSE
identical		paras_002514	chromosome_1	2189601	2188536	-	354	hypothetical protein	FALSE	QEN71_09810	CP125295	2189601	2188536	-	354	hypothetical protein	FALSE
identical		paras_002515	chromosome_1	2189937	2189763	-	57	hypothetical protein	FALSE	QEN71_09815	CP125295	2189937	2189763	-	57	hypothetical protein	FALSE
different annot.		paras_002516	chromosome_1	2191859	2190029	-	609	GGDEF domain-containing protein	FALSE	QEN71_09820	CP125295	2191859	2190029	-	609	diguanylate cyclase	FALSE
identical		paras_002517	chromosome_1	2192971	2191858	-	370	extracellular solute-binding protein	FALSE	QEN71_09825	CP125295	2192971	2191858	-	370	extracellular solute-binding protein	FALSE
identical		paras_002518	chromosome_1	2193077	2193311	+	77	hypothetical protein	FALSE	QEN71_09830	CP125295	2193077	2193311	+	77	hypothetical protein	FALSE
different annot.		paras_002519	chromosome_1	2194885	2193373	-	503	HAMP domain-containing histidine kinase	FALSE	QEN71_09835	CP125295	2194885	2193373	-	503	HAMP domain-containing sensor histidine kinase	FALSE
identical		paras_002520	chromosome_1	2195613	2194881	-	243	response regulator transcription factor	FALSE	QEN71_09840	CP125295	2195613	2194881	-	243	response regulator transcription factor	FALSE
identical		paras_002521	chromosome_1	2195804	2196347	+	180	peptide-methionine (R)-S-oxide reductase MsrB	FALSE	QEN71_09845	CP125295	2195804	2196347	+	180	peptide-methionine (R)-S-oxide reductase MsrB	FALSE
identical		paras_002522	chromosome_1	2196383	2198201	+	605	cytochrome c biogenesis protein DipZ	FALSE	QEN71_09850	CP125295	2196383	2198201	+	605	cytochrome c biogenesis protein DipZ	FALSE
identical		paras_002523	chromosome_1	2198233	2198971	+	245	peptide-methionine (S)-S-oxide reductase MsrA	FALSE	QEN71_09855	CP125295	2198233	2198971	+	245	peptide-methionine (S)-S-oxide reductase MsrA	FALSE
different start	19aa shorter	paras_002524	chromosome_1	2199919	2198980	-	312	aldo/keto reductase	FALSE	QEN71_09860	CP125295	2199862	2198980	-	293	aldo/keto reductase	FALSE
identical		paras_002525	chromosome_1	2200335	2199933	-	133	RidA family protein	FALSE	QEN71_09865	CP125295	2200335	2199933	-	133	RidA family protein	FALSE
identical		paras_002526	chromosome_1	2201695	2200567	-	375	MBL fold metallo-hydrolase	FALSE	QEN71_09870	CP125295	2201695	2200567	-	375	MBL fold metallo-hydrolase	FALSE
identical		paras_002527	chromosome_1	2201790	2202426	+	211	TetR/AcrR family transcriptional regulator	FALSE	QEN71_09875	CP125295	2201790	2202426	+	211	TetR/AcrR family transcriptional regulator	FALSE
identical		paras_002528	chromosome_1	2203104	2202441	-	220	glycosyltransferase	FALSE	QEN71_09880	CP125295	2203104	2202441	-	220	glycosyltransferase	FALSE
different start	3aa longer	paras_002529	chromosome_1	2203700	2203100	-	199	class I SAM-dependent methyltransferase	FALSE	QEN71_09885	CP125295	2203709	2203100	-	202	class I SAM-dependent methyltransferase	FALSE
identical		paras_002530	chromosome_1	2204870	2203721	-	382	acyl-CoA dehydrogenase	FALSE	QEN71_09890	CP125295	2204870	2203721	-	382	acyl-CoA dehydrogenase	FALSE
identical		paras_002531	chromosome_1	2205101	2206685	+	527	FAD-dependent oxidoreductase	FALSE	QEN71_09895	CP125295	2205101	2206685	+	527	FAD-dependent oxidoreductase	FALSE
identical		paras_002532	chromosome_1	2206956	2206749	-	68	hypothetical protein	FALSE	QEN71_09900	CP125295	2206956	2206749	-	68	hypothetical protein	FALSE
identical		paras_002533	chromosome_1	2207304	2206992	-	103	hypothetical protein	FALSE	QEN71_09905	CP125295	2207304	2206992	-	103	hypothetical protein	FALSE
identical		paras_002534	chromosome_1	2207596	2207449	-	48	hypothetical protein	FALSE	QEN71_09910	CP125295	2207596	2207449	-	48	hypothetical protein	FALSE
identical		paras_002535	chromosome_1	2207798	2210006	+	735	VTT domain-containing protein	FALSE	QEN71_09915	CP125295	2207798	2210006	+	735	VTT domain-containing protein	FALSE
identical		paras_002536	chromosome_1	2210002	2210755	+	250	endonuclease/exonuclease/phosphatase family protein	FALSE	QEN71_09920	CP125295	2210002	2210755	+	250	endonuclease/exonuclease/phosphatase family protein	FALSE
identical		paras_002537	chromosome_1	2210829	2210991	+	53	hypothetical protein	FALSE	QEN71_09925	CP125295	2210829	2210991	+	53	hypothetical protein	FALSE
identical		paras_002538	chromosome_1	2211697	2211094	-	200	hypothetical protein	FALSE	QEN71_09930	CP125295	2211697	2211094	-	200	hypothetical protein	FALSE
different stop		paras_002539	chromosome_1	2212237	2211958	-		chemotaxis protein	TRUE	QEN71_09935	CP125295	2212237	2211826	-	136	chemotaxis protein	FALSE
identical		paras_002540	chromosome_1	2212393	2213083	+	229	UdgX family uracil-DNA binding protein	FALSE	QEN71_09940	CP125295	2212393	2213083	+	229	UdgX family uracil-DNA binding protein	FALSE
identical		paras_002541	chromosome_1	2215546	2213101	-	814	PAS domain S-box protein	FALSE	QEN71_09945	CP125295	2215546	2213101	-	814	PAS domain S-box protein	FALSE
identical		paras_002542	chromosome_1	2216151	2215641	-	169	Lrp/AsnC family transcriptional regulator	FALSE	QEN71_09950	CP125295	2216151	2215641	-	169	Lrp/AsnC family transcriptional regulator	FALSE
identical		paras_002543	chromosome_1	2216345	2217362	+	338	1-aminocyclopropane-1-carboxylate deaminase	FALSE	QEN71_09955	CP125295	2216345	2217362	+	338	1-aminocyclopropane-1-carboxylate deaminase	FALSE
identical		paras_002544	chromosome_1	2218239	2217471	-	255	DUF4410 domain-containing protein	FALSE	QEN71_09960	CP125295	2218239	2217471	-	255	DUF4410 domain-containing protein	FALSE
identical		paras_002545	chromosome_1	2218379	2218709	+	109	hypothetical protein	FALSE	QEN71_09965	CP125295	2218379	2218709	+	109	hypothetical protein	FALSE
identical		paras_002546	chromosome_1	2218851	2220000	+	382	branched-chain amino acid ABC transporter substrate-binding protein	FALSE	QEN71_09970	CP125295	2218851	2220000	+	382	branched-chain amino acid ABC transporter substrate-binding protein	FALSE
identical		paras_002547	chromosome_1	2225611	2220022	-	1862	AAA family ATPase	FALSE	QEN71_09975	CP125295	2225611	2220022	-	1862	AAA family ATPase	FALSE
identical		paras_002548	chromosome_1	2226005	2226821	+	271	NAD(P)-dependent oxidoreductase	FALSE	QEN71_09980	CP125295	2226005	2226821	+	271	NAD(P)-dependent oxidoreductase	FALSE
identical		paras_002549	chromosome_1	2227397	2226890	-	168	type II toxin-antitoxin system YhaV family toxin	FALSE	QEN71_09985	CP125295	2227397	2226890	-	168	type II toxin-antitoxin system YhaV family toxin	FALSE
different start	4aa longer	paras_002550	chromosome_1	2227750	2227393	-	118	type II toxin-antitoxin system PrlF family antitoxin	FALSE	QEN71_09990	CP125295	2227762	2227393	-	122	type II toxin-antitoxin system PrlF family antitoxin	FALSE
identical		paras_002551	chromosome_1	2229151	2227915	-	411	porin	FALSE	QEN71_09995	CP125295	2229151	2227915	-	411	porin	FALSE
identical		paras_002552	chromosome_1	2230220	2229284	-	311	dihydrodipicolinate synthase family protein	FALSE	QEN71_10000	CP125295	2230220	2229284	-	311	dihydrodipicolinate synthase family protein	FALSE
identical		paras_002553	chromosome_1	2230425	2230731	+	101	antibiotic biosynthesis monooxygenase	FALSE	QEN71_10005	CP125295	2230425	2230731	+	101	antibiotic biosynthesis monooxygenase	FALSE
identical		paras_002554	chromosome_1	2230774	2231161	+	128	DUF488 family protein	FALSE	QEN71_10010	CP125295	2230774	2231161	+	128	DUF488 family protein	FALSE
identical		paras_002555	chromosome_1	2231893	2231179	-	237	SDR family oxidoreductase	FALSE	QEN71_10015	CP125295	2231893	2231179	-	237	SDR family oxidoreductase	FALSE
identical		paras_002556	chromosome_1	2232505	2231929	-	191	ester cyclase	FALSE	QEN71_10020	CP125295	2232505	2231929	-	191	ester cyclase	FALSE
identical		paras_002557	chromosome_1	2232614	2233529	+	304	LysR family transcriptional regulator	FALSE	QEN71_10025	CP125295	2232614	2233529	+	304	LysR family transcriptional regulator	FALSE
identical		paras_002558	chromosome_1	2233707	2233974	+	88	hypothetical protein	FALSE	QEN71_10030	CP125295	2233707	2233974	+	88	hypothetical protein	FALSE
identical		paras_002559	chromosome_1	2235770	2234009	-	586	winged helix-turn-helix domain-containing protein	FALSE	QEN71_10035	CP125295	2235770	2234009	-	586	winged helix-turn-helix domain-containing protein	FALSE
identical		paras_002560	chromosome_1	2237123	2235824	-	432	MFS transporter	FALSE	QEN71_10040	CP125295	2237123	2235824	-	432	MFS transporter	FALSE
identical		paras_002561	chromosome_1	2237488	2239165	+	558	methyl-accepting chemotaxis protein	FALSE	QEN71_10045	CP125295	2237488	2239165	+	558	methyl-accepting chemotaxis protein	FALSE
identical		paras_002562	chromosome_1	2239213	2239693	+	159	chemotaxis protein CheW	FALSE	QEN71_10050	CP125295	2239213	2239693	+	159	chemotaxis protein CheW	FALSE
different annot.		paras_002563	chromosome_1	2239689	2241114	+	474	methyltransferase	FALSE	QEN71_10055	CP125295	2239689	2241114	+	474	CheR family methyltransferase	FALSE
different annot.		paras_002564	chromosome_1	2241094	2241784	+	229	purine-binding chemotaxis protein CheW	FALSE	QEN71_10060	CP125295	2241094	2241784	+	229	chemotaxis protein CheW	FALSE
identical		paras_002565	chromosome_1	2241780	2244051	+	756	hybrid sensor histidine kinase/response regulator	FALSE	QEN71_10065	CP125295	2241780	2244051	+	756	hybrid sensor histidine kinase/response regulator	FALSE
identical		paras_002566	chromosome_1	2244047	2245052	+	334	chemotaxis response regulator protein-glutamate methylesterase	FALSE	QEN71_10070	CP125295	2244047	2245052	+	334	chemotaxis response regulator protein-glutamate methylesterase	FALSE
identical		paras_002567	chromosome_1	2245168	2246287	+	372	diguanylate cyclase	FALSE	QEN71_10075	CP125295	2245168	2246287	+	372	diguanylate cyclase	FALSE
identical		paras_002568	chromosome_1	2247548	2246330	-	405	NnrS family protein	FALSE	QEN71_10080	CP125295	2247548	2246330	-	405	NnrS family protein	FALSE
different start	6aa shorter	paras_002569	chromosome_1	2248016	2247611	-	134	hemerythrin domain-containing protein	FALSE	QEN71_10085	CP125295	2247998	2247611	-	128	hemerythrin domain-containing protein	FALSE
identical		paras_002570	chromosome_1	2249260	2248192	-	355	LacI family DNA-binding transcriptional regulator	FALSE	QEN71_10090	CP125295	2249260	2248192	-	355	LacI family DNA-binding transcriptional regulator	FALSE
identical		paras_002571	chromosome_1	2250655	2249329	-	441	MFS transporter	FALSE	QEN71_10095	CP125295	2250655	2249329	-	441	MFS transporter	FALSE
identical		paras_002572	chromosome_1	2251486	2250739	-	248	ribonuclease activity regulator RraA	FALSE	QEN71_10100	CP125295	2251486	2250739	-	248	ribonuclease activity regulator RraA	FALSE
different annot.		paras_002573	chromosome_1	2253262	2251513	-	582	dihydroxy-acid dehydratase	FALSE	QEN71_10105	CP125295	2253262	2251513	-	582	L-arabinonate dehydratase	FALSE
identical		paras_002574	chromosome_1	2253780	2253471	-	102	EthD family reductase	FALSE	QEN71_10110	CP125295	2253780	2253471	-	102	EthD family reductase	FALSE
identical		paras_002575	chromosome_1	2254990	2253946	-	347	transporter	FALSE	QEN71_10115	CP125295	2254990	2253946	-	347	transporter	FALSE
identical		paras_002576	chromosome_1	2255945	2255195	-	249	SDR family oxidoreductase	FALSE	QEN71_10120	CP125295	2255945	2255195	-	249	SDR family oxidoreductase	FALSE
identical		paras_002577	chromosome_1	2256069	2256993	+	307	LysR family transcriptional regulator	FALSE	QEN71_10125	CP125295	2256069	2256993	+	307	LysR family transcriptional regulator	FALSE
different annot.		paras_002578	chromosome_1	2257162	2258737	+	524	cache domain-containing protein	FALSE	QEN71_10130	CP125295	2257162	2258737	+	524	methyl-accepting chemotaxis protein	FALSE
different annot.		paras_002579	chromosome_1	2259478	2258773	-	234	FadR family transcriptional regulator	FALSE	QEN71_10135	CP125295	2259478	2258773	-	234	FadR/GntR family transcriptional regulator	FALSE
identical		paras_002580	chromosome_1	2259612	2260407	+	264	(Fe-S)-binding protein	FALSE	QEN71_10140	CP125295	2259612	2260407	+	264	(Fe-S)-binding protein	FALSE
[truncated: 6,903 more rows]

## Sheet: Summary & Legend
Category	Explanation	Number of CDS	Percentage
Identical	CDS with identical start, stop and annotation	7065	0.793731
different annot.	CDS with identical start and stop but changed annotation	983	0.110437
different start	CDS with identical end but different start	620	0.0696551
different stop	CDS with identical start but different end (all pseudogenes)	48	0.00539265
old only	CDS that were removed in the new annotation	57	0.00640377
new only	CDS that were added in the new annotation	128	0.0143804
TOTAL		8901	1
