# Supplementary material for: Paraburkholderia sabiae Uses One Type VI Secretion System (T6SS-1) as a Powerful Weapon against Notorious Plant Pathogens
Source: Microbiol Spectr. 2023 Jul 13;11(4):e01622-23. doi: 10.1128/spectrum.01622-23 (PMC10434147; doi:10.1128/spectrum.01622-23)
Supplement: Supplemental file 2 — File S2. Download spectrum.01622-23-s0003.txt, TXT file, 3.8 MB [file spectrum.01622-23-s0003.txt]

##gff-version 3
#!gff-spec-version 1.21
#!processor NCBI annotwriter
##sequence-region 1 615744
##species https://www.ncbi.nlm.nih.gov/Taxonomy/Browser/wwwtax.cgi?id=273251
CP125297	Local	region	1	615744	.	+	.	ID=CP125297:1..615744;Dbxref=taxon:273251;gbkey=Src;mol_type=genomic DNA;strain=-
CP125297	.	pseudogene	51	1045	.	+	.	ID=gene-paras_000001;Name=hypE;gbkey=Gene;gene=hypE;gene_biotype=pseudogene;locus_tag=paras_000001;pseudo=true
CP125297	Protein Homology	CDS	51	1045	.	+	0	ID=cds-paras_000001;Parent=gene-paras_000001;Note=frameshifted%3B internal stop;gbkey=CDS;gene=hypE;inference=COORDINATES: similar to AA sequence:RefSeq:WP_013318682.1;locus_tag=paras_000001;product=hydrogenase expression/formation protein HypE;pseudo=true;transl_table=11
CP125297	.	pseudogene	1149	1409	.	-	.	ID=gene-paras_000002;Name=paras_000002;gbkey=Gene;gene_biotype=pseudogene;locus_tag=paras_000002;pseudo=true
CP125297	Protein Homology	CDS	1149	1409	.	-	0	ID=cds-paras_000002;Parent=gene-paras_000002;Note=catalyzes conversion of 1-aminocyclopropane-1-carboxylate to ammonia and alpha-ketobutyrate%3B incomplete%3B partial in the middle of a contig%3B missing N-terminus and C-terminus;gbkey=CDS;inference=COORDINATES: similar to AA sequence:RefSeq:WP_010099870.1;locus_tag=paras_000002;product=aminocyclopropane-1-carboxylate deaminase/D-cysteine desulfh…
CP125297	.	gene	2080	3249	.	+	.	ID=gene-paras_000003;Name=paras_000003;gbkey=Gene;gene_biotype=protein_coding;locus_tag=paras_000003
CP125297	Protein Homology	CDS	2080	3249	.	+	0	ID=cds-paras_000003;Parent=gene-paras_000003;Name=extdb:paras_000003;gbkey=CDS;inference=COORDINATES: similar to AA sequence:RefSeq:WP_008919514.1;locus_tag=paras_000003;product=porin;protein_id=extdb:paras_000003;transl_table=11
CP125297	.	pseudogene	3427	3696	.	-	.	ID=gene-paras_000004;Name=paras_000004;gbkey=Gene;gene_biotype=pseudogene;locus_tag=paras_000004;pseudo=true
CP125297	Protein Homology	CDS	3427	3696	.	-	0	ID=cds-paras_000004;Parent=gene-paras_000004;Note=incomplete%3B partial in the middle of a contig%3B missing N-terminus;gbkey=CDS;inference=COORDINATES: similar to AA sequence:RefSeq:WP_008919982.1;locus_tag=paras_000004;product=diaminopropionate ammonia-lyase;pseudo=true;transl_table=11
CP125297	.	pseudogene	3683	3961	.	-	.	ID=gene-paras_000005;Name=paras_000005;gbkey=Gene;gene_biotype=pseudogene;locus_tag=paras_000005;pseudo=true
CP125297	Protein Homology	CDS	3683	3961	.	-	0	ID=cds-paras_000005;Parent=gene-paras_000005;Note=internal stop%3B incomplete%3B partial in the middle of a contig%3B missing C-terminus;gbkey=CDS;inference=COORDINATES: similar to AA sequence:RefSeq:WP_018240724.1;locus_tag=paras_000005;product=alcohol dehydrogenase catalytic domain-containing protein;pseudo=true;transl_table=11
CP125297	.	pseudogene	4120	4525	.	-	.	ID=gene-paras_000006;Name=paras_000006;gbkey=Gene;gene_biotype=pseudogene;locus_tag=paras_000006;pseudo=true
CP125297	Protein Homology	CDS	4120	4525	.	-	0	ID=cds-paras_000006;Parent=gene-paras_000006;Note=frameshifted%3B internal stop%3B incomplete%3B partial in the middle of a contig%3B missing C-terminus;gbkey=CDS;inference=COORDINATES: similar to AA sequence:RefSeq:WP_015004402.1;locus_tag=paras_000006;product=MFS transporter;pseudo=true;transl_table=11
CP125297	.	pseudogene	4573	5766	.	-	.	ID=gene-paras_000007;Name=paras_000007;gbkey=Gene;gene_biotype=pseudogene;locus_tag=paras_000007;pseudo=true
CP125297	Protein Homology	CDS	4573	5766	.	-	0	ID=cds-paras_000007;Parent=gene-paras_000007;Note=frameshifted%3B internal stop%3B incomplete%3B partial in the middle of a contig%3B missing N-terminus;gbkey=CDS;inference=COORDINATES: similar to AA sequence:RefSeq:WP_015004403.1;locus_tag=paras_000007;product=tetratricopeptide repeat protein;pseudo=true;transl_table=11
CP125297	.	gene	6318	6695	.	+	.	ID=gene-paras_000008;Name=paras_000008;gbkey=Gene;gene_biotype=protein_coding;locus_tag=paras_000008
CP125297	Protein Homology	CDS	6318	6695	.	+	0	ID=cds-paras_000008;Parent=gene-paras_000008;Name=extdb:paras_000008;gbkey=CDS;inference=COORDINATES: similar to AA sequence:RefSeq:WP_012406829.1;locus_tag=paras_000008;product=iron-sulfur cluster assembly accessory protein;protein_id=extdb:paras_000008;transl_table=11
CP125297	.	gene	6870	7681	.	-	.	ID=gene-paras_000009;Name=paras_000009;gbkey=Gene;gene_biotype=protein_coding;locus_tag=paras_000009
CP125297	Protein Homology	CDS	7333	7681	.	-	0	ID=cds-paras_000009;Parent=gene-paras_000009;Name=extdb:paras_000009;Note=programmed frameshift;exception=ribosomal slippage;gbkey=CDS;inference=COORDINATES: similar to AA sequence:RefSeq:WP_013587663.1;locus_tag=paras_000009;product=IS5 family transposase;protein_id=extdb:paras_000009;transl_table=11
CP125297	Protein Homology	CDS	6870	7333	.	-	2	ID=cds-paras_000009;Parent=gene-paras_000009;Name=extdb:paras_000009;Note=programmed frameshift;exception=ribosomal slippage;gbkey=CDS;inference=COORDINATES: similar to AA sequence:RefSeq:WP_013587663.1;locus_tag=paras_000009;product=IS5 family transposase;protein_id=extdb:paras_000009;transl_table=11
CP125297	.	pseudogene	8658	9868	.	+	.	ID=gene-paras_000010;Name=paras_000010;gbkey=Gene;gene_biotype=pseudogene;locus_tag=paras_000010;pseudo=true
CP125297	Protein Homology	CDS	8658	9868	.	+	0	ID=cds-paras_000010;Parent=gene-paras_000010;Note=frameshifted%3B incomplete%3B partial in the middle of a contig%3B missing N-terminus;gbkey=CDS;inference=COORDINATES: similar to AA sequence:RefSeq:WP_015003032.1;locus_tag=paras_000010;product=IS701 family transposase;pseudo=true;transl_table=11
CP125297	.	pseudogene	9881	10042	.	-	.	ID=gene-paras_000011;Name=paras_000011;gbkey=Gene;gene_biotype=pseudogene;locus_tag=paras_000011;pseudo=true
CP125297	Protein Homology	CDS	9881	10042	.	-	0	ID=cds-paras_000011;Parent=gene-paras_000011;Note=incomplete%3B partial in the middle of a contig%3B missing N-terminus;gbkey=CDS;inference=COORDINATES: similar to AA sequence:RefSeq:WP_013587663.1;locus_tag=paras_000011;product=IS5/IS1182 family transposase;pseudo=true;transl_table=11
CP125297	.	gene	10564	11445	.	+	.	ID=gene-paras_000012;Name=nifH;gbkey=Gene;gene=nifH;gene_biotype=protein_coding;locus_tag=paras_000012
CP125297	Protein Homology	CDS	10564	11445	.	+	0	ID=cds-paras_000012;Parent=gene-paras_000012;Name=extdb:paras_000012;gbkey=CDS;gene=nifH;inference=COORDINATES: similar to AA sequence:RefSeq:WP_013094509.1;locus_tag=paras_000012;product=nitrogenase iron protein;protein_id=extdb:paras_000012;transl_table=11
CP125297	.	pseudogene	11517	11690	.	+	.	ID=gene-paras_000013;Name=paras_000013;gbkey=Gene;gene_biotype=pseudogene;locus_tag=paras_000013;pseudo=true
CP125297	Protein Homology	CDS	11517	11690	.	+	0	ID=cds-paras_000013;Parent=gene-paras_000013;Note=incomplete%3B partial in the middle of a contig%3B missing C-terminus;gbkey=CDS;inference=COORDINATES: similar to AA sequence:RefSeq:WP_011801729.1;locus_tag=paras_000013;product=nitrogenase molybdenum-iron protein alpha chain;pseudo=true;transl_table=11
CP125297	.	gene	12150	13070	.	+	.	ID=gene-paras_000014;Name=paras_000014;gbkey=Gene;gene_biotype=protein_coding;locus_tag=paras_000014
CP125297	Protein Homology	CDS	12150	13070	.	+	0	ID=cds-paras_000014;Parent=gene-paras_000014;Name=extdb:paras_000014;gbkey=CDS;inference=COORDINATES: similar to AA sequence:RefSeq:WP_012406825.1;locus_tag=paras_000014;product=EamA family transporter;protein_id=extdb:paras_000014;transl_table=11
CP125297	.	pseudogene	13690	13870	.	+	.	ID=gene-paras_000015;Name=paras_000015;gbkey=Gene;gene_biotype=pseudogene;locus_tag=paras_000015;pseudo=true
CP125297	Protein Homology	CDS	13690	13870	.	+	0	ID=cds-paras_000015;Parent=gene-paras_000015;Note=frameshifted%3B incomplete%3B partial in the middle of a contig%3B missing N-terminus and C-terminus;gbkey=CDS;inference=COORDINATES: similar to AA sequence:RefSeq:WP_011295755.1;locus_tag=paras_000015;product=IS5/IS1182 family transposase;pseudo=true;transl_table=11
CP125297	.	gene	13872	14060	.	+	.	ID=gene-paras_000016;Name=paras_000016;gbkey=Gene;gene_biotype=protein_coding;locus_tag=paras_000016
CP125297	Protein Homology	CDS	13872	14060	.	+	0	ID=cds-paras_000016;Parent=gene-paras_000016;Name=extdb:paras_000016;gbkey=CDS;inference=COORDINATES: protein motif:HMM:NF017528.1;locus_tag=paras_000016;product=IS66 family insertion sequence element accessory protein TnpB;protein_id=extdb:paras_000016;transl_table=11
CP125297	.	pseudogene	14124	15446	.	+	.	ID=gene-paras_000017;Name=paras_000017;gbkey=Gene;gene_biotype=pseudogene;locus_tag=paras_000017;pseudo=true
CP125297	Protein Homology	CDS	14124	15446	.	+	0	ID=cds-paras_000017;Parent=gene-paras_000017;Note=incomplete%3B partial in the middle of a contig%3B missing C-terminus;gbkey=CDS;inference=COORDINATES: similar to AA sequence:RefSeq:WP_006484960.1;locus_tag=paras_000017;product=IS66 family transposase;pseudo=true;transl_table=11
CP125297	.	gene	15649	16527	.	+	.	ID=gene-paras_000018;Name=paras_000018;gbkey=Gene;gene_biotype=protein_coding;locus_tag=paras_000018
CP125297	Protein Homology	CDS	15649	16527	.	+	0	ID=cds-paras_000018;Parent=gene-paras_000018;Name=extdb:paras_000018;gbkey=CDS;inference=COORDINATES: similar to AA sequence:RefSeq:WP_018312316.1;locus_tag=paras_000018;product=site-specific integrase;protein_id=extdb:paras_000018;transl_table=11
CP125297	.	pseudogene	16536	17741	.	+	.	ID=gene-paras_000019;Name=paras_000019;gbkey=Gene;gene_biotype=pseudogene;locus_tag=paras_000019;pseudo=true
CP125297	Protein Homology	CDS	16536	17741	.	+	0	ID=cds-paras_000019;Parent=gene-paras_000019;Note=internal stop;gbkey=CDS;inference=COORDINATES: similar to AA sequence:RefSeq:WP_012405793.1;locus_tag=paras_000019;product=IS91 family transposase;pseudo=true;transl_table=11
CP125297	.	gene	18228	19460	.	+	.	ID=gene-paras_000020;Name=paras_000020;gbkey=Gene;gene_biotype=protein_coding;locus_tag=paras_000020
CP125297	Protein Homology	CDS	18228	19460	.	+	0	ID=cds-paras_000020;Parent=gene-paras_000020;Name=extdb:paras_000020;gbkey=CDS;inference=COORDINATES: similar to AA sequence:RefSeq:WP_011516041.1;locus_tag=paras_000020;product=tyrosine-type recombinase/integrase;protein_id=extdb:paras_000020;transl_table=11
CP125297	.	gene	19457	20404	.	+	.	ID=gene-paras_000021;Name=paras_000021;gbkey=Gene;gene_biotype=protein_coding;locus_tag=paras_000021
CP125297	Protein Homology	CDS	19457	20404	.	+	0	ID=cds-paras_000021;Parent=gene-paras_000021;Name=extdb:paras_000021;gbkey=CDS;inference=COORDINATES: similar to AA sequence:RefSeq:WP_013088974.1;locus_tag=paras_000021;product=tyrosine-type recombinase/integrase;protein_id=extdb:paras_000021;transl_table=11
CP125297	.	gene	20401	21396	.	+	.	ID=gene-paras_000022;Name=paras_000022;gbkey=Gene;gene_biotype=protein_coding;locus_tag=paras_000022
CP125297	Protein Homology	CDS	20401	21396	.	+	0	ID=cds-paras_000022;Parent=gene-paras_000022;Name=extdb:paras_000022;gbkey=CDS;inference=COORDINATES: similar to AA sequence:RefSeq:WP_007179252.1;locus_tag=paras_000022;product=tyrosine-type recombinase/integrase;protein_id=extdb:paras_000022;transl_table=11
CP125297	.	pseudogene	21485	21733	.	+	.	ID=gene-paras_000023;Name=paras_000023;gbkey=Gene;gene_biotype=pseudogene;locus_tag=paras_000023;pseudo=true
CP125297	Protein Homology	CDS	21485	21733	.	+	0	ID=cds-paras_000023;Parent=gene-paras_000023;Note=incomplete%3B partial in the middle of a contig%3B missing N-terminus;gbkey=CDS;inference=COORDINATES: similar to AA sequence:RefSeq:WP_007182619.1;locus_tag=paras_000023;product=transposase domain-containing protein;pseudo=true;transl_table=11
CP125297	.	pseudogene	21757	21996	.	-	.	ID=gene-paras_000024;Name=paras_000024;gbkey=Gene;gene_biotype=pseudogene;locus_tag=paras_000024;pseudo=true
CP125297	Protein Homology	CDS	21757	21996	.	-	0	ID=cds-paras_000024;Parent=gene-paras_000024;Note=incomplete%3B partial in the middle of a contig%3B missing C-terminus;gbkey=CDS;inference=COORDINATES: similar to AA sequence:RefSeq:WP_011487045.1;locus_tag=paras_000024;product=winged helix-turn-helix transcriptional regulator;pseudo=true;transl_table=11
CP125297	.	pseudogene	22242	23380	.	-	.	ID=gene-paras_000025;Name=paras_000025;gbkey=Gene;gene_biotype=pseudogene;locus_tag=paras_000025;pseudo=true
CP125297	Protein Homology	CDS	22242	23380	.	-	0	ID=cds-paras_000025;Parent=gene-paras_000025;Note=frameshifted;gbkey=CDS;inference=COORDINATES: similar to AA sequence:RefSeq:WP_013700079.1;locus_tag=paras_000025;product=IS110 family transposase;pseudo=true;transl_table=11
CP125297	.	pseudogene	23512	23808	.	+	.	ID=gene-paras_000026;Name=paras_000026;gbkey=Gene;gene_biotype=pseudogene;locus_tag=paras_000026;pseudo=true
CP125297	Protein Homology	CDS	23512	23808	.	+	0	ID=cds-paras_000026;Parent=gene-paras_000026;Note=incomplete%3B partial in the middle of a contig%3B missing N-terminus and C-terminus;gbkey=CDS;inference=COORDINATES: similar to AA sequence:RefSeq:WP_014194161.1;locus_tag=paras_000026;product=transposase;pseudo=true;transl_table=11
CP125297	.	pseudogene	23815	24657	.	-	.	ID=gene-paras_000027;Name=paras_000027;gbkey=Gene;gene_biotype=pseudogene;locus_tag=paras_000027;pseudo=true
CP125297	Protein Homology	CDS	23815	24657	.	-	0	ID=cds-paras_000027;Parent=gene-paras_000027;Note=internal stop%3B incomplete%3B partial in the middle of a contig%3B missing C-terminus;gbkey=CDS;inference=COORDINATES: similar to AA sequence:RefSeq:WP_015004548.1;locus_tag=paras_000027;product=transposase;pseudo=true;transl_table=11
CP125297	.	gene	24791	25231	.	+	.	ID=gene-paras_000028;Name=paras_000028;gbkey=Gene;gene_biotype=protein_coding;locus_tag=paras_000028
CP125297	Protein Homology	CDS	24791	25231	.	+	0	ID=cds-paras_000028;Parent=gene-paras_000028;Name=extdb:paras_000028;gbkey=CDS;inference=COORDINATES: similar to AA sequence:RefSeq:WP_009769829.1;locus_tag=paras_000028;product=transposase;protein_id=extdb:paras_000028;transl_table=11
CP125297	.	gene	25228	25572	.	+	.	ID=gene-paras_000029;Name=tnpB;gbkey=Gene;gene=tnpB;gene_biotype=protein_coding;locus_tag=paras_000029
CP125297	Protein Homology	CDS	25228	25572	.	+	0	ID=cds-paras_000029;Parent=gene-paras_000029;Name=extdb:paras_000029;gbkey=CDS;gene=tnpB;inference=COORDINATES: similar to AA sequence:RefSeq:NP_858152.1;locus_tag=paras_000029;product=IS66 family insertion sequence element accessory protein TnpB;protein_id=extdb:paras_000029;transl_table=11
CP125297	.	pseudogene	25603	27153	.	+	.	ID=gene-paras_000030;Name=paras_000030;gbkey=Gene;gene_biotype=pseudogene;locus_tag=paras_000030;pseudo=true
CP125297	Protein Homology	CDS	25603	27153	.	+	0	ID=cds-paras_000030;Parent=gene-paras_000030;Note=frameshifted;gbkey=CDS;inference=COORDINATES: similar to AA sequence:RefSeq:WP_011352128.1;locus_tag=paras_000030;product=IS66 family transposase;pseudo=true;transl_table=11
CP125297	.	gene	27403	28191	.	-	.	ID=gene-paras_000031;Name=paras_000031;gbkey=Gene;gene_biotype=protein_coding;locus_tag=paras_000031
CP125297	Protein Homology	CDS	27403	28191	.	-	0	ID=cds-paras_000031;Parent=gene-paras_000031;Name=extdb:paras_000031;gbkey=CDS;inference=COORDINATES: similar to AA sequence:RefSeq:WP_011881631.1;locus_tag=paras_000031;product=ATP-binding protein;protein_id=extdb:paras_000031;transl_table=11
CP125297	.	pseudogene	28198	29377	.	-	.	ID=gene-paras_000032;Name=paras_000032;gbkey=Gene;gene_biotype=pseudogene;locus_tag=paras_000032;pseudo=true
CP125297	Protein Homology	CDS	28198	29377	.	-	0	ID=cds-paras_000032;Parent=gene-paras_000032;Note=frameshifted%3B incomplete%3B partial in the middle of a contig%3B missing N-terminus;gbkey=CDS;inference=COORDINATES: similar to AA sequence:RefSeq:WP_076611122.1;locus_tag=paras_000032;product=IS21 family transposase;pseudo=true;transl_table=11
CP125297	.	gene	30272	44374	.	-	.	ID=gene-paras_000033;Name=paras_000033;gbkey=Gene;gene_biotype=protein_coding;locus_tag=paras_000033
CP125297	Protein Homology	CDS	30272	44374	.	-	0	ID=cds-paras_000033;Parent=gene-paras_000033;Name=extdb:paras_000033;gbkey=CDS;inference=COORDINATES: similar to AA sequence:RefSeq:WP_011084903.1;locus_tag=paras_000033;product=amino acid adenylation domain-containing protein;protein_id=extdb:paras_000033;transl_table=11
CP125297	.	pseudogene	44857	45938	.	-	.	ID=gene-paras_000034;Name=paras_000034;gbkey=Gene;gene_biotype=pseudogene;locus_tag=paras_000034;pseudo=true
CP125297	Protein Homology	CDS	44857	45938	.	-	0	ID=cds-paras_000034;Parent=gene-paras_000034;Note=frameshifted;gbkey=CDS;inference=COORDINATES: similar to AA sequence:RefSeq:WP_012402562.1;locus_tag=paras_000034;product=IS5 family transposase;pseudo=true;transl_table=11
CP125297	.	pseudogene	46682	46903	.	-	.	ID=gene-paras_000035;Name=paras_000035;gbkey=Gene;gene_biotype=pseudogene;locus_tag=paras_000035;pseudo=true
CP125297	Protein Homology	CDS	46682	46903	.	-	0	ID=cds-paras_000035;Parent=gene-paras_000035;Note=internal stop%3B incomplete%3B partial in the middle of a contig%3B missing C-terminus;gbkey=CDS;inference=COORDINATES: similar to AA sequence:RefSeq:WP_011515952.1;locus_tag=paras_000035;product=IS5/IS1182 family transposase;pseudo=true;transl_table=11
CP125297	.	gene	47352	47738	.	-	.	ID=gene-paras_000036;Name=paras_000036;gbkey=Gene;gene_biotype=protein_coding;locus_tag=paras_000036
CP125297	Protein Homology	CDS	47352	47738	.	-	0	ID=cds-paras_000036;Parent=gene-paras_000036;Name=extdb:paras_000036;gbkey=CDS;inference=COORDINATES: similar to AA sequence:RefSeq:WP_016737402.1;locus_tag=paras_000036;product=ectoine synthase;protein_id=extdb:paras_000036;transl_table=11
CP125297	.	pseudogene	48330	48530	.	-	.	ID=gene-paras_000037;Name=paras_000037;gbkey=Gene;gene_biotype=pseudogene;locus_tag=paras_000037;pseudo=true
CP125297	Protein Homology	CDS	48330	48530	.	-	0	ID=cds-paras_000037;Parent=gene-paras_000037;Note=incomplete%3B partial in the middle of a contig%3B missing N-terminus;gbkey=CDS;inference=COORDINATES: similar to AA sequence:RefSeq:WP_014253169.1;locus_tag=paras_000037;product=transposase domain-containing protein;pseudo=true;transl_table=11
CP125297	.	pseudogene	48576	48767	.	+	.	ID=gene-paras_000038;Name=paras_000038;gbkey=Gene;gene_biotype=pseudogene;locus_tag=paras_000038;pseudo=true
CP125297	Protein Homology	CDS	48576	48767	.	+	0	ID=cds-paras_000038;Parent=gene-paras_000038;Note=incomplete%3B partial in the middle of a contig%3B missing N-terminus;gbkey=CDS;inference=COORDINATES: similar to AA sequence:RefSeq:WP_014989244.1;locus_tag=paras_000038;product=transposase domain-containing protein;pseudo=true;transl_table=11
CP125297	.	gene	48972	49220	.	+	.	ID=gene-paras_000039;Name=paras_000039;gbkey=Gene;gene_biotype=protein_coding;locus_tag=paras_000039
CP125297	GeneMarkS-2+	CDS	48972	49220	.	+	0	ID=cds-paras_000039;Parent=gene-paras_000039;Name=extdb:paras_000039;gbkey=CDS;inference=COORDINATES: ab initio prediction:GeneMarkS-2+;locus_tag=paras_000039;product=hypothetical protein;protein_id=extdb:paras_000039;transl_table=11
CP125297	.	pseudogene	49385	49494	.	-	.	ID=gene-paras_000040;Name=paras_000040;gbkey=Gene;gene_biotype=pseudogene;locus_tag=paras_000040;pseudo=true
CP125297	Protein Homology	CDS	49385	49494	.	-	0	ID=cds-paras_000040;Parent=gene-paras_000040;Note=frameshifted%3B incomplete%3B partial in the middle of a contig%3B missing C-terminus;gbkey=CDS;inference=COORDINATES: similar to AA sequence:RefSeq:WP_076611487.1;locus_tag=paras_000040;product=transposase;pseudo=true;transl_table=11
CP125297	.	pseudogene	49824	50754	.	+	.	ID=gene-paras_000041;Name=paras_000041;gbkey=Gene;gene_biotype=pseudogene;locus_tag=paras_000041;pseudo=true
CP125297	Protein Homology	CDS	49824	50754	.	+	0	ID=cds-paras_000041;Parent=gene-paras_000041;Note=frameshifted%3B incomplete%3B partial in the middle of a contig%3B missing C-terminus;gbkey=CDS;inference=COORDINATES: similar to AA sequence:RefSeq:WP_076611749.1;locus_tag=paras_000041;product=IS3 family transposase;pseudo=true;transl_table=11
CP125297	.	gene	50890	51573	.	-	.	ID=gene-paras_000042;Name=paras_000042;gbkey=Gene;gene_biotype=protein_coding;locus_tag=paras_000042
CP125297	Protein Homology	CDS	50890	51573	.	-	0	ID=cds-paras_000042;Parent=gene-paras_000042;Name=extdb:paras_000042;gbkey=CDS;inference=COORDINATES: protein motif:HMM:NF012235.1;locus_tag=paras_000042;product=ATP-binding cassette domain-containing protein;protein_id=extdb:paras_000042;transl_table=11
CP125297	.	pseudogene	52006	52312	.	-	.	ID=gene-paras_000043;Name=tldD;gbkey=Gene;gene=tldD;gene_biotype=pseudogene;locus_tag=paras_000043;pseudo=true
CP125297	Protein Homology	CDS	52006	52312	.	-	0	ID=cds-paras_000043;Parent=gene-paras_000043;Note=responsible for the proteolytic maturation of the E. coli pMccB17 plasmid-encoded microcin B17%2C an exported protein that targets the essential topoisomerase II DNA gyrase%3B degrades the E. coli plasmid F-encoded CcdA%3B frameshifted%3B incomplete%3B partial in the middle of a contig%3B missing N-terminus and C-terminus;gbkey=CDS;gene=tldD;infer…
CP125297	.	gene	52873	53430	.	-	.	ID=gene-paras_000044;Name=paras_000044;gbkey=Gene;gene_biotype=protein_coding;locus_tag=paras_000044
CP125297	Protein Homology	CDS	52873	53430	.	-	0	ID=cds-paras_000044;Parent=gene-paras_000044;Name=extdb:paras_000044;gbkey=CDS;inference=COORDINATES: similar to AA sequence:RefSeq:WP_013094614.1;locus_tag=paras_000044;product=hypothetical protein;protein_id=extdb:paras_000044;transl_table=11
CP125297	.	gene	53427	53702	.	-	.	ID=gene-paras_000045;Name=paras_000045;gbkey=Gene;gene_biotype=protein_coding;locus_tag=paras_000045
CP125297	GeneMarkS-2+	CDS	53427	53702	.	-	0	ID=cds-paras_000045;Parent=gene-paras_000045;Name=extdb:paras_000045;gbkey=CDS;inference=COORDINATES: ab initio prediction:GeneMarkS-2+;locus_tag=paras_000045;product=hypothetical protein;protein_id=extdb:paras_000045;transl_table=11
CP125297	.	pseudogene	54421	54894	.	-	.	ID=gene-paras_000046;Name=paras_000046;gbkey=Gene;gene_biotype=pseudogene;locus_tag=paras_000046;pseudo=true
CP125297	Protein Homology	CDS	54421	54894	.	-	0	ID=cds-paras_000046;Parent=gene-paras_000046;Note=incomplete%3B partial in the middle of a contig%3B missing N-terminus;gbkey=CDS;inference=COORDINATES: similar to AA sequence:RefSeq:WP_003271244.1;locus_tag=paras_000046;product=ATP-binding protein;pseudo=true;transl_table=11
CP125297	.	gene	55189	55356	.	+	.	ID=gene-paras_000047;Name=paras_000047;gbkey=Gene;gene_biotype=protein_coding;locus_tag=paras_000047
CP125297	GeneMarkS-2+	CDS	55189	55356	.	+	0	ID=cds-paras_000047;Parent=gene-paras_000047;Name=extdb:paras_000047;gbkey=CDS;inference=COORDINATES: ab initio prediction:GeneMarkS-2+;locus_tag=paras_000047;product=hypothetical protein;protein_id=extdb:paras_000047;transl_table=11
CP125297	.	pseudogene	55337	55510	.	+	.	ID=gene-paras_000048;Name=paras_000048;gbkey=Gene;gene_biotype=pseudogene;locus_tag=paras_000048;pseudo=true
CP125297	Protein Homology	CDS	55337	55510	.	+	0	ID=cds-paras_000048;Parent=gene-paras_000048;Note=incomplete%3B partial in the middle of a contig%3B missing C-terminus;gbkey=CDS;inference=COORDINATES: similar to AA sequence:RefSeq:WP_011493046.1;locus_tag=paras_000048;product=recombinase family protein;pseudo=true;transl_table=11
CP125297	.	gene	55552	57117	.	-	.	ID=gene-paras_000049;Name=paras_000049;gbkey=Gene;gene_biotype=protein_coding;locus_tag=paras_000049
CP125297	Protein Homology	CDS	55552	57117	.	-	0	ID=cds-paras_000049;Parent=gene-paras_000049;Name=extdb:paras_000049;gbkey=CDS;inference=COORDINATES: similar to AA sequence:RefSeq:WP_007182619.1;locus_tag=paras_000049;product=IS66 family transposase;protein_id=extdb:paras_000049;transl_table=11
CP125297	.	gene	57181	57516	.	-	.	ID=gene-paras_000050;Name=tnpB;gbkey=Gene;gene=tnpB;gene_biotype=protein_coding;locus_tag=paras_000050
CP125297	Protein Homology	CDS	57181	57516	.	-	0	ID=cds-paras_000050;Parent=gene-paras_000050;Name=extdb:paras_000050;gbkey=CDS;gene=tnpB;inference=COORDINATES: protein motif:HMM:NF017528.1;locus_tag=paras_000050;product=IS66 family insertion sequence element accessory protein TnpB;protein_id=extdb:paras_000050;transl_table=11
CP125297	.	gene	57513	57905	.	-	.	ID=gene-paras_000051;Name=paras_000051;gbkey=Gene;gene_biotype=protein_coding;locus_tag=paras_000051
CP125297	Protein Homology	CDS	57513	57905	.	-	0	ID=cds-paras_000051;Parent=gene-paras_000051;Name=extdb:paras_000051;gbkey=CDS;inference=COORDINATES: similar to AA sequence:RefSeq:WP_018420755.1;locus_tag=paras_000051;product=transposase;protein_id=extdb:paras_000051;transl_table=11
CP125297	.	gene	58454	59326	.	-	.	ID=gene-paras_000052;Name=paras_000052;gbkey=Gene;gene_biotype=protein_coding;locus_tag=paras_000052
CP125297	Protein Homology	CDS	58454	59326	.	-	0	ID=cds-paras_000052;Parent=gene-paras_000052;Name=extdb:paras_000052;gbkey=CDS;inference=COORDINATES: similar to AA sequence:RefSeq:WP_011776996.1;locus_tag=paras_000052;product=IS5 family transposase;protein_id=extdb:paras_000052;transl_table=11
CP125297	.	gene	60262	61764	.	+	.	ID=gene-paras_000053;Name=paras_000053;gbkey=Gene;gene_biotype=protein_coding;locus_tag=paras_000053
CP125297	Protein Homology	CDS	60262	61764	.	+	0	ID=cds-paras_000053;Parent=gene-paras_000053;Name=extdb:paras_000053;gbkey=CDS;inference=COORDINATES: similar to AA sequence:RefSeq:WP_015004452.1;locus_tag=paras_000053;product=toluene monooxygenase;protein_id=extdb:paras_000053;transl_table=11
CP125297	.	gene	61789	62049	.	+	.	ID=gene-paras_000054;Name=paras_000054;gbkey=Gene;gene_biotype=protein_coding;locus_tag=paras_000054
CP125297	Protein Homology	CDS	61789	62049	.	+	0	ID=cds-paras_000054;Parent=gene-paras_000054;Name=extdb:paras_000054;gbkey=CDS;inference=COORDINATES: similar to AA sequence:RefSeq:WP_018435811.1;locus_tag=paras_000054;product=toluene-4-monooxygenase system B family protein;protein_id=extdb:paras_000054;transl_table=11
CP125297	.	gene	62057	62383	.	+	.	ID=gene-paras_000055;Name=paras_000055;gbkey=Gene;gene_biotype=protein_coding;locus_tag=paras_000055
CP125297	Protein Homology	CDS	62057	62383	.	+	0	ID=cds-paras_000055;Parent=gene-paras_000055;Name=extdb:paras_000055;gbkey=CDS;inference=COORDINATES: similar to AA sequence:RefSeq:WP_018989564.1;locus_tag=paras_000055;product=Rieske 2Fe-2S domain-containing protein;protein_id=extdb:paras_000055;transl_table=11
CP125297	.	gene	62403	62717	.	+	.	ID=gene-paras_000056;Name=paras_000056;gbkey=Gene;gene_biotype=protein_coding;locus_tag=paras_000056
CP125297	Protein Homology	CDS	62403	62717	.	+	0	ID=cds-paras_000056;Parent=gene-paras_000056;Name=extdb:paras_000056;gbkey=CDS;inference=COORDINATES: similar to AA sequence:RefSeq:WP_012430595.1;locus_tag=paras_000056;product=MmoB/DmpM family protein;protein_id=extdb:paras_000056;transl_table=11
CP125297	.	gene	62730	63716	.	+	.	ID=gene-paras_000057;Name=paras_000057;gbkey=Gene;gene_biotype=protein_coding;locus_tag=paras_000057
CP125297	Protein Homology	CDS	62730	63716	.	+	0	ID=cds-paras_000057;Parent=gene-paras_000057;Name=extdb:paras_000057;gbkey=CDS;inference=COORDINATES: similar to AA sequence:RefSeq:WP_015004448.1;locus_tag=paras_000057;product=aromatic/alkene monooxygenase hydroxylase subunit beta;protein_id=extdb:paras_000057;transl_table=11
CP125297	.	gene	65044	65619	.	+	.	ID=gene-paras_000058;Name=paras_000058;gbkey=Gene;gene_biotype=protein_coding;locus_tag=paras_000058
CP125297	Protein Homology	CDS	65044	65619	.	+	0	ID=cds-paras_000058;Parent=gene-paras_000058;Name=extdb:paras_000058;gbkey=CDS;inference=COORDINATES: similar to AA sequence:RefSeq:WP_007539253.1;locus_tag=paras_000058;product=shikimate kinase;protein_id=extdb:paras_000058;transl_table=11
CP125297	.	pseudogene	66534	67564	.	-	.	ID=gene-paras_000059;Name=paras_000059;gbkey=Gene;gene_biotype=pseudogene;locus_tag=paras_000059;pseudo=true
CP125297	Protein Homology	CDS	66534	67564	.	-	0	ID=cds-paras_000059;Parent=gene-paras_000059;Note=frameshifted;gbkey=CDS;inference=COORDINATES: similar to AA sequence:RefSeq:WP_018435895.1;locus_tag=paras_000059;product=transposase;pseudo=true;transl_table=11
CP125297	.	gene	68294	69313	.	+	.	ID=gene-paras_000060;Name=paras_000060;gbkey=Gene;gene_biotype=protein_coding;locus_tag=paras_000060
CP125297	Protein Homology	CDS	68294	69313	.	+	0	ID=cds-paras_000060;Parent=gene-paras_000060;Name=extdb:paras_000060;gbkey=CDS;inference=COORDINATES: similar to AA sequence:RefSeq:WP_018420491.1;locus_tag=paras_000060;product=IS110 family transposase;protein_id=extdb:paras_000060;transl_table=11
CP125297	.	gene	69816	71147	.	-	.	ID=gene-paras_000061;Name=paras_000061;gbkey=Gene;gene_biotype=protein_coding;locus_tag=paras_000061
CP125297	Protein Homology	CDS	69816	71147	.	-	0	ID=cds-paras_000061;Parent=gene-paras_000061;Name=extdb:paras_000061;gbkey=CDS;inference=COORDINATES: similar to AA sequence:RefSeq:WP_011875717.1;locus_tag=paras_000061;product=IS110 family transposase;protein_id=extdb:paras_000061;transl_table=11
CP125297	.	gene	71406	72857	.	+	.	ID=gene-paras_000062;Name=paras_000062;gbkey=Gene;gene_biotype=protein_coding;locus_tag=paras_000062
CP125297	Protein Homology	CDS	71406	72857	.	+	0	ID=cds-paras_000062;Parent=gene-paras_000062;Name=extdb:paras_000062;gbkey=CDS;inference=COORDINATES: similar to AA sequence:RefSeq:WP_020384411.1;locus_tag=paras_000062;product=IS21 family transposase;protein_id=extdb:paras_000062;transl_table=11
CP125297	.	pseudogene	72854	73194	.	+	.	ID=gene-paras_000063;Name=paras_000063;gbkey=Gene;gene_biotype=pseudogene;locus_tag=paras_000063;pseudo=true
CP125297	Protein Homology	CDS	72854	73194	.	+	0	ID=cds-paras_000063;Parent=gene-paras_000063;Note=frameshifted%3B incomplete%3B partial in the middle of a contig%3B missing C-terminus;gbkey=CDS;inference=COORDINATES: similar to AA sequence:RefSeq:WP_012354629.1;locus_tag=paras_000063;product=ATP-binding protein;pseudo=true;transl_table=11
CP125297	.	gene	73226	75283	.	-	.	ID=gene-paras_000064;Name=paras_000064;gbkey=Gene;gene_biotype=protein_coding;locus_tag=paras_000064
CP125297	Protein Homology	CDS	73226	75283	.	-	0	ID=cds-paras_000064;Parent=gene-paras_000064;Name=extdb:paras_000064;gbkey=CDS;inference=COORDINATES: similar to AA sequence:RefSeq:WP_011493046.1;locus_tag=paras_000064;product=recombinase family protein;protein_id=extdb:paras_000064;transl_table=11
CP125297	.	gene	75264	75431	.	-	.	ID=gene-paras_000065;Name=paras_000065;gbkey=Gene;gene_biotype=protein_coding;locus_tag=paras_000065
CP125297	GeneMarkS-2+	CDS	75264	75431	.	-	0	ID=cds-paras_000065;Parent=gene-paras_000065;Name=extdb:paras_000065;gbkey=CDS;inference=COORDINATES: ab initio prediction:GeneMarkS-2+;locus_tag=paras_000065;product=hypothetical protein;protein_id=extdb:paras_000065;transl_table=11
CP125297	.	pseudogene	75747	75917	.	+	.	ID=gene-paras_000066;Name=paras_000066;gbkey=Gene;gene_biotype=pseudogene;locus_tag=paras_000066;pseudo=true
CP125297	Protein Homology	CDS	75747	75917	.	+	0	ID=cds-paras_000066;Parent=gene-paras_000066;Note=incomplete%3B partial in the middle of a contig%3B missing N-terminus and C-terminus;gbkey=CDS;inference=COORDINATES: similar to AA sequence:RefSeq:WP_012354629.1;locus_tag=paras_000066;product=ATP-binding protein;pseudo=true;transl_table=11
CP125297	.	pseudogene	76003	77028	.	-	.	ID=gene-paras_000067;Name=paras_000067;gbkey=Gene;gene_biotype=pseudogene;locus_tag=paras_000067;pseudo=true
CP125297	Protein Homology	CDS	76003	77028	.	-	0	ID=cds-paras_000067;Parent=gene-paras_000067;Note=frameshifted;gbkey=CDS;inference=COORDINATES: similar to AA sequence:RefSeq:WP_009769536.1;locus_tag=paras_000067;product=tyrosine-type recombinase/integrase;pseudo=true;transl_table=11
CP125297	.	gene	77025	78002	.	-	.	ID=gene-paras_000068;Name=paras_000068;gbkey=Gene;gene_biotype=protein_coding;locus_tag=paras_000068
CP125297	Protein Homology	CDS	77025	78002	.	-	0	ID=cds-paras_000068;Parent=gene-paras_000068;Name=extdb:paras_000068;gbkey=CDS;inference=COORDINATES: similar to AA sequence:RefSeq:WP_010562368.1;locus_tag=paras_000068;product=tyrosine-type recombinase/integrase;protein_id=extdb:paras_000068;transl_table=11
CP125297	.	pseudogene	77999	79222	.	-	.	ID=gene-paras_000069;Name=paras_000069;gbkey=Gene;gene_biotype=pseudogene;locus_tag=paras_000069;pseudo=true
CP125297	Protein Homology	CDS	77999	79222	.	-	0	ID=cds-paras_000069;Parent=gene-paras_000069;Note=internal stop;gbkey=CDS;inference=COORDINATES: similar to AA sequence:RefSeq:WP_010562367.1;locus_tag=paras_000069;product=tyrosine-type recombinase/integrase;pseudo=true;transl_table=11
CP125297	.	pseudogene	80030	80341	.	+	.	ID=gene-paras_000070;Name=paras_000070;gbkey=Gene;gene_biotype=pseudogene;locus_tag=paras_000070;pseudo=true
CP125297	Protein Homology	CDS	80030	80341	.	+	0	ID=cds-paras_000070;Parent=gene-paras_000070;Note=incomplete%3B partial in the middle of a contig%3B missing N-terminus;gbkey=CDS;inference=COORDINATES: similar to AA sequence:RefSeq:WP_012354629.1;locus_tag=paras_000070;product=ATP-binding protein;pseudo=true;transl_table=11
CP125297	.	gene	80652	81671	.	-	.	ID=gene-paras_000071;Name=paras_000071;gbkey=Gene;gene_biotype=protein_coding;locus_tag=paras_000071
CP125297	Protein Homology	CDS	80652	81671	.	-	0	ID=cds-paras_000071;Parent=gene-paras_000071;Name=extdb:paras_000071;gbkey=CDS;inference=COORDINATES: similar to AA sequence:RefSeq:WP_018420491.1;locus_tag=paras_000071;product=IS110 family transposase;protein_id=extdb:paras_000071;transl_table=11
CP125297	.	gene	82752	83675	.	-	.	ID=gene-paras_000072;Name=argP;gbkey=Gene;gene=argP;gene_biotype=protein_coding;locus_tag=paras_000072
CP125297	Protein Homology	CDS	82752	83675	.	-	0	ID=cds-paras_000072;Parent=gene-paras_000072;Name=extdb:paras_000072;gbkey=CDS;gene=argP;inference=COORDINATES: similar to AA sequence:RefSeq:WP_015004566.1;locus_tag=paras_000072;product=HTH-type transcriptional regulator ArgP;protein_id=extdb:paras_000072;transl_table=11
CP125297	.	gene	84465	85226	.	-	.	ID=gene-paras_000073;Name=paras_000073;gbkey=Gene;gene_biotype=protein_coding;locus_tag=paras_000073
CP125297	Protein Homology	CDS	84465	85226	.	-	0	ID=cds-paras_000073;Parent=gene-paras_000073;Name=extdb:paras_000073;gbkey=CDS;inference=COORDINATES: similar to AA sequence:RefSeq:WP_012406589.1;locus_tag=paras_000073;product=hypothetical protein;protein_id=extdb:paras_000073;transl_table=11
CP125297	.	gene	85356	86723	.	-	.	ID=gene-paras_000074;Name=paras_000074;gbkey=Gene;gene_biotype=protein_coding;locus_tag=paras_000074
CP125297	Protein Homology	CDS	85356	86723	.	-	0	ID=cds-paras_000074;Parent=gene-paras_000074;Name=extdb:paras_000074;gbkey=CDS;inference=COORDINATES: similar to AA sequence:RefSeq:WP_012406590.1;locus_tag=paras_000074;product=MmgE/PrpD family protein;protein_id=extdb:paras_000074;transl_table=11
CP125297	.	gene	86786	87511	.	-	.	ID=gene-paras_000075;Name=paras_000075;gbkey=Gene;gene_biotype=protein_coding;locus_tag=paras_000075
CP125297	GeneMarkS-2+	CDS	86786	87511	.	-	0	ID=cds-paras_000075;Parent=gene-paras_000075;Name=extdb:paras_000075;gbkey=CDS;inference=COORDINATES: ab initio prediction:GeneMarkS-2+;locus_tag=paras_000075;product=hypothetical protein;protein_id=extdb:paras_000075;transl_table=11
CP125297	.	gene	87540	88412	.	-	.	ID=gene-paras_000076;Name=ehuB;gbkey=Gene;gene=ehuB;gene_biotype=protein_coding;locus_tag=paras_000076
CP125297	Protein Homology	CDS	87540	88412	.	-	0	ID=cds-paras_000076;Parent=gene-paras_000076;Name=extdb:paras_000076;gbkey=CDS;gene=ehuB;inference=COORDINATES: similar to AA sequence:RefSeq:WP_018436506.1;locus_tag=paras_000076;product=ectoine/hydroxyectoine ABC transporter substrate-binding protein EhuB;protein_id=extdb:paras_000076;transl_table=11
CP125297	.	gene	88917	90137	.	-	.	ID=gene-paras_000077;Name=paras_000077;gbkey=Gene;gene_biotype=protein_coding;locus_tag=paras_000077
CP125297	Protein Homology	CDS	88917	90137	.	-	0	ID=cds-paras_000077;Parent=gene-paras_000077;Name=extdb:paras_000077;gbkey=CDS;inference=COORDINATES: similar to AA sequence:RefSeq:WP_020066697.1;locus_tag=paras_000077;product=PLP-dependent aminotransferase family protein;protein_id=extdb:paras_000077;transl_table=11
CP125297	.	gene	90154	91653	.	-	.	ID=gene-paras_000078;Name=paras_000078;gbkey=Gene;gene_biotype=protein_coding;locus_tag=paras_000078
CP125297	Protein Homology	CDS	90154	91653	.	-	0	ID=cds-paras_000078;Parent=gene-paras_000078;Name=extdb:paras_000078;gbkey=CDS;inference=COORDINATES: similar to AA sequence:RefSeq:WP_018439232.1;locus_tag=paras_000078;product=aldehyde dehydrogenase family protein;protein_id=extdb:paras_000078;transl_table=11
CP125297	.	gene	91845	94841	.	-	.	ID=gene-paras_000079;Name=paras_000079;gbkey=Gene;gene_biotype=protein_coding;locus_tag=paras_000079
CP125297	Protein Homology	CDS	91845	94841	.	-	0	ID=cds-paras_000079;Parent=gene-paras_000079;Name=extdb:paras_000079;gbkey=CDS;inference=COORDINATES: similar to AA sequence:RefSeq:WP_013591502.1;locus_tag=paras_000079;product=FAD-binding oxidoreductase;protein_id=extdb:paras_000079;transl_table=11
CP125297	.	gene	94828	95856	.	-	.	ID=gene-paras_000080;Name=paras_000080;gbkey=Gene;gene_biotype=protein_coding;locus_tag=paras_000080
CP125297	Protein Homology	CDS	94828	95856	.	-	0	ID=cds-paras_000080;Parent=gene-paras_000080;Name=extdb:paras_000080;gbkey=CDS;inference=COORDINATES: similar to AA sequence:RefSeq:WP_017330572.1;locus_tag=paras_000080;product=DUF1338 domain-containing protein;protein_id=extdb:paras_000080;transl_table=11
CP125297	.	gene	96013	96924	.	+	.	ID=gene-paras_000081;Name=paras_000081;gbkey=Gene;gene_biotype=protein_coding;locus_tag=paras_000081
CP125297	Protein Homology	CDS	96013	96924	.	+	0	ID=cds-paras_000081;Parent=gene-paras_000081;Name=extdb:paras_000081;gbkey=CDS;inference=COORDINATES: similar to AA sequence:RefSeq:WP_015004417.1;locus_tag=paras_000081;product=LysR family transcriptional regulator;protein_id=extdb:paras_000081;transl_table=11
CP125297	.	gene	97529	98791	.	-	.	ID=gene-paras_000082;Name=paras_000082;gbkey=Gene;gene_biotype=protein_coding;locus_tag=paras_000082
CP125297	Protein Homology	CDS	97529	98791	.	-	0	ID=cds-paras_000082;Parent=gene-paras_000082;Name=extdb:paras_000082;gbkey=CDS;inference=COORDINATES: similar to AA sequence:RefSeq:WP_013094535.1;locus_tag=paras_000082;product=FAD-binding oxidoreductase;protein_id=extdb:paras_000082;transl_table=11
CP125297	.	gene	99118	100467	.	-	.	ID=gene-paras_000083;Name=paras_000083;gbkey=Gene;gene_biotype=protein_coding;locus_tag=paras_000083
CP125297	Protein Homology	CDS	99118	100467	.	-	0	ID=cds-paras_000083;Parent=gene-paras_000083;Name=extdb:paras_000083;gbkey=CDS;inference=COORDINATES: similar to AA sequence:RefSeq:WP_009763539.1;locus_tag=paras_000083;product=FAD-binding oxidoreductase;protein_id=extdb:paras_000083;transl_table=11
CP125297	.	gene	100498	102267	.	-	.	ID=gene-paras_000084;Name=lpdA;gbkey=Gene;gene=lpdA;gene_biotype=protein_coding;locus_tag=paras_000084
CP125297	Protein Homology	CDS	100498	102267	.	-	0	ID=cds-paras_000084;Parent=gene-paras_000084;Name=extdb:paras_000084;gbkey=CDS;gene=lpdA;inference=COORDINATES: similar to AA sequence:RefSeq:WP_012213072.1;locus_tag=paras_000084;product=dihydrolipoyl dehydrogenase;protein_id=extdb:paras_000084;transl_table=11
CP125297	.	gene	102311	103612	.	-	.	ID=gene-paras_000085;Name=aceF;gbkey=Gene;gene=aceF;gene_biotype=protein_coding;locus_tag=paras_000085
CP125297	Protein Homology	CDS	102311	103612	.	-	0	ID=cds-paras_000085;Parent=gene-paras_000085;Name=extdb:paras_000085;gbkey=CDS;gene=aceF;inference=COORDINATES: similar to AA sequence:RefSeq:WP_006408537.1;locus_tag=paras_000085;product=dihydrolipoyllysine-residue acetyltransferase;protein_id=extdb:paras_000085;transl_table=11
CP125297	.	gene	103738	105492	.	-	.	ID=gene-paras_000086;Name=ilvB;gbkey=Gene;gene=ilvB;gene_biotype=protein_coding;locus_tag=paras_000086
CP125297	Protein Homology	CDS	103738	105492	.	-	0	ID=cds-paras_000086;Parent=gene-paras_000086;Name=extdb:paras_000086;gbkey=CDS;gene=ilvB;inference=COORDINATES: similar to AA sequence:RefSeq:WP_020748126.1;locus_tag=paras_000086;product=biosynthetic-type acetolactate synthase large subunit;protein_id=extdb:paras_000086;transl_table=11
CP125297	.	gene	105540	108254	.	-	.	ID=gene-paras_000087;Name=mdeB;gbkey=Gene;gene=mdeB;gene_biotype=protein_coding;locus_tag=paras_000087
CP125297	Protein Homology	CDS	105540	108254	.	-	0	ID=cds-paras_000087;Parent=gene-paras_000087;Name=extdb:paras_000087;gbkey=CDS;gene=mdeB;inference=COORDINATES: similar to AA sequence:RefSeq:WP_004539398.1;locus_tag=paras_000087;product=alpha-ketoglutarate dehydrogenase;protein_id=extdb:paras_000087;transl_table=11
CP125297	.	gene	108664	109434	.	-	.	ID=gene-paras_000088;Name=paras_000088;gbkey=Gene;gene_biotype=protein_coding;locus_tag=paras_000088
CP125297	Protein Homology	CDS	108664	109434	.	-	0	ID=cds-paras_000088;Parent=gene-paras_000088;Name=extdb:paras_000088;gbkey=CDS;inference=COORDINATES: similar to AA sequence:RefSeq:WP_006178897.1;locus_tag=paras_000088;product=amino acid ABC transporter ATP-binding protein;protein_id=extdb:paras_000088;transl_table=11
CP125297	.	gene	109472	110131	.	-	.	ID=gene-paras_000089;Name=ehuD;gbkey=Gene;gene=ehuD;gene_biotype=protein_coding;locus_tag=paras_000089
CP125297	Protein Homology	CDS	109472	110131	.	-	0	ID=cds-paras_000089;Parent=gene-paras_000089;Name=extdb:paras_000089;gbkey=CDS;gene=ehuD;inference=COORDINATES: similar to AA sequence:RefSeq:WP_019400270.1;locus_tag=paras_000089;product=ectoine/hydroxyectoine ABC transporter permease subunit EhuD;protein_id=extdb:paras_000089;transl_table=11
CP125297	.	gene	110121	110780	.	-	.	ID=gene-paras_000090;Name=paras_000090;gbkey=Gene;gene_biotype=protein_coding;locus_tag=paras_000090
CP125297	Protein Homology	CDS	110121	110780	.	-	0	ID=cds-paras_000090;Parent=gene-paras_000090;Name=extdb:paras_000090;gbkey=CDS;inference=COORDINATES: similar to AA sequence:RefSeq:WP_020629186.1;locus_tag=paras_000090;product=amino acid ABC transporter permease;protein_id=extdb:paras_000090;transl_table=11
CP125297	.	gene	111450	112628	.	-	.	ID=gene-paras_000091;Name=paras_000091;gbkey=Gene;gene_biotype=protein_coding;locus_tag=paras_000091
CP125297	Protein Homology	CDS	111450	112628	.	-	0	ID=cds-paras_000091;Parent=gene-paras_000091;Name=extdb:paras_000091;gbkey=CDS;inference=COORDINATES: similar to AA sequence:RefSeq:WP_012406592.1;locus_tag=paras_000091;product=pyridoxal-phosphate dependent enzyme;protein_id=extdb:paras_000091;transl_table=11
CP125297	.	gene	112625	113641	.	-	.	ID=gene-paras_000092;Name=paras_000092;gbkey=Gene;gene_biotype=protein_coding;locus_tag=paras_000092
CP125297	Protein Homology	CDS	112625	113641	.	-	0	ID=cds-paras_000092;Parent=gene-paras_000092;Name=extdb:paras_000092;gbkey=CDS;inference=COORDINATES: similar to AA sequence:RefSeq:WP_012406593.1;locus_tag=paras_000092;product=succinylglutamate desuccinylase/aspartoacylase family protein;protein_id=extdb:paras_000092;transl_table=11
CP125297	.	gene	113733	114575	.	-	.	ID=gene-paras_000093;Name=ehuB;gbkey=Gene;gene=ehuB;gene_biotype=protein_coding;locus_tag=paras_000093
CP125297	Protein Homology	CDS	113733	114575	.	-	0	ID=cds-paras_000093;Parent=gene-paras_000093;Name=extdb:paras_000093;gbkey=CDS;gene=ehuB;inference=COORDINATES: protein motif:HMM:TIGR02995.1;locus_tag=paras_000093;product=ectoine/hydroxyectoine ABC transporter substrate-binding protein EhuB;protein_id=extdb:paras_000093;transl_table=11
CP125297	.	gene	115015	116166	.	-	.	ID=gene-paras_000094;Name=paras_000094;gbkey=Gene;gene_biotype=protein_coding;locus_tag=paras_000094
CP125297	Protein Homology	CDS	115015	116166	.	-	0	ID=cds-paras_000094;Parent=gene-paras_000094;Name=extdb:paras_000094;gbkey=CDS;inference=COORDINATES: similar to AA sequence:RefSeq:WP_012406587.1;locus_tag=paras_000094;product=porin;protein_id=extdb:paras_000094;transl_table=11
CP125297	.	gene	116722	117447	.	-	.	ID=gene-paras_000095;Name=paras_000095;gbkey=Gene;gene_biotype=protein_coding;locus_tag=paras_000095
CP125297	Protein Homology	CDS	116722	117447	.	-	0	ID=cds-paras_000095;Parent=gene-paras_000095;Name=extdb:paras_000095;gbkey=CDS;inference=COORDINATES: similar to AA sequence:RefSeq:WP_020069309.1;locus_tag=paras_000095;product=amino acid ABC transporter ATP-binding protein;protein_id=extdb:paras_000095;transl_table=11
CP125297	.	gene	117487	118458	.	-	.	ID=gene-paras_000096;Name=paras_000096;gbkey=Gene;gene_biotype=protein_coding;locus_tag=paras_000096
CP125297	Protein Homology	CDS	117487	118458	.	-	0	ID=cds-paras_000096;Parent=gene-paras_000096;Name=extdb:paras_000096;gbkey=CDS;inference=COORDINATES: similar to AA sequence:RefSeq:WP_017277591.1;locus_tag=paras_000096;product=amino acid ABC transporter permease;protein_id=extdb:paras_000096;transl_table=11
CP125297	.	gene	118496	118846	.	-	.	ID=gene-paras_000097;Name=paras_000097;gbkey=Gene;gene_biotype=protein_coding;locus_tag=paras_000097
CP125297	Protein Homology	CDS	118496	118846	.	-	0	ID=cds-paras_000097;Parent=gene-paras_000097;Name=extdb:paras_000097;gbkey=CDS;inference=COORDINATES: protein motif:HMM:NF013646.1;locus_tag=paras_000097;product=FAD-binding protein;protein_id=extdb:paras_000097;transl_table=11
CP125297	.	gene	118979	119812	.	-	.	ID=gene-paras_000098;Name=paras_000098;gbkey=Gene;gene_biotype=protein_coding;locus_tag=paras_000098
CP125297	Protein Homology	CDS	118979	119812	.	-	0	ID=cds-paras_000098;Parent=gene-paras_000098;Name=extdb:paras_000098;gbkey=CDS;inference=COORDINATES: similar to AA sequence:RefSeq:WP_006468547.1;locus_tag=paras_000098;product=transporter substrate-binding domain-containing protein;protein_id=extdb:paras_000098;transl_table=11
CP125297	.	gene	120430	121200	.	-	.	ID=gene-paras_000099;Name=paras_000099;gbkey=Gene;gene_biotype=protein_coding;locus_tag=paras_000099
CP125297	Protein Homology	CDS	120430	121200	.	-	0	ID=cds-paras_000099;Parent=gene-paras_000099;Name=extdb:paras_000099;gbkey=CDS;inference=COORDINATES: similar to AA sequence:RefSeq:WP_006178897.1;locus_tag=paras_000099;product=amino acid ABC transporter ATP-binding protein;protein_id=extdb:paras_000099;transl_table=11
CP125297	.	gene	121238	121897	.	-	.	ID=gene-paras_000100;Name=ehuD;gbkey=Gene;gene=ehuD;gene_biotype=protein_coding;locus_tag=paras_000100
CP125297	Protein Homology	CDS	121238	121897	.	-	0	ID=cds-paras_000100;Parent=gene-paras_000100;Name=extdb:paras_000100;gbkey=CDS;gene=ehuD;inference=COORDINATES: similar to AA sequence:RefSeq:WP_019400270.1;locus_tag=paras_000100;product=ectoine/hydroxyectoine ABC transporter permease subunit EhuD;protein_id=extdb:paras_000100;transl_table=11
CP125297	.	gene	121887	122546	.	-	.	ID=gene-paras_000101;Name=paras_000101;gbkey=Gene;gene_biotype=protein_coding;locus_tag=paras_000101
CP125297	Protein Homology	CDS	121887	122546	.	-	0	ID=cds-paras_000101;Parent=gene-paras_000101;Name=extdb:paras_000101;gbkey=CDS;inference=COORDINATES: similar to AA sequence:RefSeq:WP_020629186.1;locus_tag=paras_000101;product=amino acid ABC transporter permease;protein_id=extdb:paras_000101;transl_table=11
CP125297	.	gene	123216	124394	.	-	.	ID=gene-paras_000102;Name=paras_000102;gbkey=Gene;gene_biotype=protein_coding;locus_tag=paras_000102
CP125297	Protein Homology	CDS	123216	124394	.	-	0	ID=cds-paras_000102;Parent=gene-paras_000102;Name=extdb:paras_000102;gbkey=CDS;inference=COORDINATES: similar to AA sequence:RefSeq:WP_012406592.1;locus_tag=paras_000102;product=pyridoxal-phosphate dependent enzyme;protein_id=extdb:paras_000102;transl_table=11
CP125297	.	gene	124391	125407	.	-	.	ID=gene-paras_000103;Name=paras_000103;gbkey=Gene;gene_biotype=protein_coding;locus_tag=paras_000103
CP125297	Protein Homology	CDS	124391	125407	.	-	0	ID=cds-paras_000103;Parent=gene-paras_000103;Name=extdb:paras_000103;gbkey=CDS;inference=COORDINATES: similar to AA sequence:RefSeq:WP_012406593.1;locus_tag=paras_000103;product=succinylglutamate desuccinylase/aspartoacylase family protein;protein_id=extdb:paras_000103;transl_table=11
CP125297	.	gene	125428	126624	.	-	.	ID=gene-paras_000104;Name=paras_000104;gbkey=Gene;gene_biotype=protein_coding;locus_tag=paras_000104
CP125297	Protein Homology	CDS	125428	126624	.	-	0	ID=cds-paras_000104;Parent=gene-paras_000104;Name=extdb:paras_000104;gbkey=CDS;inference=COORDINATES: similar to AA sequence:RefSeq:WP_018436508.1;locus_tag=paras_000104;product=aminopeptidase P family protein;protein_id=extdb:paras_000104;transl_table=11
CP125297	.	gene	126796	126957	.	-	.	ID=gene-paras_000105;Name=paras_000105;gbkey=Gene;gene_biotype=protein_coding;locus_tag=paras_000105
CP125297	GeneMarkS-2+	CDS	126796	126957	.	-	0	ID=cds-paras_000105;Parent=gene-paras_000105;Name=extdb:paras_000105;gbkey=CDS;inference=COORDINATES: ab initio prediction:GeneMarkS-2+;locus_tag=paras_000105;product=hypothetical protein;protein_id=extdb:paras_000105;transl_table=11
CP125297	.	gene	126956	127258	.	+	.	ID=gene-paras_000106;Name=paras_000106;gbkey=Gene;gene_biotype=protein_coding;locus_tag=paras_000106
CP125297	GeneMarkS-2+	CDS	126956	127258	.	+	0	ID=cds-paras_000106;Parent=gene-paras_000106;Name=extdb:paras_000106;gbkey=CDS;inference=COORDINATES: ab initio prediction:GeneMarkS-2+;locus_tag=paras_000106;product=hypothetical protein;protein_id=extdb:paras_000106;transl_table=11
CP125297	.	gene	127290	127574	.	-	.	ID=gene-paras_000107;Name=paras_000107;gbkey=Gene;gene_biotype=protein_coding;locus_tag=paras_000107
CP125297	GeneMarkS-2+	CDS	127290	127574	.	-	0	ID=cds-paras_000107;Parent=gene-paras_000107;Name=extdb:paras_000107;gbkey=CDS;inference=COORDINATES: ab initio prediction:GeneMarkS-2+;locus_tag=paras_000107;product=hypothetical protein;protein_id=extdb:paras_000107;transl_table=11
CP125297	.	gene	127760	128521	.	-	.	ID=gene-paras_000108;Name=paras_000108;gbkey=Gene;gene_biotype=protein_coding;locus_tag=paras_000108
CP125297	Protein Homology	CDS	127760	128521	.	-	0	ID=cds-paras_000108;Parent=gene-paras_000108;Name=extdb:paras_000108;gbkey=CDS;inference=COORDINATES: similar to AA sequence:RefSeq:WP_012406598.1;locus_tag=paras_000108;product=GntR family transcriptional regulator;protein_id=extdb:paras_000108;transl_table=11
CP125297	.	gene	129203	130045	.	+	.	ID=gene-paras_000109;Name=ehuB;gbkey=Gene;gene=ehuB;gene_biotype=protein_coding;locus_tag=paras_000109
CP125297	Protein Homology	CDS	129203	130045	.	+	0	ID=cds-paras_000109;Parent=gene-paras_000109;Name=extdb:paras_000109;gbkey=CDS;gene=ehuB;inference=COORDINATES: similar to AA sequence:RefSeq:WP_019400268.1;locus_tag=paras_000109;product=ectoine/hydroxyectoine ABC transporter substrate-binding protein EhuB;protein_id=extdb:paras_000109;transl_table=11
CP125297	.	pseudogene	130363	130853	.	-	.	ID=gene-paras_000110;Name=paras_000110;gbkey=Gene;gene_biotype=pseudogene;locus_tag=paras_000110;pseudo=true
CP125297	Protein Homology	CDS	130363	130853	.	-	0	ID=cds-paras_000110;Parent=gene-paras_000110;Note=frameshifted%3B incomplete%3B partial in the middle of a contig%3B missing N-terminus;gbkey=CDS;inference=COORDINATES: similar to AA sequence:RefSeq:WP_012406542.1;locus_tag=paras_000110;product=LysR family transcriptional regulator;pseudo=true;transl_table=11
CP125297	.	pseudogene	131026	131836	.	-	.	ID=gene-paras_000111;Name=paras_000111;gbkey=Gene;gene_biotype=pseudogene;locus_tag=paras_000111;pseudo=true
CP125297	Protein Homology	CDS	131026	131836	.	-	0	ID=cds-paras_000111;Parent=gene-paras_000111;Note=frameshifted%3B internal stop;gbkey=CDS;inference=COORDINATES: similar to AA sequence:RefSeq:WP_076611267.1;locus_tag=paras_000111;product=IS5 family transposase;pseudo=true;transl_table=11
CP125297	.	gene	132441	133526	.	+	.	ID=gene-paras_000112;Name=paras_000112;gbkey=Gene;gene_biotype=protein_coding;locus_tag=paras_000112
CP125297	Protein Homology	CDS	132441	133526	.	+	0	ID=cds-paras_000112;Parent=gene-paras_000112;Name=extdb:paras_000112;gbkey=CDS;inference=COORDINATES: similar to AA sequence:RefSeq:WP_013094525.1;locus_tag=paras_000112;product=saccharopine dehydrogenase;protein_id=extdb:paras_000112;transl_table=11
CP125297	.	gene	133516	134772	.	+	.	ID=gene-paras_000113;Name=paras_000113;gbkey=Gene;gene_biotype=protein_coding;locus_tag=paras_000113
CP125297	Protein Homology	CDS	133516	134772	.	+	0	ID=cds-paras_000113;Parent=gene-paras_000113;Name=extdb:paras_000113;gbkey=CDS;inference=COORDINATES: similar to AA sequence:RefSeq:WP_013094524.1;locus_tag=paras_000113;product=ATP-grasp domain-containing protein;protein_id=extdb:paras_000113;transl_table=11
CP125297	.	gene	135272	136999	.	+	.	ID=gene-paras_000114;Name=paras_000114;gbkey=Gene;gene_biotype=protein_coding;locus_tag=paras_000114
CP125297	Protein Homology	CDS	135272	136999	.	+	0	ID=cds-paras_000114;Parent=gene-paras_000114;Name=extdb:paras_000114;gbkey=CDS;inference=COORDINATES: similar to AA sequence:RefSeq:WP_018240789.1;locus_tag=paras_000114;product=MFS transporter;protein_id=extdb:paras_000114;transl_table=11
CP125297	.	pseudogene	137176	137391	.	-	.	ID=gene-paras_000115;Name=paras_000115;gbkey=Gene;gene_biotype=pseudogene;locus_tag=paras_000115;pseudo=true
CP125297	Protein Homology	CDS	137176	137391	.	-	0	ID=cds-paras_000115;Parent=gene-paras_000115;Note=incomplete%3B partial in the middle of a contig%3B missing N-terminus;gbkey=CDS;inference=COORDINATES: similar to AA sequence:RefSeq:WP_076611313.1;locus_tag=paras_000115;product=IS3 family transposase;pseudo=true;transl_table=11
CP125297	.	gene	137448	137684	.	+	.	ID=gene-paras_000116;Name=paras_000116;gbkey=Gene;gene_biotype=protein_coding;locus_tag=paras_000116
CP125297	Protein Homology	CDS	137448	137684	.	+	0	ID=cds-paras_000116;Parent=gene-paras_000116;Name=extdb:paras_000116;gbkey=CDS;inference=COORDINATES: similar to AA sequence:RefSeq:WP_010875248.1;locus_tag=paras_000116;product=hypothetical protein;protein_id=extdb:paras_000116;transl_table=11
CP125297	.	gene	137896	138357	.	+	.	ID=gene-paras_000117;Name=paras_000117;gbkey=Gene;gene_biotype=protein_coding;locus_tag=paras_000117
CP125297	Protein Homology	CDS	137896	138357	.	+	0	ID=cds-paras_000117;Parent=gene-paras_000117;Name=extdb:paras_000117;gbkey=CDS;inference=COORDINATES: protein motif:HMM:NF024908.1;locus_tag=paras_000117;product=helix-turn-helix domain containing protein;protein_id=extdb:paras_000117;transl_table=11
CP125297	.	pseudogene	138659	140589	.	+	.	ID=gene-paras_000118;Name=paras_000118;gbkey=Gene;gene_biotype=pseudogene;locus_tag=paras_000118;pseudo=true
CP125297	Protein Homology	CDS	138659	140589	.	+	0	ID=cds-paras_000118;Parent=gene-paras_000118;Note=frameshifted%3B internal stop;gbkey=CDS;inference=COORDINATES: similar to AA sequence:RefSeq:WP_012248393.1;locus_tag=paras_000118;product=recombinase family protein;pseudo=true;transl_table=11
CP125297	.	pseudogene	140604	140977	.	-	.	ID=gene-paras_000119;Name=paras_000119;gbkey=Gene;gene_biotype=pseudogene;locus_tag=paras_000119;pseudo=true
CP125297	Protein Homology	CDS	140604	140977	.	-	0	ID=cds-paras_000119;Parent=gene-paras_000119;Note=frameshifted%3B internal stop%3B incomplete%3B partial in the middle of a contig%3B missing N-terminus and C-terminus;gbkey=CDS;inference=COORDINATES: similar to AA sequence:RefSeq:WP_076611127.1;locus_tag=paras_000119;product=IS3 family transposase;pseudo=true;transl_table=11
CP125297	.	pseudogene	140967	141646	.	+	.	ID=gene-paras_000120;Name=paras_000120;gbkey=Gene;gene_biotype=pseudogene;locus_tag=paras_000120;pseudo=true
CP125297	Protein Homology	CDS	140967	141646	.	+	0	ID=cds-paras_000120;Parent=gene-paras_000120;Note=frameshifted%3B incomplete%3B partial in the middle of a contig%3B missing C-terminus;gbkey=CDS;inference=COORDINATES: similar to AA sequence:RefSeq:WP_006406967.1;locus_tag=paras_000120;product=IS21 family transposase;pseudo=true;transl_table=11
CP125297	.	gene	141656	142177	.	-	.	ID=gene-paras_000121;Name=paras_000121;gbkey=Gene;gene_biotype=protein_coding;locus_tag=paras_000121
CP125297	GeneMarkS-2+	CDS	141656	142177	.	-	0	ID=cds-paras_000121;Parent=gene-paras_000121;Name=extdb:paras_000121;gbkey=CDS;inference=COORDINATES: ab initio prediction:GeneMarkS-2+;locus_tag=paras_000121;product=helix-turn-helix domain-containing protein;protein_id=extdb:paras_000121;transl_table=11
CP125297	.	gene	142174	142626	.	-	.	ID=gene-paras_000122;Name=paras_000122;gbkey=Gene;gene_biotype=protein_coding;locus_tag=paras_000122
CP125297	Protein Homology	CDS	142174	142626	.	-	0	ID=cds-paras_000122;Parent=gene-paras_000122;Name=extdb:paras_000122;gbkey=CDS;inference=COORDINATES: similar to AA sequence:RefSeq:WP_011511230.1;locus_tag=paras_000122;product=recombinase family protein;protein_id=extdb:paras_000122;transl_table=11
CP125297	.	gene	142616	142978	.	-	.	ID=gene-paras_000123;Name=paras_000123;gbkey=Gene;gene_biotype=protein_coding;locus_tag=paras_000123
CP125297	Protein Homology	CDS	142616	142978	.	-	0	ID=cds-paras_000123;Parent=gene-paras_000123;Name=extdb:paras_000123;gbkey=CDS;inference=COORDINATES: similar to AA sequence:RefSeq:WP_010968697.1;locus_tag=paras_000123;product=hypothetical protein;protein_id=extdb:paras_000123;transl_table=11
CP125297	.	pseudogene	142914	143355	.	-	.	ID=gene-paras_000124;Name=paras_000124;gbkey=Gene;gene_biotype=pseudogene;locus_tag=paras_000124;pseudo=true
CP125297	Protein Homology	CDS	142914	143355	.	-	0	ID=cds-paras_000124;Parent=gene-paras_000124;Note=frameshifted;gbkey=CDS;inference=COORDINATES: similar to AA sequence:RefSeq:WP_017268701.1;locus_tag=paras_000124;product=helix-turn-helix domain containing protein;pseudo=true;transl_table=11
CP125297	.	gene	143531	143800	.	-	.	ID=gene-paras_000125;Name=paras_000125;gbkey=Gene;gene_biotype=protein_coding;locus_tag=paras_000125
CP125297	Protein Homology	CDS	143531	143800	.	-	0	ID=cds-paras_000125;Parent=gene-paras_000125;Name=extdb:paras_000125;gbkey=CDS;inference=COORDINATES: similar to AA sequence:RefSeq:WP_010875248.1;locus_tag=paras_000125;product=Y4bD/Y4pK family protein;protein_id=extdb:paras_000125;transl_table=11
CP125297	.	pseudogene	144143	144352	.	+	.	ID=gene-paras_000126;Name=paras_000126;gbkey=Gene;gene_biotype=pseudogene;locus_tag=paras_000126;pseudo=true
CP125297	Protein Homology	CDS	144143	144352	.	+	0	ID=cds-paras_000126;Parent=gene-paras_000126;Note=incomplete%3B partial in the middle of a contig%3B missing N-terminus and C-terminus;gbkey=CDS;inference=COORDINATES: similar to AA sequence:RefSeq:WP_011881631.1;locus_tag=paras_000126;product=ATP-binding protein;pseudo=true;transl_table=11
CP125297	.	pseudogene	144384	146441	.	-	.	ID=gene-paras_000127;Name=paras_000127;gbkey=Gene;gene_biotype=pseudogene;locus_tag=paras_000127;pseudo=true
CP125297	Protein Homology	CDS	144384	146441	.	-	0	ID=cds-paras_000127;Parent=gene-paras_000127;Note=internal stop;gbkey=CDS;inference=COORDINATES: similar to AA sequence:RefSeq:WP_011493046.1;locus_tag=paras_000127;product=recombinase family protein;pseudo=true;transl_table=11
CP125297	.	gene	146422	146589	.	-	.	ID=gene-paras_000128;Name=paras_000128;gbkey=Gene;gene_biotype=protein_coding;locus_tag=paras_000128
CP125297	GeneMarkS-2+	CDS	146422	146589	.	-	0	ID=cds-paras_000128;Parent=gene-paras_000128;Name=extdb:paras_000128;gbkey=CDS;inference=COORDINATES: ab initio prediction:GeneMarkS-2+;locus_tag=paras_000128;product=hypothetical protein;protein_id=extdb:paras_000128;transl_table=11
CP125297	.	pseudogene	146896	147359	.	+	.	ID=gene-paras_000129;Name=paras_000129;gbkey=Gene;gene_biotype=pseudogene;locus_tag=paras_000129;pseudo=true
CP125297	Protein Homology	CDS	146896	147359	.	+	0	ID=cds-paras_000129;Parent=gene-paras_000129;Note=frameshifted%3B incomplete%3B partial in the middle of a contig%3B missing N-terminus;gbkey=CDS;inference=COORDINATES: similar to AA sequence:RefSeq:WP_011881631.1;locus_tag=paras_000129;product=ATP-binding protein;pseudo=true;transl_table=11
CP125297	.	pseudogene	147445	148208	.	+	.	ID=gene-paras_000130;Name=paras_000130;gbkey=Gene;gene_biotype=pseudogene;locus_tag=paras_000130;pseudo=true
CP125297	Protein Homology	CDS	147445	148208	.	+	0	ID=cds-paras_000130;Parent=gene-paras_000130;Note=frameshifted%3B incomplete%3B partial in the middle of a contig%3B missing N-terminus;gbkey=CDS;inference=COORDINATES: similar to AA sequence:RefSeq:WP_013958575.1;locus_tag=paras_000130;product=IS110 family transposase;pseudo=true;transl_table=11
CP125297	.	gene	148840	149739	.	+	.	ID=gene-paras_000131;Name=paras_000131;gbkey=Gene;gene_biotype=protein_coding;locus_tag=paras_000131
CP125297	Protein Homology	CDS	148840	149739	.	+	0	ID=cds-paras_000131;Parent=gene-paras_000131;Name=extdb:paras_000131;gbkey=CDS;inference=COORDINATES: similar to AA sequence:RefSeq:WP_007755375.1;locus_tag=paras_000131;product=GHMP kinase;protein_id=extdb:paras_000131;transl_table=11
CP125297	.	gene	150077	151702	.	+	.	ID=gene-paras_000132;Name=paras_000132;gbkey=Gene;gene_biotype=protein_coding;locus_tag=paras_000132
CP125297	Protein Homology	CDS	150077	151702	.	+	0	ID=cds-paras_000132;Parent=gene-paras_000132;Name=extdb:paras_000132;gbkey=CDS;inference=COORDINATES: similar to AA sequence:RefSeq:WP_012406580.1;locus_tag=paras_000132;product=pyridoxal-phosphate dependent enzyme;protein_id=extdb:paras_000132;transl_table=11
CP125297	.	gene	152442	153200	.	+	.	ID=gene-paras_000133;Name=paras_000133;gbkey=Gene;gene_biotype=protein_coding;locus_tag=paras_000133
CP125297	Protein Homology	CDS	152442	153200	.	+	0	ID=cds-paras_000133;Parent=gene-paras_000133;Name=extdb:paras_000133;gbkey=CDS;inference=COORDINATES: protein motif:HMM:NF012610.1%2CHMM:NF019322.1;locus_tag=paras_000133;product=GntR family transcriptional regulator;protein_id=extdb:paras_000133;transl_table=11
CP125297	.	pseudogene	153286	153480	.	+	.	ID=gene-paras_000134;Name=paras_000134;gbkey=Gene;gene_biotype=pseudogene;locus_tag=paras_000134;pseudo=true
CP125297	Protein Homology	CDS	153286	153480	.	+	0	ID=cds-paras_000134;Parent=gene-paras_000134;Note=incomplete%3B partial in the middle of a contig%3B missing N-terminus;gbkey=CDS;inference=COORDINATES: similar to AA sequence:RefSeq:WP_015004513.1;locus_tag=paras_000134;product=hypothetical protein;pseudo=true;transl_table=11
CP125297	.	pseudogene	153757	154108	.	-	.	ID=gene-paras_000135;Name=paras_000135;gbkey=Gene;gene_biotype=pseudogene;locus_tag=paras_000135;pseudo=true
CP125297	Protein Homology	CDS	153757	154108	.	-	0	ID=cds-paras_000135;Parent=gene-paras_000135;Note=frameshifted%3B incomplete%3B partial in the middle of a contig%3B missing C-terminus;gbkey=CDS;inference=COORDINATES: similar to AA sequence:RefSeq:WP_007179257.1;locus_tag=paras_000135;product=IS256 family transposase;pseudo=true;transl_table=11
CP125297	.	pseudogene	154149	154408	.	+	.	ID=gene-paras_000136;Name=paras_000136;gbkey=Gene;gene_biotype=pseudogene;locus_tag=paras_000136;pseudo=true
CP125297	Protein Homology	CDS	154149	154408	.	+	0	ID=cds-paras_000136;Parent=gene-paras_000136;Note=frameshifted%3B incomplete%3B partial in the middle of a contig%3B missing C-terminus;gbkey=CDS;inference=COORDINATES: similar to AA sequence:RefSeq:WP_012355561.1;locus_tag=paras_000136;product=transposase;pseudo=true;transl_table=11
CP125297	.	pseudogene	154566	155103	.	-	.	ID=gene-paras_000137;Name=paras_000137;gbkey=Gene;gene_biotype=pseudogene;locus_tag=paras_000137;pseudo=true
CP125297	Protein Homology	CDS	154566	155103	.	-	0	ID=cds-paras_000137;Parent=gene-paras_000137;Note=frameshifted%3B incomplete%3B partial in the middle of a contig%3B missing N-terminus;gbkey=CDS;inference=COORDINATES: similar to AA sequence:RefSeq:WP_018419628.1;locus_tag=paras_000137;product=transposase;pseudo=true;transl_table=11
CP125297	.	gene	155258	156289	.	+	.	ID=gene-paras_000138;Name=paras_000138;gbkey=Gene;gene_biotype=protein_coding;locus_tag=paras_000138
CP125297	Protein Homology	CDS	155258	156289	.	+	0	ID=cds-paras_000138;Parent=gene-paras_000138;Name=extdb:paras_000138;gbkey=CDS;inference=COORDINATES: similar to AA sequence:RefSeq:WP_031692132.1;locus_tag=paras_000138;product=IS110 family transposase;protein_id=extdb:paras_000138;transl_table=11
CP125297	.	gene	156544	157557	.	+	.	ID=gene-paras_000139;Name=paras_000139;gbkey=Gene;gene_biotype=protein_coding;locus_tag=paras_000139
CP125297	Protein Homology	CDS	156544	157557	.	+	0	ID=cds-paras_000139;Parent=gene-paras_000139;Name=extdb:paras_000139;gbkey=CDS;inference=COORDINATES: similar to AA sequence:RefSeq:WP_007731325.1;locus_tag=paras_000139;product=IS110 family transposase;protein_id=extdb:paras_000139;transl_table=11
CP125297	.	pseudogene	157892	158089	.	-	.	ID=gene-paras_000140;Name=paras_000140;gbkey=Gene;gene_biotype=pseudogene;locus_tag=paras_000140;pseudo=true
CP125297	Protein Homology	CDS	157892	158089	.	-	0	ID=cds-paras_000140;Parent=gene-paras_000140;Note=incomplete%3B partial in the middle of a contig%3B missing C-terminus;gbkey=CDS;inference=COORDINATES: similar to AA sequence:RefSeq:WP_048909999.1;locus_tag=paras_000140;product=IS5/IS1182 family transposase;pseudo=true;transl_table=11
CP125297	.	pseudogene	158160	158909	.	+	.	ID=gene-paras_000141;Name=paras_000141;gbkey=Gene;gene_biotype=pseudogene;locus_tag=paras_000141;pseudo=true
CP125297	Protein Homology	CDS	158160	158909	.	+	0	ID=cds-paras_000141;Parent=gene-paras_000141;Note=incomplete%3B partial in the middle of a contig%3B missing N-terminus;gbkey=CDS;inference=COORDINATES: similar to AA sequence:RefSeq:WP_007739797.1;locus_tag=paras_000141;product=IS110 family transposase;pseudo=true;transl_table=11
CP125297	.	gene	159148	160161	.	+	.	ID=gene-paras_000142;Name=paras_000142;gbkey=Gene;gene_biotype=protein_coding;locus_tag=paras_000142
CP125297	Protein Homology	CDS	159148	160161	.	+	0	ID=cds-paras_000142;Parent=gene-paras_000142;Name=extdb:paras_000142;gbkey=CDS;inference=COORDINATES: similar to AA sequence:RefSeq:WP_007731325.1;locus_tag=paras_000142;product=IS110 family transposase;protein_id=extdb:paras_000142;transl_table=11
CP125297	.	gene	160566	161978	.	+	.	ID=gene-paras_000143;Name=paras_000143;gbkey=Gene;gene_biotype=protein_coding;locus_tag=paras_000143
CP125297	Protein Homology	CDS	160566	161978	.	+	0	ID=cds-paras_000143;Parent=gene-paras_000143;Name=extdb:paras_000143;gbkey=CDS;inference=COORDINATES: similar to AA sequence:RefSeq:WP_019331326.1;locus_tag=paras_000143;product=IS1182 family transposase;protein_id=extdb:paras_000143;transl_table=11
CP125297	.	gene	162116	163411	.	+	.	ID=gene-paras_000144;Name=paras_000144;gbkey=Gene;gene_biotype=protein_coding;locus_tag=paras_000144
CP125297	Protein Homology	CDS	162116	163411	.	+	0	ID=cds-paras_000144;Parent=gene-paras_000144;Name=extdb:paras_000144;gbkey=CDS;inference=COORDINATES: similar to AA sequence:RefSeq:WP_013722113.1;locus_tag=paras_000144;product=IS5 family transposase;protein_id=extdb:paras_000144;transl_table=11
CP125297	.	gene	163479	164513	.	+	.	ID=gene-paras_000145;Name=paras_000145;gbkey=Gene;gene_biotype=protein_coding;locus_tag=paras_000145
CP125297	Protein Homology	CDS	163479	164513	.	+	0	ID=cds-paras_000145;Parent=gene-paras_000145;Name=extdb:paras_000145;gbkey=CDS;inference=COORDINATES: similar to AA sequence:RefSeq:WP_011483014.1;locus_tag=paras_000145;product=IS630 family transposase;protein_id=extdb:paras_000145;transl_table=11
CP125297	.	pseudogene	165232	166041	.	+	.	ID=gene-paras_000146;Name=paras_000146;gbkey=Gene;gene_biotype=pseudogene;locus_tag=paras_000146;pseudo=true
CP125297	Protein Homology	CDS	165232	166041	.	+	0	ID=cds-paras_000146;Parent=gene-paras_000146;Note=frameshifted;gbkey=CDS;inference=COORDINATES: similar to AA sequence:RefSeq:WP_013587663.1;locus_tag=paras_000146;product=IS5 family transposase;pseudo=true;transl_table=11
CP125297	.	pseudogene	166868	167651	.	-	.	ID=gene-paras_000147;Name=paras_000147;gbkey=Gene;gene_biotype=pseudogene;locus_tag=paras_000147;pseudo=true
CP125297	Protein Homology	CDS	166868	167651	.	-	0	ID=cds-paras_000147;Parent=gene-paras_000147;Note=frameshifted%3B incomplete%3B partial in the middle of a contig%3B missing C-terminus;gbkey=CDS;inference=COORDINATES: similar to AA sequence:RefSeq:WP_013094623.1;locus_tag=paras_000147;product=transposase;pseudo=true;transl_table=11
CP125297	.	gene	167683	168036	.	+	.	ID=gene-paras_000148;Name=paras_000148;gbkey=Gene;gene_biotype=protein_coding;locus_tag=paras_000148
CP125297	Protein Homology	CDS	167683	168036	.	+	0	ID=cds-paras_000148;Parent=gene-paras_000148;Name=extdb:paras_000148;gbkey=CDS;inference=COORDINATES: similar to AA sequence:RefSeq:WP_009769829.1;locus_tag=paras_000148;product=transposase;protein_id=extdb:paras_000148;transl_table=11
CP125297	.	gene	167955	169541	.	-	.	ID=gene-paras_000149;Name=paras_000149;gbkey=Gene;gene_biotype=protein_coding;locus_tag=paras_000149
CP125297	Protein Homology	CDS	167955	169541	.	-	0	ID=cds-paras_000149;Parent=gene-paras_000149;Name=extdb:paras_000149;gbkey=CDS;inference=COORDINATES: similar to AA sequence:RefSeq:WP_009769827.1;locus_tag=paras_000149;product=IS66 family transposase;protein_id=extdb:paras_000149;transl_table=11
CP125297	.	gene	169572	169916	.	-	.	ID=gene-paras_000150;Name=tnpB;gbkey=Gene;gene=tnpB;gene_biotype=protein_coding;locus_tag=paras_000150
CP125297	Protein Homology	CDS	169572	169916	.	-	0	ID=cds-paras_000150;Parent=gene-paras_000150;Name=extdb:paras_000150;gbkey=CDS;gene=tnpB;inference=COORDINATES: similar to AA sequence:RefSeq:WP_011749831.1;locus_tag=paras_000150;product=IS66 family insertion sequence element accessory protein TnpB;protein_id=extdb:paras_000150;transl_table=11
CP125297	.	gene	169913	170353	.	-	.	ID=gene-paras_000151;Name=paras_000151;gbkey=Gene;gene_biotype=protein_coding;locus_tag=paras_000151
CP125297	Protein Homology	CDS	169913	170353	.	-	0	ID=cds-paras_000151;Parent=gene-paras_000151;Name=extdb:paras_000151;gbkey=CDS;inference=COORDINATES: similar to AA sequence:RefSeq:WP_018423257.1;locus_tag=paras_000151;product=transposase;protein_id=extdb:paras_000151;transl_table=11
CP125297	.	gene	171013	172701	.	-	.	ID=gene-paras_000152;Name=paras_000152;gbkey=Gene;gene_biotype=protein_coding;locus_tag=paras_000152
CP125297	Protein Homology	CDS	171013	172701	.	-	0	ID=cds-paras_000152;Parent=gene-paras_000152;Name=extdb:paras_000152;gbkey=CDS;inference=COORDINATES: similar to AA sequence:RefSeq:WP_012406795.1;locus_tag=paras_000152;product=FAD-dependent oxidoreductase;protein_id=extdb:paras_000152;transl_table=11
CP125297	.	pseudogene	173040	173701	.	-	.	ID=gene-paras_000153;Name=paras_000153;gbkey=Gene;gene_biotype=pseudogene;locus_tag=paras_000153;pseudo=true
CP125297	Protein Homology	CDS	173040	173701	.	-	0	ID=cds-paras_000153;Parent=gene-paras_000153;Note=frameshifted%3B incomplete%3B partial in the middle of a contig%3B missing N-terminus;gbkey=CDS;inference=COORDINATES: similar to AA sequence:RefSeq:WP_004544955.1;locus_tag=paras_000153;product=IS5 family transposase;pseudo=true;transl_table=11
CP125297	.	gene	174531	176120	.	+	.	ID=gene-paras_000154;Name=paras_000154;gbkey=Gene;gene_biotype=protein_coding;locus_tag=paras_000154
CP125297	Protein Homology	CDS	174531	176120	.	+	0	ID=cds-paras_000154;Parent=gene-paras_000154;Name=extdb:paras_000154;gbkey=CDS;inference=COORDINATES: similar to AA sequence:RefSeq:WP_006758647.1;locus_tag=paras_000154;product=cobalamin B12-binding domain-containing protein;protein_id=extdb:paras_000154;transl_table=11
CP125297	.	gene	176120	176731	.	+	.	ID=gene-paras_000155;Name=paras_000155;gbkey=Gene;gene_biotype=protein_coding;locus_tag=paras_000155
CP125297	Protein Homology	CDS	176120	176731	.	+	0	ID=cds-paras_000155;Parent=gene-paras_000155;Name=extdb:paras_000155;gbkey=CDS;inference=COORDINATES: similar to AA sequence:RefSeq:WP_007182921.1;locus_tag=paras_000155;product=LysE family translocator;protein_id=extdb:paras_000155;transl_table=11
CP125297	.	pseudogene	176884	177874	.	+	.	ID=gene-paras_000156;Name=paras_000156;gbkey=Gene;gene_biotype=pseudogene;locus_tag=paras_000156;pseudo=true
CP125297	Protein Homology	CDS	176884	177874	.	+	0	ID=cds-paras_000156;Parent=gene-paras_000156;Note=frameshifted%3B internal stop%3B incomplete%3B partial in the middle of a contig%3B missing C-terminus;gbkey=CDS;inference=COORDINATES: similar to AA sequence:RefSeq:WP_011325539.1;locus_tag=paras_000156;product=integrase;pseudo=true;transl_table=11
CP125297	.	pseudogene	177880	178155	.	-	.	ID=gene-paras_000157;Name=paras_000157;gbkey=Gene;gene_biotype=pseudogene;locus_tag=paras_000157;pseudo=true
CP125297	Protein Homology	CDS	177880	178155	.	-	0	ID=cds-paras_000157;Parent=gene-paras_000157;Note=incomplete%3B partial in the middle of a contig%3B missing C-terminus;gbkey=CDS;inference=COORDINATES: similar to AA sequence:RefSeq:WP_015004548.1;locus_tag=paras_000157;product=transposase;pseudo=true;transl_table=11
CP125297	.	pseudogene	178481	179526	.	-	.	ID=gene-paras_000158;Name=paras_000158;gbkey=Gene;gene_biotype=pseudogene;locus_tag=paras_000158;pseudo=true
CP125297	Protein Homology	CDS	178481	179526	.	-	0	ID=cds-paras_000158;Parent=gene-paras_000158;Note=frameshifted%3B incomplete%3B partial in the middle of a contig%3B missing N-terminus;gbkey=CDS;inference=COORDINATES: similar to AA sequence:RefSeq:WP_014194393.1;locus_tag=paras_000158;product=IS110 family transposase;pseudo=true;transl_table=11
CP125297	.	pseudogene	179660	180570	.	-	.	ID=gene-paras_000159;Name=paras_000159;gbkey=Gene;gene_biotype=pseudogene;locus_tag=paras_000159;pseudo=true
CP125297	Protein Homology	CDS	179660	180570	.	-	0	ID=cds-paras_000159;Parent=gene-paras_000159;Note=frameshifted%3B incomplete%3B partial in the middle of a contig%3B missing C-terminus;gbkey=CDS;inference=COORDINATES: similar to AA sequence:RefSeq:WP_001063816.1;locus_tag=paras_000159;product=IS110 family transposase;pseudo=true;transl_table=11
CP125297	.	gene	181139	181474	.	+	.	ID=gene-paras_000160;Name=tnpB;gbkey=Gene;gene=tnpB;gene_biotype=protein_coding;locus_tag=paras_000160
CP125297	Protein Homology	CDS	181139	181474	.	+	0	ID=cds-paras_000160;Parent=gene-paras_000160;Name=extdb:paras_000160;gbkey=CDS;gene=tnpB;inference=COORDINATES: protein motif:HMM:NF017528.1;locus_tag=paras_000160;product=IS66 family insertion sequence element accessory protein TnpB;protein_id=extdb:paras_000160;transl_table=11
CP125297	.	pseudogene	181538	182707	.	+	.	ID=gene-paras_000161;Name=paras_000161;gbkey=Gene;gene_biotype=pseudogene;locus_tag=paras_000161;pseudo=true
CP125297	Protein Homology	CDS	181538	182707	.	+	0	ID=cds-paras_000161;Parent=gene-paras_000161;Note=incomplete%3B partial in the middle of a contig%3B missing C-terminus;gbkey=CDS;inference=COORDINATES: similar to AA sequence:RefSeq:WP_007182619.1;locus_tag=paras_000161;product=IS66 family transposase;pseudo=true;transl_table=11
CP125297	.	pseudogene	182824	183837	.	+	.	ID=gene-paras_000162;Name=paras_000162;gbkey=Gene;gene_biotype=pseudogene;locus_tag=paras_000162;pseudo=true
CP125297	Protein Homology	CDS	182824	183837	.	+	0	ID=cds-paras_000162;Parent=gene-paras_000162;Note=incomplete%3B partial in the middle of a contig%3B missing C-terminus;gbkey=CDS;inference=COORDINATES: similar to AA sequence:RefSeq:WP_012336742.1;locus_tag=paras_000162;product=ISNCY family transposase;pseudo=true;transl_table=11
CP125297	.	gene	184308	184685	.	-	.	ID=gene-paras_000163;Name=paras_000163;gbkey=Gene;gene_biotype=protein_coding;locus_tag=paras_000163
CP125297	GeneMarkS-2+	CDS	184308	184685	.	-	0	ID=cds-paras_000163;Parent=gene-paras_000163;Name=extdb:paras_000163;gbkey=CDS;inference=COORDINATES: ab initio prediction:GeneMarkS-2+;locus_tag=paras_000163;product=hypothetical protein;protein_id=extdb:paras_000163;transl_table=11
CP125297	.	pseudogene	187229	187399	.	+	.	ID=gene-paras_000164;Name=paras_000164;gbkey=Gene;gene_biotype=pseudogene;locus_tag=paras_000164;pseudo=true
CP125297	Protein Homology	CDS	187229	187399	.	+	0	ID=cds-paras_000164;Parent=gene-paras_000164;Note=incomplete%3B partial in the middle of a contig%3B missing N-terminus;gbkey=CDS;inference=COORDINATES: similar to AA sequence:RefSeq:WP_006405224.1;locus_tag=paras_000164;product=hypothetical protein;pseudo=true;transl_table=11
CP125297	.	gene	187401	187859	.	+	.	ID=gene-paras_000165;Name=paras_000165;gbkey=Gene;gene_biotype=protein_coding;locus_tag=paras_000165
CP125297	GeneMarkS-2+	CDS	187401	187859	.	+	0	ID=cds-paras_000165;Parent=gene-paras_000165;Name=extdb:paras_000165;gbkey=CDS;inference=COORDINATES: ab initio prediction:GeneMarkS-2+;locus_tag=paras_000165;product=hypothetical protein;protein_id=extdb:paras_000165;transl_table=11
CP125297	.	gene	188407	189900	.	+	.	ID=gene-paras_000166;Name=paras_000166;gbkey=Gene;gene_biotype=protein_coding;locus_tag=paras_000166
CP125297	Protein Homology	CDS	188407	189900	.	+	0	ID=cds-paras_000166;Parent=gene-paras_000166;Name=extdb:paras_000166;gbkey=CDS;inference=COORDINATES: similar to AA sequence:RefSeq:WP_011488770.1;locus_tag=paras_000166;product=IS21 family transposase;protein_id=extdb:paras_000166;transl_table=11
CP125297	.	gene	189897	190718	.	+	.	ID=gene-paras_000167;Name=paras_000167;gbkey=Gene;gene_biotype=protein_coding;locus_tag=paras_000167
CP125297	Protein Homology	CDS	189897	190718	.	+	0	ID=cds-paras_000167;Parent=gene-paras_000167;Name=extdb:paras_000167;gbkey=CDS;inference=COORDINATES: similar to AA sequence:RefSeq:WP_012354629.1;locus_tag=paras_000167;product=ATP-binding protein;protein_id=extdb:paras_000167;transl_table=11
CP125297	.	gene	190951	191163	.	-	.	ID=gene-paras_000168;Name=paras_000168;gbkey=Gene;gene_biotype=protein_coding;locus_tag=paras_000168
CP125297	GeneMarkS-2+	CDS	190951	191163	.	-	0	ID=cds-paras_000168;Parent=gene-paras_000168;Name=extdb:paras_000168;gbkey=CDS;inference=COORDINATES: ab initio prediction:GeneMarkS-2+;locus_tag=paras_000168;product=hypothetical protein;protein_id=extdb:paras_000168;transl_table=11
CP125297	.	gene	191194	191475	.	+	.	ID=gene-paras_000169;Name=paras_000169;gbkey=Gene;gene_biotype=protein_coding;locus_tag=paras_000169
CP125297	GeneMarkS-2+	CDS	191194	191475	.	+	0	ID=cds-paras_000169;Parent=gene-paras_000169;Name=extdb:paras_000169;gbkey=CDS;inference=COORDINATES: ab initio prediction:GeneMarkS-2+;locus_tag=paras_000169;product=hypothetical protein;protein_id=extdb:paras_000169;transl_table=11
CP125297	.	gene	191503	191664	.	+	.	ID=gene-paras_000170;Name=paras_000170;gbkey=Gene;gene_biotype=protein_coding;locus_tag=paras_000170
CP125297	Protein Homology	CDS	191503	191664	.	+	0	ID=cds-paras_000170;Parent=gene-paras_000170;Name=extdb:paras_000170;gbkey=CDS;inference=COORDINATES: protein motif:HMM:NF018933.1;locus_tag=paras_000170;product=transposase;protein_id=extdb:paras_000170;transl_table=11
CP125297	.	gene	192262	192480	.	-	.	ID=gene-paras_000171;Name=paras_000171;gbkey=Gene;gene_biotype=protein_coding;locus_tag=paras_000171
CP125297	Protein Homology	CDS	192262	192480	.	-	0	ID=cds-paras_000171;Parent=gene-paras_000171;Name=extdb:paras_000171;gbkey=CDS;inference=COORDINATES: similar to AA sequence:RefSeq:WP_007178868.1;locus_tag=paras_000171;product=hypothetical protein;protein_id=extdb:paras_000171;transl_table=11
CP125297	.	pseudogene	192962	193935	.	+	.	ID=gene-paras_000172;Name=paras_000172;gbkey=Gene;gene_biotype=pseudogene;locus_tag=paras_000172;pseudo=true
CP125297	Protein Homology	CDS	192962	193935	.	+	0	ID=cds-paras_000172;Parent=gene-paras_000172;Note=frameshifted;gbkey=CDS;inference=COORDINATES: similar to AA sequence:RefSeq:WP_011494212.1;locus_tag=paras_000172;product=helix-turn-helix domain-containing protein;pseudo=true;transl_table=11
CP125297	.	gene	194690	195817	.	+	.	ID=gene-paras_000173;Name=paras_000173;gbkey=Gene;gene_biotype=protein_coding;locus_tag=paras_000173
CP125297	Protein Homology	CDS	194690	195817	.	+	0	ID=cds-paras_000173;Parent=gene-paras_000173;Name=extdb:paras_000173;gbkey=CDS;inference=COORDINATES: similar to AA sequence:RefSeq:WP_012428086.1;locus_tag=paras_000173;product=helix-turn-helix domain-containing protein;protein_id=extdb:paras_000173;transl_table=11
CP125297	.	gene	195866	197683	.	+	.	ID=gene-paras_000174;Name=glmS;gbkey=Gene;gene=glmS;gene_biotype=protein_coding;locus_tag=paras_000174
CP125297	Protein Homology	CDS	195866	197683	.	+	0	ID=cds-paras_000174;Parent=gene-paras_000174;Name=extdb:paras_000174;gbkey=CDS;gene=glmS;inference=COORDINATES: similar to AA sequence:RefSeq:WP_008352648.1;locus_tag=paras_000174;product=glutamine--fructose-6-phosphate transaminase (isomerizing);protein_id=extdb:paras_000174;transl_table=11
CP125297	.	pseudogene	198045	198572	.	+	.	ID=gene-paras_000175;Name=paras_000175;gbkey=Gene;gene_biotype=pseudogene;locus_tag=paras_000175;pseudo=true
CP125297	Protein Homology	CDS	198045	198572	.	+	0	ID=cds-paras_000175;Parent=gene-paras_000175;Note=frameshifted%3B incomplete%3B partial in the middle of a contig%3B missing N-terminus and C-terminus;gbkey=CDS;inference=COORDINATES: similar to AA sequence:RefSeq:WP_015003032.1;locus_tag=paras_000175;product=transposase;pseudo=true;transl_table=11
CP125297	.	gene	198616	199650	.	+	.	ID=gene-paras_000176;Name=paras_000176;gbkey=Gene;gene_biotype=protein_coding;locus_tag=paras_000176
CP125297	Protein Homology	CDS	198616	199650	.	+	0	ID=cds-paras_000176;Parent=gene-paras_000176;Name=extdb:paras_000176;gbkey=CDS;inference=COORDINATES: similar to AA sequence:RefSeq:WP_011483014.1;locus_tag=paras_000176;product=IS630 family transposase;protein_id=extdb:paras_000176;transl_table=11
CP125297	.	pseudogene	199682	200110	.	+	.	ID=gene-paras_000177;Name=paras_000177;gbkey=Gene;gene_biotype=pseudogene;locus_tag=paras_000177;pseudo=true
CP125297	Protein Homology	CDS	199682	200110	.	+	0	ID=cds-paras_000177;Parent=gene-paras_000177;Note=incomplete%3B partial in the middle of a contig%3B missing N-terminus;gbkey=CDS;inference=COORDINATES: similar to AA sequence:RefSeq:WP_007578484.1;locus_tag=paras_000177;product=transposase;pseudo=true;transl_table=11
CP125297	.	gene	200309	200734	.	-	.	ID=gene-paras_000178;Name=paras_000178;gbkey=Gene;gene_biotype=protein_coding;locus_tag=paras_000178
CP125297	Protein Homology	CDS	200309	200734	.	-	0	ID=cds-paras_000178;Parent=gene-paras_000178;Name=extdb:paras_000178;gbkey=CDS;inference=COORDINATES: similar to AA sequence:RefSeq:WP_007176537.1;locus_tag=paras_000178;product=serine acetyltransferase;protein_id=extdb:paras_000178;transl_table=11
CP125297	.	gene	200748	201521	.	-	.	ID=gene-paras_000179;Name=paras_000179;gbkey=Gene;gene_biotype=protein_coding;locus_tag=paras_000179
CP125297	Protein Homology	CDS	200748	201521	.	-	0	ID=cds-paras_000179;Parent=gene-paras_000179;Name=extdb:paras_000179;gbkey=CDS;inference=COORDINATES: similar to AA sequence:RefSeq:WP_000822304.1;locus_tag=paras_000179;product=WecB/TagA/CpsF family glycosyltransferase;protein_id=extdb:paras_000179;transl_table=11
CP125297	.	gene	201518	202759	.	-	.	ID=gene-paras_000180;Name=paras_000180;gbkey=Gene;gene_biotype=protein_coding;locus_tag=paras_000180
CP125297	GeneMarkS-2+	CDS	201518	202759	.	-	0	ID=cds-paras_000180;Parent=gene-paras_000180;Name=extdb:paras_000180;gbkey=CDS;inference=COORDINATES: ab initio prediction:GeneMarkS-2+;locus_tag=paras_000180;product=hypothetical protein;protein_id=extdb:paras_000180;transl_table=11
CP125297	.	gene	202756	203595	.	-	.	ID=gene-paras_000181;Name=paras_000181;gbkey=Gene;gene_biotype=protein_coding;locus_tag=paras_000181
CP125297	Protein Homology	CDS	202756	203595	.	-	0	ID=cds-paras_000181;Parent=gene-paras_000181;Name=extdb:paras_000181;gbkey=CDS;inference=COORDINATES: protein motif:HMM:NF025464.1;locus_tag=paras_000181;product=heparin lyase I family protein;protein_id=extdb:paras_000181;transl_table=11
CP125297	.	gene	203592	204584	.	-	.	ID=gene-paras_000182;Name=paras_000182;gbkey=Gene;gene_biotype=protein_coding;locus_tag=paras_000182
CP125297	Protein Homology	CDS	203592	204584	.	-	0	ID=cds-paras_000182;Parent=gene-paras_000182;Name=extdb:paras_000182;gbkey=CDS;inference=COORDINATES: protein motif:HMM:NF024831.1%2CHMM:NF025072.1;locus_tag=paras_000182;product=glycosyltransferase;protein_id=extdb:paras_000182;transl_table=11
CP125297	.	gene	204581	205297	.	-	.	ID=gene-paras_000183;Name=paras_000183;gbkey=Gene;gene_biotype=protein_coding;locus_tag=paras_000183
CP125297	GeneMarkS-2+	CDS	204581	205297	.	-	0	ID=cds-paras_000183;Parent=gene-paras_000183;Name=extdb:paras_000183;gbkey=CDS;inference=COORDINATES: ab initio prediction:GeneMarkS-2+;locus_tag=paras_000183;product=hypothetical protein;protein_id=extdb:paras_000183;transl_table=11
CP125297	.	gene	205792	207177	.	-	.	ID=gene-paras_000184;Name=paras_000184;gbkey=Gene;gene_biotype=protein_coding;locus_tag=paras_000184
CP125297	Protein Homology	CDS	205792	207177	.	-	0	ID=cds-paras_000184;Parent=gene-paras_000184;Name=extdb:paras_000184;gbkey=CDS;inference=COORDINATES: protein motif:HMM:NF024832.1;locus_tag=paras_000184;product=lipopolysaccharide biosynthesis protein;protein_id=extdb:paras_000184;transl_table=11
CP125297	.	gene	207164	208411	.	-	.	ID=gene-paras_000185;Name=wecC;gbkey=Gene;gene=wecC;gene_biotype=protein_coding;locus_tag=paras_000185
CP125297	Protein Homology	CDS	207164	208411	.	-	0	ID=cds-paras_000185;Parent=gene-paras_000185;Name=extdb:paras_000185;gbkey=CDS;gene=wecC;inference=COORDINATES: similar to AA sequence:RefSeq:WP_012425952.1;locus_tag=paras_000185;product=UDP-N-acetyl-D-mannosamine dehydrogenase;protein_id=extdb:paras_000185;transl_table=11
CP125297	.	gene	208442	209602	.	-	.	ID=gene-paras_000186;Name=wecB;gbkey=Gene;gene=wecB;gene_biotype=protein_coding;locus_tag=paras_000186
CP125297	Protein Homology	CDS	208442	209602	.	-	0	ID=cds-paras_000186;Parent=gene-paras_000186;Name=extdb:paras_000186;gbkey=CDS;gene=wecB;inference=COORDINATES: similar to AA sequence:RefSeq:WP_007470187.1;locus_tag=paras_000186;product=UDP-N-acetylglucosamine 2-epimerase (non-hydrolyzing);protein_id=extdb:paras_000186;transl_table=11
CP125297	.	gene	209602	211857	.	-	.	ID=gene-paras_000187;Name=paras_000187;gbkey=Gene;gene_biotype=protein_coding;locus_tag=paras_000187
CP125297	Protein Homology	CDS	209602	211857	.	-	0	ID=cds-paras_000187;Parent=gene-paras_000187;Name=extdb:paras_000187;gbkey=CDS;inference=COORDINATES: similar to AA sequence:RefSeq:WP_012425953.1;locus_tag=paras_000187;product=polysaccharide biosynthesis tyrosine autokinase;protein_id=extdb:paras_000187;transl_table=11
CP125297	.	gene	211916	212368	.	-	.	ID=gene-paras_000188;Name=paras_000188;gbkey=Gene;gene_biotype=protein_coding;locus_tag=paras_000188
CP125297	Protein Homology	CDS	211916	212368	.	-	0	ID=cds-paras_000188;Parent=gene-paras_000188;Name=extdb:paras_000188;gbkey=CDS;inference=COORDINATES: protein motif:HMM:NF013607.1;locus_tag=paras_000188;product=low molecular weight phosphotyrosine protein phosphatase;protein_id=extdb:paras_000188;transl_table=11
CP125297	.	gene	212365	213462	.	-	.	ID=gene-paras_000189;Name=paras_000189;gbkey=Gene;gene_biotype=protein_coding;locus_tag=paras_000189
CP125297	Protein Homology	CDS	212365	213462	.	-	0	ID=cds-paras_000189;Parent=gene-paras_000189;Name=extdb:paras_000189;gbkey=CDS;inference=COORDINATES: similar to AA sequence:RefSeq:WP_009889334.1;locus_tag=paras_000189;product=polysaccharide biosynthesis/export family protein;protein_id=extdb:paras_000189;transl_table=11
CP125297	.	gene	213564	214943	.	-	.	ID=gene-paras_000190;Name=paras_000190;gbkey=Gene;gene_biotype=protein_coding;locus_tag=paras_000190
CP125297	Protein Homology	CDS	213564	214943	.	-	0	ID=cds-paras_000190;Parent=gene-paras_000190;Name=extdb:paras_000190;gbkey=CDS;inference=COORDINATES: similar to AA sequence:RefSeq:WP_008342527.1;locus_tag=paras_000190;product=undecaprenyl-phosphate glucose phosphotransferase;protein_id=extdb:paras_000190;transl_table=11
CP125297	.	gene	215072	216067	.	-	.	ID=gene-paras_000191;Name=paras_000191;gbkey=Gene;gene_biotype=protein_coding;locus_tag=paras_000191
CP125297	Protein Homology	CDS	215072	216067	.	-	0	ID=cds-paras_000191;Parent=gene-paras_000191;Name=extdb:paras_000191;gbkey=CDS;inference=COORDINATES: protein motif:HMM:NF024242.1;locus_tag=paras_000191;product=helix-turn-helix domain-containing protein;protein_id=extdb:paras_000191;transl_table=11
CP125297	.	gene	216573	217121	.	+	.	ID=gene-paras_000192;Name=rfbC;gbkey=Gene;gene=rfbC;gene_biotype=protein_coding;locus_tag=paras_000192
CP125297	Protein Homology	CDS	216573	217121	.	+	0	ID=cds-paras_000192;Parent=gene-paras_000192;Name=extdb:paras_000192;gbkey=CDS;gene=rfbC;inference=COORDINATES: similar to AA sequence:RefSeq:WP_004544228.1;locus_tag=paras_000192;product=dTDP-4-dehydrorhamnose 3%2C5-epimerase;protein_id=extdb:paras_000192;transl_table=11
CP125297	.	gene	217449	218345	.	+	.	ID=gene-paras_000193;Name=galU;gbkey=Gene;gene=galU;gene_biotype=protein_coding;locus_tag=paras_000193
CP125297	Protein Homology	CDS	217449	218345	.	+	0	ID=cds-paras_000193;Parent=gene-paras_000193;Name=extdb:paras_000193;gbkey=CDS;gene=galU;inference=COORDINATES: similar to AA sequence:RefSeq:WP_006026480.1;locus_tag=paras_000193;product=UTP--glucose-1-phosphate uridylyltransferase GalU;protein_id=extdb:paras_000193;transl_table=11
CP125297	.	pseudogene	218455	218916	.	-	.	ID=gene-paras_000194;Name=paras_000194;gbkey=Gene;gene_biotype=pseudogene;locus_tag=paras_000194;pseudo=true
CP125297	Protein Homology	CDS	218455	218916	.	-	0	ID=cds-paras_000194;Parent=gene-paras_000194;Note=incomplete%3B partial in the middle of a contig%3B missing N-terminus and C-terminus;gbkey=CDS;inference=COORDINATES: similar to AA sequence:RefSeq:WP_012402562.1;locus_tag=paras_000194;product=transposase;pseudo=true;transl_table=11
CP125297	.	gene	219047	220063	.	+	.	ID=gene-paras_000195;Name=paras_000195;gbkey=Gene;gene_biotype=protein_coding;locus_tag=paras_000195
CP125297	Protein Homology	CDS	219047	220063	.	+	0	ID=cds-paras_000195;Parent=gene-paras_000195;Name=extdb:paras_000195;gbkey=CDS;inference=COORDINATES: similar to AA sequence:RefSeq:WP_008955748.1;locus_tag=paras_000195;product=IS110 family transposase;protein_id=extdb:paras_000195;transl_table=11
CP125297	.	gene	220322	221335	.	+	.	ID=gene-paras_000196;Name=paras_000196;gbkey=Gene;gene_biotype=protein_coding;locus_tag=paras_000196
CP125297	Protein Homology	CDS	220322	221335	.	+	0	ID=cds-paras_000196;Parent=gene-paras_000196;Name=extdb:paras_000196;gbkey=CDS;inference=COORDINATES: similar to AA sequence:RefSeq:WP_007731325.1;locus_tag=paras_000196;product=IS110 family transposase;protein_id=extdb:paras_000196;transl_table=11
CP125297	.	gene	221712	222728	.	+	.	ID=gene-paras_000197;Name=paras_000197;gbkey=Gene;gene_biotype=protein_coding;locus_tag=paras_000197
CP125297	Protein Homology	CDS	221712	222728	.	+	0	ID=cds-paras_000197;Parent=gene-paras_000197;Name=extdb:paras_000197;gbkey=CDS;inference=COORDINATES: similar to AA sequence:RefSeq:WP_008342558.1;locus_tag=paras_000197;product=IS110 family transposase;protein_id=extdb:paras_000197;transl_table=11
CP125297	.	pseudogene	223066	223547	.	-	.	ID=gene-paras_000198;Name=paras_000198;gbkey=Gene;gene_biotype=pseudogene;locus_tag=paras_000198;pseudo=true
CP125297	Protein Homology	CDS	223066	223547	.	-	0	ID=cds-paras_000198;Parent=gene-paras_000198;Note=frameshifted%3B internal stop%3B incomplete%3B partial in the middle of a contig%3B missing C-terminus;gbkey=CDS;inference=COORDINATES: similar to AA sequence:RefSeq:WP_012402562.1;locus_tag=paras_000198;product=transposase;pseudo=true;transl_table=11
CP125297	.	gene	224393	225355	.	-	.	ID=gene-paras_000199;Name=paras_000199;gbkey=Gene;gene_biotype=protein_coding;locus_tag=paras_000199
CP125297	Protein Homology	CDS	224393	225355	.	-	0	ID=cds-paras_000199;Parent=gene-paras_000199;Name=extdb:paras_000199;gbkey=CDS;inference=COORDINATES: similar to AA sequence:RefSeq:WP_018314002.1;locus_tag=paras_000199;product=nucleotidyl transferase AbiEii/AbiGii toxin family protein;protein_id=extdb:paras_000199;transl_table=11
CP125297	.	gene	225352	226089	.	-	.	ID=gene-paras_000200;Name=paras_000200;gbkey=Gene;gene_biotype=protein_coding;locus_tag=paras_000200
CP125297	Protein Homology	CDS	225352	226089	.	-	0	ID=cds-paras_000200;Parent=gene-paras_000200;Name=extdb:paras_000200;gbkey=CDS;inference=COORDINATES: similar to AA sequence:RefSeq:WP_016725402.1;locus_tag=paras_000200;product=type IV toxin-antitoxin system AbiEi family antitoxin domain-containing protein;protein_id=extdb:paras_000200;transl_table=11
CP125297	.	gene	226292	226435	.	+	.	ID=gene-paras_000201;Name=paras_000201;gbkey=Gene;gene_biotype=protein_coding;locus_tag=paras_000201
CP125297	GeneMarkS-2+	CDS	226292	226435	.	+	0	ID=cds-paras_000201;Parent=gene-paras_000201;Name=extdb:paras_000201;gbkey=CDS;inference=COORDINATES: ab initio prediction:GeneMarkS-2+;locus_tag=paras_000201;product=hypothetical protein;protein_id=extdb:paras_000201;transl_table=11
CP125297	.	gene	227420	227650	.	+	.	ID=gene-paras_000202;Name=paras_000202;gbkey=Gene;gene_biotype=protein_coding;locus_tag=paras_000202
CP125297	Protein Homology	CDS	227420	227650	.	+	0	ID=cds-paras_000202;Parent=gene-paras_000202;Name=extdb:paras_000202;gbkey=CDS;inference=COORDINATES: similar to AA sequence:RefSeq:WP_007740399.1;locus_tag=paras_000202;product=hypothetical protein;protein_id=extdb:paras_000202;transl_table=11
CP125297	.	gene	228303	229142	.	+	.	ID=gene-paras_000203;Name=paras_000203;gbkey=Gene;gene_biotype=protein_coding;locus_tag=paras_000203
CP125297	Protein Homology	CDS	228303	229142	.	+	0	ID=cds-paras_000203;Parent=gene-paras_000203;Name=extdb:paras_000203;gbkey=CDS;inference=COORDINATES: similar to AA sequence:RefSeq:WP_014833954.1;locus_tag=paras_000203;product=hypothetical protein;protein_id=extdb:paras_000203;transl_table=11
CP125297	.	gene	229139	229789	.	-	.	ID=gene-paras_000204;Name=paras_000204;gbkey=Gene;gene_biotype=protein_coding;locus_tag=paras_000204
CP125297	Protein Homology	CDS	229139	229789	.	-	0	ID=cds-paras_000204;Parent=gene-paras_000204;Name=extdb:paras_000204;gbkey=CDS;inference=COORDINATES: similar to AA sequence:RefSeq:WP_014833955.1;locus_tag=paras_000204;product=hypothetical protein;protein_id=extdb:paras_000204;transl_table=11
CP125297	.	gene	229953	230972	.	+	.	ID=gene-paras_000205;Name=paras_000205;gbkey=Gene;gene_biotype=protein_coding;locus_tag=paras_000205
CP125297	Protein Homology	CDS	229953	230972	.	+	0	ID=cds-paras_000205;Parent=gene-paras_000205;Name=extdb:paras_000205;gbkey=CDS;inference=COORDINATES: similar to AA sequence:RefSeq:WP_018420491.1;locus_tag=paras_000205;product=IS110 family transposase;protein_id=extdb:paras_000205;transl_table=11
CP125297	.	gene	231395	232888	.	+	.	ID=gene-paras_000206;Name=paras_000206;gbkey=Gene;gene_biotype=protein_coding;locus_tag=paras_000206
CP125297	Protein Homology	CDS	231395	232888	.	+	0	ID=cds-paras_000206;Parent=gene-paras_000206;Name=extdb:paras_000206;gbkey=CDS;inference=COORDINATES: similar to AA sequence:RefSeq:WP_011488770.1;locus_tag=paras_000206;product=IS21 family transposase;protein_id=extdb:paras_000206;transl_table=11
CP125297	.	gene	232885	233718	.	+	.	ID=gene-paras_000207;Name=paras_000207;gbkey=Gene;gene_biotype=protein_coding;locus_tag=paras_000207
CP125297	Protein Homology	CDS	232885	233718	.	+	0	ID=cds-paras_000207;Parent=gene-paras_000207;Name=extdb:paras_000207;gbkey=CDS;inference=COORDINATES: similar to AA sequence:RefSeq:WP_014253299.1;locus_tag=paras_000207;product=ATP-binding protein;protein_id=extdb:paras_000207;transl_table=11
CP125297	.	gene	234491	236440	.	-	.	ID=gene-paras_000208;Name=paras_000208;gbkey=Gene;gene_biotype=protein_coding;locus_tag=paras_000208
CP125297	Protein Homology	CDS	234491	236440	.	-	0	ID=cds-paras_000208;Parent=gene-paras_000208;Name=extdb:paras_000208;gbkey=CDS;inference=COORDINATES: similar to AA sequence:RefSeq:WP_015876774.1;locus_tag=paras_000208;product=tetratricopeptide repeat protein;protein_id=extdb:paras_000208;transl_table=11
CP125297	.	gene	236822	237385	.	+	.	ID=gene-paras_000209;Name=paras_000209;gbkey=Gene;gene_biotype=protein_coding;locus_tag=paras_000209
CP125297	GeneMarkS-2+	CDS	236822	237385	.	+	0	ID=cds-paras_000209;Parent=gene-paras_000209;Name=extdb:paras_000209;gbkey=CDS;inference=COORDINATES: ab initio prediction:GeneMarkS-2+;locus_tag=paras_000209;product=hypothetical protein;protein_id=extdb:paras_000209;transl_table=11
CP125297	.	gene	237386	237733	.	+	.	ID=gene-paras_000210;Name=paras_000210;gbkey=Gene;gene_biotype=protein_coding;locus_tag=paras_000210
CP125297	Protein Homology	CDS	237386	237733	.	+	0	ID=cds-paras_000210;Parent=gene-paras_000210;Name=extdb:paras_000210;gbkey=CDS;inference=COORDINATES: protein motif:HMM:NF012722.1;locus_tag=paras_000210;product=hypothetical protein;protein_id=extdb:paras_000210;transl_table=11
CP125297	.	gene	237688	238653	.	+	.	ID=gene-paras_000211;Name=paras_000211;gbkey=Gene;gene_biotype=protein_coding;locus_tag=paras_000211
CP125297	Protein Homology	CDS	237688	238653	.	+	0	ID=cds-paras_000211;Parent=gene-paras_000211;Name=extdb:paras_000211;gbkey=CDS;inference=COORDINATES: protein motif:HMM:NF012301.1%2CHMM:NF014567.1;locus_tag=paras_000211;product=response regulator;protein_id=extdb:paras_000211;transl_table=11
CP125297	.	gene	238839	239165	.	-	.	ID=gene-paras_000212;Name=paras_000212;gbkey=Gene;gene_biotype=protein_coding;locus_tag=paras_000212
CP125297	Protein Homology	CDS	238839	239165	.	-	0	ID=cds-paras_000212;Parent=gene-paras_000212;Name=extdb:paras_000212;gbkey=CDS;inference=COORDINATES: similar to AA sequence:RefSeq:WP_018441947.1;locus_tag=paras_000212;product=killer protein;protein_id=extdb:paras_000212;transl_table=11
CP125297	.	gene	239176	239625	.	-	.	ID=gene-paras_000213;Name=paras_000213;gbkey=Gene;gene_biotype=protein_coding;locus_tag=paras_000213
CP125297	Protein Homology	CDS	239176	239625	.	-	0	ID=cds-paras_000213;Parent=gene-paras_000213;Name=extdb:paras_000213;gbkey=CDS;inference=COORDINATES: similar to AA sequence:RefSeq:WP_007745470.1;locus_tag=paras_000213;product=hypothetical protein;protein_id=extdb:paras_000213;transl_table=11
CP125297	.	gene	239625	240335	.	-	.	ID=gene-paras_000214;Name=paras_000214;gbkey=Gene;gene_biotype=protein_coding;locus_tag=paras_000214
CP125297	Protein Homology	CDS	239625	240335	.	-	0	ID=cds-paras_000214;Parent=gene-paras_000214;Name=extdb:paras_000214;gbkey=CDS;inference=COORDINATES: similar to AA sequence:RefSeq:WP_012406608.1;locus_tag=paras_000214;product=StbB;protein_id=extdb:paras_000214;transl_table=11
CP125297	.	gene	240404	242194	.	-	.	ID=gene-paras_000215;Name=paras_000215;gbkey=Gene;gene_biotype=protein_coding;locus_tag=paras_000215
CP125297	Protein Homology	CDS	240404	242194	.	-	0	ID=cds-paras_000215;Parent=gene-paras_000215;Name=extdb:paras_000215;gbkey=CDS;inference=COORDINATES: similar to AA sequence:RefSeq:WP_009771256.1;locus_tag=paras_000215;product=hypothetical protein;protein_id=extdb:paras_000215;transl_table=11
CP125297	.	gene	242191	243936	.	-	.	ID=gene-paras_000216;Name=paras_000216;gbkey=Gene;gene_biotype=protein_coding;locus_tag=paras_000216
CP125297	Protein Homology	CDS	242191	243936	.	-	0	ID=cds-paras_000216;Parent=gene-paras_000216;Name=extdb:paras_000216;gbkey=CDS;inference=COORDINATES: similar to AA sequence:RefSeq:WP_007738663.1;locus_tag=paras_000216;product=type IV secretory system conjugative DNA transfer family protein;protein_id=extdb:paras_000216;transl_table=11
CP125297	.	gene	243989	244342	.	-	.	ID=gene-paras_000217;Name=paras_000217;gbkey=Gene;gene_biotype=protein_coding;locus_tag=paras_000217
CP125297	Protein Homology	CDS	243989	244342	.	-	0	ID=cds-paras_000217;Parent=gene-paras_000217;Name=extdb:paras_000217;gbkey=CDS;inference=COORDINATES: similar to AA sequence:RefSeq:WP_009771258.1;locus_tag=paras_000217;product=hypothetical protein;protein_id=extdb:paras_000217;transl_table=11
CP125297	.	gene	244351	244587	.	-	.	ID=gene-paras_000218;Name=paras_000218;gbkey=Gene;gene_biotype=protein_coding;locus_tag=paras_000218
CP125297	Protein Homology	CDS	244351	244587	.	-	0	ID=cds-paras_000218;Parent=gene-paras_000218;Name=extdb:paras_000218;gbkey=CDS;inference=COORDINATES: similar to AA sequence:RefSeq:WP_007738667.1;locus_tag=paras_000218;product=DUF3717 domain-containing protein;protein_id=extdb:paras_000218;transl_table=11
CP125297	.	gene	244590	244847	.	-	.	ID=gene-paras_000219;Name=paras_000219;gbkey=Gene;gene_biotype=protein_coding;locus_tag=paras_000219
CP125297	Protein Homology	CDS	244590	244847	.	-	0	ID=cds-paras_000219;Parent=gene-paras_000219;Name=extdb:paras_000219;gbkey=CDS;inference=COORDINATES: similar to AA sequence:RefSeq:WP_007731438.1;locus_tag=paras_000219;product=hypothetical protein;protein_id=extdb:paras_000219;transl_table=11
CP125297	.	gene	244844	245881	.	-	.	ID=gene-paras_000220;Name=virB11;gbkey=Gene;gene=virB11;gene_biotype=protein_coding;locus_tag=paras_000220
CP125297	Protein Homology	CDS	244844	245881	.	-	0	ID=cds-paras_000220;Parent=gene-paras_000220;Name=extdb:paras_000220;gbkey=CDS;gene=virB11;inference=COORDINATES: similar to AA sequence:RefSeq:WP_015004624.1;locus_tag=paras_000220;product=P-type DNA transfer ATPase VirB11;protein_id=extdb:paras_000220;transl_table=11
CP125297	.	gene	245941	246579	.	-	.	ID=gene-paras_000221;Name=paras_000221;gbkey=Gene;gene_biotype=protein_coding;locus_tag=paras_000221
CP125297	GeneMarkS-2+	CDS	245941	246579	.	-	0	ID=cds-paras_000221;Parent=gene-paras_000221;Name=extdb:paras_000221;gbkey=CDS;inference=COORDINATES: ab initio prediction:GeneMarkS-2+;locus_tag=paras_000221;product=hypothetical protein;protein_id=extdb:paras_000221;transl_table=11
CP125297	.	gene	246599	247954	.	-	.	ID=gene-paras_000222;Name=paras_000222;gbkey=Gene;gene_biotype=protein_coding;locus_tag=paras_000222
CP125297	Protein Homology	CDS	246599	247954	.	-	0	ID=cds-paras_000222;Parent=gene-paras_000222;Name=extdb:paras_000222;gbkey=CDS;inference=COORDINATES: similar to AA sequence:RefSeq:WP_015004622.1;locus_tag=paras_000222;product=TrbI/VirB10 family protein;protein_id=extdb:paras_000222;transl_table=11
CP125297	.	gene	247972	248985	.	-	.	ID=gene-paras_000223;Name=paras_000223;gbkey=Gene;gene_biotype=protein_coding;locus_tag=paras_000223
CP125297	Protein Homology	CDS	247972	248985	.	-	0	ID=cds-paras_000223;Parent=gene-paras_000223;Name=extdb:paras_000223;gbkey=CDS;inference=COORDINATES: similar to AA sequence:RefSeq:WP_018441959.1;locus_tag=paras_000223;product=TrbG/VirB9 family P-type conjugative transfer protein;protein_id=extdb:paras_000223;transl_table=11
CP125297	.	gene	248883	249728	.	-	.	ID=gene-paras_000224;Name=paras_000224;gbkey=Gene;gene_biotype=protein_coding;locus_tag=paras_000224
CP125297	Protein Homology	CDS	248883	249728	.	-	0	ID=cds-paras_000224;Parent=gene-paras_000224;Name=extdb:paras_000224;gbkey=CDS;inference=COORDINATES: similar to AA sequence:RefSeq:WP_015004620.1;locus_tag=paras_000224;product=type IV secretion system protein;protein_id=extdb:paras_000224;transl_table=11
CP125297	.	gene	250040	250954	.	-	.	ID=gene-paras_000225;Name=paras_000225;gbkey=Gene;gene_biotype=protein_coding;locus_tag=paras_000225
CP125297	Protein Homology	CDS	250040	250954	.	-	0	ID=cds-paras_000225;Parent=gene-paras_000225;Name=extdb:paras_000225;gbkey=CDS;inference=COORDINATES: similar to AA sequence:RefSeq:WP_015004618.1;locus_tag=paras_000225;product=type IV secretion system protein;protein_id=extdb:paras_000225;transl_table=11
CP125297	.	gene	250981	251226	.	-	.	ID=gene-paras_000226;Name=paras_000226;gbkey=Gene;gene_biotype=protein_coding;locus_tag=paras_000226
CP125297	Protein Homology	CDS	250981	251226	.	-	0	ID=cds-paras_000226;Parent=gene-paras_000226;Name=extdb:paras_000226;gbkey=CDS;inference=COORDINATES: similar to AA sequence:RefSeq:WP_012406620.1;locus_tag=paras_000226;product=hypothetical protein;protein_id=extdb:paras_000226;transl_table=11
CP125297	.	gene	251216	251893	.	-	.	ID=gene-paras_000227;Name=paras_000227;gbkey=Gene;gene_biotype=protein_coding;locus_tag=paras_000227
CP125297	Protein Homology	CDS	251216	251893	.	-	0	ID=cds-paras_000227;Parent=gene-paras_000227;Name=extdb:paras_000227;gbkey=CDS;inference=COORDINATES: similar to AA sequence:RefSeq:WP_012406621.1;locus_tag=paras_000227;product=type VI secretion protein;protein_id=extdb:paras_000227;transl_table=11
CP125297	.	gene	251905	254478	.	-	.	ID=gene-paras_000228;Name=paras_000228;gbkey=Gene;gene_biotype=protein_coding;locus_tag=paras_000228
CP125297	Protein Homology	CDS	251905	254478	.	-	0	ID=cds-paras_000228;Parent=gene-paras_000228;Name=extdb:paras_000228;gbkey=CDS;inference=COORDINATES: similar to AA sequence:RefSeq:WP_012406622.1;locus_tag=paras_000228;product=transporter;protein_id=extdb:paras_000228;transl_table=11
CP125297	.	gene	254478	254915	.	-	.	ID=gene-paras_000229;Name=paras_000229;gbkey=Gene;gene_biotype=protein_coding;locus_tag=paras_000229
CP125297	Protein Homology	CDS	254478	254915	.	-	0	ID=cds-paras_000229;Parent=gene-paras_000229;Name=extdb:paras_000229;gbkey=CDS;inference=COORDINATES: similar to AA sequence:RefSeq:WP_012406623.1;locus_tag=paras_000229;product=VirB3 family type IV secretion system protein;protein_id=extdb:paras_000229;transl_table=11
CP125297	.	gene	254925	255275	.	-	.	ID=gene-paras_000230;Name=paras_000230;gbkey=Gene;gene_biotype=protein_coding;locus_tag=paras_000230
CP125297	Protein Homology	CDS	254925	255275	.	-	0	ID=cds-paras_000230;Parent=gene-paras_000230;Name=extdb:paras_000230;gbkey=CDS;inference=COORDINATES: similar to AA sequence:RefSeq:WP_012406624.1;locus_tag=paras_000230;product=hypothetical protein;protein_id=extdb:paras_000230;transl_table=11
CP125297	.	gene	255321	255983	.	-	.	ID=gene-paras_000231;Name=paras_000231;gbkey=Gene;gene_biotype=protein_coding;locus_tag=paras_000231
CP125297	Protein Homology	CDS	255321	255983	.	-	0	ID=cds-paras_000231;Parent=gene-paras_000231;Name=extdb:paras_000231;gbkey=CDS;inference=COORDINATES: similar to AA sequence:RefSeq:WP_012406625.1;locus_tag=paras_000231;product=lytic transglycosylase domain-containing protein;protein_id=extdb:paras_000231;transl_table=11
CP125297	.	gene	256114	256428	.	-	.	ID=gene-paras_000232;Name=paras_000232;gbkey=Gene;gene_biotype=protein_coding;locus_tag=paras_000232
CP125297	GeneMarkS-2+	CDS	256114	256428	.	-	0	ID=cds-paras_000232;Parent=gene-paras_000232;Name=extdb:paras_000232;gbkey=CDS;inference=COORDINATES: ab initio prediction:GeneMarkS-2+;locus_tag=paras_000232;product=hypothetical protein;protein_id=extdb:paras_000232;transl_table=11
CP125297	.	gene	256527	257315	.	-	.	ID=gene-paras_000233;Name=pxpA;gbkey=Gene;gene=pxpA;gene_biotype=protein_coding;locus_tag=paras_000233
CP125297	Protein Homology	CDS	256527	257315	.	-	0	ID=cds-paras_000233;Parent=gene-paras_000233;Name=extdb:paras_000233;gbkey=CDS;gene=pxpA;inference=COORDINATES: similar to AA sequence:RefSeq:WP_020566325.1;locus_tag=paras_000233;product=5-oxoprolinase subunit PxpA;protein_id=extdb:paras_000233;transl_table=11
CP125297	.	gene	257293	257550	.	-	.	ID=gene-paras_000234;Name=paras_000234;gbkey=Gene;gene_biotype=protein_coding;locus_tag=paras_000234
CP125297	GeneMarkS-2+	CDS	257293	257550	.	-	0	ID=cds-paras_000234;Parent=gene-paras_000234;Name=extdb:paras_000234;gbkey=CDS;inference=COORDINATES: ab initio prediction:GeneMarkS-2+;locus_tag=paras_000234;product=hypothetical protein;protein_id=extdb:paras_000234;transl_table=11
CP125297	.	gene	257547	258503	.	-	.	ID=gene-paras_000235;Name=dctP;gbkey=Gene;gene=dctP;gene_biotype=protein_coding;locus_tag=paras_000235
CP125297	Protein Homology	CDS	257547	258503	.	-	0	ID=cds-paras_000235;Parent=gene-paras_000235;Name=extdb:paras_000235;gbkey=CDS;gene=dctP;inference=COORDINATES: protein motif:HMM:NF015445.1;locus_tag=paras_000235;product=TRAP transporter substrate-binding protein DctP;protein_id=extdb:paras_000235;transl_table=11
CP125297	.	gene	258749	259792	.	-	.	ID=gene-paras_000236;Name=paras_000236;gbkey=Gene;gene_biotype=protein_coding;locus_tag=paras_000236
CP125297	Protein Homology	CDS	258749	259792	.	-	0	ID=cds-paras_000236;Parent=gene-paras_000236;Name=extdb:paras_000236;gbkey=CDS;inference=COORDINATES: protein motif:HMM:NF015437.1;locus_tag=paras_000236;product=autoinducer binding domain-containing protein;protein_id=extdb:paras_000236;transl_table=11
CP125297	.	gene	259789	262053	.	-	.	ID=gene-paras_000237;Name=paras_000237;gbkey=Gene;gene_biotype=protein_coding;locus_tag=paras_000237
CP125297	Protein Homology	CDS	259789	262053	.	-	0	ID=cds-paras_000237;Parent=gene-paras_000237;Name=extdb:paras_000237;gbkey=CDS;inference=COORDINATES: protein motif:HMM:NF012772.1%2CHMM:TIGR00254.1;locus_tag=paras_000237;product=EAL domain-containing protein;protein_id=extdb:paras_000237;transl_table=11
CP125297	.	gene	264956	265933	.	-	.	ID=gene-paras_000238;Name=paras_000238;gbkey=Gene;gene_biotype=protein_coding;locus_tag=paras_000238
CP125297	Protein Homology	CDS	264956	265933	.	-	0	ID=cds-paras_000238;Parent=gene-paras_000238;Name=extdb:paras_000238;gbkey=CDS;inference=COORDINATES: similar to AA sequence:RefSeq:WP_015004605.1;locus_tag=paras_000238;product=ParB/RepB/Spo0J family partition protein;protein_id=extdb:paras_000238;transl_table=11
CP125297	.	gene	265930	267141	.	-	.	ID=gene-paras_000239;Name=paras_000239;gbkey=Gene;gene_biotype=protein_coding;locus_tag=paras_000239
CP125297	Protein Homology	CDS	265930	267141	.	-	0	ID=cds-paras_000239;Parent=gene-paras_000239;Name=extdb:paras_000239;gbkey=CDS;inference=COORDINATES: similar to AA sequence:RefSeq:WP_012406636.1;locus_tag=paras_000239;product=ParA family protein;protein_id=extdb:paras_000239;transl_table=11
CP125297	.	gene	267797	269203	.	+	.	ID=gene-paras_000240;Name=paras_000240;gbkey=Gene;gene_biotype=protein_coding;locus_tag=paras_000240
CP125297	Protein Homology	CDS	267797	269203	.	+	0	ID=cds-paras_000240;Parent=gene-paras_000240;Name=extdb:paras_000240;gbkey=CDS;inference=COORDINATES: similar to AA sequence:RefSeq:WP_012406637.1;locus_tag=paras_000240;product=replication initiation protein;protein_id=extdb:paras_000240;transl_table=11
CP125297	.	gene	269384	269776	.	+	.	ID=gene-paras_000241;Name=paras_000241;gbkey=Gene;gene_biotype=protein_coding;locus_tag=paras_000241
CP125297	Protein Homology	CDS	269384	269776	.	+	0	ID=cds-paras_000241;Parent=gene-paras_000241;Name=extdb:paras_000241;gbkey=CDS;inference=COORDINATES: similar to AA sequence:RefSeq:WP_018420755.1;locus_tag=paras_000241;product=transposase;protein_id=extdb:paras_000241;transl_table=11
CP125297	.	gene	269773	270108	.	+	.	ID=gene-paras_000242;Name=tnpB;gbkey=Gene;gene=tnpB;gene_biotype=protein_coding;locus_tag=paras_000242
CP125297	Protein Homology	CDS	269773	270108	.	+	0	ID=cds-paras_000242;Parent=gene-paras_000242;Name=extdb:paras_000242;gbkey=CDS;gene=tnpB;inference=COORDINATES: protein motif:HMM:NF017528.1;locus_tag=paras_000242;product=IS66 family insertion sequence element accessory protein TnpB;protein_id=extdb:paras_000242;transl_table=11
CP125297	.	gene	270172	271737	.	+	.	ID=gene-paras_000243;Name=paras_000243;gbkey=Gene;gene_biotype=protein_coding;locus_tag=paras_000243
CP125297	Protein Homology	CDS	270172	271737	.	+	0	ID=cds-paras_000243;Parent=gene-paras_000243;Name=extdb:paras_000243;gbkey=CDS;inference=COORDINATES: similar to AA sequence:RefSeq:WP_007182619.1;locus_tag=paras_000243;product=IS66 family transposase;protein_id=extdb:paras_000243;transl_table=11
CP125297	.	gene	272085	272408	.	-	.	ID=gene-paras_000244;Name=paras_000244;gbkey=Gene;gene_biotype=protein_coding;locus_tag=paras_000244
CP125297	Protein Homology	CDS	272085	272408	.	-	0	ID=cds-paras_000244;Parent=gene-paras_000244;Name=extdb:paras_000244;gbkey=CDS;inference=COORDINATES: similar to AA sequence:RefSeq:WP_011205775.1;locus_tag=paras_000244;product=XRE family transcriptional regulator;protein_id=extdb:paras_000244;transl_table=11
CP125297	.	gene	273079	273180	.	-	.	ID=gene-paras_000245;Name=paras_000245;gbkey=Gene;gene_biotype=protein_coding;locus_tag=paras_000245
CP125297	Protein Homology	CDS	273079	273180	.	-	0	ID=cds-paras_000245;Parent=gene-paras_000245;Name=extdb:paras_000245;gbkey=CDS;inference=COORDINATES: protein motif:HMM:NF023926.1;locus_tag=paras_000245;product=DUF3717 domain-containing protein;protein_id=extdb:paras_000245;transl_table=11
CP125297	.	gene	273265	273573	.	-	.	ID=gene-paras_000246;Name=paras_000246;gbkey=Gene;gene_biotype=protein_coding;locus_tag=paras_000246
CP125297	Protein Homology	CDS	273265	273573	.	-	0	ID=cds-paras_000246;Parent=gene-paras_000246;Name=extdb:paras_000246;gbkey=CDS;inference=COORDINATES: similar to AA sequence:RefSeq:WP_009771281.1;locus_tag=paras_000246;product=hypothetical protein;protein_id=extdb:paras_000246;transl_table=11
CP125297	.	gene	273628	274455	.	-	.	ID=gene-paras_000247;Name=paras_000247;gbkey=Gene;gene_biotype=protein_coding;locus_tag=paras_000247
CP125297	Protein Homology	CDS	273628	274455	.	-	0	ID=cds-paras_000247;Parent=gene-paras_000247;Name=extdb:paras_000247;gbkey=CDS;inference=COORDINATES: similar to AA sequence:RefSeq:WP_007738703.1;locus_tag=paras_000247;product=DUF945 domain-containing protein;protein_id=extdb:paras_000247;transl_table=11
CP125297	.	gene	274508	274921	.	-	.	ID=gene-paras_000248;Name=paras_000248;gbkey=Gene;gene_biotype=protein_coding;locus_tag=paras_000248
CP125297	Protein Homology	CDS	274508	274921	.	-	0	ID=cds-paras_000248;Parent=gene-paras_000248;Name=extdb:paras_000248;gbkey=CDS;inference=COORDINATES: similar to AA sequence:RefSeq:WP_012406644.1;locus_tag=paras_000248;product=antirestriction protein;protein_id=extdb:paras_000248;transl_table=11
CP125297	.	gene	275147	277216	.	+	.	ID=gene-paras_000249;Name=paras_000249;gbkey=Gene;gene_biotype=protein_coding;locus_tag=paras_000249
CP125297	Protein Homology	CDS	275147	277216	.	+	0	ID=cds-paras_000249;Parent=gene-paras_000249;Name=extdb:paras_000249;gbkey=CDS;inference=COORDINATES: similar to AA sequence:RefSeq:WP_009771284.1;locus_tag=paras_000249;product=ParB/RepB/Spo0J family partition protein;protein_id=extdb:paras_000249;transl_table=11
CP125297	.	pseudogene	277539	278125	.	-	.	ID=gene-paras_000250;Name=paras_000250;gbkey=Gene;gene_biotype=pseudogene;locus_tag=paras_000250;pseudo=true
CP125297	Protein Homology	CDS	277539	278125	.	-	0	ID=cds-paras_000250;Parent=gene-paras_000250;Note=frameshifted%3B internal stop;gbkey=CDS;inference=COORDINATES: similar to AA sequence:RefSeq:WP_015004596.1;locus_tag=paras_000250;product=hypothetical protein;pseudo=true;transl_table=11
CP125297	.	pseudogene	278405	278660	.	+	.	ID=gene-paras_000251;Name=paras_000251;gbkey=Gene;gene_biotype=pseudogene;locus_tag=paras_000251;pseudo=true
CP125297	Protein Homology	CDS	278405	278660	.	+	0	ID=cds-paras_000251;Parent=gene-paras_000251;Note=frameshifted;gbkey=CDS;inference=COORDINATES: similar to AA sequence:RefSeq:WP_007738715.1;locus_tag=paras_000251;product=hypothetical protein;pseudo=true;transl_table=11
CP125297	.	gene	278663	279028	.	+	.	ID=gene-paras_000252;Name=mobC;gbkey=Gene;gene=mobC;gene_biotype=protein_coding;locus_tag=paras_000252
CP125297	Protein Homology	CDS	278663	279028	.	+	0	ID=cds-paras_000252;Parent=gene-paras_000252;Name=extdb:paras_000252;gbkey=CDS;gene=mobC;inference=COORDINATES: similar to AA sequence:RefSeq:WP_009771287.1;locus_tag=paras_000252;product=plasmid mobilization relaxosome protein MobC;protein_id=extdb:paras_000252;transl_table=11
CP125297	.	gene	279227	282319	.	+	.	ID=gene-paras_000253;Name=paras_000253;gbkey=Gene;gene_biotype=protein_coding;locus_tag=paras_000253
CP125297	Protein Homology	CDS	279227	282319	.	+	0	ID=cds-paras_000253;Parent=gene-paras_000253;Name=extdb:paras_000253;gbkey=CDS;inference=COORDINATES: similar to AA sequence:RefSeq:WP_007738717.1;locus_tag=paras_000253;product=relaxase/mobilization nuclease domain-containing protein;protein_id=extdb:paras_000253;transl_table=11
CP125297	.	gene	282343	282879	.	+	.	ID=gene-paras_000254;Name=paras_000254;gbkey=Gene;gene_biotype=protein_coding;locus_tag=paras_000254
CP125297	Protein Homology	CDS	282343	282879	.	+	0	ID=cds-paras_000254;Parent=gene-paras_000254;Name=extdb:paras_000254;gbkey=CDS;inference=COORDINATES: similar to AA sequence:RefSeq:WP_007738720.1;locus_tag=paras_000254;product=PH domain-containing protein;protein_id=extdb:paras_000254;transl_table=11
CP125297	.	gene	283253	283561	.	-	.	ID=gene-paras_000255;Name=paras_000255;gbkey=Gene;gene_biotype=protein_coding;locus_tag=paras_000255
CP125297	Protein Homology	CDS	283253	283561	.	-	0	ID=cds-paras_000255;Parent=gene-paras_000255;Name=extdb:paras_000255;gbkey=CDS;inference=COORDINATES: similar to AA sequence:RefSeq:WP_012406657.1;locus_tag=paras_000255;product=hypothetical protein;protein_id=extdb:paras_000255;transl_table=11
CP125297	.	gene	283892	284305	.	+	.	ID=gene-paras_000256;Name=paras_000256;gbkey=Gene;gene_biotype=protein_coding;locus_tag=paras_000256
CP125297	Protein Homology	CDS	283892	284305	.	+	0	ID=cds-paras_000256;Parent=gene-paras_000256;Name=extdb:paras_000256;gbkey=CDS;inference=COORDINATES: similar to AA sequence:RefSeq:WP_009770542.1;locus_tag=paras_000256;product=hypothetical protein;protein_id=extdb:paras_000256;transl_table=11
CP125297	.	gene	284365	284700	.	-	.	ID=gene-paras_000257;Name=paras_000257;gbkey=Gene;gene_biotype=protein_coding;locus_tag=paras_000257
CP125297	Protein Homology	CDS	284365	284700	.	-	0	ID=cds-paras_000257;Parent=gene-paras_000257;Name=extdb:paras_000257;gbkey=CDS;inference=COORDINATES: similar to AA sequence:RefSeq:WP_018432928.1;locus_tag=paras_000257;product=H-NS histone family protein;protein_id=extdb:paras_000257;transl_table=11
CP125297	.	gene	285210	286162	.	-	.	ID=gene-paras_000258;Name=paras_000258;gbkey=Gene;gene_biotype=protein_coding;locus_tag=paras_000258
CP125297	Protein Homology	CDS	285862	286162	.	-	0	ID=cds-paras_000258;Parent=gene-paras_000258;Name=extdb:paras_000258;Note=programmed frameshift;exception=ribosomal slippage;gbkey=CDS;inference=COORDINATES: similar to AA sequence:RefSeq:WP_007735937.1;locus_tag=paras_000258;product=IS5 family transposase;protein_id=extdb:paras_000258;transl_table=11
CP125297	Protein Homology	CDS	285210	285862	.	-	2	ID=cds-paras_000258;Parent=gene-paras_000258;Name=extdb:paras_000258;Note=programmed frameshift;exception=ribosomal slippage;gbkey=CDS;inference=COORDINATES: similar to AA sequence:RefSeq:WP_007735937.1;locus_tag=paras_000258;product=IS5 family transposase;protein_id=extdb:paras_000258;transl_table=11
CP125297	.	gene	286873	287178	.	+	.	ID=gene-paras_000259;Name=paras_000259;gbkey=Gene;gene_biotype=protein_coding;locus_tag=paras_000259
CP125297	GeneMarkS-2+	CDS	286873	287178	.	+	0	ID=cds-paras_000259;Parent=gene-paras_000259;Name=extdb:paras_000259;gbkey=CDS;inference=COORDINATES: ab initio prediction:GeneMarkS-2+;locus_tag=paras_000259;product=hypothetical protein;protein_id=extdb:paras_000259;transl_table=11
CP125297	.	gene	287276	291985	.	+	.	ID=gene-paras_000260;Name=paras_000260;gbkey=Gene;gene_biotype=protein_coding;locus_tag=paras_000260
CP125297	Protein Homology	CDS	287276	291985	.	+	0	ID=cds-paras_000260;Parent=gene-paras_000260;Name=extdb:paras_000260;gbkey=CDS;inference=COORDINATES: similar to AA sequence:RefSeq:WP_012177663.1;locus_tag=paras_000260;product=DUF3320 domain-containing protein;protein_id=extdb:paras_000260;transl_table=11
CP125297	.	gene	292973	294382	.	+	.	ID=gene-paras_000261;Name=paras_000261;gbkey=Gene;gene_biotype=protein_coding;locus_tag=paras_000261
CP125297	Protein Homology	CDS	292973	294382	.	+	0	ID=cds-paras_000261;Parent=gene-paras_000261;Name=extdb:paras_000261;gbkey=CDS;inference=COORDINATES: similar to AA sequence:RefSeq:WP_013211805.1;locus_tag=paras_000261;product=DUF2130 domain-containing protein;protein_id=extdb:paras_000261;transl_table=11
CP125297	.	gene	294418	295644	.	+	.	ID=gene-paras_000262;Name=paras_000262;gbkey=Gene;gene_biotype=protein_coding;locus_tag=paras_000262
CP125297	Protein Homology	CDS	294418	295644	.	+	0	ID=cds-paras_000262;Parent=gene-paras_000262;Name=extdb:paras_000262;gbkey=CDS;inference=COORDINATES: similar to AA sequence:RefSeq:WP_020832467.1;locus_tag=paras_000262;product=hypothetical protein;protein_id=extdb:paras_000262;transl_table=11
CP125297	.	gene	295655	297346	.	+	.	ID=gene-paras_000263;Name=paras_000263;gbkey=Gene;gene_biotype=protein_coding;locus_tag=paras_000263
CP125297	Protein Homology	CDS	295655	297346	.	+	0	ID=cds-paras_000263;Parent=gene-paras_000263;Name=extdb:paras_000263;gbkey=CDS;inference=COORDINATES: similar to AA sequence:RefSeq:WP_020371718.1;locus_tag=paras_000263;product=ATP-binding protein;protein_id=extdb:paras_000263;transl_table=11
CP125297	.	gene	297675	297953	.	+	.	ID=gene-paras_000264;Name=paras_000264;gbkey=Gene;gene_biotype=protein_coding;locus_tag=paras_000264
CP125297	Protein Homology	CDS	297675	297953	.	+	0	ID=cds-paras_000264;Parent=gene-paras_000264;Name=extdb:paras_000264;gbkey=CDS;inference=COORDINATES: similar to AA sequence:RefSeq:WP_006049832.1;locus_tag=paras_000264;product=HU family DNA-binding protein;protein_id=extdb:paras_000264;transl_table=11
CP125297	.	gene	298073	298342	.	-	.	ID=gene-paras_000265;Name=paras_000265;gbkey=Gene;gene_biotype=protein_coding;locus_tag=paras_000265
CP125297	Protein Homology	CDS	298073	298342	.	-	0	ID=cds-paras_000265;Parent=gene-paras_000265;Name=extdb:paras_000265;gbkey=CDS;inference=COORDINATES: similar to AA sequence:RefSeq:WP_007577590.1;locus_tag=paras_000265;product=DUF1488 family protein;protein_id=extdb:paras_000265;transl_table=11
CP125297	.	gene	298446	298742	.	-	.	ID=gene-paras_000266;Name=paras_000266;gbkey=Gene;gene_biotype=protein_coding;locus_tag=paras_000266
CP125297	Protein Homology	CDS	298446	298742	.	-	0	ID=cds-paras_000266;Parent=gene-paras_000266;Name=extdb:paras_000266;gbkey=CDS;inference=COORDINATES: similar to AA sequence:RefSeq:WP_012406679.1;locus_tag=paras_000266;product=type II toxin-antitoxin system RelE/ParE family toxin;protein_id=extdb:paras_000266;transl_table=11
CP125297	.	gene	298739	299197	.	-	.	ID=gene-paras_000267;Name=paras_000267;gbkey=Gene;gene_biotype=protein_coding;locus_tag=paras_000267
CP125297	Protein Homology	CDS	298739	299197	.	-	0	ID=cds-paras_000267;Parent=gene-paras_000267;Name=extdb:paras_000267;gbkey=CDS;inference=COORDINATES: similar to AA sequence:RefSeq:WP_012436530.1;locus_tag=paras_000267;product=hypothetical protein;protein_id=extdb:paras_000267;transl_table=11
CP125297	.	gene	299226	299504	.	-	.	ID=gene-paras_000268;Name=paras_000268;gbkey=Gene;gene_biotype=protein_coding;locus_tag=paras_000268
CP125297	Protein Homology	CDS	299226	299504	.	-	0	ID=cds-paras_000268;Parent=gene-paras_000268;Name=extdb:paras_000268;gbkey=CDS;inference=COORDINATES: similar to AA sequence:RefSeq:WP_012406681.1;locus_tag=paras_000268;product=hypothetical protein;protein_id=extdb:paras_000268;transl_table=11
CP125297	.	gene	299629	301311	.	-	.	ID=gene-paras_000269;Name=paras_000269;gbkey=Gene;gene_biotype=protein_coding;locus_tag=paras_000269
CP125297	Protein Homology	CDS	299629	301311	.	-	0	ID=cds-paras_000269;Parent=gene-paras_000269;Name=extdb:paras_000269;gbkey=CDS;inference=COORDINATES: similar to AA sequence:RefSeq:WP_013094643.1;locus_tag=paras_000269;product=site-specific integrase;protein_id=extdb:paras_000269;transl_table=11
CP125297	.	gene	301813	302853	.	-	.	ID=gene-paras_000270;Name=paras_000270;gbkey=Gene;gene_biotype=protein_coding;locus_tag=paras_000270
CP125297	Protein Homology	CDS	301813	302853	.	-	0	ID=cds-paras_000270;Parent=gene-paras_000270;Name=extdb:paras_000270;gbkey=CDS;inference=COORDINATES: protein motif:HMM:NF012354.1%2CHMM:NF015431.1;locus_tag=paras_000270;product=LysR family transcriptional regulator;protein_id=extdb:paras_000270;transl_table=11
CP125297	.	gene	303279	304487	.	-	.	ID=gene-paras_000271;Name=paras_000271;gbkey=Gene;gene_biotype=protein_coding;locus_tag=paras_000271
CP125297	Protein Homology	CDS	303279	304487	.	-	0	ID=cds-paras_000271;Parent=gene-paras_000271;Name=extdb:paras_000271;gbkey=CDS;inference=COORDINATES: similar to AA sequence:RefSeq:WP_006395078.1;locus_tag=paras_000271;product=aminotransferase class V-fold PLP-dependent enzyme;protein_id=extdb:paras_000271;transl_table=11
CP125297	.	gene	304830	306131	.	+	.	ID=gene-paras_000272;Name=paras_000272;gbkey=Gene;gene_biotype=protein_coding;locus_tag=paras_000272
CP125297	Protein Homology	CDS	304830	306131	.	+	0	ID=cds-paras_000272;Parent=gene-paras_000272;Name=extdb:paras_000272;gbkey=CDS;inference=COORDINATES: protein motif:HMM:NF019310.1;locus_tag=paras_000272;product=MFS transporter;protein_id=extdb:paras_000272;transl_table=11
CP125297	.	gene	306439	307002	.	+	.	ID=gene-paras_000273;Name=paras_000273;gbkey=Gene;gene_biotype=protein_coding;locus_tag=paras_000273
CP125297	Protein Homology	CDS	306439	307002	.	+	0	ID=cds-paras_000273;Parent=gene-paras_000273;Name=extdb:paras_000273;gbkey=CDS;inference=COORDINATES: protein motif:HMM:NF036686.1;locus_tag=paras_000273;product=Asp/Glu/hydantoin racemase;protein_id=extdb:paras_000273;transl_table=11
CP125297	.	gene	307184	309283	.	+	.	ID=gene-paras_000274;Name=paras_000274;gbkey=Gene;gene_biotype=protein_coding;locus_tag=paras_000274
CP125297	Protein Homology	CDS	307184	309283	.	+	0	ID=cds-paras_000274;Parent=gene-paras_000274;Name=extdb:paras_000274;gbkey=CDS;inference=COORDINATES: similar to AA sequence:RefSeq:WP_014765493.1;locus_tag=paras_000274;product=hydantoinase/oxoprolinase family protein;protein_id=extdb:paras_000274;transl_table=11
CP125297	.	gene	309286	310899	.	+	.	ID=gene-paras_000275;Name=paras_000275;gbkey=Gene;gene_biotype=protein_coding;locus_tag=paras_000275
CP125297	Protein Homology	CDS	309286	310899	.	+	0	ID=cds-paras_000275;Parent=gene-paras_000275;Name=extdb:paras_000275;gbkey=CDS;inference=COORDINATES: similar to AA sequence:RefSeq:WP_014765492.1;locus_tag=paras_000275;product=hydantoinase B/oxoprolinase family protein;protein_id=extdb:paras_000275;transl_table=11
CP125297	.	gene	310965	311351	.	+	.	ID=gene-paras_000276;Name=paras_000276;gbkey=Gene;gene_biotype=protein_coding;locus_tag=paras_000276
CP125297	Protein Homology	CDS	310965	311351	.	+	0	ID=cds-paras_000276;Parent=gene-paras_000276;Name=extdb:paras_000276;gbkey=CDS;inference=COORDINATES: similar to AA sequence:RefSeq:WP_014130021.1;locus_tag=paras_000276;product=RidA family protein;protein_id=extdb:paras_000276;transl_table=11
CP125297	.	gene	311605	312741	.	+	.	ID=gene-paras_000277;Name=paras_000277;gbkey=Gene;gene_biotype=protein_coding;locus_tag=paras_000277
CP125297	Protein Homology	CDS	311605	312741	.	+	0	ID=cds-paras_000277;Parent=gene-paras_000277;Name=extdb:paras_000277;gbkey=CDS;inference=COORDINATES: similar to AA sequence:RefSeq:WP_004540767.1;locus_tag=paras_000277;product=porin;protein_id=extdb:paras_000277;transl_table=11
CP125297	.	gene	312909	313637	.	+	.	ID=gene-paras_000278;Name=pxpB;gbkey=Gene;gene=pxpB;gene_biotype=protein_coding;locus_tag=paras_000278
CP125297	Protein Homology	CDS	312909	313637	.	+	0	ID=cds-paras_000278;Parent=gene-paras_000278;Name=extdb:paras_000278;gbkey=CDS;gene=pxpB;inference=COORDINATES: protein motif:HMM:NF014712.1;locus_tag=paras_000278;product=5-oxoprolinase subunit PxpB;protein_id=extdb:paras_000278;transl_table=11
CP125297	.	gene	313634	314626	.	+	.	ID=gene-paras_000279;Name=paras_000279;gbkey=Gene;gene_biotype=protein_coding;locus_tag=paras_000279
CP125297	Protein Homology	CDS	313634	314626	.	+	0	ID=cds-paras_000279;Parent=gene-paras_000279;Name=extdb:paras_000279;gbkey=CDS;inference=COORDINATES: protein motif:HMM:TIGR00724.1;locus_tag=paras_000279;product=biotin-dependent carboxyltransferase family protein;protein_id=extdb:paras_000279;transl_table=11
CP125297	.	gene	314717	315199	.	+	.	ID=gene-paras_000280;Name=accB;gbkey=Gene;gene=accB;gene_biotype=protein_coding;locus_tag=paras_000280
CP125297	Protein Homology	CDS	314717	315199	.	+	0	ID=cds-paras_000280;Parent=gene-paras_000280;Name=extdb:paras_000280;gbkey=CDS;gene=accB;inference=COORDINATES: protein motif:HMM:TIGR00531.1;locus_tag=paras_000280;product=acetyl-CoA carboxylase biotin carboxyl carrier protein;protein_id=extdb:paras_000280;transl_table=11
CP125297	.	gene	315192	316556	.	+	.	ID=gene-paras_000281;Name=accC;gbkey=Gene;gene=accC;gene_biotype=protein_coding;locus_tag=paras_000281
CP125297	Protein Homology	CDS	315192	316556	.	+	0	ID=cds-paras_000281;Parent=gene-paras_000281;Name=extdb:paras_000281;gbkey=CDS;gene=accC;inference=COORDINATES: similar to AA sequence:RefSeq:WP_020651992.1;locus_tag=paras_000281;product=acetyl-CoA carboxylase biotin carboxylase subunit;protein_id=extdb:paras_000281;transl_table=11
CP125297	.	gene	316553	316978	.	+	.	ID=gene-paras_000282;Name=paras_000282;gbkey=Gene;gene_biotype=protein_coding;locus_tag=paras_000282
CP125297	GeneMarkS-2+	CDS	316553	316978	.	+	0	ID=cds-paras_000282;Parent=gene-paras_000282;Name=extdb:paras_000282;gbkey=CDS;inference=COORDINATES: ab initio prediction:GeneMarkS-2+;locus_tag=paras_000282;product=hypothetical protein;protein_id=extdb:paras_000282;transl_table=11
CP125297	.	pseudogene	317007	317755	.	+	.	ID=gene-paras_000283;Name=pxpA;gbkey=Gene;gene=pxpA;gene_biotype=pseudogene;locus_tag=paras_000283;pseudo=true
CP125297	Protein Homology	CDS	317007	317755	.	+	0	ID=cds-paras_000283;Parent=gene-paras_000283;Note=frameshifted;gbkey=CDS;gene=pxpA;inference=COORDINATES: similar to AA sequence:RefSeq:WP_014192594.1;locus_tag=paras_000283;product=5-oxoprolinase subunit PxpA;pseudo=true;transl_table=11
CP125297	.	gene	317900	318823	.	-	.	ID=gene-paras_000284;Name=paras_000284;gbkey=Gene;gene_biotype=protein_coding;locus_tag=paras_000284
CP125297	Protein Homology	CDS	317900	318823	.	-	0	ID=cds-paras_000284;Parent=gene-paras_000284;Name=extdb:paras_000284;gbkey=CDS;inference=COORDINATES: protein motif:HMM:NF012354.1%2CHMM:NF015431.1;locus_tag=paras_000284;product=LysR family transcriptional regulator;protein_id=extdb:paras_000284;transl_table=11
CP125297	.	gene	319201	320133	.	+	.	ID=gene-paras_000285;Name=paras_000285;gbkey=Gene;gene_biotype=protein_coding;locus_tag=paras_000285
CP125297	Protein Homology	CDS	319201	320133	.	+	0	ID=cds-paras_000285;Parent=gene-paras_000285;Name=extdb:paras_000285;gbkey=CDS;inference=COORDINATES: protein motif:HMM:NF012512.1;locus_tag=paras_000285;product=PLP-dependent lyase/thiolase;protein_id=extdb:paras_000285;transl_table=11
CP125297	.	gene	320238	321332	.	+	.	ID=gene-paras_000286;Name=paras_000286;gbkey=Gene;gene_biotype=protein_coding;locus_tag=paras_000286
CP125297	Protein Homology	CDS	320238	321332	.	+	0	ID=cds-paras_000286;Parent=gene-paras_000286;Name=extdb:paras_000286;gbkey=CDS;inference=COORDINATES: similar to AA sequence:RefSeq:WP_003595453.1;locus_tag=paras_000286;product=ABC transporter ATP-binding protein;protein_id=extdb:paras_000286;transl_table=11
CP125297	.	gene	321334	322200	.	+	.	ID=gene-paras_000287;Name=paras_000287;gbkey=Gene;gene_biotype=protein_coding;locus_tag=paras_000287
CP125297	Protein Homology	CDS	321334	322200	.	+	0	ID=cds-paras_000287;Parent=gene-paras_000287;Name=extdb:paras_000287;gbkey=CDS;inference=COORDINATES: similar to AA sequence:RefSeq:WP_017263472.1;locus_tag=paras_000287;product=ABC transporter permease;protein_id=extdb:paras_000287;transl_table=11
CP125297	.	gene	322203	323054	.	+	.	ID=gene-paras_000288;Name=paras_000288;gbkey=Gene;gene_biotype=protein_coding;locus_tag=paras_000288
CP125297	Protein Homology	CDS	322203	323054	.	+	0	ID=cds-paras_000288;Parent=gene-paras_000288;Name=extdb:paras_000288;gbkey=CDS;inference=COORDINATES: similar to AA sequence:RefSeq:WP_017277294.1;locus_tag=paras_000288;product=ABC transporter permease;protein_id=extdb:paras_000288;transl_table=11
CP125297	.	gene	323064	324122	.	+	.	ID=gene-paras_000289;Name=paras_000289;gbkey=Gene;gene_biotype=protein_coding;locus_tag=paras_000289
CP125297	Protein Homology	CDS	323064	324122	.	+	0	ID=cds-paras_000289;Parent=gene-paras_000289;Name=extdb:paras_000289;gbkey=CDS;inference=COORDINATES: protein motif:HMM:NF024808.1;locus_tag=paras_000289;product=extracellular solute-binding protein;protein_id=extdb:paras_000289;transl_table=11
CP125297	.	gene	324152	324949	.	+	.	ID=gene-paras_000290;Name=paras_000290;gbkey=Gene;gene_biotype=protein_coding;locus_tag=paras_000290
CP125297	Protein Homology	CDS	324152	324949	.	+	0	ID=cds-paras_000290;Parent=gene-paras_000290;Name=extdb:paras_000290;gbkey=CDS;inference=COORDINATES: similar to AA sequence:RefSeq:WP_009711055.1;locus_tag=paras_000290;product=putative hydro-lyase;protein_id=extdb:paras_000290;transl_table=11
CP125297	.	gene	325026	326222	.	+	.	ID=gene-paras_000291;Name=paras_000291;gbkey=Gene;gene_biotype=protein_coding;locus_tag=paras_000291
CP125297	Protein Homology	CDS	325026	326222	.	+	0	ID=cds-paras_000291;Parent=gene-paras_000291;Name=extdb:paras_000291;gbkey=CDS;inference=COORDINATES: similar to AA sequence:RefSeq:WP_010660289.1;locus_tag=paras_000291;product=aminopeptidase P family protein;protein_id=extdb:paras_000291;transl_table=11
CP125297	.	gene	326436	327557	.	+	.	ID=gene-paras_000292;Name=paras_000292;gbkey=Gene;gene_biotype=protein_coding;locus_tag=paras_000292
CP125297	Protein Homology	CDS	326436	327557	.	+	0	ID=cds-paras_000292;Parent=gene-paras_000292;Name=extdb:paras_000292;gbkey=CDS;inference=COORDINATES: similar to AA sequence:RefSeq:WP_017348932.1;locus_tag=paras_000292;product=ornithine cyclodeaminase;protein_id=extdb:paras_000292;transl_table=11
CP125297	.	gene	328863	330218	.	+	.	ID=gene-paras_000293;Name=dsdA;gbkey=Gene;gene=dsdA;gene_biotype=protein_coding;locus_tag=paras_000293
CP125297	Protein Homology	CDS	328863	330218	.	+	0	ID=cds-paras_000293;Parent=gene-paras_000293;Name=extdb:paras_000293;gbkey=CDS;gene=dsdA;inference=COORDINATES: similar to AA sequence:RefSeq:WP_011136195.1;locus_tag=paras_000293;product=D-serine ammonia-lyase;protein_id=extdb:paras_000293;transl_table=11
CP125297	.	gene	330294	331235	.	+	.	ID=gene-paras_000294;Name=dsdC;gbkey=Gene;gene=dsdC;gene_biotype=protein_coding;locus_tag=paras_000294
CP125297	Protein Homology	CDS	330294	331235	.	+	0	ID=cds-paras_000294;Parent=gene-paras_000294;Name=extdb:paras_000294;gbkey=CDS;gene=dsdC;inference=COORDINATES: similar to AA sequence:RefSeq:WP_003438430.1;locus_tag=paras_000294;product=DNA-binding transcriptional regulator DsdC;protein_id=extdb:paras_000294;transl_table=11
CP125297	.	gene	331382	332881	.	-	.	ID=gene-paras_000295;Name=paras_000295;gbkey=Gene;gene_biotype=protein_coding;locus_tag=paras_000295
CP125297	Protein Homology	CDS	331382	332881	.	-	0	ID=cds-paras_000295;Parent=gene-paras_000295;Name=extdb:paras_000295;gbkey=CDS;inference=COORDINATES: similar to AA sequence:RefSeq:WP_015004498.1;locus_tag=paras_000295;product=aldehyde dehydrogenase;protein_id=extdb:paras_000295;transl_table=11
CP125297	.	gene	332909	333820	.	-	.	ID=gene-paras_000296;Name=paras_000296;gbkey=Gene;gene_biotype=protein_coding;locus_tag=paras_000296
CP125297	Protein Homology	CDS	332909	333820	.	-	0	ID=cds-paras_000296;Parent=gene-paras_000296;Name=extdb:paras_000296;gbkey=CDS;inference=COORDINATES: similar to AA sequence:RefSeq:WP_015004497.1;locus_tag=paras_000296;product=dihydrodipicolinate synthase family protein;protein_id=extdb:paras_000296;transl_table=11
CP125297	.	gene	334218	335123	.	-	.	ID=gene-paras_000297;Name=paras_000297;gbkey=Gene;gene_biotype=protein_coding;locus_tag=paras_000297
CP125297	Protein Homology	CDS	334218	335123	.	-	0	ID=cds-paras_000297;Parent=gene-paras_000297;Name=extdb:paras_000297;gbkey=CDS;inference=COORDINATES: similar to AA sequence:RefSeq:WP_015004496.1;locus_tag=paras_000297;product=LysR family transcriptional regulator;protein_id=extdb:paras_000297;transl_table=11
CP125297	.	gene	335346	336278	.	+	.	ID=gene-paras_000298;Name=paras_000298;gbkey=Gene;gene_biotype=protein_coding;locus_tag=paras_000298
CP125297	Protein Homology	CDS	335346	336278	.	+	0	ID=cds-paras_000298;Parent=gene-paras_000298;Name=extdb:paras_000298;gbkey=CDS;inference=COORDINATES: similar to AA sequence:RefSeq:WP_015004495.1;locus_tag=paras_000298;product=3-hydroxyacyl-CoA dehydrogenase;protein_id=extdb:paras_000298;transl_table=11
CP125297	.	gene	336302	337591	.	+	.	ID=gene-paras_000299;Name=paras_000299;gbkey=Gene;gene_biotype=protein_coding;locus_tag=paras_000299
CP125297	Protein Homology	CDS	336302	337591	.	+	0	ID=cds-paras_000299;Parent=gene-paras_000299;Name=extdb:paras_000299;gbkey=CDS;inference=COORDINATES: similar to AA sequence:RefSeq:WP_018438806.1;locus_tag=paras_000299;product=FAD-dependent oxidoreductase;protein_id=extdb:paras_000299;transl_table=11
CP125297	.	gene	337622	338653	.	+	.	ID=gene-paras_000300;Name=paras_000300;gbkey=Gene;gene_biotype=protein_coding;locus_tag=paras_000300
CP125297	Protein Homology	CDS	337622	338653	.	+	0	ID=cds-paras_000300;Parent=gene-paras_000300;Name=extdb:paras_000300;gbkey=CDS;inference=COORDINATES: similar to AA sequence:RefSeq:WP_015004493.1;locus_tag=paras_000300;product=proline racemase family protein;protein_id=extdb:paras_000300;transl_table=11
CP125297	.	gene	338708	340003	.	+	.	ID=gene-paras_000301;Name=paras_000301;gbkey=Gene;gene_biotype=protein_coding;locus_tag=paras_000301
CP125297	Protein Homology	CDS	338708	340003	.	+	0	ID=cds-paras_000301;Parent=gene-paras_000301;Name=extdb:paras_000301;gbkey=CDS;inference=COORDINATES: similar to AA sequence:RefSeq:WP_007877683.1;locus_tag=paras_000301;product=MFS transporter;protein_id=extdb:paras_000301;transl_table=11
CP125297	.	gene	340031	341275	.	+	.	ID=gene-paras_000302;Name=paras_000302;gbkey=Gene;gene_biotype=protein_coding;locus_tag=paras_000302
CP125297	Protein Homology	CDS	340031	341275	.	+	0	ID=cds-paras_000302;Parent=gene-paras_000302;Name=extdb:paras_000302;gbkey=CDS;inference=COORDINATES: similar to AA sequence:RefSeq:WP_012493164.1;locus_tag=paras_000302;product=amidohydrolase family protein;protein_id=extdb:paras_000302;transl_table=11
CP125297	.	gene	341353	341880	.	+	.	ID=gene-paras_000303;Name=paras_000303;gbkey=Gene;gene_biotype=protein_coding;locus_tag=paras_000303
CP125297	Protein Homology	CDS	341353	341880	.	+	0	ID=cds-paras_000303;Parent=gene-paras_000303;Name=extdb:paras_000303;gbkey=CDS;inference=COORDINATES: similar to AA sequence:RefSeq:WP_015004492.1;locus_tag=paras_000303;product=cupin domain-containing protein;protein_id=extdb:paras_000303;transl_table=11
CP125297	.	gene	341877	342656	.	+	.	ID=gene-paras_000304;Name=paras_000304;gbkey=Gene;gene_biotype=protein_coding;locus_tag=paras_000304
CP125297	Protein Homology	CDS	341877	342656	.	+	0	ID=cds-paras_000304;Parent=gene-paras_000304;Name=extdb:paras_000304;gbkey=CDS;inference=COORDINATES: similar to AA sequence:RefSeq:WP_015004491.1;locus_tag=paras_000304;product=alpha/beta fold hydrolase;protein_id=extdb:paras_000304;transl_table=11
CP125297	.	gene	342653	343459	.	+	.	ID=gene-paras_000305;Name=paras_000305;gbkey=Gene;gene_biotype=protein_coding;locus_tag=paras_000305
CP125297	Protein Homology	CDS	342653	343459	.	+	0	ID=cds-paras_000305;Parent=gene-paras_000305;Name=extdb:paras_000305;gbkey=CDS;inference=COORDINATES: similar to AA sequence:RefSeq:WP_015004490.1;locus_tag=paras_000305;product=aspartate dehydrogenase;protein_id=extdb:paras_000305;transl_table=11
CP125297	.	gene	343714	344886	.	+	.	ID=gene-paras_000306;Name=paras_000306;gbkey=Gene;gene_biotype=protein_coding;locus_tag=paras_000306
CP125297	Protein Homology	CDS	343714	344886	.	+	0	ID=cds-paras_000306;Parent=gene-paras_000306;Name=extdb:paras_000306;gbkey=CDS;inference=COORDINATES: similar to AA sequence:RefSeq:WP_012405313.1;locus_tag=paras_000306;product=porin;protein_id=extdb:paras_000306;transl_table=11
CP125297	.	gene	345058	346209	.	+	.	ID=gene-paras_000307;Name=paras_000307;gbkey=Gene;gene_biotype=protein_coding;locus_tag=paras_000307
CP125297	Protein Homology	CDS	345058	346209	.	+	0	ID=cds-paras_000307;Parent=gene-paras_000307;Name=extdb:paras_000307;gbkey=CDS;inference=COORDINATES: similar to AA sequence:RefSeq:WP_015004485.1;locus_tag=paras_000307;product=branched-chain amino acid ABC transporter substrate-binding protein;protein_id=extdb:paras_000307;transl_table=11
CP125297	.	pseudogene	346729	347263	.	+	.	ID=gene-paras_000308;Name=paras_000308;gbkey=Gene;gene_biotype=pseudogene;locus_tag=paras_000308;pseudo=true
CP125297	Protein Homology	CDS	346729	347263	.	+	0	ID=cds-paras_000308;Parent=gene-paras_000308;Note=frameshifted;gbkey=CDS;inference=COORDINATES: similar to AA sequence:RefSeq:WP_015004418.1;locus_tag=paras_000308;product=SDR family NAD(P)-dependent oxidoreductase;pseudo=true;transl_table=11
CP125297	.	gene	347537	348673	.	+	.	ID=gene-paras_000309;Name=paras_000309;gbkey=Gene;gene_biotype=protein_coding;locus_tag=paras_000309
CP125297	Protein Homology	CDS	347537	348673	.	+	0	ID=cds-paras_000309;Parent=gene-paras_000309;Name=extdb:paras_000309;gbkey=CDS;inference=COORDINATES: similar to AA sequence:RefSeq:WP_008919977.1;locus_tag=paras_000309;product=branched-chain amino acid ABC transporter substrate-binding protein;protein_id=extdb:paras_000309;transl_table=11
CP125297	.	gene	348678	349154	.	-	.	ID=gene-paras_000310;Name=paras_000310;gbkey=Gene;gene_biotype=protein_coding;locus_tag=paras_000310
CP125297	Protein Homology	CDS	348678	349154	.	-	0	ID=cds-paras_000310;Parent=gene-paras_000310;Name=extdb:paras_000310;gbkey=CDS;inference=COORDINATES: similar to AA sequence:RefSeq:WP_008919978.1;locus_tag=paras_000310;product=Lrp/AsnC family transcriptional regulator;protein_id=extdb:paras_000310;transl_table=11
CP125297	.	gene	349276	350439	.	+	.	ID=gene-paras_000311;Name=paras_000311;gbkey=Gene;gene_biotype=protein_coding;locus_tag=paras_000311
CP125297	Protein Homology	CDS	349276	350439	.	+	0	ID=cds-paras_000311;Parent=gene-paras_000311;Name=extdb:paras_000311;gbkey=CDS;inference=COORDINATES: similar to AA sequence:RefSeq:WP_018436483.1;locus_tag=paras_000311;product=amidohydrolase;protein_id=extdb:paras_000311;transl_table=11
CP125297	.	gene	350587	351816	.	+	.	ID=gene-paras_000312;Name=paras_000312;gbkey=Gene;gene_biotype=protein_coding;locus_tag=paras_000312
CP125297	Protein Homology	CDS	350587	351816	.	+	0	ID=cds-paras_000312;Parent=gene-paras_000312;Name=extdb:paras_000312;gbkey=CDS;inference=COORDINATES: similar to AA sequence:RefSeq:WP_015004390.1;locus_tag=paras_000312;product=diaminopropionate ammonia-lyase;protein_id=extdb:paras_000312;transl_table=11
CP125297	.	gene	351937	353571	.	+	.	ID=gene-paras_000313;Name=paras_000313;gbkey=Gene;gene_biotype=protein_coding;locus_tag=paras_000313
CP125297	Protein Homology	CDS	351937	353571	.	+	0	ID=cds-paras_000313;Parent=gene-paras_000313;Name=extdb:paras_000313;gbkey=CDS;inference=COORDINATES: similar to AA sequence:RefSeq:WP_006400506.1;locus_tag=paras_000313;product=APC family permease;protein_id=extdb:paras_000313;transl_table=11
CP125297	.	gene	353690	354595	.	-	.	ID=gene-paras_000314;Name=paras_000314;gbkey=Gene;gene_biotype=protein_coding;locus_tag=paras_000314
CP125297	Protein Homology	CDS	353690	354595	.	-	0	ID=cds-paras_000314;Parent=gene-paras_000314;Name=extdb:paras_000314;gbkey=CDS;inference=COORDINATES: similar to AA sequence:RefSeq:WP_012406049.1;locus_tag=paras_000314;product=GntR family transcriptional regulator;protein_id=extdb:paras_000314;transl_table=11
CP125297	.	gene	354649	357273	.	-	.	ID=gene-paras_000315;Name=acnA;gbkey=Gene;gene=acnA;gene_biotype=protein_coding;locus_tag=paras_000315
CP125297	Protein Homology	CDS	354649	357273	.	-	0	ID=cds-paras_000315;Parent=gene-paras_000315;Name=extdb:paras_000315;gbkey=CDS;gene=acnA;inference=COORDINATES: similar to AA sequence:RefSeq:WP_012406048.1;locus_tag=paras_000315;product=aconitate hydratase AcnA;protein_id=extdb:paras_000315;transl_table=11
CP125297	.	gene	357533	358594	.	+	.	ID=gene-paras_000316;Name=paras_000316;gbkey=Gene;gene_biotype=protein_coding;locus_tag=paras_000316
CP125297	Protein Homology	CDS	357533	358594	.	+	0	ID=cds-paras_000316;Parent=gene-paras_000316;Name=extdb:paras_000316;gbkey=CDS;inference=COORDINATES: similar to AA sequence:RefSeq:WP_009912298.1;locus_tag=paras_000316;product=lactonase family protein;protein_id=extdb:paras_000316;transl_table=11
CP125297	.	gene	358650	359984	.	+	.	ID=gene-paras_000317;Name=paras_000317;gbkey=Gene;gene_biotype=protein_coding;locus_tag=paras_000317
CP125297	Protein Homology	CDS	358650	359984	.	+	0	ID=cds-paras_000317;Parent=gene-paras_000317;Name=extdb:paras_000317;gbkey=CDS;inference=COORDINATES: similar to AA sequence:RefSeq:WP_012406046.1;locus_tag=paras_000317;product=MFS transporter;protein_id=extdb:paras_000317;transl_table=11
CP125297	.	pseudogene	360077	361290	.	+	.	ID=gene-paras_000318;Name=paras_000318;gbkey=Gene;gene_biotype=pseudogene;locus_tag=paras_000318;pseudo=true
CP125297	Protein Homology	CDS	360077	361290	.	+	0	ID=cds-paras_000318;Parent=gene-paras_000318;Note=frameshifted;gbkey=CDS;inference=COORDINATES: similar to AA sequence:RefSeq:WP_018433228.1;locus_tag=paras_000318;product=porin;pseudo=true;transl_table=11
CP125297	.	gene	361876	362610	.	+	.	ID=gene-paras_000319;Name=paras_000319;gbkey=Gene;gene_biotype=protein_coding;locus_tag=paras_000319
CP125297	Protein Homology	CDS	361876	362610	.	+	0	ID=cds-paras_000319;Parent=gene-paras_000319;Name=extdb:paras_000319;gbkey=CDS;inference=COORDINATES: similar to AA sequence:RefSeq:WP_014972462.1;locus_tag=paras_000319;product=transporter substrate-binding domain-containing protein;protein_id=extdb:paras_000319;transl_table=11
CP125297	.	gene	362642	362935	.	+	.	ID=gene-paras_000320;Name=paras_000320;gbkey=Gene;gene_biotype=protein_coding;locus_tag=paras_000320
CP125297	Protein Homology	CDS	362642	362935	.	+	0	ID=cds-paras_000320;Parent=gene-paras_000320;Name=extdb:paras_000320;gbkey=CDS;inference=COORDINATES: similar to AA sequence:RefSeq:WP_014726186.1;locus_tag=paras_000320;product=antibiotic biosynthesis monooxygenase;protein_id=extdb:paras_000320;transl_table=11
CP125297	.	gene	363317	364654	.	-	.	ID=gene-paras_000321;Name=dctA;gbkey=Gene;gene=dctA;gene_biotype=protein_coding;locus_tag=paras_000321
CP125297	Protein Homology	CDS	363317	364654	.	-	0	ID=cds-paras_000321;Parent=gene-paras_000321;Name=extdb:paras_000321;gbkey=CDS;gene=dctA;inference=COORDINATES: similar to AA sequence:RefSeq:WP_012633118.1;locus_tag=paras_000321;product=C4-dicarboxylate transporter DctA;protein_id=extdb:paras_000321;transl_table=11
CP125297	.	gene	364749	365411	.	-	.	ID=gene-paras_000322;Name=paras_000322;gbkey=Gene;gene_biotype=protein_coding;locus_tag=paras_000322
CP125297	Protein Homology	CDS	364749	365411	.	-	0	ID=cds-paras_000322;Parent=gene-paras_000322;Name=extdb:paras_000322;gbkey=CDS;inference=COORDINATES: similar to AA sequence:RefSeq:WP_014496914.1;locus_tag=paras_000322;product=ABC transporter substrate-binding protein;protein_id=extdb:paras_000322;transl_table=11
CP125297	.	gene	365605	366546	.	+	.	ID=gene-paras_000323;Name=paras_000323;gbkey=Gene;gene_biotype=protein_coding;locus_tag=paras_000323
CP125297	Protein Homology	CDS	365605	366546	.	+	0	ID=cds-paras_000323;Parent=gene-paras_000323;Name=extdb:paras_000323;gbkey=CDS;inference=COORDINATES: similar to AA sequence:RefSeq:WP_017639661.1;locus_tag=paras_000323;product=GntR family transcriptional regulator;protein_id=extdb:paras_000323;transl_table=11
CP125297	.	gene	366862	367962	.	+	.	ID=gene-paras_000324;Name=paras_000324;gbkey=Gene;gene_biotype=protein_coding;locus_tag=paras_000324
CP125297	Protein Homology	CDS	366862	367962	.	+	0	ID=cds-paras_000324;Parent=gene-paras_000324;Name=extdb:paras_000324;gbkey=CDS;inference=COORDINATES: protein motif:HMM:NF024996.1;locus_tag=paras_000324;product=porin;protein_id=extdb:paras_000324;transl_table=11
CP125297	.	gene	367993	369468	.	+	.	ID=gene-paras_000325;Name=pyk;gbkey=Gene;gene=pyk;gene_biotype=protein_coding;locus_tag=paras_000325
CP125297	Protein Homology	CDS	367993	369468	.	+	0	ID=cds-paras_000325;Parent=gene-paras_000325;Name=extdb:paras_000325;gbkey=CDS;gene=pyk;inference=COORDINATES: similar to AA sequence:RefSeq:WP_002938817.1;locus_tag=paras_000325;product=pyruvate kinase;protein_id=extdb:paras_000325;transl_table=11
CP125297	.	gene	369465	371090	.	+	.	ID=gene-paras_000326;Name=paras_000326;gbkey=Gene;gene_biotype=protein_coding;locus_tag=paras_000326
CP125297	Protein Homology	CDS	369465	371090	.	+	0	ID=cds-paras_000326;Parent=gene-paras_000326;Name=extdb:paras_000326;gbkey=CDS;inference=COORDINATES: similar to AA sequence:RefSeq:WP_008955222.1;locus_tag=paras_000326;product=NADP-dependent glyceraldehyde-3-phosphate dehydrogenase;protein_id=extdb:paras_000326;transl_table=11
CP125297	.	gene	371152	372486	.	+	.	ID=gene-paras_000327;Name=paras_000327;gbkey=Gene;gene_biotype=protein_coding;locus_tag=paras_000327
CP125297	Protein Homology	CDS	371152	372486	.	+	0	ID=cds-paras_000327;Parent=gene-paras_000327;Name=extdb:paras_000327;gbkey=CDS;inference=COORDINATES: similar to AA sequence:RefSeq:WP_011565416.1;locus_tag=paras_000327;product=MFS transporter;protein_id=extdb:paras_000327;transl_table=11
CP125297	.	gene	372757	373827	.	+	.	ID=gene-paras_000328;Name=paras_000328;gbkey=Gene;gene_biotype=protein_coding;locus_tag=paras_000328
CP125297	Protein Homology	CDS	372757	373827	.	+	0	ID=cds-paras_000328;Parent=gene-paras_000328;Name=extdb:paras_000328;gbkey=CDS;inference=COORDINATES: similar to AA sequence:RefSeq:WP_007979423.1;locus_tag=paras_000328;product=isocitrate/isopropylmalate dehydrogenase family protein;protein_id=extdb:paras_000328;transl_table=11
CP125297	.	gene	373867	374895	.	+	.	ID=gene-paras_000329;Name=paras_000329;gbkey=Gene;gene_biotype=protein_coding;locus_tag=paras_000329
CP125297	Protein Homology	CDS	373867	374895	.	+	0	ID=cds-paras_000329;Parent=gene-paras_000329;Name=extdb:paras_000329;gbkey=CDS;inference=COORDINATES: protein motif:HMM:NF016777.1;locus_tag=paras_000329;product=amidohydrolase family protein;protein_id=extdb:paras_000329;transl_table=11
CP125297	.	gene	374915	376189	.	+	.	ID=gene-paras_000330;Name=paras_000330;gbkey=Gene;gene_biotype=protein_coding;locus_tag=paras_000330
CP125297	Protein Homology	CDS	374915	376189	.	+	0	ID=cds-paras_000330;Parent=gene-paras_000330;Name=extdb:paras_000330;gbkey=CDS;inference=COORDINATES: similar to AA sequence:RefSeq:WP_008017157.1;locus_tag=paras_000330;product=four-carbon acid sugar kinase family protein;protein_id=extdb:paras_000330;transl_table=11
CP125297	.	gene	376439	377779	.	-	.	ID=gene-paras_000331;Name=paras_000331;gbkey=Gene;gene_biotype=protein_coding;locus_tag=paras_000331
CP125297	Protein Homology	CDS	376439	377779	.	-	0	ID=cds-paras_000331;Parent=gene-paras_000331;Name=extdb:paras_000331;gbkey=CDS;inference=COORDINATES: similar to AA sequence:RefSeq:WP_012631264.1;locus_tag=paras_000331;product=transposase;protein_id=extdb:paras_000331;transl_table=11
CP125297	.	pseudogene	377958	378773	.	+	.	ID=gene-paras_000332;Name=paras_000332;gbkey=Gene;gene_biotype=pseudogene;locus_tag=paras_000332;pseudo=true
CP125297	Protein Homology	CDS	377958	378773	.	+	0	ID=cds-paras_000332;Parent=gene-paras_000332;Note=incomplete%3B partial in the middle of a contig%3B missing C-terminus;gbkey=CDS;inference=COORDINATES: similar to AA sequence:RefSeq:WP_008071377.1;locus_tag=paras_000332;product=IS110 family transposase;pseudo=true;transl_table=11
CP125297	.	gene	378782	380215	.	-	.	ID=gene-paras_000333;Name=paras_000333;gbkey=Gene;gene_biotype=protein_coding;locus_tag=paras_000333
CP125297	Protein Homology	CDS	378782	380215	.	-	0	ID=cds-paras_000333;Parent=gene-paras_000333;Name=extdb:paras_000333;gbkey=CDS;inference=COORDINATES: similar to AA sequence:RefSeq:WP_015004548.1;locus_tag=paras_000333;product=IS4 family transposase;protein_id=extdb:paras_000333;transl_table=11
CP125297	.	gene	380763	381776	.	+	.	ID=gene-paras_000334;Name=paras_000334;gbkey=Gene;gene_biotype=protein_coding;locus_tag=paras_000334
CP125297	Protein Homology	CDS	380763	381776	.	+	0	ID=cds-paras_000334;Parent=gene-paras_000334;Name=extdb:paras_000334;gbkey=CDS;inference=COORDINATES: similar to AA sequence:RefSeq:WP_007731325.1;locus_tag=paras_000334;product=IS110 family transposase;protein_id=extdb:paras_000334;transl_table=11
CP125297	.	gene	382187	383086	.	+	.	ID=gene-paras_000335;Name=paras_000335;gbkey=Gene;gene_biotype=protein_coding;locus_tag=paras_000335
CP125297	Protein Homology	CDS	382187	383086	.	+	0	ID=cds-paras_000335;Parent=gene-paras_000335;Name=extdb:paras_000335;gbkey=CDS;inference=COORDINATES: similar to AA sequence:RefSeq:WP_006406875.1;locus_tag=paras_000335;product=DMT family transporter;protein_id=extdb:paras_000335;transl_table=11
CP125297	.	gene	383258	385000	.	-	.	ID=gene-paras_000336;Name=paras_000336;gbkey=Gene;gene_biotype=protein_coding;locus_tag=paras_000336
CP125297	Protein Homology	CDS	383258	385000	.	-	0	ID=cds-paras_000336;Parent=gene-paras_000336;Name=extdb:paras_000336;gbkey=CDS;inference=COORDINATES: similar to AA sequence:RefSeq:WP_011349907.1;locus_tag=paras_000336;product=cobalamin biosynthesis protein CobT;protein_id=extdb:paras_000336;transl_table=11
CP125297	.	gene	385003	386208	.	-	.	ID=gene-paras_000337;Name=paras_000337;gbkey=Gene;gene_biotype=protein_coding;locus_tag=paras_000337
CP125297	Protein Homology	CDS	385003	386208	.	-	0	ID=cds-paras_000337;Parent=gene-paras_000337;Name=extdb:paras_000337;gbkey=CDS;inference=COORDINATES: similar to AA sequence:RefSeq:WP_013590184.1;locus_tag=paras_000337;product=AAA family ATPase;protein_id=extdb:paras_000337;transl_table=11
CP125297	.	gene	386250	386888	.	-	.	ID=gene-paras_000338;Name=paras_000338;gbkey=Gene;gene_biotype=protein_coding;locus_tag=paras_000338
CP125297	Protein Homology	CDS	386250	386888	.	-	0	ID=cds-paras_000338;Parent=gene-paras_000338;Name=extdb:paras_000338;gbkey=CDS;inference=COORDINATES: similar to AA sequence:RefSeq:WP_017331336.1;locus_tag=paras_000338;product=aldolase;protein_id=extdb:paras_000338;transl_table=11
CP125297	.	gene	387032	388318	.	+	.	ID=gene-paras_000339;Name=eno;gbkey=Gene;gene=eno;gene_biotype=protein_coding;locus_tag=paras_000339
CP125297	Protein Homology	CDS	387032	388318	.	+	0	ID=cds-paras_000339;Parent=gene-paras_000339;Name=extdb:paras_000339;gbkey=CDS;gene=eno;inference=COORDINATES: similar to AA sequence:RefSeq:WP_015421114.1;locus_tag=paras_000339;product=phosphopyruvate hydratase;protein_id=extdb:paras_000339;transl_table=11
CP125297	.	gene	388398	389171	.	+	.	ID=gene-paras_000340;Name=paras_000340;gbkey=Gene;gene_biotype=protein_coding;locus_tag=paras_000340
CP125297	Protein Homology	CDS	388398	389171	.	+	0	ID=cds-paras_000340;Parent=gene-paras_000340;Name=extdb:paras_000340;gbkey=CDS;inference=COORDINATES: similar to AA sequence:RefSeq:WP_006577039.1;locus_tag=paras_000340;product=triose-phosphate isomerase;protein_id=extdb:paras_000340;transl_table=11
CP125297	.	gene	389320	389715	.	+	.	ID=gene-paras_000341;Name=paras_000341;gbkey=Gene;gene_biotype=protein_coding;locus_tag=paras_000341
CP125297	GeneMarkS-2+	CDS	389320	389715	.	+	0	ID=cds-paras_000341;Parent=gene-paras_000341;Name=extdb:paras_000341;gbkey=CDS;inference=COORDINATES: ab initio prediction:GeneMarkS-2+;locus_tag=paras_000341;product=hypothetical protein;protein_id=extdb:paras_000341;transl_table=11
CP125297	.	gene	390214	390468	.	+	.	ID=gene-paras_000342;Name=paras_000342;gbkey=Gene;gene_biotype=protein_coding;locus_tag=paras_000342
CP125297	Protein Homology	CDS	390214	390468	.	+	0	ID=cds-paras_000342;Parent=gene-paras_000342;Name=extdb:paras_000342;gbkey=CDS;inference=COORDINATES: protein motif:HMM:NF025045.1;locus_tag=paras_000342;product=DUF4148 domain-containing protein;protein_id=extdb:paras_000342;transl_table=11
CP125297	.	pseudogene	390581	391012	.	-	.	ID=gene-paras_000343;Name=paras_000343;gbkey=Gene;gene_biotype=pseudogene;locus_tag=paras_000343;pseudo=true
CP125297	Protein Homology	CDS	390581	391012	.	-	0	ID=cds-paras_000343;Parent=gene-paras_000343;Note=frameshifted%3B internal stop%3B incomplete%3B partial in the middle of a contig%3B missing N-terminus;gbkey=CDS;inference=COORDINATES: similar to AA sequence:RefSeq:WP_007733337.1;locus_tag=paras_000343;product=transposase;pseudo=true;transl_table=11
CP125297	.	gene	391313	392488	.	-	.	ID=gene-paras_000344;Name=paras_000344;gbkey=Gene;gene_biotype=protein_coding;locus_tag=paras_000344
CP125297	Protein Homology	CDS	391313	392488	.	-	0	ID=cds-paras_000344;Parent=gene-paras_000344;Name=extdb:paras_000344;gbkey=CDS;inference=COORDINATES: similar to AA sequence:RefSeq:WP_013696539.1;locus_tag=paras_000344;product=porin;protein_id=extdb:paras_000344;transl_table=11
CP125297	.	gene	392752	393876	.	-	.	ID=gene-paras_000345;Name=paras_000345;gbkey=Gene;gene_biotype=protein_coding;locus_tag=paras_000345
CP125297	Protein Homology	CDS	392752	393876	.	-	0	ID=cds-paras_000345;Parent=gene-paras_000345;Name=extdb:paras_000345;gbkey=CDS;inference=COORDINATES: similar to AA sequence:RefSeq:WP_013591889.1;locus_tag=paras_000345;product=cupin domain-containing protein;protein_id=extdb:paras_000345;transl_table=11
CP125297	.	gene	394000	395133	.	-	.	ID=gene-paras_000346;Name=paras_000346;gbkey=Gene;gene_biotype=protein_coding;locus_tag=paras_000346
CP125297	Protein Homology	CDS	394000	395133	.	-	0	ID=cds-paras_000346;Parent=gene-paras_000346;Name=extdb:paras_000346;gbkey=CDS;inference=COORDINATES: similar to AA sequence:RefSeq:WP_020070977.1;locus_tag=paras_000346;product=aminotransferase class V-fold PLP-dependent enzyme;protein_id=extdb:paras_000346;transl_table=11
CP125297	.	gene	395137	396429	.	-	.	ID=gene-paras_000347;Name=paras_000347;gbkey=Gene;gene_biotype=protein_coding;locus_tag=paras_000347
CP125297	Protein Homology	CDS	395137	396429	.	-	0	ID=cds-paras_000347;Parent=gene-paras_000347;Name=extdb:paras_000347;gbkey=CDS;inference=COORDINATES: similar to AA sequence:RefSeq:WP_014973142.1;locus_tag=paras_000347;product=MFS transporter;protein_id=extdb:paras_000347;transl_table=11
CP125297	.	gene	396463	397851	.	-	.	ID=gene-paras_000348;Name=paras_000348;gbkey=Gene;gene_biotype=protein_coding;locus_tag=paras_000348
CP125297	Protein Homology	CDS	396463	397851	.	-	0	ID=cds-paras_000348;Parent=gene-paras_000348;Name=extdb:paras_000348;gbkey=CDS;inference=COORDINATES: similar to AA sequence:RefSeq:WP_013588711.1;locus_tag=paras_000348;product=M20 family metallopeptidase;protein_id=extdb:paras_000348;transl_table=11
CP125297	.	gene	397974	398897	.	+	.	ID=gene-paras_000349;Name=paras_000349;gbkey=Gene;gene_biotype=protein_coding;locus_tag=paras_000349
CP125297	Protein Homology	CDS	397974	398897	.	+	0	ID=cds-paras_000349;Parent=gene-paras_000349;Name=extdb:paras_000349;gbkey=CDS;inference=COORDINATES: similar to AA sequence:RefSeq:WP_013341465.1;locus_tag=paras_000349;product=LysR family transcriptional regulator;protein_id=extdb:paras_000349;transl_table=11
CP125297	.	gene	399275	399583	.	-	.	ID=gene-paras_000350;Name=paras_000350;gbkey=Gene;gene_biotype=protein_coding;locus_tag=paras_000350
CP125297	Protein Homology	CDS	399275	399583	.	-	0	ID=cds-paras_000350;Parent=gene-paras_000350;Name=extdb:paras_000350;gbkey=CDS;inference=COORDINATES: similar to AA sequence:RefSeq:WP_013591964.1;locus_tag=paras_000350;product=hypothetical protein;protein_id=extdb:paras_000350;transl_table=11
CP125297	.	pseudogene	399583	399945	.	-	.	ID=gene-paras_000351;Name=paras_000351;gbkey=Gene;gene_biotype=pseudogene;locus_tag=paras_000351;pseudo=true
CP125297	Protein Homology	CDS	399583	399945	.	-	0	ID=cds-paras_000351;Parent=gene-paras_000351;Note=internal stop;gbkey=CDS;inference=COORDINATES: similar to AA sequence:RefSeq:WP_006046548.1;locus_tag=paras_000351;product=hypothetical protein;pseudo=true;transl_table=11
CP125297	.	pseudogene	399945	401158	.	-	.	ID=gene-paras_000352;Name=paras_000352;gbkey=Gene;gene_biotype=pseudogene;locus_tag=paras_000352;pseudo=true
CP125297	Protein Homology	CDS	399945	401158	.	-	0	ID=cds-paras_000352;Parent=gene-paras_000352;Note=frameshifted;gbkey=CDS;inference=COORDINATES: similar to AA sequence:RefSeq:WP_013533181.1;locus_tag=paras_000352;product=divalent metal cation transporter;pseudo=true;transl_table=11
CP125297	.	gene	401819	402739	.	+	.	ID=gene-paras_000353;Name=paras_000353;gbkey=Gene;gene_biotype=protein_coding;locus_tag=paras_000353
CP125297	Protein Homology	CDS	401819	402739	.	+	0	ID=cds-paras_000353;Parent=gene-paras_000353;Name=extdb:paras_000353;gbkey=CDS;inference=COORDINATES: similar to AA sequence:RefSeq:WP_008345945.1;locus_tag=paras_000353;product=alpha/beta fold hydrolase;protein_id=extdb:paras_000353;transl_table=11
CP125297	.	gene	402736	404151	.	+	.	ID=gene-paras_000354;Name=paras_000354;gbkey=Gene;gene_biotype=protein_coding;locus_tag=paras_000354
CP125297	Protein Homology	CDS	402736	404151	.	+	0	ID=cds-paras_000354;Parent=gene-paras_000354;Name=extdb:paras_000354;gbkey=CDS;inference=COORDINATES: similar to AA sequence:RefSeq:WP_012019243.1;locus_tag=paras_000354;product=hypothetical protein;protein_id=extdb:paras_000354;transl_table=11
CP125297	.	gene	404148	405050	.	+	.	ID=gene-paras_000355;Name=paras_000355;gbkey=Gene;gene_biotype=protein_coding;locus_tag=paras_000355
CP125297	Protein Homology	CDS	404148	405050	.	+	0	ID=cds-paras_000355;Parent=gene-paras_000355;Name=extdb:paras_000355;gbkey=CDS;inference=COORDINATES: similar to AA sequence:RefSeq:WP_008354414.1;locus_tag=paras_000355;product=alpha/beta hydrolase;protein_id=extdb:paras_000355;transl_table=11
CP125297	.	gene	405140	405799	.	-	.	ID=gene-paras_000356;Name=paras_000356;gbkey=Gene;gene_biotype=protein_coding;locus_tag=paras_000356
CP125297	GeneMarkS-2+	CDS	405140	405799	.	-	0	ID=cds-paras_000356;Parent=gene-paras_000356;Name=extdb:paras_000356;gbkey=CDS;inference=COORDINATES: ab initio prediction:GeneMarkS-2+;locus_tag=paras_000356;product=response regulator receiver protein;protein_id=extdb:paras_000356;transl_table=11
CP125297	.	gene	406233	406541	.	+	.	ID=gene-paras_000357;Name=paras_000357;gbkey=Gene;gene_biotype=protein_coding;locus_tag=paras_000357
CP125297	GeneMarkS-2+	CDS	406233	406541	.	+	0	ID=cds-paras_000357;Parent=gene-paras_000357;Name=extdb:paras_000357;gbkey=CDS;inference=COORDINATES: ab initio prediction:GeneMarkS-2+;locus_tag=paras_000357;product=hypothetical protein;protein_id=extdb:paras_000357;transl_table=11
CP125297	.	gene	406568	406870	.	+	.	ID=gene-paras_000358;Name=paras_000358;gbkey=Gene;gene_biotype=protein_coding;locus_tag=paras_000358
CP125297	Protein Homology	CDS	406568	406870	.	+	0	ID=cds-paras_000358;Parent=gene-paras_000358;Name=extdb:paras_000358;gbkey=CDS;inference=COORDINATES: similar to AA sequence:RefSeq:WP_010049652.1;locus_tag=paras_000358;product=hypothetical protein;protein_id=extdb:paras_000358;transl_table=11
CP125297	.	gene	407154	407306	.	+	.	ID=gene-paras_000359;Name=paras_000359;gbkey=Gene;gene_biotype=protein_coding;locus_tag=paras_000359
CP125297	GeneMarkS-2+	CDS	407154	407306	.	+	0	ID=cds-paras_000359;Parent=gene-paras_000359;Name=extdb:paras_000359;gbkey=CDS;inference=COORDINATES: ab initio prediction:GeneMarkS-2+;locus_tag=paras_000359;product=hypothetical protein;protein_id=extdb:paras_000359;transl_table=11
CP125297	.	pseudogene	407479	407870	.	+	.	ID=gene-paras_000360;Name=paras_000360;gbkey=Gene;gene_biotype=pseudogene;locus_tag=paras_000360;pseudo=true
CP125297	Protein Homology	CDS	407479	407870	.	+	0	ID=cds-paras_000360;Parent=gene-paras_000360;Note=frameshifted;gbkey=CDS;inference=COORDINATES: similar to AA sequence:RefSeq:WP_007735925.1;locus_tag=paras_000360;product=DUF4304 domain-containing protein;pseudo=true;transl_table=11
CP125297	.	gene	408011	408292	.	+	.	ID=gene-paras_000361;Name=paras_000361;gbkey=Gene;gene_biotype=protein_coding;locus_tag=paras_000361
CP125297	Protein Homology	CDS	408011	408292	.	+	0	ID=cds-paras_000361;Parent=gene-paras_000361;Name=extdb:paras_000361;gbkey=CDS;inference=COORDINATES: similar to AA sequence:RefSeq:WP_012339716.1;locus_tag=paras_000361;product=hypothetical protein;protein_id=extdb:paras_000361;transl_table=11
CP125297	.	gene	408451	408807	.	+	.	ID=gene-paras_000362;Name=paras_000362;gbkey=Gene;gene_biotype=protein_coding;locus_tag=paras_000362
CP125297	GeneMarkS-2+	CDS	408451	408807	.	+	0	ID=cds-paras_000362;Parent=gene-paras_000362;Name=extdb:paras_000362;gbkey=CDS;inference=COORDINATES: ab initio prediction:GeneMarkS-2+;locus_tag=paras_000362;product=hypothetical protein;protein_id=extdb:paras_000362;transl_table=11
CP125297	.	gene	409048	409338	.	+	.	ID=gene-paras_000363;Name=paras_000363;gbkey=Gene;gene_biotype=protein_coding;locus_tag=paras_000363
CP125297	Protein Homology	CDS	409048	409338	.	+	0	ID=cds-paras_000363;Parent=gene-paras_000363;Name=extdb:paras_000363;gbkey=CDS;inference=COORDINATES: similar to AA sequence:RefSeq:WP_011882618.1;locus_tag=paras_000363;product=hypothetical protein;protein_id=extdb:paras_000363;transl_table=11
CP125297	.	gene	409791	412343	.	+	.	ID=gene-paras_000364;Name=paras_000364;gbkey=Gene;gene_biotype=protein_coding;locus_tag=paras_000364
CP125297	Protein Homology	CDS	409791	412343	.	+	0	ID=cds-paras_000364;Parent=gene-paras_000364;Name=extdb:paras_000364;gbkey=CDS;inference=COORDINATES: similar to AA sequence:RefSeq:WP_013586776.1;locus_tag=paras_000364;product=type VI secretion system tip protein VgrG;protein_id=extdb:paras_000364;transl_table=11
CP125297	.	gene	412352	413155	.	+	.	ID=gene-paras_000365;Name=paras_000365;gbkey=Gene;gene_biotype=protein_coding;locus_tag=paras_000365
CP125297	Protein Homology	CDS	412352	413155	.	+	0	ID=cds-paras_000365;Parent=gene-paras_000365;Name=extdb:paras_000365;gbkey=CDS;inference=COORDINATES: protein motif:HMM:NF024894.1;locus_tag=paras_000365;product=DUF4123 domain-containing protein;protein_id=extdb:paras_000365;transl_table=11
CP125297	.	gene	413203	413649	.	+	.	ID=gene-paras_000366;Name=paras_000366;gbkey=Gene;gene_biotype=protein_coding;locus_tag=paras_000366
CP125297	Protein Homology	CDS	413203	413649	.	+	0	ID=cds-paras_000366;Parent=gene-paras_000366;Name=extdb:paras_000366;gbkey=CDS;inference=COORDINATES: protein motif:HMM:NF023173.1;locus_tag=paras_000366;product=DUF3304 domain-containing protein;protein_id=extdb:paras_000366;transl_table=11
CP125297	.	gene	414104	415252	.	+	.	ID=gene-paras_000367;Name=paras_000367;gbkey=Gene;gene_biotype=protein_coding;locus_tag=paras_000367
CP125297	Protein Homology	CDS	414104	415252	.	+	0	ID=cds-paras_000367;Parent=gene-paras_000367;Name=extdb:paras_000367;gbkey=CDS;inference=COORDINATES: similar to AA sequence:RefSeq:WP_012433632.1;locus_tag=paras_000367;product=DUF2235 domain-containing protein;protein_id=extdb:paras_000367;transl_table=11
CP125297	.	gene	415452	415877	.	+	.	ID=gene-paras_000368;Name=paras_000368;gbkey=Gene;gene_biotype=protein_coding;locus_tag=paras_000368
CP125297	GeneMarkS-2+	CDS	415452	415877	.	+	0	ID=cds-paras_000368;Parent=gene-paras_000368;Name=extdb:paras_000368;gbkey=CDS;inference=COORDINATES: ab initio prediction:GeneMarkS-2+;locus_tag=paras_000368;product=hypothetical protein;protein_id=extdb:paras_000368;transl_table=11
CP125297	.	gene	416297	416611	.	+	.	ID=gene-paras_000369;Name=paras_000369;gbkey=Gene;gene_biotype=protein_coding;locus_tag=paras_000369
CP125297	Protein Homology	CDS	416297	416611	.	+	0	ID=cds-paras_000369;Parent=gene-paras_000369;Name=extdb:paras_000369;gbkey=CDS;inference=COORDINATES: similar to AA sequence:RefSeq:WP_020701889.1;locus_tag=paras_000369;product=hypothetical protein;protein_id=extdb:paras_000369;transl_table=11
CP125297	.	gene	416789	417733	.	+	.	ID=gene-paras_000370;Name=paras_000370;gbkey=Gene;gene_biotype=protein_coding;locus_tag=paras_000370
CP125297	Protein Homology	CDS	416789	417733	.	+	0	ID=cds-paras_000370;Parent=gene-paras_000370;Name=extdb:paras_000370;gbkey=CDS;inference=COORDINATES: similar to AA sequence:RefSeq:WP_020296164.1;locus_tag=paras_000370;product=hypothetical protein;protein_id=extdb:paras_000370;transl_table=11
CP125297	.	gene	418033	418389	.	-	.	ID=gene-paras_000371;Name=paras_000371;gbkey=Gene;gene_biotype=protein_coding;locus_tag=paras_000371
CP125297	GeneMarkS-2+	CDS	418033	418389	.	-	0	ID=cds-paras_000371;Parent=gene-paras_000371;Name=extdb:paras_000371;gbkey=CDS;inference=COORDINATES: ab initio prediction:GeneMarkS-2+;locus_tag=paras_000371;product=hypothetical protein;protein_id=extdb:paras_000371;transl_table=11
CP125297	.	gene	418645	420090	.	-	.	ID=gene-paras_000372;Name=paras_000372;gbkey=Gene;gene_biotype=protein_coding;locus_tag=paras_000372
CP125297	Protein Homology	CDS	418645	420090	.	-	0	ID=cds-paras_000372;Parent=gene-paras_000372;Name=extdb:paras_000372;gbkey=CDS;inference=COORDINATES: similar to AA sequence:RefSeq:WP_013094623.1;locus_tag=paras_000372;product=IS1182 family transposase;protein_id=extdb:paras_000372;transl_table=11
CP125297	.	gene	420349	420669	.	-	.	ID=gene-paras_000373;Name=paras_000373;gbkey=Gene;gene_biotype=protein_coding;locus_tag=paras_000373
CP125297	Protein Homology	CDS	420349	420669	.	-	0	ID=cds-paras_000373;Parent=gene-paras_000373;Name=extdb:paras_000373;gbkey=CDS;inference=COORDINATES: similar to AA sequence:RefSeq:WP_012213660.1;locus_tag=paras_000373;product=hypothetical protein;protein_id=extdb:paras_000373;transl_table=11
CP125297	.	gene	420964	421305	.	-	.	ID=gene-paras_000374;Name=paras_000374;gbkey=Gene;gene_biotype=protein_coding;locus_tag=paras_000374
CP125297	GeneMarkS-2+	CDS	420964	421305	.	-	0	ID=cds-paras_000374;Parent=gene-paras_000374;Name=extdb:paras_000374;gbkey=CDS;inference=COORDINATES: ab initio prediction:GeneMarkS-2+;locus_tag=paras_000374;product=hypothetical protein;protein_id=extdb:paras_000374;transl_table=11
CP125297	.	gene	421426	421719	.	-	.	ID=gene-paras_000375;Name=paras_000375;gbkey=Gene;gene_biotype=protein_coding;locus_tag=paras_000375
CP125297	GeneMarkS-2+	CDS	421426	421719	.	-	0	ID=cds-paras_000375;Parent=gene-paras_000375;Name=extdb:paras_000375;gbkey=CDS;inference=COORDINATES: ab initio prediction:GeneMarkS-2+;locus_tag=paras_000375;product=hypothetical protein;protein_id=extdb:paras_000375;transl_table=11
CP125297	.	gene	422500	422934	.	+	.	ID=gene-paras_000376;Name=paras_000376;gbkey=Gene;gene_biotype=protein_coding;locus_tag=paras_000376
CP125297	Protein Homology	CDS	422500	422934	.	+	0	ID=cds-paras_000376;Parent=gene-paras_000376;Name=extdb:paras_000376;gbkey=CDS;inference=COORDINATES: similar to AA sequence:RefSeq:WP_017801954.1;locus_tag=paras_000376;product=GNAT family N-acetyltransferase;protein_id=extdb:paras_000376;transl_table=11
CP125297	.	gene	423031	423648	.	+	.	ID=gene-paras_000377;Name=paras_000377;gbkey=Gene;gene_biotype=protein_coding;locus_tag=paras_000377
CP125297	Protein Homology	CDS	423031	423648	.	+	0	ID=cds-paras_000377;Parent=gene-paras_000377;Name=extdb:paras_000377;gbkey=CDS;inference=COORDINATES: similar to AA sequence:RefSeq:WP_007746401.1;locus_tag=paras_000377;product=LysE family transporter;protein_id=extdb:paras_000377;transl_table=11
CP125297	.	gene	423837	424220	.	-	.	ID=gene-paras_000378;Name=paras_000378;gbkey=Gene;gene_biotype=protein_coding;locus_tag=paras_000378
CP125297	Protein Homology	CDS	423837	424220	.	-	0	ID=cds-paras_000378;Parent=gene-paras_000378;Name=extdb:paras_000378;gbkey=CDS;inference=COORDINATES: similar to AA sequence:RefSeq:WP_006219221.1;locus_tag=paras_000378;product=VOC family protein;protein_id=extdb:paras_000378;transl_table=11
CP125297	.	gene	424370	424795	.	-	.	ID=gene-paras_000379;Name=paras_000379;gbkey=Gene;gene_biotype=protein_coding;locus_tag=paras_000379
CP125297	Protein Homology	CDS	424370	424795	.	-	0	ID=cds-paras_000379;Parent=gene-paras_000379;Name=extdb:paras_000379;gbkey=CDS;inference=COORDINATES: similar to AA sequence:RefSeq:WP_009240513.1;locus_tag=paras_000379;product=lipocalin-like domain-containing protein;protein_id=extdb:paras_000379;transl_table=11
CP125297	.	gene	425170	425817	.	-	.	ID=gene-paras_000380;Name=paras_000380;gbkey=Gene;gene_biotype=protein_coding;locus_tag=paras_000380
CP125297	GeneMarkS-2+	CDS	425170	425817	.	-	0	ID=cds-paras_000380;Parent=gene-paras_000380;Name=extdb:paras_000380;gbkey=CDS;inference=COORDINATES: ab initio prediction:GeneMarkS-2+;locus_tag=paras_000380;product=hypothetical protein;protein_id=extdb:paras_000380;transl_table=11
CP125297	.	gene	425830	426141	.	-	.	ID=gene-paras_000381;Name=paras_000381;gbkey=Gene;gene_biotype=protein_coding;locus_tag=paras_000381
CP125297	GeneMarkS-2+	CDS	425830	426141	.	-	0	ID=cds-paras_000381;Parent=gene-paras_000381;Name=extdb:paras_000381;gbkey=CDS;inference=COORDINATES: ab initio prediction:GeneMarkS-2+;locus_tag=paras_000381;product=hypothetical protein;protein_id=extdb:paras_000381;transl_table=11
CP125297	.	gene	426283	426750	.	-	.	ID=gene-paras_000382;Name=paras_000382;gbkey=Gene;gene_biotype=protein_coding;locus_tag=paras_000382
CP125297	Protein Homology	CDS	426283	426750	.	-	0	ID=cds-paras_000382;Parent=gene-paras_000382;Name=extdb:paras_000382;gbkey=CDS;inference=COORDINATES: similar to AA sequence:RefSeq:WP_008920260.1;locus_tag=paras_000382;product=SET domain-containing protein-lysine N-methyltransferase;protein_id=extdb:paras_000382;transl_table=11
CP125297	.	gene	427051	427329	.	+	.	ID=gene-paras_000383;Name=paras_000383;gbkey=Gene;gene_biotype=protein_coding;locus_tag=paras_000383
CP125297	Protein Homology	CDS	427051	427329	.	+	0	ID=cds-paras_000383;Parent=gene-paras_000383;Name=extdb:paras_000383;gbkey=CDS;inference=COORDINATES: similar to AA sequence:RefSeq:WP_006049832.1;locus_tag=paras_000383;product=HU family DNA-binding protein;protein_id=extdb:paras_000383;transl_table=11
CP125297	.	gene	427446	427715	.	-	.	ID=gene-paras_000384;Name=paras_000384;gbkey=Gene;gene_biotype=protein_coding;locus_tag=paras_000384
CP125297	Protein Homology	CDS	427446	427715	.	-	0	ID=cds-paras_000384;Parent=gene-paras_000384;Name=extdb:paras_000384;gbkey=CDS;inference=COORDINATES: similar to AA sequence:RefSeq:WP_007577590.1;locus_tag=paras_000384;product=DUF1488 family protein;protein_id=extdb:paras_000384;transl_table=11
CP125297	.	gene	427843	429111	.	-	.	ID=gene-paras_000385;Name=paras_000385;gbkey=Gene;gene_biotype=protein_coding;locus_tag=paras_000385
CP125297	Protein Homology	CDS	427843	429111	.	-	0	ID=cds-paras_000385;Parent=gene-paras_000385;Name=extdb:paras_000385;gbkey=CDS;inference=COORDINATES: similar to AA sequence:RefSeq:WP_009771031.1;locus_tag=paras_000385;product=tyrosine-type recombinase/integrase;protein_id=extdb:paras_000385;transl_table=11
CP125297	.	gene	429288	430376	.	+	.	ID=gene-paras_000386;Name=paras_000386;gbkey=Gene;gene_biotype=protein_coding;locus_tag=paras_000386
CP125297	Protein Homology	CDS	429288	430376	.	+	0	ID=cds-paras_000386;Parent=gene-paras_000386;Name=extdb:paras_000386;gbkey=CDS;inference=COORDINATES: similar to AA sequence:RefSeq:WP_015004177.1;locus_tag=paras_000386;product=DNA-binding protein;protein_id=extdb:paras_000386;transl_table=11
CP125297	.	gene	430366	430578	.	+	.	ID=gene-paras_000387;Name=paras_000387;gbkey=Gene;gene_biotype=protein_coding;locus_tag=paras_000387
CP125297	Protein Homology	CDS	430366	430578	.	+	0	ID=cds-paras_000387;Parent=gene-paras_000387;Name=extdb:paras_000387;gbkey=CDS;inference=COORDINATES: similar to AA sequence:RefSeq:WP_015004471.1;locus_tag=paras_000387;product=hypothetical protein;protein_id=extdb:paras_000387;transl_table=11
CP125297	.	pseudogene	430584	431510	.	+	.	ID=gene-paras_000388;Name=paras_000388;gbkey=Gene;gene_biotype=pseudogene;locus_tag=paras_000388;pseudo=true
CP125297	Protein Homology	CDS	430584	431510	.	+	0	ID=cds-paras_000388;Parent=gene-paras_000388;Note=frameshifted%3B internal stop;gbkey=CDS;inference=COORDINATES: similar to AA sequence:RefSeq:WP_012406433.1;locus_tag=paras_000388;product=hypothetical protein;pseudo=true;transl_table=11
CP125297	.	gene	431588	431977	.	+	.	ID=gene-paras_000389;Name=paras_000389;gbkey=Gene;gene_biotype=protein_coding;locus_tag=paras_000389
CP125297	Protein Homology	CDS	431588	431977	.	+	0	ID=cds-paras_000389;Parent=gene-paras_000389;Name=extdb:paras_000389;gbkey=CDS;inference=COORDINATES: similar to AA sequence:RefSeq:WP_012406434.1;locus_tag=paras_000389;product=hypothetical protein;protein_id=extdb:paras_000389;transl_table=11
CP125297	.	gene	432537	433967	.	+	.	ID=gene-paras_000390;Name=paras_000390;gbkey=Gene;gene_biotype=protein_coding;locus_tag=paras_000390
CP125297	Protein Homology	CDS	432537	433967	.	+	0	ID=cds-paras_000390;Parent=gene-paras_000390;Name=extdb:paras_000390;gbkey=CDS;inference=COORDINATES: protein motif:HMM:NF024573.1;locus_tag=paras_000390;product=ATP-binding protein;protein_id=extdb:paras_000390;transl_table=11
CP125297	.	gene	433981	434955	.	+	.	ID=gene-paras_000391;Name=paras_000391;gbkey=Gene;gene_biotype=protein_coding;locus_tag=paras_000391
CP125297	Protein Homology	CDS	433981	434955	.	+	0	ID=cds-paras_000391;Parent=gene-paras_000391;Name=extdb:paras_000391;gbkey=CDS;inference=COORDINATES: protein motif:HMM:NF025844.1;locus_tag=paras_000391;product=DUF4435 domain-containing protein;protein_id=extdb:paras_000391;transl_table=11
CP125297	.	gene	435127	436812	.	+	.	ID=gene-paras_000392;Name=paras_000392;gbkey=Gene;gene_biotype=protein_coding;locus_tag=paras_000392
CP125297	Protein Homology	CDS	435127	436812	.	+	0	ID=cds-paras_000392;Parent=gene-paras_000392;Name=extdb:paras_000392;gbkey=CDS;inference=COORDINATES: similar to AA sequence:RefSeq:WP_005007867.1;locus_tag=paras_000392;product=AAA family ATPase;protein_id=extdb:paras_000392;transl_table=11
CP125297	.	gene	437435	437713	.	+	.	ID=gene-paras_000393;Name=paras_000393;gbkey=Gene;gene_biotype=protein_coding;locus_tag=paras_000393
CP125297	Protein Homology	CDS	437435	437713	.	+	0	ID=cds-paras_000393;Parent=gene-paras_000393;Name=extdb:paras_000393;gbkey=CDS;inference=COORDINATES: similar to AA sequence:RefSeq:WP_006049832.1;locus_tag=paras_000393;product=HU family DNA-binding protein;protein_id=extdb:paras_000393;transl_table=11
CP125297	.	gene	437710	438894	.	+	.	ID=gene-paras_000394;Name=paras_000394;gbkey=Gene;gene_biotype=protein_coding;locus_tag=paras_000394
CP125297	Protein Homology	CDS	437710	438894	.	+	0	ID=cds-paras_000394;Parent=gene-paras_000394;Name=extdb:paras_000394;gbkey=CDS;inference=COORDINATES: similar to AA sequence:RefSeq:WP_013958806.1;locus_tag=paras_000394;product=DUF1016 family protein;protein_id=extdb:paras_000394;transl_table=11
CP125297	.	gene	439370	440695	.	+	.	ID=gene-paras_000395;Name=paras_000395;gbkey=Gene;gene_biotype=protein_coding;locus_tag=paras_000395
CP125297	Protein Homology	CDS	439370	440695	.	+	0	ID=cds-paras_000395;Parent=gene-paras_000395;Name=extdb:paras_000395;gbkey=CDS;inference=COORDINATES: protein motif:HMM:NF013232.1;locus_tag=paras_000395;product=phosphorylase;protein_id=extdb:paras_000395;transl_table=11
CP125297	.	gene	440717	441970	.	+	.	ID=gene-paras_000396;Name=paras_000396;gbkey=Gene;gene_biotype=protein_coding;locus_tag=paras_000396
CP125297	GeneMarkS-2+	CDS	440717	441970	.	+	0	ID=cds-paras_000396;Parent=gene-paras_000396;Name=extdb:paras_000396;gbkey=CDS;inference=COORDINATES: ab initio prediction:GeneMarkS-2+;locus_tag=paras_000396;product=hypothetical protein;protein_id=extdb:paras_000396;transl_table=11
CP125297	.	gene	441967	442917	.	+	.	ID=gene-paras_000397;Name=paras_000397;gbkey=Gene;gene_biotype=protein_coding;locus_tag=paras_000397
CP125297	Protein Homology	CDS	441967	442917	.	+	0	ID=cds-paras_000397;Parent=gene-paras_000397;Name=extdb:paras_000397;gbkey=CDS;inference=COORDINATES: similar to AA sequence:RefSeq:WP_006889294.1;locus_tag=paras_000397;product=hypothetical protein;protein_id=extdb:paras_000397;transl_table=11
CP125297	.	gene	442910	443758	.	+	.	ID=gene-paras_000398;Name=paras_000398;gbkey=Gene;gene_biotype=protein_coding;locus_tag=paras_000398
CP125297	Protein Homology	CDS	442910	443758	.	+	0	ID=cds-paras_000398;Parent=gene-paras_000398;Name=extdb:paras_000398;gbkey=CDS;inference=COORDINATES: similar to AA sequence:RefSeq:WP_018284451.1;locus_tag=paras_000398;product=hypothetical protein;protein_id=extdb:paras_000398;transl_table=11
CP125297	.	gene	443983	446133	.	+	.	ID=gene-paras_000399;Name=paras_000399;gbkey=Gene;gene_biotype=protein_coding;locus_tag=paras_000399
CP125297	GeneMarkS-2+	CDS	443983	446133	.	+	0	ID=cds-paras_000399;Parent=gene-paras_000399;Name=extdb:paras_000399;gbkey=CDS;inference=COORDINATES: ab initio prediction:GeneMarkS-2+;locus_tag=paras_000399;product=hypothetical protein;protein_id=extdb:paras_000399;transl_table=11
CP125297	.	gene	446357	447148	.	+	.	ID=gene-paras_000400;Name=paras_000400;gbkey=Gene;gene_biotype=protein_coding;locus_tag=paras_000400
CP125297	GeneMarkS-2+	CDS	446357	447148	.	+	0	ID=cds-paras_000400;Parent=gene-paras_000400;Name=extdb:paras_000400;gbkey=CDS;inference=COORDINATES: ab initio prediction:GeneMarkS-2+;locus_tag=paras_000400;product=hypothetical protein;protein_id=extdb:paras_000400;transl_table=11
CP125297	.	gene	447339	448925	.	-	.	ID=gene-paras_000401;Name=paras_000401;gbkey=Gene;gene_biotype=protein_coding;locus_tag=paras_000401
CP125297	Protein Homology	CDS	447339	448925	.	-	0	ID=cds-paras_000401;Parent=gene-paras_000401;Name=extdb:paras_000401;gbkey=CDS;inference=COORDINATES: similar to AA sequence:RefSeq:WP_009769827.1;locus_tag=paras_000401;product=IS66 family transposase;protein_id=extdb:paras_000401;transl_table=11
CP125297	.	gene	448956	449300	.	-	.	ID=gene-paras_000402;Name=tnpB;gbkey=Gene;gene=tnpB;gene_biotype=protein_coding;locus_tag=paras_000402
CP125297	Protein Homology	CDS	448956	449300	.	-	0	ID=cds-paras_000402;Parent=gene-paras_000402;Name=extdb:paras_000402;gbkey=CDS;gene=tnpB;inference=COORDINATES: similar to AA sequence:RefSeq:WP_011749831.1;locus_tag=paras_000402;product=IS66 family insertion sequence element accessory protein TnpB;protein_id=extdb:paras_000402;transl_table=11
CP125297	.	gene	449297	449737	.	-	.	ID=gene-paras_000403;Name=paras_000403;gbkey=Gene;gene_biotype=protein_coding;locus_tag=paras_000403
CP125297	Protein Homology	CDS	449297	449737	.	-	0	ID=cds-paras_000403;Parent=gene-paras_000403;Name=extdb:paras_000403;gbkey=CDS;inference=COORDINATES: similar to AA sequence:RefSeq:WP_018423257.1;locus_tag=paras_000403;product=transposase;protein_id=extdb:paras_000403;transl_table=11
CP125297	.	pseudogene	449950	450238	.	+	.	ID=gene-paras_000404;Name=paras_000404;gbkey=Gene;gene_biotype=pseudogene;locus_tag=paras_000404;pseudo=true
CP125297	Protein Homology	CDS	449950	450238	.	+	0	ID=cds-paras_000404;Parent=gene-paras_000404;Note=frameshifted;gbkey=CDS;inference=COORDINATES: similar to AA sequence:RefSeq:WP_006761029.1;locus_tag=paras_000404;product=RES domain-containing protein;pseudo=true;transl_table=11
CP125297	.	gene	450693	452087	.	-	.	ID=gene-paras_000405;Name=paras_000405;gbkey=Gene;gene_biotype=protein_coding;locus_tag=paras_000405
CP125297	Protein Homology	CDS	450693	452087	.	-	0	ID=cds-paras_000405;Parent=gene-paras_000405;Name=extdb:paras_000405;gbkey=CDS;inference=COORDINATES: similar to AA sequence:RefSeq:WP_007577963.1;locus_tag=paras_000405;product=hypothetical protein;protein_id=extdb:paras_000405;transl_table=11
CP125297	.	gene	452446	452772	.	-	.	ID=gene-paras_000406;Name=paras_000406;gbkey=Gene;gene_biotype=protein_coding;locus_tag=paras_000406
CP125297	Protein Homology	CDS	452446	452772	.	-	0	ID=cds-paras_000406;Parent=gene-paras_000406;Name=extdb:paras_000406;gbkey=CDS;inference=COORDINATES: similar to AA sequence:RefSeq:WP_015004286.1;locus_tag=paras_000406;product=H-NS histone family protein;protein_id=extdb:paras_000406;transl_table=11
CP125297	.	gene	453172	453933	.	+	.	ID=gene-paras_000407;Name=paras_000407;gbkey=Gene;gene_biotype=protein_coding;locus_tag=paras_000407
CP125297	Protein Homology	CDS	453172	453933	.	+	0	ID=cds-paras_000407;Parent=gene-paras_000407;Name=extdb:paras_000407;gbkey=CDS;inference=COORDINATES: similar to AA sequence:RefSeq:WP_007740200.1;locus_tag=paras_000407;product=H-NS histone family protein;protein_id=extdb:paras_000407;transl_table=11
CP125297	.	gene	454109	454312	.	-	.	ID=gene-paras_000408;Name=paras_000408;gbkey=Gene;gene_biotype=protein_coding;locus_tag=paras_000408
CP125297	Protein Homology	CDS	454109	454312	.	-	0	ID=cds-paras_000408;Parent=gene-paras_000408;Name=extdb:paras_000408;gbkey=CDS;inference=COORDINATES: similar to AA sequence:RefSeq:WP_003419650.1;locus_tag=paras_000408;product=cold-shock protein;protein_id=extdb:paras_000408;transl_table=11
CP125297	.	gene	454786	455397	.	-	.	ID=gene-paras_000409;Name=paras_000409;gbkey=Gene;gene_biotype=protein_coding;locus_tag=paras_000409
CP125297	Protein Homology	CDS	454786	455397	.	-	0	ID=cds-paras_000409;Parent=gene-paras_000409;Name=extdb:paras_000409;gbkey=CDS;inference=COORDINATES: protein motif:HMM:NF024098.1;locus_tag=paras_000409;product=DUF3800 domain-containing protein;protein_id=extdb:paras_000409;transl_table=11
CP125297	.	gene	455879	456223	.	-	.	ID=gene-paras_000410;Name=paras_000410;gbkey=Gene;gene_biotype=protein_coding;locus_tag=paras_000410
CP125297	GeneMarkS-2+	CDS	455879	456223	.	-	0	ID=cds-paras_000410;Parent=gene-paras_000410;Name=extdb:paras_000410;gbkey=CDS;inference=COORDINATES: ab initio prediction:GeneMarkS-2+;locus_tag=paras_000410;product=hypothetical protein;protein_id=extdb:paras_000410;transl_table=11
CP125297	.	pseudogene	456505	456898	.	-	.	ID=gene-paras_000411;Name=paras_000411;gbkey=Gene;gene_biotype=pseudogene;locus_tag=paras_000411;pseudo=true
CP125297	Protein Homology	CDS	456505	456898	.	-	0	ID=cds-paras_000411;Parent=gene-paras_000411;Note=frameshifted%3B incomplete%3B partial in the middle of a contig%3B missing N-terminus;gbkey=CDS;inference=COORDINATES: similar to AA sequence:RefSeq:WP_012435719.1;locus_tag=paras_000411;product=Tn3 family transposase;pseudo=true;transl_table=11
CP125297	.	pseudogene	457069	457479	.	-	.	ID=gene-paras_000412;Name=paras_000412;gbkey=Gene;gene_biotype=pseudogene;locus_tag=paras_000412;pseudo=true
CP125297	Protein Homology	CDS	457069	457479	.	-	0	ID=cds-paras_000412;Parent=gene-paras_000412;Note=incomplete%3B partial in the middle of a contig%3B missing N-terminus and C-terminus;gbkey=CDS;inference=COORDINATES: similar to AA sequence:RefSeq:WP_012354506.1;locus_tag=paras_000412;product=DUF4158 domain-containing protein;pseudo=true;transl_table=11
CP125297	.	gene	457899	458597	.	+	.	ID=gene-paras_000413;Name=paras_000413;gbkey=Gene;gene_biotype=protein_coding;locus_tag=paras_000413
CP125297	GeneMarkS-2+	CDS	457899	458597	.	+	0	ID=cds-paras_000413;Parent=gene-paras_000413;Name=extdb:paras_000413;gbkey=CDS;inference=COORDINATES: ab initio prediction:GeneMarkS-2+;locus_tag=paras_000413;product=hypothetical protein;protein_id=extdb:paras_000413;transl_table=11
CP125297	.	gene	458717	459493	.	+	.	ID=gene-paras_000414;Name=paras_000414;gbkey=Gene;gene_biotype=protein_coding;locus_tag=paras_000414
CP125297	GeneMarkS-2+	CDS	458717	459493	.	+	0	ID=cds-paras_000414;Parent=gene-paras_000414;Name=extdb:paras_000414;gbkey=CDS;inference=COORDINATES: ab initio prediction:GeneMarkS-2+;locus_tag=paras_000414;product=hypothetical protein;protein_id=extdb:paras_000414;transl_table=11
CP125297	.	gene	459494	460345	.	+	.	ID=gene-paras_000415;Name=paras_000415;gbkey=Gene;gene_biotype=protein_coding;locus_tag=paras_000415
CP125297	GeneMarkS-2+	CDS	459494	460345	.	+	0	ID=cds-paras_000415;Parent=gene-paras_000415;Name=extdb:paras_000415;gbkey=CDS;inference=COORDINATES: ab initio prediction:GeneMarkS-2+;locus_tag=paras_000415;product=hypothetical protein;protein_id=extdb:paras_000415;transl_table=11
CP125297	.	gene	461285	461992	.	+	.	ID=gene-paras_000416;Name=paras_000416;gbkey=Gene;gene_biotype=protein_coding;locus_tag=paras_000416
CP125297	Protein Homology	CDS	461285	461992	.	+	0	ID=cds-paras_000416;Parent=gene-paras_000416;Name=extdb:paras_000416;gbkey=CDS;inference=COORDINATES: similar to AA sequence:RefSeq:WP_013592245.1;locus_tag=paras_000416;product=response regulator transcription factor;protein_id=extdb:paras_000416;transl_table=11
CP125297	.	pseudogene	462183	465133	.	+	.	ID=gene-paras_000417;Name=paras_000417;gbkey=Gene;gene_biotype=pseudogene;locus_tag=paras_000417;pseudo=true
CP125297	Protein Homology	CDS	462183	465133	.	+	0	ID=cds-paras_000417;Parent=gene-paras_000417;Note=frameshifted%3B internal stop%3B incomplete%3B partial in the middle of a contig%3B missing C-terminus;gbkey=CDS;inference=COORDINATES: similar to AA sequence:RefSeq:WP_003117278.1;locus_tag=paras_000417;product=Tn3 family transposase;pseudo=true;transl_table=11
CP125297	.	pseudogene	465496	466039	.	-	.	ID=gene-paras_000418;Name=paras_000418;gbkey=Gene;gene_biotype=pseudogene;locus_tag=paras_000418;pseudo=true
CP125297	Protein Homology	CDS	465496	466039	.	-	0	ID=cds-paras_000418;Parent=gene-paras_000418;Note=frameshifted%3B incomplete%3B partial in the middle of a contig%3B missing N-terminus;gbkey=CDS;inference=COORDINATES: similar to AA sequence:RefSeq:WP_009769827.1;locus_tag=paras_000418;product=transposase;pseudo=true;transl_table=11
CP125297	.	pseudogene	466065	466619	.	+	.	ID=gene-paras_000419;Name=paras_000419;gbkey=Gene;gene_biotype=pseudogene;locus_tag=paras_000419;pseudo=true
CP125297	Protein Homology	CDS	466065	466619	.	+	0	ID=cds-paras_000419;Parent=gene-paras_000419;Note=internal stop%3B incomplete%3B partial in the middle of a contig%3B missing N-terminus;gbkey=CDS;inference=COORDINATES: similar to AA sequence:RefSeq:WP_011402070.1;locus_tag=paras_000419;product=IS66 family transposase;pseudo=true;transl_table=11
CP125297	.	gene	467041	467274	.	-	.	ID=gene-paras_000420;Name=paras_000420;gbkey=Gene;gene_biotype=protein_coding;locus_tag=paras_000420
CP125297	GeneMarkS-2+	CDS	467041	467274	.	-	0	ID=cds-paras_000420;Parent=gene-paras_000420;Name=extdb:paras_000420;gbkey=CDS;inference=COORDINATES: ab initio prediction:GeneMarkS-2+;locus_tag=paras_000420;product=hypothetical protein;protein_id=extdb:paras_000420;transl_table=11
CP125297	.	gene	469461	470168	.	+	.	ID=gene-paras_000421;Name=queE;gbkey=Gene;gene=queE;gene_biotype=protein_coding;locus_tag=paras_000421
CP125297	Protein Homology	CDS	469461	470168	.	+	0	ID=cds-paras_000421;Parent=gene-paras_000421;Name=extdb:paras_000421;gbkey=CDS;gene=queE;inference=COORDINATES: similar to AA sequence:RefSeq:WP_012406727.1;locus_tag=paras_000421;product=7-carboxy-7-deazaguanine synthase QueE;protein_id=extdb:paras_000421;transl_table=11
CP125297	.	gene	470530	471405	.	+	.	ID=gene-paras_000422;Name=paras_000422;gbkey=Gene;gene_biotype=protein_coding;locus_tag=paras_000422
CP125297	Protein Homology	CDS	470530	471405	.	+	0	ID=cds-paras_000422;Parent=gene-paras_000422;Name=extdb:paras_000422;gbkey=CDS;inference=COORDINATES: similar to AA sequence:RefSeq:WP_012406728.1;locus_tag=paras_000422;product=cytolethal distending toxin subunit B family protein;protein_id=extdb:paras_000422;transl_table=11
CP125297	.	pseudogene	471443	471532	.	-	.	ID=gene-paras_000423;Name=paras_000423;gbkey=Gene;gene_biotype=pseudogene;locus_tag=paras_000423;pseudo=true
CP125297	Protein Homology	CDS	471443	471532	.	-	0	ID=cds-paras_000423;Parent=gene-paras_000423;Note=incomplete%3B partial in the middle of a contig%3B missing N-terminus and C-terminus;gbkey=CDS;inference=COORDINATES: similar to AA sequence:RefSeq:WP_007182862.1;locus_tag=paras_000423;product=IS5/IS1182 family transposase;pseudo=true;transl_table=11
CP125297	.	gene	472067	472288	.	-	.	ID=gene-paras_000424;Name=paras_000424;gbkey=Gene;gene_biotype=protein_coding;locus_tag=paras_000424
CP125297	Protein Homology	CDS	472067	472288	.	-	0	ID=cds-paras_000424;Parent=gene-paras_000424;Name=extdb:paras_000424;gbkey=CDS;inference=COORDINATES: protein motif:HMM:NF015182.1;locus_tag=paras_000424;product=hypothetical protein;protein_id=extdb:paras_000424;transl_table=11
CP125297	.	gene	472499	472708	.	-	.	ID=gene-paras_000425;Name=paras_000425;gbkey=Gene;gene_biotype=protein_coding;locus_tag=paras_000425
CP125297	Protein Homology	CDS	472499	472708	.	-	0	ID=cds-paras_000425;Parent=gene-paras_000425;Name=extdb:paras_000425;gbkey=CDS;inference=COORDINATES: similar to AA sequence:RefSeq:WP_007583220.1;locus_tag=paras_000425;product=hypothetical protein;protein_id=extdb:paras_000425;transl_table=11
CP125297	.	gene	473205	473498	.	+	.	ID=gene-paras_000426;Name=paras_000426;gbkey=Gene;gene_biotype=protein_coding;locus_tag=paras_000426
CP125297	Protein Homology	CDS	473205	473498	.	+	0	ID=cds-paras_000426;Parent=gene-paras_000426;Name=extdb:paras_000426;gbkey=CDS;inference=COORDINATES: similar to AA sequence:RefSeq:WP_018437938.1;locus_tag=paras_000426;product=hypothetical protein;protein_id=extdb:paras_000426;transl_table=11
CP125297	.	pseudogene	473651	474366	.	+	.	ID=gene-paras_000427;Name=paras_000427;gbkey=Gene;gene_biotype=pseudogene;locus_tag=paras_000427;pseudo=true
CP125297	Protein Homology	CDS	473651	474366	.	+	0	ID=cds-paras_000427;Parent=gene-paras_000427;Note=frameshifted%3B incomplete%3B partial in the middle of a contig%3B missing C-terminus;gbkey=CDS;inference=COORDINATES: similar to AA sequence:RefSeq:WP_007745483.1;locus_tag=paras_000427;product=hybrid sensor histidine kinase/response regulator;pseudo=true;transl_table=11
CP125297	.	pseudogene	474588	476140	.	+	.	ID=gene-paras_000428;Name=paras_000428;gbkey=Gene;gene_biotype=pseudogene;locus_tag=paras_000428;pseudo=true
CP125297	Protein Homology	CDS	474588	476140	.	+	0	ID=cds-paras_000428;Parent=gene-paras_000428;Note=frameshifted;gbkey=CDS;inference=COORDINATES: similar to AA sequence:RefSeq:WP_018435038.1;locus_tag=paras_000428;product=response regulator;pseudo=true;transl_table=11
CP125297	.	pseudogene	476137	476693	.	+	.	ID=gene-paras_000429;Name=paras_000429;gbkey=Gene;gene_biotype=pseudogene;locus_tag=paras_000429;pseudo=true
CP125297	Protein Homology	CDS	476137	476693	.	+	0	ID=cds-paras_000429;Parent=gene-paras_000429;Note=frameshifted%3B incomplete%3B partial in the middle of a contig%3B missing C-terminus;gbkey=CDS;inference=COORDINATES: similar to AA sequence:RefSeq:WP_018435039.1;locus_tag=paras_000429;product=response regulator transcription factor;pseudo=true;transl_table=11
CP125297	.	pseudogene	476736	477547	.	+	.	ID=gene-paras_000430;Name=paras_000430;gbkey=Gene;gene_biotype=pseudogene;locus_tag=paras_000430;pseudo=true
CP125297	Protein Homology	CDS	476736	477547	.	+	0	ID=cds-paras_000430;Parent=gene-paras_000430;Note=frameshifted;gbkey=CDS;inference=COORDINATES: similar to AA sequence:RefSeq:WP_007735573.1;locus_tag=paras_000430;product=IS5 family transposase;pseudo=true;transl_table=11
CP125297	.	pseudogene	477823	478341	.	-	.	ID=gene-paras_000431;Name=paras_000431;gbkey=Gene;gene_biotype=pseudogene;locus_tag=paras_000431;pseudo=true
CP125297	Protein Homology	CDS	477823	478341	.	-	0	ID=cds-paras_000431;Parent=gene-paras_000431;Note=incomplete%3B partial in the middle of a contig%3B missing N-terminus;gbkey=CDS;inference=COORDINATES: similar to AA sequence:RefSeq:WP_013339408.1;locus_tag=paras_000431;product=MFS transporter;pseudo=true;transl_table=11
CP125297	.	pseudogene	478494	478616	.	+	.	ID=gene-paras_000432;Name=paras_000432;gbkey=Gene;gene_biotype=pseudogene;locus_tag=paras_000432;pseudo=true
CP125297	Protein Homology	CDS	478494	478616	.	+	0	ID=cds-paras_000432;Parent=gene-paras_000432;Note=incomplete%3B partial in the middle of a contig%3B missing N-terminus;gbkey=CDS;inference=COORDINATES: similar to AA sequence:RefSeq:WP_076611266.1;locus_tag=paras_000432;product=IS5/IS1182 family transposase;pseudo=true;transl_table=11
CP125297	.	gene	479227	479787	.	-	.	ID=gene-paras_000433;Name=paras_000433;gbkey=Gene;gene_biotype=protein_coding;locus_tag=paras_000433
CP125297	Protein Homology	CDS	479227	479787	.	-	0	ID=cds-paras_000433;Parent=gene-paras_000433;Name=extdb:paras_000433;gbkey=CDS;inference=COORDINATES: similar to AA sequence:RefSeq:WP_015004734.1;locus_tag=paras_000433;product=hemerythrin domain-containing protein;protein_id=extdb:paras_000433;transl_table=11
CP125297	.	pseudogene	480483	481438	.	-	.	ID=gene-paras_000434;Name=paras_000434;gbkey=Gene;gene_biotype=pseudogene;locus_tag=paras_000434;pseudo=true
CP125297	Protein Homology	CDS	480483	481438	.	-	0	ID=cds-paras_000434;Parent=gene-paras_000434;Note=frameshifted;gbkey=CDS;inference=COORDINATES: similar to AA sequence:RefSeq:WP_004272601.1;locus_tag=paras_000434;product=recombinase family protein;pseudo=true;transl_table=11
CP125297	.	pseudogene	481938	482175	.	+	.	ID=gene-paras_000435;Name=paras_000435;gbkey=Gene;gene_biotype=pseudogene;locus_tag=paras_000435;pseudo=true
CP125297	Protein Homology	CDS	481938	482175	.	+	0	ID=cds-paras_000435;Parent=gene-paras_000435;Note=frameshifted%3B incomplete%3B partial in the middle of a contig%3B missing N-terminus;gbkey=CDS;inference=COORDINATES: similar to AA sequence:RefSeq:WP_006482547.1;locus_tag=paras_000435;product=transposase domain-containing protein;pseudo=true;transl_table=11
CP125297	.	pseudogene	482406	482592	.	-	.	ID=gene-paras_000436;Name=paras_000436;gbkey=Gene;gene_biotype=pseudogene;locus_tag=paras_000436;pseudo=true
CP125297	Protein Homology	CDS	482406	482592	.	-	0	ID=cds-paras_000436;Parent=gene-paras_000436;Note=frameshifted%3B internal stop%3B incomplete%3B partial in the middle of a contig%3B missing C-terminus;gbkey=CDS;inference=COORDINATES: similar to AA sequence:RefSeq:WP_015004162.1;locus_tag=paras_000436;product=ATP-binding cassette domain-containing protein;pseudo=true;transl_table=11
CP125297	.	gene	482631	484694	.	-	.	ID=gene-paras_000437;Name=treS;gbkey=Gene;gene=treS;gene_biotype=protein_coding;locus_tag=paras_000437
CP125297	Protein Homology	CDS	482631	484694	.	-	0	ID=cds-paras_000437;Parent=gene-paras_000437;Name=extdb:paras_000437;gbkey=CDS;gene=treS;inference=COORDINATES: similar to AA sequence:RefSeq:WP_003303772.1;locus_tag=paras_000437;product=maltose alpha-D-glucosyltransferase;protein_id=extdb:paras_000437;transl_table=11
CP125297	.	gene	484784	486262	.	-	.	ID=gene-paras_000438;Name=paras_000438;gbkey=Gene;gene_biotype=protein_coding;locus_tag=paras_000438
CP125297	Protein Homology	CDS	484784	486262	.	-	0	ID=cds-paras_000438;Parent=gene-paras_000438;Name=extdb:paras_000438;gbkey=CDS;inference=COORDINATES: similar to AA sequence:RefSeq:WP_012406533.1;locus_tag=paras_000438;product=aldehyde dehydrogenase family protein;protein_id=extdb:paras_000438;transl_table=11
CP125297	.	gene	486995	488020	.	-	.	ID=gene-paras_000439;Name=paras_000439;gbkey=Gene;gene_biotype=protein_coding;locus_tag=paras_000439
CP125297	Protein Homology	CDS	486995	488020	.	-	0	ID=cds-paras_000439;Parent=gene-paras_000439;Name=extdb:paras_000439;gbkey=CDS;inference=COORDINATES: similar to AA sequence:RefSeq:WP_018312317.1;locus_tag=paras_000439;product=IS110 family transposase;protein_id=extdb:paras_000439;transl_table=11
CP125297	.	pseudogene	488438	488779	.	-	.	ID=gene-paras_000440;Name=paras_000440;gbkey=Gene;gene_biotype=pseudogene;locus_tag=paras_000440;pseudo=true
CP125297	Protein Homology	CDS	488438	488779	.	-	0	ID=cds-paras_000440;Parent=gene-paras_000440;Note=frameshifted%3B internal stop%3B incomplete%3B partial in the middle of a contig%3B missing N-terminus and C-terminus;gbkey=CDS;inference=COORDINATES: similar to AA sequence:RefSeq:WP_006404120.1;locus_tag=paras_000440;product=IS21 family transposase;pseudo=true;transl_table=11
CP125297	.	pseudogene	488802	489683	.	-	.	ID=gene-paras_000441;Name=paras_000441;gbkey=Gene;gene_biotype=pseudogene;locus_tag=paras_000441;pseudo=true
CP125297	Protein Homology	CDS	488802	489683	.	-	0	ID=cds-paras_000441;Parent=gene-paras_000441;Note=frameshifted%3B internal stop%3B incomplete%3B partial in the middle of a contig%3B missing C-terminus;gbkey=CDS;inference=COORDINATES: similar to AA sequence:RefSeq:WP_006028471.1;locus_tag=paras_000441;product=IS5 family transposase;pseudo=true;transl_table=11
CP125297	.	gene	489826	491265	.	-	.	ID=gene-paras_000442;Name=paras_000442;gbkey=Gene;gene_biotype=protein_coding;locus_tag=paras_000442
CP125297	Protein Homology	CDS	489826	491265	.	-	0	ID=cds-paras_000442;Parent=gene-paras_000442;Name=extdb:paras_000442;gbkey=CDS;inference=COORDINATES: similar to AA sequence:RefSeq:WP_012406734.1;locus_tag=paras_000442;product=radical SAM protein;protein_id=extdb:paras_000442;transl_table=11
CP125297	.	gene	491265	493934	.	-	.	ID=gene-paras_000443;Name=paras_000443;gbkey=Gene;gene_biotype=protein_coding;locus_tag=paras_000443
CP125297	Protein Homology	CDS	491265	493934	.	-	0	ID=cds-paras_000443;Parent=gene-paras_000443;Name=extdb:paras_000443;gbkey=CDS;inference=COORDINATES: similar to AA sequence:RefSeq:WP_012406735.1;locus_tag=paras_000443;product=glycosyltransferase;protein_id=extdb:paras_000443;transl_table=11
CP125297	.	pseudogene	494516	495099	.	-	.	ID=gene-paras_000444;Name=paras_000444;gbkey=Gene;gene_biotype=pseudogene;locus_tag=paras_000444;pseudo=true
CP125297	Protein Homology	CDS	494516	495099	.	-	0	ID=cds-paras_000444;Parent=gene-paras_000444;Note=frameshifted%3B internal stop;gbkey=CDS;inference=COORDINATES: similar to AA sequence:RefSeq:WP_012406737.1;locus_tag=paras_000444;product=LacI family DNA-binding transcriptional regulator;pseudo=true;transl_table=11
CP125297	.	pseudogene	495135	495464	.	-	.	ID=gene-paras_000445;Name=paras_000445;gbkey=Gene;gene_biotype=pseudogene;locus_tag=paras_000445;pseudo=true
CP125297	Protein Homology	CDS	495135	495464	.	-	0	ID=cds-paras_000445;Parent=gene-paras_000445;Note=frameshifted%3B incomplete%3B partial in the middle of a contig%3B missing C-terminus;gbkey=CDS;inference=COORDINATES: similar to AA sequence:RefSeq:WP_014253379.1;locus_tag=paras_000445;product=helix-turn-helix domain-containing protein;pseudo=true;transl_table=11
CP125297	.	pseudogene	495529	495867	.	-	.	ID=gene-paras_000446;Name=paras_000446;gbkey=Gene;gene_biotype=pseudogene;locus_tag=paras_000446;pseudo=true
CP125297	Protein Homology	CDS	495529	495867	.	-	0	ID=cds-paras_000446;Parent=gene-paras_000446;Note=frameshifted%3B internal stop%3B incomplete%3B partial in the middle of a contig%3B missing C-terminus;gbkey=CDS;inference=COORDINATES: similar to AA sequence:RefSeq:WP_015004738.1;locus_tag=paras_000446;product=hypothetical protein;pseudo=true;transl_table=11
CP125297	.	gene	495952	499005	.	-	.	ID=gene-paras_000447;Name=paras_000447;gbkey=Gene;gene_biotype=protein_coding;locus_tag=paras_000447
CP125297	Protein Homology	CDS	495952	499005	.	-	0	ID=cds-paras_000447;Parent=gene-paras_000447;Name=extdb:paras_000447;gbkey=CDS;inference=COORDINATES: similar to AA sequence:RefSeq:WP_012406739.1;locus_tag=paras_000447;product=efflux RND transporter permease subunit;protein_id=extdb:paras_000447;transl_table=11
CP125297	.	gene	499016	500167	.	-	.	ID=gene-paras_000448;Name=paras_000448;gbkey=Gene;gene_biotype=protein_coding;locus_tag=paras_000448
CP125297	Protein Homology	CDS	499016	500167	.	-	0	ID=cds-paras_000448;Parent=gene-paras_000448;Name=extdb:paras_000448;gbkey=CDS;inference=COORDINATES: similar to AA sequence:RefSeq:WP_007734766.1;locus_tag=paras_000448;product=efflux RND transporter periplasmic adaptor subunit;protein_id=extdb:paras_000448;transl_table=11
CP125297	.	gene	500277	501875	.	-	.	ID=gene-paras_000449;Name=paras_000449;gbkey=Gene;gene_biotype=protein_coding;locus_tag=paras_000449
CP125297	Protein Homology	CDS	500277	501875	.	-	0	ID=cds-paras_000449;Parent=gene-paras_000449;Name=extdb:paras_000449;gbkey=CDS;inference=COORDINATES: similar to AA sequence:RefSeq:WP_012406741.1;locus_tag=paras_000449;product=efflux transporter outer membrane subunit;protein_id=extdb:paras_000449;transl_table=11
CP125297	.	gene	502079	502678	.	-	.	ID=gene-paras_000450;Name=cysC;gbkey=Gene;gene=cysC;gene_biotype=protein_coding;locus_tag=paras_000450
CP125297	Protein Homology	CDS	502079	502678	.	-	0	ID=cds-paras_000450;Parent=gene-paras_000450;Name=extdb:paras_000450;gbkey=CDS;gene=cysC;inference=COORDINATES: similar to AA sequence:RefSeq:WP_015004742.1;locus_tag=paras_000450;product=adenylyl-sulfate kinase;protein_id=extdb:paras_000450;transl_table=11
CP125297	.	gene	502880	504598	.	-	.	ID=gene-paras_000451;Name=paras_000451;gbkey=Gene;gene_biotype=protein_coding;locus_tag=paras_000451
CP125297	Protein Homology	CDS	502880	504598	.	-	0	ID=cds-paras_000451;Parent=gene-paras_000451;Name=extdb:paras_000451;gbkey=CDS;inference=COORDINATES: similar to AA sequence:RefSeq:WP_015004743.1;locus_tag=paras_000451;product=nodulation protein NodU;protein_id=extdb:paras_000451;transl_table=11
CP125297	.	gene	504611	505240	.	-	.	ID=gene-paras_000452;Name=paras_000452;gbkey=Gene;gene_biotype=protein_coding;locus_tag=paras_000452
CP125297	Protein Homology	CDS	504611	505240	.	-	0	ID=cds-paras_000452;Parent=gene-paras_000452;Name=extdb:paras_000452;gbkey=CDS;inference=COORDINATES: similar to AA sequence:RefSeq:WP_012406744.1;locus_tag=paras_000452;product=methyltransferase domain-containing protein;protein_id=extdb:paras_000452;transl_table=11
CP125297	.	gene	505330	505920	.	-	.	ID=gene-paras_000453;Name=nodA;gbkey=Gene;gene=nodA;gene_biotype=protein_coding;locus_tag=paras_000453
CP125297	Protein Homology	CDS	505330	505920	.	-	0	ID=cds-paras_000453;Parent=gene-paras_000453;Name=extdb:paras_000453;gbkey=CDS;gene=nodA;inference=COORDINATES: similar to AA sequence:RefSeq:WP_010875355.1;locus_tag=paras_000453;product=NodA family N-acyltransferase;protein_id=extdb:paras_000453;transl_table=11
CP125297	.	gene	506135	506890	.	-	.	ID=gene-paras_000454;Name=paras_000454;gbkey=Gene;gene_biotype=protein_coding;locus_tag=paras_000454
CP125297	Protein Homology	CDS	506135	506890	.	-	0	ID=cds-paras_000454;Parent=gene-paras_000454;Name=extdb:paras_000454;gbkey=CDS;inference=COORDINATES: similar to AA sequence:RefSeq:WP_012406746.1;locus_tag=paras_000454;product=sulfotransferase;protein_id=extdb:paras_000454;transl_table=11
CP125297	.	gene	506988	507776	.	-	.	ID=gene-paras_000455;Name=paras_000455;gbkey=Gene;gene_biotype=protein_coding;locus_tag=paras_000455
CP125297	Protein Homology	CDS	506988	507776	.	-	0	ID=cds-paras_000455;Parent=gene-paras_000455;Name=extdb:paras_000455;gbkey=CDS;inference=COORDINATES: similar to AA sequence:RefSeq:WP_012354663.1;locus_tag=paras_000455;product=ABC transporter permease;protein_id=extdb:paras_000455;transl_table=11
CP125297	.	gene	507780	508694	.	-	.	ID=gene-paras_000456;Name=nodI;gbkey=Gene;gene=nodI;gene_biotype=protein_coding;locus_tag=paras_000456
CP125297	Protein Homology	CDS	507780	508694	.	-	0	ID=cds-paras_000456;Parent=gene-paras_000456;Name=extdb:paras_000456;gbkey=CDS;gene=nodI;inference=COORDINATES: similar to AA sequence:RefSeq:WP_015004748.1;locus_tag=paras_000456;product=nodulation factor ABC transporter ATP-binding protein NodI;protein_id=extdb:paras_000456;transl_table=11
CP125297	.	gene	508760	510103	.	-	.	ID=gene-paras_000457;Name=nodC;gbkey=Gene;gene=nodC;gene_biotype=protein_coding;locus_tag=paras_000457
CP125297	Protein Homology	CDS	508760	510103	.	-	0	ID=cds-paras_000457;Parent=gene-paras_000457;Name=extdb:paras_000457;gbkey=CDS;gene=nodC;inference=COORDINATES: similar to AA sequence:RefSeq:WP_012406749.1;locus_tag=paras_000457;product=chitooligosaccharide synthase NodC;protein_id=extdb:paras_000457;transl_table=11
CP125297	.	gene	510506	511186	.	-	.	ID=gene-paras_000458;Name=nodB;gbkey=Gene;gene=nodB;gene_biotype=protein_coding;locus_tag=paras_000458
CP125297	Protein Homology	CDS	510506	511186	.	-	0	ID=cds-paras_000458;Parent=gene-paras_000458;Name=extdb:paras_000458;gbkey=CDS;gene=nodB;inference=COORDINATES: similar to AA sequence:RefSeq:WP_011084823.1;locus_tag=paras_000458;product=chitooligosaccharide deacetylase NodB;protein_id=extdb:paras_000458;transl_table=11
CP125297	.	gene	511419	512333	.	+	.	ID=gene-paras_000459;Name=paras_000459;gbkey=Gene;gene_biotype=protein_coding;locus_tag=paras_000459
CP125297	Protein Homology	CDS	511419	512333	.	+	0	ID=cds-paras_000459;Parent=gene-paras_000459;Name=extdb:paras_000459;gbkey=CDS;inference=COORDINATES: similar to AA sequence:RefSeq:WP_011084820.1;locus_tag=paras_000459;product=LysR family transcriptional regulator;protein_id=extdb:paras_000459;transl_table=11
CP125297	.	pseudogene	512301	513632	.	-	.	ID=gene-paras_000460;Name=paras_000460;gbkey=Gene;gene_biotype=pseudogene;locus_tag=paras_000460;pseudo=true
CP125297	Protein Homology	CDS	512301	513632	.	-	0	ID=cds-paras_000460;Parent=gene-paras_000460;Note=frameshifted;gbkey=CDS;inference=COORDINATES: similar to AA sequence:RefSeq:WP_017332573.1;locus_tag=paras_000460;product=ATP-grasp domain-containing protein;pseudo=true;transl_table=11
CP125297	.	pseudogene	513645	514688	.	-	.	ID=gene-paras_000461;Name=paras_000461;gbkey=Gene;gene_biotype=pseudogene;locus_tag=paras_000461;pseudo=true
CP125297	Protein Homology	CDS	513645	514688	.	-	0	ID=cds-paras_000461;Parent=gene-paras_000461;Note=frameshifted;gbkey=CDS;inference=COORDINATES: similar to AA sequence:RefSeq:WP_015004752.1;locus_tag=paras_000461;product=ATP-grasp domain-containing protein;pseudo=true;transl_table=11
CP125297	.	gene	514700	515398	.	-	.	ID=gene-paras_000462;Name=paras_000462;gbkey=Gene;gene_biotype=protein_coding;locus_tag=paras_000462
CP125297	Protein Homology	CDS	514700	515398	.	-	0	ID=cds-paras_000462;Parent=gene-paras_000462;Name=extdb:paras_000462;gbkey=CDS;inference=COORDINATES: similar to AA sequence:RefSeq:WP_012406754.1;locus_tag=paras_000462;product=hypothetical protein;protein_id=extdb:paras_000462;transl_table=11
CP125297	.	gene	515949	516845	.	+	.	ID=gene-paras_000463;Name=paras_000463;gbkey=Gene;gene_biotype=protein_coding;locus_tag=paras_000463
CP125297	Protein Homology	CDS	515949	516845	.	+	0	ID=cds-paras_000463;Parent=gene-paras_000463;Name=extdb:paras_000463;gbkey=CDS;inference=COORDINATES: similar to AA sequence:RefSeq:WP_015004754.1;locus_tag=paras_000463;product=LysR family transcriptional regulator;protein_id=extdb:paras_000463;transl_table=11
CP125297	.	gene	517576	519219	.	+	.	ID=gene-paras_000464;Name=nifA;gbkey=Gene;gene=nifA;gene_biotype=protein_coding;locus_tag=paras_000464
CP125297	Protein Homology	CDS	517576	519219	.	+	0	ID=cds-paras_000464;Parent=gene-paras_000464;Name=extdb:paras_000464;gbkey=CDS;gene=nifA;inference=COORDINATES: similar to AA sequence:RefSeq:WP_015004755.1;locus_tag=paras_000464;product=nif-specific transcriptional activator NifA;protein_id=extdb:paras_000464;transl_table=11
CP125297	.	pseudogene	519401	520895	.	+	.	ID=gene-paras_000465;Name=nifE;gbkey=Gene;gene=nifE;gene_biotype=pseudogene;locus_tag=paras_000465;pseudo=true
CP125297	Protein Homology	CDS	519401	520895	.	+	0	ID=cds-paras_000465;Parent=gene-paras_000465;Note=frameshifted;gbkey=CDS;gene=nifE;inference=COORDINATES: similar to AA sequence:RefSeq:WP_012406757.1;locus_tag=paras_000465;product=nitrogenase iron-molybdenum cofactor biosynthesis protein NifE;pseudo=true;transl_table=11
CP125297	.	gene	520924	522273	.	+	.	ID=gene-paras_000466;Name=nifN;gbkey=Gene;gene=nifN;gene_biotype=protein_coding;locus_tag=paras_000466
CP125297	Protein Homology	CDS	520924	522273	.	+	0	ID=cds-paras_000466;Parent=gene-paras_000466;Name=extdb:paras_000466;gbkey=CDS;gene=nifN;inference=COORDINATES: similar to AA sequence:RefSeq:WP_015004756.1;locus_tag=paras_000466;product=nitrogenase iron-molybdenum cofactor biosynthesis protein NifN;protein_id=extdb:paras_000466;transl_table=11
CP125297	.	gene	522330	522746	.	+	.	ID=gene-paras_000467;Name=nifX;gbkey=Gene;gene=nifX;gene_biotype=protein_coding;locus_tag=paras_000467
CP125297	Protein Homology	CDS	522330	522746	.	+	0	ID=cds-paras_000467;Parent=gene-paras_000467;Name=extdb:paras_000467;gbkey=CDS;gene=nifX;inference=COORDINATES: similar to AA sequence:RefSeq:WP_012406759.1;locus_tag=paras_000467;product=nitrogen fixation protein NifX;protein_id=extdb:paras_000467;transl_table=11
CP125297	.	gene	522818	523039	.	+	.	ID=gene-paras_000468;Name=paras_000468;gbkey=Gene;gene_biotype=protein_coding;locus_tag=paras_000468
CP125297	Protein Homology	CDS	522818	523039	.	+	0	ID=cds-paras_000468;Parent=gene-paras_000468;Name=extdb:paras_000468;gbkey=CDS;inference=COORDINATES: similar to AA sequence:RefSeq:WP_015004758.1;locus_tag=paras_000468;product=hypothetical protein;protein_id=extdb:paras_000468;transl_table=11
CP125297	.	gene	523036	523338	.	+	.	ID=gene-paras_000469;Name=fdxB;gbkey=Gene;gene=fdxB;gene_biotype=protein_coding;locus_tag=paras_000469
CP125297	Protein Homology	CDS	523036	523338	.	+	0	ID=cds-paras_000469;Parent=gene-paras_000469;Name=extdb:paras_000469;gbkey=CDS;gene=fdxB;inference=COORDINATES: similar to AA sequence:RefSeq:WP_012406761.1;locus_tag=paras_000469;product=ferredoxin III%2C nif-specific;protein_id=extdb:paras_000469;transl_table=11
CP125297	.	gene	523355	523927	.	+	.	ID=gene-paras_000470;Name=paras_000470;gbkey=Gene;gene_biotype=protein_coding;locus_tag=paras_000470
CP125297	Protein Homology	CDS	523355	523927	.	+	0	ID=cds-paras_000470;Parent=gene-paras_000470;Name=extdb:paras_000470;gbkey=CDS;inference=COORDINATES: similar to AA sequence:RefSeq:WP_013094483.1;locus_tag=paras_000470;product=nitrogen fixation protein NifQ;protein_id=extdb:paras_000470;transl_table=11
CP125297	.	gene	524072	524557	.	-	.	ID=gene-paras_000471;Name=paras_000471;gbkey=Gene;gene_biotype=protein_coding;locus_tag=paras_000471
CP125297	Protein Homology	CDS	524072	524557	.	-	0	ID=cds-paras_000471;Parent=gene-paras_000471;Name=extdb:paras_000471;gbkey=CDS;inference=COORDINATES: similar to AA sequence:RefSeq:WP_018423241.1;locus_tag=paras_000471;product=hypothetical protein;protein_id=extdb:paras_000471;transl_table=11
CP125297	.	gene	524631	524930	.	-	.	ID=gene-paras_000472;Name=paras_000472;gbkey=Gene;gene_biotype=protein_coding;locus_tag=paras_000472
CP125297	Protein Homology	CDS	524631	524930	.	-	0	ID=cds-paras_000472;Parent=gene-paras_000472;Name=extdb:paras_000472;gbkey=CDS;inference=COORDINATES: similar to AA sequence:RefSeq:WP_018423212.1;locus_tag=paras_000472;product=4Fe-4S dicluster domain-containing protein;protein_id=extdb:paras_000472;transl_table=11
CP125297	.	gene	524927	526237	.	-	.	ID=gene-paras_000473;Name=paras_000473;gbkey=Gene;gene_biotype=protein_coding;locus_tag=paras_000473
CP125297	Protein Homology	CDS	524927	526237	.	-	0	ID=cds-paras_000473;Parent=gene-paras_000473;Name=extdb:paras_000473;gbkey=CDS;inference=COORDINATES: similar to AA sequence:RefSeq:WP_011880113.1;locus_tag=paras_000473;product=FAD-dependent monooxygenase;protein_id=extdb:paras_000473;transl_table=11
CP125297	.	gene	526234	527361	.	-	.	ID=gene-paras_000474;Name=paras_000474;gbkey=Gene;gene_biotype=protein_coding;locus_tag=paras_000474
CP125297	Protein Homology	CDS	526234	527361	.	-	0	ID=cds-paras_000474;Parent=gene-paras_000474;Name=extdb:paras_000474;gbkey=CDS;inference=COORDINATES: similar to AA sequence:RefSeq:WP_018435016.1;locus_tag=paras_000474;product=electron transfer flavoprotein subunit alpha/FixB family protein;protein_id=extdb:paras_000474;transl_table=11
CP125297	.	gene	527358	528206	.	-	.	ID=gene-paras_000475;Name=paras_000475;gbkey=Gene;gene_biotype=protein_coding;locus_tag=paras_000475
CP125297	Protein Homology	CDS	527358	528206	.	-	0	ID=cds-paras_000475;Parent=gene-paras_000475;Name=extdb:paras_000475;gbkey=CDS;inference=COORDINATES: similar to AA sequence:RefSeq:WP_007177260.1;locus_tag=paras_000475;product=electron transfer flavoprotein subunit beta/FixA family protein;protein_id=extdb:paras_000475;transl_table=11
CP125297	.	gene	528221	528559	.	-	.	ID=gene-paras_000476;Name=nifW;gbkey=Gene;gene=nifW;gene_biotype=protein_coding;locus_tag=paras_000476
CP125297	Protein Homology	CDS	528221	528559	.	-	0	ID=cds-paras_000476;Parent=gene-paras_000476;Name=extdb:paras_000476;gbkey=CDS;gene=nifW;inference=COORDINATES: similar to AA sequence:RefSeq:WP_015004760.1;locus_tag=paras_000476;product=nitrogenase stabilizing/protective protein NifW;protein_id=extdb:paras_000476;transl_table=11
CP125297	.	gene	528602	529738	.	-	.	ID=gene-paras_000477;Name=nifV;gbkey=Gene;gene=nifV;gene_biotype=protein_coding;locus_tag=paras_000477
CP125297	Protein Homology	CDS	528602	529738	.	-	0	ID=cds-paras_000477;Parent=gene-paras_000477;Name=extdb:paras_000477;gbkey=CDS;gene=nifV;inference=COORDINATES: similar to AA sequence:RefSeq:WP_018423206.1;locus_tag=paras_000477;product=homocitrate synthase;protein_id=extdb:paras_000477;transl_table=11
CP125297	.	gene	530170	531774	.	+	.	ID=gene-paras_000478;Name=nifB;gbkey=Gene;gene=nifB;gene_biotype=protein_coding;locus_tag=paras_000478
CP125297	Protein Homology	CDS	530170	531774	.	+	0	ID=cds-paras_000478;Parent=gene-paras_000478;Name=extdb:paras_000478;gbkey=CDS;gene=nifB;inference=COORDINATES: similar to AA sequence:RefSeq:WP_012406770.1;locus_tag=paras_000478;product=nitrogenase cofactor biosynthesis protein NifB;protein_id=extdb:paras_000478;transl_table=11
CP125297	.	gene	531841	532035	.	+	.	ID=gene-paras_000479;Name=paras_000479;gbkey=Gene;gene_biotype=protein_coding;locus_tag=paras_000479
CP125297	Protein Homology	CDS	531841	532035	.	+	0	ID=cds-paras_000479;Parent=gene-paras_000479;Name=extdb:paras_000479;gbkey=CDS;inference=COORDINATES: similar to AA sequence:RefSeq:WP_013068980.1;locus_tag=paras_000479;product=ferredoxin;protein_id=extdb:paras_000479;transl_table=11
CP125297	.	gene	532100	532498	.	+	.	ID=gene-paras_000480;Name=paras_000480;gbkey=Gene;gene_biotype=protein_coding;locus_tag=paras_000480
CP125297	Protein Homology	CDS	532100	532498	.	+	0	ID=cds-paras_000480;Parent=gene-paras_000480;Name=extdb:paras_000480;gbkey=CDS;inference=COORDINATES: similar to AA sequence:RefSeq:WP_012406772.1;locus_tag=paras_000480;product=iron-sulfur cluster assembly accessory protein;protein_id=extdb:paras_000480;transl_table=11
CP125297	.	pseudogene	532532	532920	.	+	.	ID=gene-paras_000481;Name=paras_000481;gbkey=Gene;gene_biotype=pseudogene;locus_tag=paras_000481;pseudo=true
CP125297	Protein Homology	CDS	532532	532920	.	+	0	ID=cds-paras_000481;Parent=gene-paras_000481;Note=frameshifted;gbkey=CDS;inference=COORDINATES: similar to AA sequence:RefSeq:WP_012406773.1;locus_tag=paras_000481;product=nitrogen fixation protein NifZ;pseudo=true;transl_table=11
CP125297	.	gene	533320	533538	.	+	.	ID=gene-paras_000482;Name=nifT;gbkey=Gene;gene=nifT;gene_biotype=protein_coding;locus_tag=paras_000482
CP125297	Protein Homology	CDS	533320	533538	.	+	0	ID=cds-paras_000482;Parent=gene-paras_000482;Name=extdb:paras_000482;gbkey=CDS;gene=nifT;inference=COORDINATES: similar to AA sequence:RefSeq:WP_012406775.1;locus_tag=paras_000482;product=putative nitrogen fixation protein NifT;protein_id=extdb:paras_000482;transl_table=11
CP125297	.	gene	533540	533821	.	+	.	ID=gene-paras_000483;Name=paras_000483;gbkey=Gene;gene_biotype=protein_coding;locus_tag=paras_000483
CP125297	Protein Homology	CDS	533540	533821	.	+	0	ID=cds-paras_000483;Parent=gene-paras_000483;Name=extdb:paras_000483;gbkey=CDS;inference=COORDINATES: similar to AA sequence:RefSeq:WP_012406776.1;locus_tag=paras_000483;product=hypothetical protein;protein_id=extdb:paras_000483;transl_table=11
CP125297	.	pseudogene	534304	534876	.	-	.	ID=gene-paras_000484;Name=paras_000484;gbkey=Gene;gene_biotype=pseudogene;locus_tag=paras_000484;pseudo=true
CP125297	Protein Homology	CDS	534304	534876	.	-	0	ID=cds-paras_000484;Parent=gene-paras_000484;Note=incomplete%3B partial in the middle of a contig%3B missing N-terminus;gbkey=CDS;inference=COORDINATES: similar to AA sequence:RefSeq:WP_014194212.1;locus_tag=paras_000484;product=transposase;pseudo=true;transl_table=11
CP125297	.	gene	535463	536956	.	+	.	ID=gene-paras_000485;Name=paras_000485;gbkey=Gene;gene_biotype=protein_coding;locus_tag=paras_000485
CP125297	Protein Homology	CDS	535463	536956	.	+	0	ID=cds-paras_000485;Parent=gene-paras_000485;Name=extdb:paras_000485;gbkey=CDS;inference=COORDINATES: similar to AA sequence:RefSeq:WP_011488770.1;locus_tag=paras_000485;product=IS21 family transposase;protein_id=extdb:paras_000485;transl_table=11
CP125297	.	gene	536953	537774	.	+	.	ID=gene-paras_000486;Name=paras_000486;gbkey=Gene;gene_biotype=protein_coding;locus_tag=paras_000486
CP125297	Protein Homology	CDS	536953	537774	.	+	0	ID=cds-paras_000486;Parent=gene-paras_000486;Name=extdb:paras_000486;gbkey=CDS;inference=COORDINATES: similar to AA sequence:RefSeq:WP_012354629.1;locus_tag=paras_000486;product=ATP-binding protein;protein_id=extdb:paras_000486;transl_table=11
CP125297	.	pseudogene	537845	539011	.	-	.	ID=gene-paras_000487;Name=paras_000487;gbkey=Gene;gene_biotype=pseudogene;locus_tag=paras_000487;pseudo=true
CP125297	Protein Homology	CDS	537845	539011	.	-	0	ID=cds-paras_000487;Parent=gene-paras_000487;Note=internal stop;gbkey=CDS;inference=COORDINATES: similar to AA sequence:RefSeq:WP_018311573.1;locus_tag=paras_000487;product=IS91 family transposase;pseudo=true;transl_table=11
CP125297	.	gene	539020	539898	.	-	.	ID=gene-paras_000488;Name=paras_000488;gbkey=Gene;gene_biotype=protein_coding;locus_tag=paras_000488
CP125297	Protein Homology	CDS	539020	539898	.	-	0	ID=cds-paras_000488;Parent=gene-paras_000488;Name=extdb:paras_000488;gbkey=CDS;inference=COORDINATES: similar to AA sequence:RefSeq:WP_018312316.1;locus_tag=paras_000488;product=site-specific integrase;protein_id=extdb:paras_000488;transl_table=11
CP125297	.	gene	541570	542682	.	+	.	ID=gene-paras_000489;Name=paras_000489;gbkey=Gene;gene_biotype=protein_coding;locus_tag=paras_000489
CP125297	Protein Homology	CDS	541570	542682	.	+	0	ID=cds-paras_000489;Parent=gene-paras_000489;Name=extdb:paras_000489;gbkey=CDS;inference=COORDINATES: protein motif:HMM:NF012488.1;locus_tag=paras_000489;product=aminotransferase class V-fold PLP-dependent enzyme;protein_id=extdb:paras_000489;transl_table=11
CP125297	.	gene	542727	543632	.	+	.	ID=gene-paras_000490;Name=paras_000490;gbkey=Gene;gene_biotype=protein_coding;locus_tag=paras_000490
CP125297	Protein Homology	CDS	542727	543632	.	+	0	ID=cds-paras_000490;Parent=gene-paras_000490;Name=extdb:paras_000490;gbkey=CDS;inference=COORDINATES: similar to AA sequence:RefSeq:WP_009770356.1;locus_tag=paras_000490;product=EAL domain-containing protein;protein_id=extdb:paras_000490;transl_table=11
CP125297	.	gene	544146	545492	.	-	.	ID=gene-paras_000491;Name=paras_000491;gbkey=Gene;gene_biotype=protein_coding;locus_tag=paras_000491
CP125297	Protein Homology	CDS	544146	545492	.	-	0	ID=cds-paras_000491;Parent=gene-paras_000491;Name=extdb:paras_000491;gbkey=CDS;inference=COORDINATES: similar to AA sequence:RefSeq:WP_019937262.1;locus_tag=paras_000491;product=IS4 family transposase;protein_id=extdb:paras_000491;transl_table=11
CP125297	.	pseudogene	545607	546125	.	-	.	ID=gene-paras_000492;Name=paras_000492;gbkey=Gene;gene_biotype=pseudogene;locus_tag=paras_000492;pseudo=true
CP125297	Protein Homology	CDS	545607	546125	.	-	0	ID=cds-paras_000492;Parent=gene-paras_000492;Note=frameshifted%3B internal stop%3B incomplete%3B partial in the middle of a contig%3B missing N-terminus and C-terminus;gbkey=CDS;inference=COORDINATES: similar to AA sequence:RefSeq:WP_006028471.1;locus_tag=paras_000492;product=transposase;pseudo=true;transl_table=11
CP125297	.	pseudogene	546201	546733	.	-	.	ID=gene-paras_000493;Name=paras_000493;gbkey=Gene;gene_biotype=pseudogene;locus_tag=paras_000493;pseudo=true
CP125297	Protein Homology	CDS	546201	546733	.	-	0	ID=cds-paras_000493;Parent=gene-paras_000493;Note=frameshifted%3B incomplete%3B partial in the middle of a contig%3B missing N-terminus;gbkey=CDS;inference=COORDINATES: similar to AA sequence:RefSeq:WP_008352240.1;locus_tag=paras_000493;product=ATP-binding protein;pseudo=true;transl_table=11
CP125297	.	pseudogene	547010	548355	.	+	.	ID=gene-paras_000494;Name=paras_000494;gbkey=Gene;gene_biotype=pseudogene;locus_tag=paras_000494;pseudo=true
CP125297	Protein Homology	CDS	547010	548355	.	+	0	ID=cds-paras_000494;Parent=gene-paras_000494;Note=frameshifted%3B internal stop%3B incomplete%3B partial in the middle of a contig%3B missing C-terminus;gbkey=CDS;inference=COORDINATES: similar to AA sequence:RefSeq:WP_013801313.1;locus_tag=paras_000494;product=IS5 family transposase;pseudo=true;transl_table=11
CP125297	.	pseudogene	548405	549269	.	-	.	ID=gene-paras_000495;Name=paras_000495;gbkey=Gene;gene_biotype=pseudogene;locus_tag=paras_000495;pseudo=true
CP125297	Protein Homology	CDS	548405	549269	.	-	0	ID=cds-paras_000495;Parent=gene-paras_000495;Note=frameshifted%3B internal stop;gbkey=CDS;inference=COORDINATES: similar to AA sequence:RefSeq:WP_018312945.1;locus_tag=paras_000495;product=tyrosine-type recombinase/integrase;pseudo=true;transl_table=11
CP125297	.	pseudogene	549939	551199	.	+	.	ID=gene-paras_000496;Name=paras_000496;gbkey=Gene;gene_biotype=pseudogene;locus_tag=paras_000496;pseudo=true
CP125297	Protein Homology	CDS	549939	551199	.	+	0	ID=cds-paras_000496;Parent=gene-paras_000496;Note=frameshifted;gbkey=CDS;inference=COORDINATES: similar to AA sequence:RefSeq:WP_014190258.1;locus_tag=paras_000496;product=tyrosine-type recombinase/integrase;pseudo=true;transl_table=11
CP125297	.	gene	551196	552188	.	+	.	ID=gene-paras_000497;Name=paras_000497;gbkey=Gene;gene_biotype=protein_coding;locus_tag=paras_000497
CP125297	Protein Homology	CDS	551196	552188	.	+	0	ID=cds-paras_000497;Parent=gene-paras_000497;Name=extdb:paras_000497;gbkey=CDS;inference=COORDINATES: similar to AA sequence:RefSeq:WP_014190257.1;locus_tag=paras_000497;product=tyrosine-type recombinase/integrase;protein_id=extdb:paras_000497;transl_table=11
CP125297	.	gene	552185	553189	.	+	.	ID=gene-paras_000498;Name=paras_000498;gbkey=Gene;gene_biotype=protein_coding;locus_tag=paras_000498
CP125297	Protein Homology	CDS	552185	553189	.	+	0	ID=cds-paras_000498;Parent=gene-paras_000498;Name=extdb:paras_000498;gbkey=CDS;inference=COORDINATES: similar to AA sequence:RefSeq:WP_008344568.1;locus_tag=paras_000498;product=site-specific integrase;protein_id=extdb:paras_000498;transl_table=11
CP125297	.	pseudogene	553194	553722	.	-	.	ID=gene-paras_000499;Name=paras_000499;gbkey=Gene;gene_biotype=pseudogene;locus_tag=paras_000499;pseudo=true
CP125297	Protein Homology	CDS	553194	553722	.	-	0	ID=cds-paras_000499;Parent=gene-paras_000499;Note=frameshifted%3B incomplete%3B partial in the middle of a contig%3B missing C-terminus;gbkey=CDS;inference=COORDINATES: similar to AA sequence:RefSeq:WP_042551150.1;locus_tag=paras_000499;product=IS21 family transposase;pseudo=true;transl_table=11
CP125297	.	gene	553787	554290	.	-	.	ID=gene-paras_000500;Name=paras_000500;gbkey=Gene;gene_biotype=protein_coding;locus_tag=paras_000500
CP125297	Protein Homology	CDS	553787	554290	.	-	0	ID=cds-paras_000500;Parent=gene-paras_000500;Name=extdb:paras_000500;gbkey=CDS;inference=COORDINATES: protein motif:HMM:NF019886.1;locus_tag=paras_000500;product=hypothetical protein;protein_id=extdb:paras_000500;transl_table=11
CP125297	.	gene	554636	554878	.	-	.	ID=gene-paras_000501;Name=paras_000501;gbkey=Gene;gene_biotype=protein_coding;locus_tag=paras_000501
CP125297	Protein Homology	CDS	554636	554878	.	-	0	ID=cds-paras_000501;Parent=gene-paras_000501;Name=extdb:paras_000501;gbkey=CDS;inference=COORDINATES: similar to AA sequence:RefSeq:WP_015004769.1;locus_tag=paras_000501;product=zinc ribbon domain-containing protein;protein_id=extdb:paras_000501;transl_table=11
CP125297	.	pseudogene	554887	555321	.	-	.	ID=gene-paras_000502;Name=paras_000502;gbkey=Gene;gene_biotype=pseudogene;locus_tag=paras_000502;pseudo=true
CP125297	Protein Homology	CDS	554887	555321	.	-	0	ID=cds-paras_000502;Parent=gene-paras_000502;Note=incomplete%3B partial in the middle of a contig%3B missing N-terminus;gbkey=CDS;inference=COORDINATES: similar to AA sequence:RefSeq:WP_012406779.1;locus_tag=paras_000502;product=ankyrin repeat domain-containing protein;pseudo=true;transl_table=11
CP125297	.	gene	555369	555977	.	-	.	ID=gene-paras_000503;Name=paras_000503;gbkey=Gene;gene_biotype=protein_coding;locus_tag=paras_000503
CP125297	Protein Homology	CDS	555369	555977	.	-	0	ID=cds-paras_000503;Parent=gene-paras_000503;Name=extdb:paras_000503;gbkey=CDS;inference=COORDINATES: similar to AA sequence:RefSeq:WP_014725866.1;locus_tag=paras_000503;product=hypothetical protein;protein_id=extdb:paras_000503;transl_table=11
CP125297	.	gene	556416	557297	.	+	.	ID=gene-paras_000504;Name=nifH;gbkey=Gene;gene=nifH;gene_biotype=protein_coding;locus_tag=paras_000504
CP125297	Protein Homology	CDS	556416	557297	.	+	0	ID=cds-paras_000504;Parent=gene-paras_000504;Name=extdb:paras_000504;gbkey=CDS;gene=nifH;inference=COORDINATES: similar to AA sequence:RefSeq:WP_013094509.1;locus_tag=paras_000504;product=nitrogenase iron protein;protein_id=extdb:paras_000504;transl_table=11
CP125297	.	gene	557369	558832	.	+	.	ID=gene-paras_000505;Name=nifD;gbkey=Gene;gene=nifD;gene_biotype=protein_coding;locus_tag=paras_000505
CP125297	Protein Homology	CDS	557369	558832	.	+	0	ID=cds-paras_000505;Parent=gene-paras_000505;Name=extdb:paras_000505;gbkey=CDS;gene=nifD;inference=COORDINATES: similar to AA sequence:RefSeq:WP_011801729.1;locus_tag=paras_000505;product=nitrogenase molybdenum-iron protein alpha chain;protein_id=extdb:paras_000505;transl_table=11
CP125297	.	gene	558904	560463	.	+	.	ID=gene-paras_000506;Name=nifK;gbkey=Gene;gene=nifK;gene_biotype=protein_coding;locus_tag=paras_000506
CP125297	Protein Homology	CDS	558904	560463	.	+	0	ID=cds-paras_000506;Parent=gene-paras_000506;Name=extdb:paras_000506;gbkey=CDS;gene=nifK;inference=COORDINATES: similar to AA sequence:RefSeq:WP_017773471.1;locus_tag=paras_000506;product=nitrogenase molybdenum-iron protein subunit beta;protein_id=extdb:paras_000506;transl_table=11
CP125297	.	gene	560895	566324	.	-	.	ID=gene-paras_000507;Name=paras_000507;gbkey=Gene;gene_biotype=protein_coding;locus_tag=paras_000507
CP125297	Protein Homology	CDS	560895	566324	.	-	0	ID=cds-paras_000507;Parent=gene-paras_000507;Name=extdb:paras_000507;gbkey=CDS;inference=COORDINATES: similar to AA sequence:RefSeq:WP_012406784.1;locus_tag=paras_000507;product=AAA family ATPase;protein_id=extdb:paras_000507;transl_table=11
CP125297	.	gene	566642	566953	.	-	.	ID=gene-paras_000508;Name=paras_000508;gbkey=Gene;gene_biotype=protein_coding;locus_tag=paras_000508
CP125297	GeneMarkS-2+	CDS	566642	566953	.	-	0	ID=cds-paras_000508;Parent=gene-paras_000508;Name=extdb:paras_000508;gbkey=CDS;inference=COORDINATES: ab initio prediction:GeneMarkS-2+;locus_tag=paras_000508;product=hypothetical protein;protein_id=extdb:paras_000508;transl_table=11
CP125297	.	pseudogene	567157	568515	.	+	.	ID=gene-paras_000509;Name=paras_000509;gbkey=Gene;gene_biotype=pseudogene;locus_tag=paras_000509;pseudo=true
CP125297	Protein Homology	CDS	567157	568515	.	+	0	ID=cds-paras_000509;Parent=gene-paras_000509;Note=internal stop;gbkey=CDS;inference=COORDINATES: similar to AA sequence:RefSeq:WP_007576983.1;locus_tag=paras_000509;product=cache domain-containing protein;pseudo=true;transl_table=11
CP125297	.	gene	568512	569084	.	+	.	ID=gene-paras_000510;Name=paras_000510;gbkey=Gene;gene_biotype=protein_coding;locus_tag=paras_000510
CP125297	Protein Homology	CDS	568512	569084	.	+	0	ID=cds-paras_000510;Parent=gene-paras_000510;Name=extdb:paras_000510;gbkey=CDS;inference=COORDINATES: similar to AA sequence:RefSeq:WP_012406788.1;locus_tag=paras_000510;product=response regulator transcription factor;protein_id=extdb:paras_000510;transl_table=11
CP125297	.	gene	570482	571114	.	+	.	ID=gene-paras_000511;Name=paras_000511;gbkey=Gene;gene_biotype=protein_coding;locus_tag=paras_000511
CP125297	Protein Homology	CDS	570482	571114	.	+	0	ID=cds-paras_000511;Parent=gene-paras_000511;Name=extdb:paras_000511;gbkey=CDS;inference=COORDINATES: similar to AA sequence:RefSeq:WP_018435039.1;locus_tag=paras_000511;product=response regulator transcription factor;protein_id=extdb:paras_000511;transl_table=11
CP125297	.	gene	571724	572929	.	-	.	ID=gene-paras_000512;Name=paras_000512;gbkey=Gene;gene_biotype=protein_coding;locus_tag=paras_000512
CP125297	Protein Homology	CDS	571724	572929	.	-	0	ID=cds-paras_000512;Parent=gene-paras_000512;Name=extdb:paras_000512;gbkey=CDS;inference=COORDINATES: similar to AA sequence:RefSeq:WP_001297906.1;locus_tag=paras_000512;product=IS110 family transposase;protein_id=extdb:paras_000512;transl_table=11
CP125297	.	gene	574192	575484	.	+	.	ID=gene-paras_000513;Name=paras_000513;gbkey=Gene;gene_biotype=protein_coding;locus_tag=paras_000513
CP125297	Protein Homology	CDS	574192	575484	.	+	0	ID=cds-paras_000513;Parent=gene-paras_000513;Name=extdb:paras_000513;gbkey=CDS;inference=COORDINATES: similar to AA sequence:RefSeq:WP_012406792.1;locus_tag=paras_000513;product=cytochrome P450;protein_id=extdb:paras_000513;transl_table=11
CP125297	.	gene	575721	577079	.	-	.	ID=gene-paras_000514;Name=paras_000514;gbkey=Gene;gene_biotype=protein_coding;locus_tag=paras_000514
CP125297	Protein Homology	CDS	575721	577079	.	-	0	ID=cds-paras_000514;Parent=gene-paras_000514;Name=extdb:paras_000514;gbkey=CDS;inference=COORDINATES: similar to AA sequence:RefSeq:WP_012406793.1;locus_tag=paras_000514;product=propionyl-CoA carboxylase;protein_id=extdb:paras_000514;transl_table=11
CP125297	.	gene	577162	578502	.	-	.	ID=gene-paras_000515;Name=paras_000515;gbkey=Gene;gene_biotype=protein_coding;locus_tag=paras_000515
CP125297	Protein Homology	CDS	577162	578502	.	-	0	ID=cds-paras_000515;Parent=gene-paras_000515;Name=extdb:paras_000515;gbkey=CDS;inference=COORDINATES: similar to AA sequence:RefSeq:WP_015004780.1;locus_tag=paras_000515;product=amidase;protein_id=extdb:paras_000515;transl_table=11
CP125297	.	pseudogene	578533	578715	.	-	.	ID=gene-paras_000516;Name=paras_000516;gbkey=Gene;gene_biotype=pseudogene;locus_tag=paras_000516;pseudo=true
CP125297	Protein Homology	CDS	578533	578715	.	-	0	ID=cds-paras_000516;Parent=gene-paras_000516;Note=incomplete%3B partial in the middle of a contig%3B missing N-terminus;gbkey=CDS;inference=COORDINATES: similar to AA sequence:RefSeq:WP_002556046.1;locus_tag=paras_000516;product=FAD-dependent oxidoreductase;pseudo=true;transl_table=11
CP125297	.	pseudogene	578726	578989	.	-	.	ID=gene-paras_000517;Name=paras_000517;gbkey=Gene;gene_biotype=pseudogene;locus_tag=paras_000517;pseudo=true
CP125297	Protein Homology	CDS	578726	578989	.	-	0	ID=cds-paras_000517;Parent=gene-paras_000517;Note=frameshifted%3B incomplete%3B partial in the middle of a contig%3B missing C-terminus;gbkey=CDS;inference=COORDINATES: similar to AA sequence:RefSeq:WP_015848052.1;locus_tag=paras_000517;product=FAD-dependent oxidoreductase;pseudo=true;transl_table=11
CP125297	.	pseudogene	579621	580471	.	+	.	ID=gene-paras_000518;Name=paras_000518;gbkey=Gene;gene_biotype=pseudogene;locus_tag=paras_000518;pseudo=true
CP125297	Protein Homology	CDS	579621	580471	.	+	0	ID=cds-paras_000518;Parent=gene-paras_000518;Note=frameshifted%3B incomplete%3B partial in the middle of a contig%3B missing C-terminus;gbkey=CDS;inference=COORDINATES: similar to AA sequence:RefSeq:WP_011493648.1;locus_tag=paras_000518;product=IS110 family transposase;pseudo=true;transl_table=11
CP125297	.	gene	581137	581991	.	+	.	ID=gene-paras_000519;Name=paras_000519;gbkey=Gene;gene_biotype=protein_coding;locus_tag=paras_000519
CP125297	Protein Homology	CDS	581137	581991	.	+	0	ID=cds-paras_000519;Parent=gene-paras_000519;Name=extdb:paras_000519;gbkey=CDS;inference=COORDINATES: similar to AA sequence:RefSeq:WP_015004782.1;locus_tag=paras_000519;product=sterol desaturase family protein;protein_id=extdb:paras_000519;transl_table=11
CP125297	.	gene	582669	583445	.	+	.	ID=gene-paras_000520;Name=paras_000520;gbkey=Gene;gene_biotype=protein_coding;locus_tag=paras_000520
CP125297	Protein Homology	CDS	582669	583445	.	+	0	ID=cds-paras_000520;Parent=gene-paras_000520;Name=extdb:paras_000520;gbkey=CDS;inference=COORDINATES: similar to AA sequence:RefSeq:WP_012406798.1;locus_tag=paras_000520;product=glycosyl hydrolase;protein_id=extdb:paras_000520;transl_table=11
CP125297	.	gene	583909	584103	.	+	.	ID=gene-paras_000521;Name=paras_000521;gbkey=Gene;gene_biotype=protein_coding;locus_tag=paras_000521
CP125297	Protein Homology	CDS	583909	584103	.	+	0	ID=cds-paras_000521;Parent=gene-paras_000521;Name=extdb:paras_000521;gbkey=CDS;inference=COORDINATES: similar to AA sequence:RefSeq:WP_013068980.1;locus_tag=paras_000521;product=ferredoxin;protein_id=extdb:paras_000521;transl_table=11
CP125297	.	pseudogene	584168	584564	.	+	.	ID=gene-paras_000522;Name=paras_000522;gbkey=Gene;gene_biotype=pseudogene;locus_tag=paras_000522;pseudo=true
CP125297	Protein Homology	CDS	584168	584564	.	+	0	ID=cds-paras_000522;Parent=gene-paras_000522;Note=frameshifted;gbkey=CDS;inference=COORDINATES: similar to AA sequence:RefSeq:WP_012406772.1;locus_tag=paras_000522;product=iron-sulfur cluster assembly accessory protein;pseudo=true;transl_table=11
CP125297	.	pseudogene	584598	584888	.	+	.	ID=gene-paras_000523;Name=paras_000523;gbkey=Gene;gene_biotype=pseudogene;locus_tag=paras_000523;pseudo=true
CP125297	Protein Homology	CDS	584598	584888	.	+	0	ID=cds-paras_000523;Parent=gene-paras_000523;Note=incomplete%3B partial in the middle of a contig%3B missing C-terminus;gbkey=CDS;inference=COORDINATES: similar to AA sequence:RefSeq:WP_012406773.1;locus_tag=paras_000523;product=nitrogen fixation protein NifZ;pseudo=true;transl_table=11
CP125297	.	gene	585266	585484	.	+	.	ID=gene-paras_000524;Name=nifT;gbkey=Gene;gene=nifT;gene_biotype=protein_coding;locus_tag=paras_000524
CP125297	Protein Homology	CDS	585266	585484	.	+	0	ID=cds-paras_000524;Parent=gene-paras_000524;Name=extdb:paras_000524;gbkey=CDS;gene=nifT;inference=COORDINATES: similar to AA sequence:RefSeq:WP_012406800.1;locus_tag=paras_000524;product=putative nitrogen fixation protein NifT;protein_id=extdb:paras_000524;transl_table=11
CP125297	.	pseudogene	585593	586212	.	+	.	ID=gene-paras_000525;Name=paras_000525;gbkey=Gene;gene_biotype=pseudogene;locus_tag=paras_000525;pseudo=true
CP125297	Protein Homology	CDS	585593	586212	.	+	0	ID=cds-paras_000525;Parent=gene-paras_000525;Note=frameshifted%3B incomplete%3B partial in the middle of a contig%3B missing N-terminus;gbkey=CDS;inference=COORDINATES: similar to AA sequence:RefSeq:WP_012492245.1;locus_tag=paras_000525;product=IS110 family transposase;pseudo=true;transl_table=11
CP125297	.	gene	586483	587496	.	+	.	ID=gene-paras_000526;Name=paras_000526;gbkey=Gene;gene_biotype=protein_coding;locus_tag=paras_000526
CP125297	Protein Homology	CDS	586483	587496	.	+	0	ID=cds-paras_000526;Parent=gene-paras_000526;Name=extdb:paras_000526;gbkey=CDS;inference=COORDINATES: similar to AA sequence:RefSeq:WP_007731325.1;locus_tag=paras_000526;product=IS110 family transposase;protein_id=extdb:paras_000526;transl_table=11
CP125297	.	gene	588528	589679	.	+	.	ID=gene-paras_000527;Name=paras_000527;gbkey=Gene;gene_biotype=protein_coding;locus_tag=paras_000527
CP125297	Protein Homology	CDS	588528	589679	.	+	0	ID=cds-paras_000527;Parent=gene-paras_000527;Name=extdb:paras_000527;gbkey=CDS;inference=COORDINATES: similar to AA sequence:RefSeq:WP_015004787.1;locus_tag=paras_000527;product=2-aminoethylphosphonate--pyruvate transaminase;protein_id=extdb:paras_000527;transl_table=11
CP125297	.	gene	589681	591003	.	+	.	ID=gene-paras_000528;Name=paras_000528;gbkey=Gene;gene_biotype=protein_coding;locus_tag=paras_000528
CP125297	Protein Homology	CDS	589681	591003	.	+	0	ID=cds-paras_000528;Parent=gene-paras_000528;Name=extdb:paras_000528;gbkey=CDS;inference=COORDINATES: similar to AA sequence:RefSeq:WP_015004788.1;locus_tag=paras_000528;product=O-acetylhomoserine aminocarboxypropyltransferase/cysteine synthase;protein_id=extdb:paras_000528;transl_table=11
CP125297	.	gene	591034	592095	.	+	.	ID=gene-paras_000529;Name=paras_000529;gbkey=Gene;gene_biotype=protein_coding;locus_tag=paras_000529
CP125297	Protein Homology	CDS	591034	592095	.	+	0	ID=cds-paras_000529;Parent=gene-paras_000529;Name=extdb:paras_000529;gbkey=CDS;inference=COORDINATES: similar to AA sequence:RefSeq:WP_015004789.1;locus_tag=paras_000529;product=fatty acid desaturase family protein;protein_id=extdb:paras_000529;transl_table=11
CP125297	.	gene	592098	592919	.	+	.	ID=gene-paras_000530;Name=paras_000530;gbkey=Gene;gene_biotype=protein_coding;locus_tag=paras_000530
CP125297	Protein Homology	CDS	592098	592919	.	+	0	ID=cds-paras_000530;Parent=gene-paras_000530;Name=extdb:paras_000530;gbkey=CDS;inference=COORDINATES: similar to AA sequence:RefSeq:WP_015004790.1;locus_tag=paras_000530;product=gamma-glutamyl-gamma-aminobutyrate hydrolase family protein;protein_id=extdb:paras_000530;transl_table=11
CP125297	.	gene	592990	593586	.	+	.	ID=gene-paras_000531;Name=paras_000531;gbkey=Gene;gene_biotype=protein_coding;locus_tag=paras_000531
CP125297	Protein Homology	CDS	592990	593586	.	+	0	ID=cds-paras_000531;Parent=gene-paras_000531;Name=extdb:paras_000531;gbkey=CDS;inference=COORDINATES: similar to AA sequence:RefSeq:WP_002556121.1;locus_tag=paras_000531;product=LysE family translocator;protein_id=extdb:paras_000531;transl_table=11
CP125297	.	gene	593672	594577	.	+	.	ID=gene-paras_000532;Name=paras_000532;gbkey=Gene;gene_biotype=protein_coding;locus_tag=paras_000532
CP125297	Protein Homology	CDS	593672	594577	.	+	0	ID=cds-paras_000532;Parent=gene-paras_000532;Name=extdb:paras_000532;gbkey=CDS;inference=COORDINATES: similar to AA sequence:RefSeq:WP_015004791.1;locus_tag=paras_000532;product=homoserine O-succinyltransferase;protein_id=extdb:paras_000532;transl_table=11
CP125297	.	gene	594649	596007	.	+	.	ID=gene-paras_000533;Name=paras_000533;gbkey=Gene;gene_biotype=protein_coding;locus_tag=paras_000533
CP125297	Protein Homology	CDS	594649	596007	.	+	0	ID=cds-paras_000533;Parent=gene-paras_000533;Name=extdb:paras_000533;gbkey=CDS;inference=COORDINATES: similar to AA sequence:RefSeq:WP_015004792.1;locus_tag=paras_000533;product=glutamine synthetase;protein_id=extdb:paras_000533;transl_table=11
CP125297	.	gene	596309	596830	.	-	.	ID=gene-paras_000534;Name=paras_000534;gbkey=Gene;gene_biotype=protein_coding;locus_tag=paras_000534
CP125297	Protein Homology	CDS	596309	596830	.	-	0	ID=cds-paras_000534;Parent=gene-paras_000534;Name=extdb:paras_000534;gbkey=CDS;inference=COORDINATES: similar to AA sequence:RefSeq:WP_018417956.1;locus_tag=paras_000534;product=RES family NAD+ phosphorylase;protein_id=extdb:paras_000534;transl_table=11
CP125297	.	gene	596827	597234	.	-	.	ID=gene-paras_000535;Name=paras_000535;gbkey=Gene;gene_biotype=protein_coding;locus_tag=paras_000535
CP125297	Protein Homology	CDS	596827	597234	.	-	0	ID=cds-paras_000535;Parent=gene-paras_000535;Name=extdb:paras_000535;gbkey=CDS;inference=COORDINATES: similar to AA sequence:RefSeq:WP_018417957.1;locus_tag=paras_000535;product=DUF2384 domain-containing protein;protein_id=extdb:paras_000535;transl_table=11
CP125297	.	pseudogene	598056	599235	.	+	.	ID=gene-paras_000536;Name=paras_000536;gbkey=Gene;gene_biotype=pseudogene;locus_tag=paras_000536;pseudo=true
CP125297	Protein Homology	CDS	598056	599235	.	+	0	ID=cds-paras_000536;Parent=gene-paras_000536;Note=frameshifted%3B incomplete%3B partial in the middle of a contig%3B missing N-terminus;gbkey=CDS;inference=COORDINATES: similar to AA sequence:RefSeq:WP_076611122.1;locus_tag=paras_000536;product=IS21 family transposase;pseudo=true;transl_table=11
CP125297	.	gene	599242	600030	.	+	.	ID=gene-paras_000537;Name=paras_000537;gbkey=Gene;gene_biotype=protein_coding;locus_tag=paras_000537
CP125297	Protein Homology	CDS	599242	600030	.	+	0	ID=cds-paras_000537;Parent=gene-paras_000537;Name=extdb:paras_000537;gbkey=CDS;inference=COORDINATES: similar to AA sequence:RefSeq:WP_011881631.1;locus_tag=paras_000537;product=ATP-binding protein;protein_id=extdb:paras_000537;transl_table=11
CP125297	.	gene	600098	600238	.	-	.	ID=gene-paras_000538;Name=paras_000538;gbkey=Gene;gene_biotype=protein_coding;locus_tag=paras_000538
CP125297	GeneMarkS-2+	CDS	600098	600238	.	-	0	ID=cds-paras_000538;Parent=gene-paras_000538;Name=extdb:paras_000538;gbkey=CDS;inference=COORDINATES: ab initio prediction:GeneMarkS-2+;locus_tag=paras_000538;product=hypothetical protein;protein_id=extdb:paras_000538;transl_table=11
CP125297	.	gene	600268	600615	.	-	.	ID=gene-paras_000539;Name=tnpB;gbkey=Gene;gene=tnpB;gene_biotype=protein_coding;locus_tag=paras_000539
CP125297	Protein Homology	CDS	600268	600615	.	-	0	ID=cds-paras_000539;Parent=gene-paras_000539;Name=extdb:paras_000539;gbkey=CDS;gene=tnpB;inference=COORDINATES: similar to AA sequence:RefSeq:WP_011749831.1;locus_tag=paras_000539;product=IS66 family insertion sequence element accessory protein TnpB;protein_id=extdb:paras_000539;transl_table=11
CP125297	.	gene	600612	600962	.	-	.	ID=gene-paras_000540;Name=paras_000540;gbkey=Gene;gene_biotype=protein_coding;locus_tag=paras_000540
CP125297	Protein Homology	CDS	600612	600962	.	-	0	ID=cds-paras_000540;Parent=gene-paras_000540;Name=extdb:paras_000540;gbkey=CDS;inference=COORDINATES: similar to AA sequence:RefSeq:WP_020067064.1;locus_tag=paras_000540;product=transposase;protein_id=extdb:paras_000540;transl_table=11
CP125297	.	pseudogene	601904	602352	.	+	.	ID=gene-paras_000541;Name=paras_000541;gbkey=Gene;gene_biotype=pseudogene;locus_tag=paras_000541;pseudo=true
CP125297	Protein Homology	CDS	601904	602352	.	+	0	ID=cds-paras_000541;Parent=gene-paras_000541;Note=frameshifted%3B incomplete%3B partial in the middle of a contig%3B missing C-terminus;gbkey=CDS;inference=COORDINATES: similar to AA sequence:RefSeq:WP_001063816.1;locus_tag=paras_000541;product=transposase;pseudo=true;transl_table=11
CP125297	.	gene	603681	606056	.	-	.	ID=gene-paras_000542;Name=hypF;gbkey=Gene;gene=hypF;gene_biotype=protein_coding;locus_tag=paras_000542
CP125297	Protein Homology	CDS	603681	606056	.	-	0	ID=cds-paras_000542;Parent=gene-paras_000542;Name=extdb:paras_000542;gbkey=CDS;gene=hypF;inference=COORDINATES: similar to AA sequence:RefSeq:WP_012406425.1;locus_tag=paras_000542;product=carbamoyltransferase HypF;protein_id=extdb:paras_000542;transl_table=11
CP125297	.	gene	606050	607075	.	-	.	ID=gene-paras_000543;Name=hypE;gbkey=Gene;gene=hypE;gene_biotype=protein_coding;locus_tag=paras_000543
CP125297	Protein Homology	CDS	606050	607075	.	-	0	ID=cds-paras_000543;Parent=gene-paras_000543;Name=extdb:paras_000543;gbkey=CDS;gene=hypE;inference=COORDINATES: similar to AA sequence:RefSeq:WP_012406424.1;locus_tag=paras_000543;product=hydrogenase expression/formation protein HypE;protein_id=extdb:paras_000543;transl_table=11
CP125297	.	gene	607158	607745	.	-	.	ID=gene-paras_000544;Name=paras_000544;gbkey=Gene;gene_biotype=protein_coding;locus_tag=paras_000544
CP125297	Protein Homology	CDS	607158	607745	.	-	0	ID=cds-paras_000544;Parent=gene-paras_000544;Name=extdb:paras_000544;gbkey=CDS;inference=COORDINATES: similar to AA sequence:RefSeq:WP_012406423.1;locus_tag=paras_000544;product=cysteine hydrolase;protein_id=extdb:paras_000544;transl_table=11
CP125297	.	gene	608210	608830	.	-	.	ID=gene-paras_000545;Name=paras_000545;gbkey=Gene;gene_biotype=protein_coding;locus_tag=paras_000545
CP125297	Protein Homology	CDS	608210	608830	.	-	0	ID=cds-paras_000545;Parent=gene-paras_000545;Name=extdb:paras_000545;gbkey=CDS;inference=COORDINATES: similar to AA sequence:RefSeq:WP_012406421.1;locus_tag=paras_000545;product=GNAT family N-acetyltransferase;protein_id=extdb:paras_000545;transl_table=11
CP125297	.	gene	609008	609169	.	+	.	ID=gene-paras_000546;Name=paras_000546;gbkey=Gene;gene_biotype=protein_coding;locus_tag=paras_000546
CP125297	GeneMarkS-2+	CDS	609008	609169	.	+	0	ID=cds-paras_000546;Parent=gene-paras_000546;Name=extdb:paras_000546;gbkey=CDS;inference=COORDINATES: ab initio prediction:GeneMarkS-2+;locus_tag=paras_000546;product=hypothetical protein;protein_id=extdb:paras_000546;transl_table=11
CP125297	.	pseudogene	609776	610035	.	-	.	ID=gene-paras_000547;Name=paras_000547;gbkey=Gene;gene_biotype=pseudogene;locus_tag=paras_000547;pseudo=true
CP125297	Protein Homology	CDS	609776	610035	.	-	0	ID=cds-paras_000547;Parent=gene-paras_000547;Note=frameshifted%3B incomplete%3B partial in the middle of a contig%3B missing N-terminus and C-terminus;gbkey=CDS;inference=COORDINATES: similar to AA sequence:RefSeq:WP_006761203.1;locus_tag=paras_000547;product=IS630 family transposase;pseudo=true;transl_table=11
CP125297	.	gene	610326	611594	.	-	.	ID=gene-paras_000548;Name=ectB;gbkey=Gene;gene=ectB;gene_biotype=protein_coding;locus_tag=paras_000548
CP125297	Protein Homology	CDS	610326	611594	.	-	0	ID=cds-paras_000548;Parent=gene-paras_000548;Name=extdb:paras_000548;gbkey=CDS;gene=ectB;inference=COORDINATES: similar to AA sequence:RefSeq:WP_015004153.1;locus_tag=paras_000548;product=diaminobutyrate--2-oxoglutarate transaminase;protein_id=extdb:paras_000548;transl_table=11
CP125297	.	pseudogene	612356	612789	.	+	.	ID=gene-paras_000549;Name=paras_000549;gbkey=Gene;gene_biotype=pseudogene;locus_tag=paras_000549;pseudo=true
CP125297	Protein Homology	CDS	612356	612789	.	+	0	ID=cds-paras_000549;Parent=gene-paras_000549;Note=frameshifted%3B incomplete%3B partial in the middle of a contig%3B missing C-terminus;gbkey=CDS;inference=COORDINATES: similar to AA sequence:RefSeq:WP_012406418.1;locus_tag=paras_000549;product=twin-arginine translocation signal domain-containing protein;pseudo=true;transl_table=11
CP125297	.	pseudogene	612771	613771	.	+	.	ID=gene-paras_000550;Name=paras_000550;gbkey=Gene;gene_biotype=pseudogene;locus_tag=paras_000550;pseudo=true
CP125297	Protein Homology	CDS	612771	613771	.	+	0	ID=cds-paras_000550;Parent=gene-paras_000550;Note=frameshifted%3B internal stop%3B incomplete%3B partial in the middle of a contig%3B missing N-terminus and C-terminus;gbkey=CDS;inference=COORDINATES: similar to AA sequence:RefSeq:WP_015004151.1;locus_tag=paras_000550;product=nickel-dependent hydrogenase large subunit;pseudo=true;transl_table=11
CP125297	.	pseudogene	613865	614340	.	+	.	ID=gene-paras_000551;Name=paras_000551;gbkey=Gene;gene_biotype=pseudogene;locus_tag=paras_000551;pseudo=true
CP125297	Protein Homology	CDS	613865	614340	.	+	0	ID=cds-paras_000551;Parent=gene-paras_000551;Note=frameshifted%3B internal stop%3B incomplete%3B partial in the middle of a contig%3B missing N-terminus;gbkey=CDS;inference=COORDINATES: similar to AA sequence:RefSeq:WP_012406407.1;locus_tag=paras_000551;product=carbamoyltransferase HypF;pseudo=true;transl_table=11
CP125297	.	pseudogene	614354	614621	.	+	.	ID=gene-paras_000552;Name=paras_000552;gbkey=Gene;gene_biotype=pseudogene;locus_tag=paras_000552;pseudo=true
CP125297	Protein Homology	CDS	614354	614621	.	+	0	ID=cds-paras_000552;Parent=gene-paras_000552;Note=frameshifted;gbkey=CDS;inference=COORDINATES: similar to AA sequence:RefSeq:WP_012406406.1;locus_tag=paras_000552;product=HypC/HybG/HupF family hydrogenase formation chaperone;pseudo=true;transl_table=11
CP125297	.	pseudogene	614618	615744	.	+	.	ID=gene-paras_000553;Name=hypD;gbkey=Gene;gene=hypD;gene_biotype=pseudogene;locus_tag=paras_000553;pseudo=true
CP125297	Protein Homology	CDS	614618	615744	.	+	0	ID=cds-paras_000553;Parent=gene-paras_000553;Note=frameshifted%3B internal stop%3B incomplete%3B missing C-terminus;gbkey=CDS;gene=hypD;inference=COORDINATES: similar to AA sequence:RefSeq:WP_012703486.1;locus_tag=paras_000553;product=hydrogenase formation protein HypD;pseudo=true;transl_table=11
##sequence-region 1 6584006
##species https://www.ncbi.nlm.nih.gov/Taxonomy/Browser/wwwtax.cgi?id=273251
CP125295	Local	region	1	6584006	.	+	.	ID=CP125295:1..6584006;Dbxref=taxon:273251;gbkey=Src;mol_type=genomic DNA;strain=-
CP125295	.	gene	1	1557	.	+	.	ID=gene-paras_000554;Name=dnaA;gbkey=Gene;gene=dnaA;gene_biotype=protein_coding;locus_tag=paras_000554
CP125295	Protein Homology	CDS	1	1557	.	+	0	ID=cds-paras_000554;Parent=gene-paras_000554;Name=extdb:paras_000554;gbkey=CDS;gene=dnaA;inference=COORDINATES: similar to AA sequence:RefSeq:WP_018436971.1;locus_tag=paras_000554;product=chromosomal replication initiator protein DnaA;protein_id=extdb:paras_000554;transl_table=11
CP125295	.	gene	1814	2917	.	+	.	ID=gene-paras_000555;Name=paras_000555;gbkey=Gene;gene_biotype=protein_coding;locus_tag=paras_000555
CP125295	Protein Homology	CDS	1814	2917	.	+	0	ID=cds-paras_000555;Parent=gene-paras_000555;Name=extdb:paras_000555;gbkey=CDS;inference=COORDINATES: similar to AA sequence:RefSeq:WP_009906826.1;locus_tag=paras_000555;product=DNA polymerase III subunit beta;protein_id=extdb:paras_000555;transl_table=11
CP125295	.	gene	3031	5502	.	+	.	ID=gene-paras_000556;Name=gyrB;gbkey=Gene;gene=gyrB;gene_biotype=protein_coding;locus_tag=paras_000556
CP125295	Protein Homology	CDS	3031	5502	.	+	0	ID=cds-paras_000556;Parent=gene-paras_000556;Name=extdb:paras_000556;gbkey=CDS;gene=gyrB;inference=COORDINATES: similar to AA sequence:RefSeq:WP_009906825.1;locus_tag=paras_000556;product=DNA topoisomerase (ATP-hydrolyzing) subunit B;protein_id=extdb:paras_000556;transl_table=11
CP125295	.	gene	5571	5804	.	-	.	ID=gene-paras_000557;Name=paras_000557;gbkey=Gene;gene_biotype=protein_coding;locus_tag=paras_000557
CP125295	Protein Homology	CDS	5571	5804	.	-	0	ID=cds-paras_000557;Parent=gene-paras_000557;Name=extdb:paras_000557;gbkey=CDS;inference=COORDINATES: similar to AA sequence:RefSeq:WP_015469881.1;locus_tag=paras_000557;product=hypothetical protein;protein_id=extdb:paras_000557;transl_table=11
CP125295	.	gene	5830	6696	.	-	.	ID=gene-paras_000558;Name=paras_000558;gbkey=Gene;gene_biotype=protein_coding;locus_tag=paras_000558
CP125295	Protein Homology	CDS	5830	6696	.	-	0	ID=cds-paras_000558;Parent=gene-paras_000558;Name=extdb:paras_000558;gbkey=CDS;inference=COORDINATES: similar to AA sequence:RefSeq:WP_007743262.1;locus_tag=paras_000558;product=AraC family transcriptional regulator;protein_id=extdb:paras_000558;transl_table=11
CP125295	.	gene	6947	8350	.	+	.	ID=gene-paras_000559;Name=eat;gbkey=Gene;gene=eat;gene_biotype=protein_coding;locus_tag=paras_000559
CP125295	Protein Homology	CDS	6947	8350	.	+	0	ID=cds-paras_000559;Parent=gene-paras_000559;Name=extdb:paras_000559;gbkey=CDS;gene=eat;inference=COORDINATES: similar to AA sequence:RefSeq:WP_020067337.1;locus_tag=paras_000559;product=ethanolamine permease;protein_id=extdb:paras_000559;transl_table=11
CP125295	.	gene	8411	9805	.	+	.	ID=gene-paras_000560;Name=paras_000560;gbkey=Gene;gene_biotype=protein_coding;locus_tag=paras_000560
CP125295	Protein Homology	CDS	8411	9805	.	+	0	ID=cds-paras_000560;Parent=gene-paras_000560;Name=extdb:paras_000560;gbkey=CDS;inference=COORDINATES: similar to AA sequence:RefSeq:WP_015001351.1;locus_tag=paras_000560;product=ethanolamine ammonia-lyase subunit EutB;protein_id=extdb:paras_000560;transl_table=11
CP125295	.	gene	9802	10596	.	+	.	ID=gene-paras_000561;Name=eutC;gbkey=Gene;gene=eutC;gene_biotype=protein_coding;locus_tag=paras_000561
CP125295	Protein Homology	CDS	9802	10596	.	+	0	ID=cds-paras_000561;Parent=gene-paras_000561;Name=extdb:paras_000561;gbkey=CDS;gene=eutC;inference=COORDINATES: similar to AA sequence:RefSeq:WP_012399435.1;locus_tag=paras_000561;product=ethanolamine ammonia-lyase subunit EutC;protein_id=extdb:paras_000561;transl_table=11
CP125295	.	gene	10650	11042	.	-	.	ID=gene-paras_000562;Name=paras_000562;gbkey=Gene;gene_biotype=protein_coding;locus_tag=paras_000562
CP125295	Protein Homology	CDS	10650	11042	.	-	0	ID=cds-paras_000562;Parent=gene-paras_000562;Name=extdb:paras_000562;gbkey=CDS;inference=COORDINATES: similar to AA sequence:RefSeq:WP_007743256.1;locus_tag=paras_000562;product=DUF779 domain-containing protein;protein_id=extdb:paras_000562;transl_table=11
CP125295	.	gene	11122	12642	.	-	.	ID=gene-paras_000563;Name=paras_000563;gbkey=Gene;gene_biotype=protein_coding;locus_tag=paras_000563
CP125295	Protein Homology	CDS	11122	12642	.	-	0	ID=cds-paras_000563;Parent=gene-paras_000563;Name=extdb:paras_000563;gbkey=CDS;inference=COORDINATES: similar to AA sequence:RefSeq:WP_017772343.1;locus_tag=paras_000563;product=aldehyde dehydrogenase family protein;protein_id=extdb:paras_000563;transl_table=11
CP125295	.	gene	12994	14010	.	+	.	ID=gene-paras_000564;Name=paras_000564;gbkey=Gene;gene_biotype=protein_coding;locus_tag=paras_000564
CP125295	Protein Homology	CDS	12994	14010	.	+	0	ID=cds-paras_000564;Parent=gene-paras_000564;Name=extdb:paras_000564;gbkey=CDS;inference=COORDINATES: similar to AA sequence:RefSeq:WP_012399438.1;locus_tag=paras_000564;product=helix-turn-helix domain-containing protein;protein_id=extdb:paras_000564;transl_table=11
CP125295	.	gene	14444	14629	.	+	.	ID=gene-paras_000565;Name=paras_000565;gbkey=Gene;gene_biotype=protein_coding;locus_tag=paras_000565
CP125295	Protein Homology	CDS	14444	14629	.	+	0	ID=cds-paras_000565;Parent=gene-paras_000565;Name=extdb:paras_000565;gbkey=CDS;inference=COORDINATES: similar to AA sequence:RefSeq:WP_006756243.1;locus_tag=paras_000565;product=hypothetical protein;protein_id=extdb:paras_000565;transl_table=11
CP125295	.	gene	14644	16035	.	+	.	ID=gene-paras_000566;Name=dbpA;gbkey=Gene;gene=dbpA;gene_biotype=protein_coding;locus_tag=paras_000566
CP125295	Protein Homology	CDS	14644	16035	.	+	0	ID=cds-paras_000566;Parent=gene-paras_000566;Name=extdb:paras_000566;gbkey=CDS;gene=dbpA;inference=COORDINATES: similar to AA sequence:RefSeq:WP_007581926.1;locus_tag=paras_000566;product=ATP-dependent RNA helicase DbpA;protein_id=extdb:paras_000566;transl_table=11
CP125295	.	gene	16039	16299	.	+	.	ID=gene-paras_000567;Name=paras_000567;gbkey=Gene;gene_biotype=protein_coding;locus_tag=paras_000567
CP125295	GeneMarkS-2+	CDS	16039	16299	.	+	0	ID=cds-paras_000567;Parent=gene-paras_000567;Name=extdb:paras_000567;gbkey=CDS;inference=COORDINATES: ab initio prediction:GeneMarkS-2+;locus_tag=paras_000567;product=hypothetical protein;protein_id=extdb:paras_000567;transl_table=11
CP125295	.	gene	16356	17510	.	+	.	ID=gene-paras_000568;Name=paras_000568;gbkey=Gene;gene_biotype=protein_coding;locus_tag=paras_000568
CP125295	Protein Homology	CDS	16356	17510	.	+	0	ID=cds-paras_000568;Parent=gene-paras_000568;Name=extdb:paras_000568;gbkey=CDS;inference=COORDINATES: similar to AA sequence:RefSeq:WP_012327613.1;locus_tag=paras_000568;product=pyridoxal phosphate-dependent aminotransferase;protein_id=extdb:paras_000568;transl_table=11
CP125295	.	gene	17525	18367	.	+	.	ID=gene-paras_000569;Name=paras_000569;gbkey=Gene;gene_biotype=protein_coding;locus_tag=paras_000569
CP125295	Protein Homology	CDS	17525	18367	.	+	0	ID=cds-paras_000569;Parent=gene-paras_000569;Name=extdb:paras_000569;gbkey=CDS;inference=COORDINATES: similar to AA sequence:RefSeq:WP_012399442.1;locus_tag=paras_000569;product=carbon-nitrogen hydrolase family protein;protein_id=extdb:paras_000569;transl_table=11
CP125295	.	gene	18400	19191	.	+	.	ID=gene-paras_000570;Name=paras_000570;gbkey=Gene;gene_biotype=protein_coding;locus_tag=paras_000570
CP125295	Protein Homology	CDS	18400	19191	.	+	0	ID=cds-paras_000570;Parent=gene-paras_000570;Name=extdb:paras_000570;gbkey=CDS;inference=COORDINATES: similar to AA sequence:RefSeq:WP_006050567.1;locus_tag=paras_000570;product=ABC transporter substrate-binding protein;protein_id=extdb:paras_000570;transl_table=11
CP125295	.	gene	19366	20103	.	+	.	ID=gene-paras_000571;Name=paras_000571;gbkey=Gene;gene_biotype=protein_coding;locus_tag=paras_000571
CP125295	Protein Homology	CDS	19366	20103	.	+	0	ID=cds-paras_000571;Parent=gene-paras_000571;Name=extdb:paras_000571;gbkey=CDS;inference=COORDINATES: similar to AA sequence:RefSeq:WP_007743245.1;locus_tag=paras_000571;product=anti-sigma factor;protein_id=extdb:paras_000571;transl_table=11
CP125295	.	gene	20251	20769	.	+	.	ID=gene-paras_000572;Name=paras_000572;gbkey=Gene;gene_biotype=protein_coding;locus_tag=paras_000572
CP125295	Protein Homology	CDS	20251	20769	.	+	0	ID=cds-paras_000572;Parent=gene-paras_000572;Name=extdb:paras_000572;gbkey=CDS;inference=COORDINATES: similar to AA sequence:RefSeq:WP_007177038.1;locus_tag=paras_000572;product=RNA polymerase sigma factor;protein_id=extdb:paras_000572;transl_table=11
CP125295	.	gene	20766	21599	.	+	.	ID=gene-paras_000573;Name=paras_000573;gbkey=Gene;gene_biotype=protein_coding;locus_tag=paras_000573
CP125295	Protein Homology	CDS	20766	21599	.	+	0	ID=cds-paras_000573;Parent=gene-paras_000573;Name=extdb:paras_000573;gbkey=CDS;inference=COORDINATES: similar to AA sequence:RefSeq:WP_012399446.1;locus_tag=paras_000573;product=anti-sigma factor;protein_id=extdb:paras_000573;transl_table=11
CP125295	.	gene	21776	22045	.	+	.	ID=gene-paras_000574;Name=paras_000574;gbkey=Gene;gene_biotype=protein_coding;locus_tag=paras_000574
CP125295	Protein Homology	CDS	21776	22045	.	+	0	ID=cds-paras_000574;Parent=gene-paras_000574;Name=extdb:paras_000574;gbkey=CDS;inference=COORDINATES: similar to AA sequence:RefSeq:WP_007743241.1;locus_tag=paras_000574;product=DUF4148 domain-containing protein;protein_id=extdb:paras_000574;transl_table=11
CP125295	.	gene	22112	22187	.	-	.	ID=gene-paras_000575;Name=paras_000575;gbkey=Gene;gene_biotype=tRNA;locus_tag=paras_000575
CP125295	tRNAscan-SE	tRNA	22112	22187	.	-	.	ID=rna-paras_000575;Parent=gene-paras_000575;anticodon=(pos:complement(22152..22154));gbkey=tRNA;inference=COORDINATES: profile:tRNAscan-SE:2.0.6;locus_tag=paras_000575;product=tRNA-Lys
CP125295	tRNAscan-SE	exon	22112	22187	.	-	.	ID=exon-paras_000575-1;Parent=rna-paras_000575;anticodon=(pos:complement(22152..22154));gbkey=tRNA;inference=COORDINATES: profile:tRNAscan-SE:2.0.6;locus_tag=paras_000575;product=tRNA-Lys
CP125295	.	gene	22401	22805	.	+	.	ID=gene-paras_000576;Name=paras_000576;gbkey=Gene;gene_biotype=protein_coding;locus_tag=paras_000576
CP125295	Protein Homology	CDS	22401	22805	.	+	0	ID=cds-paras_000576;Parent=gene-paras_000576;Name=extdb:paras_000576;gbkey=CDS;inference=COORDINATES: similar to AA sequence:RefSeq:WP_017772355.1;locus_tag=paras_000576;product=PaaI family thioesterase;protein_id=extdb:paras_000576;transl_table=11
CP125295	.	gene	22861	23727	.	+	.	ID=gene-paras_000577;Name=paras_000577;gbkey=Gene;gene_biotype=protein_coding;locus_tag=paras_000577
CP125295	Protein Homology	CDS	22861	23727	.	+	0	ID=cds-paras_000577;Parent=gene-paras_000577;Name=extdb:paras_000577;gbkey=CDS;inference=COORDINATES: similar to AA sequence:RefSeq:WP_018436957.1;locus_tag=paras_000577;product=patatin-like phospholipase family protein;protein_id=extdb:paras_000577;transl_table=11
CP125295	.	gene	23807	24820	.	-	.	ID=gene-paras_000578;Name=paras_000578;gbkey=Gene;gene_biotype=protein_coding;locus_tag=paras_000578
CP125295	Protein Homology	CDS	23807	24820	.	-	0	ID=cds-paras_000578;Parent=gene-paras_000578;Name=extdb:paras_000578;gbkey=CDS;inference=COORDINATES: similar to AA sequence:RefSeq:WP_004188904.1;locus_tag=paras_000578;product=D-2-hydroxyacid dehydrogenase family protein;protein_id=extdb:paras_000578;transl_table=11
CP125295	.	gene	25172	27028	.	+	.	ID=gene-paras_000579;Name=paras_000579;gbkey=Gene;gene_biotype=protein_coding;locus_tag=paras_000579
CP125295	Protein Homology	CDS	25172	27028	.	+	0	ID=cds-paras_000579;Parent=gene-paras_000579;Name=extdb:paras_000579;gbkey=CDS;inference=COORDINATES: similar to AA sequence:RefSeq:WP_013586803.1;locus_tag=paras_000579;product=phosphoenolpyruvate carboxykinase (GTP);protein_id=extdb:paras_000579;transl_table=11
CP125295	.	gene	27363	28451	.	+	.	ID=gene-paras_000580;Name=paras_000580;gbkey=Gene;gene_biotype=protein_coding;locus_tag=paras_000580
CP125295	Protein Homology	CDS	27363	28451	.	+	0	ID=cds-paras_000580;Parent=gene-paras_000580;Name=extdb:paras_000580;gbkey=CDS;inference=COORDINATES: similar to AA sequence:RefSeq:WP_007581949.1;locus_tag=paras_000580;product=LysR family transcriptional regulator;protein_id=extdb:paras_000580;transl_table=11
CP125295	.	gene	28551	31211	.	-	.	ID=gene-paras_000581;Name=paras_000581;gbkey=Gene;gene_biotype=protein_coding;locus_tag=paras_000581
CP125295	Protein Homology	CDS	28551	31211	.	-	0	ID=cds-paras_000581;Parent=gene-paras_000581;Name=extdb:paras_000581;gbkey=CDS;inference=COORDINATES: similar to AA sequence:RefSeq:WP_020067280.1;locus_tag=paras_000581;product=DNA topoisomerase III;protein_id=extdb:paras_000581;transl_table=11
CP125295	.	gene	31506	31883	.	-	.	ID=gene-paras_000582;Name=paras_000582;gbkey=Gene;gene_biotype=protein_coding;locus_tag=paras_000582
CP125295	Protein Homology	CDS	31506	31883	.	-	0	ID=cds-paras_000582;Parent=gene-paras_000582;Name=extdb:paras_000582;gbkey=CDS;inference=COORDINATES: similar to AA sequence:RefSeq:WP_008917976.1;locus_tag=paras_000582;product=thioredoxin family protein;protein_id=extdb:paras_000582;transl_table=11
CP125295	.	gene	31938	33113	.	-	.	ID=gene-paras_000583;Name=dprA;gbkey=Gene;gene=dprA;gene_biotype=protein_coding;locus_tag=paras_000583
CP125295	Protein Homology	CDS	31938	33113	.	-	0	ID=cds-paras_000583;Parent=gene-paras_000583;Name=extdb:paras_000583;gbkey=CDS;gene=dprA;inference=COORDINATES: similar to AA sequence:RefSeq:WP_012399460.1;locus_tag=paras_000583;product=DNA-protecting protein DprA;protein_id=extdb:paras_000583;transl_table=11
CP125295	.	gene	33369	33872	.	+	.	ID=gene-paras_000584;Name=paras_000584;gbkey=Gene;gene_biotype=protein_coding;locus_tag=paras_000584
CP125295	Protein Homology	CDS	33369	33872	.	+	0	ID=cds-paras_000584;Parent=gene-paras_000584;Name=extdb:paras_000584;gbkey=CDS;inference=COORDINATES: similar to AA sequence:RefSeq:WP_011486442.1;locus_tag=paras_000584;product=peptide deformylase;protein_id=extdb:paras_000584;transl_table=11
CP125295	.	gene	33896	34879	.	+	.	ID=gene-paras_000585;Name=paras_000585;gbkey=Gene;gene_biotype=protein_coding;locus_tag=paras_000585
CP125295	Protein Homology	CDS	33896	34879	.	+	0	ID=cds-paras_000585;Parent=gene-paras_000585;Name=extdb:paras_000585;gbkey=CDS;inference=COORDINATES: similar to AA sequence:RefSeq:WP_007179714.1;locus_tag=paras_000585;product=methionyl-tRNA formyltransferase;protein_id=extdb:paras_000585;transl_table=11
CP125295	.	gene	34980	35621	.	+	.	ID=gene-paras_000586;Name=paras_000586;gbkey=Gene;gene_biotype=protein_coding;locus_tag=paras_000586
CP125295	Protein Homology	CDS	34980	35621	.	+	0	ID=cds-paras_000586;Parent=gene-paras_000586;Name=extdb:paras_000586;gbkey=CDS;inference=COORDINATES: similar to AA sequence:RefSeq:WP_006050548.1;locus_tag=paras_000586;product=LysE family translocator;protein_id=extdb:paras_000586;transl_table=11
CP125295	.	gene	35725	36582	.	+	.	ID=gene-paras_000587;Name=htpX;gbkey=Gene;gene=htpX;gene_biotype=protein_coding;locus_tag=paras_000587
CP125295	Protein Homology	CDS	35725	36582	.	+	0	ID=cds-paras_000587;Parent=gene-paras_000587;Name=extdb:paras_000587;gbkey=CDS;gene=htpX;inference=COORDINATES: similar to AA sequence:RefSeq:WP_007581962.1;locus_tag=paras_000587;product=zinc metalloprotease HtpX;protein_id=extdb:paras_000587;transl_table=11
CP125295	.	gene	36802	38226	.	+	.	ID=gene-paras_000588;Name=rsmB;gbkey=Gene;gene=rsmB;gene_biotype=protein_coding;locus_tag=paras_000588
CP125295	Protein Homology	CDS	36802	38226	.	+	0	ID=cds-paras_000588;Parent=gene-paras_000588;Name=extdb:paras_000588;gbkey=CDS;gene=rsmB;inference=COORDINATES: similar to AA sequence:RefSeq:WP_013586812.1;locus_tag=paras_000588;product=16S rRNA (cytosine(967)-C(5))-methyltransferase RsmB;protein_id=extdb:paras_000588;transl_table=11
CP125295	.	gene	38223	38813	.	+	.	ID=gene-paras_000589;Name=paras_000589;gbkey=Gene;gene_biotype=protein_coding;locus_tag=paras_000589
CP125295	Protein Homology	CDS	38223	38813	.	+	0	ID=cds-paras_000589;Parent=gene-paras_000589;Name=extdb:paras_000589;gbkey=CDS;inference=COORDINATES: similar to AA sequence:RefSeq:WP_004553747.1;locus_tag=paras_000589;product=DUF4390 domain-containing protein;protein_id=extdb:paras_000589;transl_table=11
CP125295	.	gene	38803	41223	.	+	.	ID=gene-paras_000590;Name=paras_000590;gbkey=Gene;gene_biotype=protein_coding;locus_tag=paras_000590
CP125295	Protein Homology	CDS	38803	41223	.	+	0	ID=cds-paras_000590;Parent=gene-paras_000590;Name=extdb:paras_000590;gbkey=CDS;inference=COORDINATES: similar to AA sequence:RefSeq:WP_007179709.1;locus_tag=paras_000590;product=PAS domain-containing sensor histidine kinase;protein_id=extdb:paras_000590;transl_table=11
CP125295	.	gene	41224	41913	.	+	.	ID=gene-paras_000591;Name=paras_000591;gbkey=Gene;gene_biotype=protein_coding;locus_tag=paras_000591
CP125295	Protein Homology	CDS	41224	41913	.	+	0	ID=cds-paras_000591;Parent=gene-paras_000591;Name=extdb:paras_000591;gbkey=CDS;inference=COORDINATES: similar to AA sequence:RefSeq:WP_007179708.1;locus_tag=paras_000591;product=response regulator;protein_id=extdb:paras_000591;transl_table=11
CP125295	.	gene	42000	42075	.	+	.	ID=gene-paras_000592;Name=paras_000592;gbkey=Gene;gene_biotype=tRNA;locus_tag=paras_000592
CP125295	tRNAscan-SE	tRNA	42000	42075	.	+	.	ID=rna-paras_000592;Parent=gene-paras_000592;anticodon=(pos:42033..42035);gbkey=tRNA;inference=COORDINATES: profile:tRNAscan-SE:2.0.6;locus_tag=paras_000592;product=tRNA-Phe
CP125295	tRNAscan-SE	exon	42000	42075	.	+	.	ID=exon-paras_000592-1;Parent=rna-paras_000592;anticodon=(pos:42033..42035);gbkey=tRNA;inference=COORDINATES: profile:tRNAscan-SE:2.0.6;locus_tag=paras_000592;product=tRNA-Phe
CP125295	.	gene	42445	43176	.	+	.	ID=gene-paras_000593;Name=queC;gbkey=Gene;gene=queC;gene_biotype=protein_coding;locus_tag=paras_000593
CP125295	Protein Homology	CDS	42445	43176	.	+	0	ID=cds-paras_000593;Parent=gene-paras_000593;Name=extdb:paras_000593;gbkey=CDS;gene=queC;inference=COORDINATES: similar to AA sequence:RefSeq:WP_012399469.1;locus_tag=paras_000593;product=7-cyano-7-deazaguanine synthase QueC;protein_id=extdb:paras_000593;transl_table=11
CP125295	.	gene	43248	43880	.	+	.	ID=gene-paras_000594;Name=queE;gbkey=Gene;gene=queE;gene_biotype=protein_coding;locus_tag=paras_000594
CP125295	Protein Homology	CDS	43248	43880	.	+	0	ID=cds-paras_000594;Parent=gene-paras_000594;Name=extdb:paras_000594;gbkey=CDS;gene=queE;inference=COORDINATES: similar to AA sequence:RefSeq:WP_007733358.1;locus_tag=paras_000594;product=7-carboxy-7-deazaguanine synthase;protein_id=extdb:paras_000594;transl_table=11
CP125295	.	gene	43890	44333	.	+	.	ID=gene-paras_000595;Name=queD;gbkey=Gene;gene=queD;gene_biotype=protein_coding;locus_tag=paras_000595
CP125295	Protein Homology	CDS	43890	44333	.	+	0	ID=cds-paras_000595;Parent=gene-paras_000595;Name=extdb:paras_000595;gbkey=CDS;gene=queD;inference=COORDINATES: similar to AA sequence:RefSeq:WP_004189793.1;locus_tag=paras_000595;product=6-carboxytetrahydropterin synthase QueD;protein_id=extdb:paras_000595;transl_table=11
CP125295	.	gene	44518	45300	.	+	.	ID=gene-paras_000596;Name=paras_000596;gbkey=Gene;gene_biotype=protein_coding;locus_tag=paras_000596
CP125295	Protein Homology	CDS	44518	45300	.	+	0	ID=cds-paras_000596;Parent=gene-paras_000596;Name=extdb:paras_000596;gbkey=CDS;inference=COORDINATES: similar to AA sequence:RefSeq:WP_012431390.1;locus_tag=paras_000596;product=2-dehydro-3-deoxyglucarate aldolase;protein_id=extdb:paras_000596;transl_table=11
CP125295	.	gene	45297	46007	.	+	.	ID=gene-paras_000597;Name=paras_000597;gbkey=Gene;gene_biotype=protein_coding;locus_tag=paras_000597
CP125295	Protein Homology	CDS	45297	46007	.	+	0	ID=cds-paras_000597;Parent=gene-paras_000597;Name=extdb:paras_000597;gbkey=CDS;inference=COORDINATES: similar to AA sequence:RefSeq:WP_007733352.1;locus_tag=paras_000597;product=sel1 repeat family protein;protein_id=extdb:paras_000597;transl_table=11
CP125295	.	gene	46059	47207	.	-	.	ID=gene-paras_000598;Name=rodA;gbkey=Gene;gene=rodA;gene_biotype=protein_coding;locus_tag=paras_000598
CP125295	Protein Homology	CDS	46059	47207	.	-	0	ID=cds-paras_000598;Parent=gene-paras_000598;Name=extdb:paras_000598;gbkey=CDS;gene=rodA;inference=COORDINATES: similar to AA sequence:RefSeq:WP_004525857.1;locus_tag=paras_000598;product=rod shape-determining protein RodA;protein_id=extdb:paras_000598;transl_table=11
CP125295	.	gene	47218	49611	.	-	.	ID=gene-paras_000599;Name=mrdA;gbkey=Gene;gene=mrdA;gene_biotype=protein_coding;locus_tag=paras_000599
CP125295	Protein Homology	CDS	47218	49611	.	-	0	ID=cds-paras_000599;Parent=gene-paras_000599;Name=extdb:paras_000599;gbkey=CDS;gene=mrdA;inference=COORDINATES: similar to AA sequence:RefSeq:WP_012399475.1;locus_tag=paras_000599;product=penicillin-binding protein 2;protein_id=extdb:paras_000599;transl_table=11
CP125295	.	gene	49740	50252	.	-	.	ID=gene-paras_000600;Name=mreD;gbkey=Gene;gene=mreD;gene_biotype=protein_coding;locus_tag=paras_000600
CP125295	Protein Homology	CDS	49740	50252	.	-	0	ID=cds-paras_000600;Parent=gene-paras_000600;Name=extdb:paras_000600;gbkey=CDS;gene=mreD;inference=COORDINATES: similar to AA sequence:RefSeq:WP_004189260.1;locus_tag=paras_000600;product=rod shape-determining protein MreD;protein_id=extdb:paras_000600;transl_table=11
CP125295	.	gene	50249	51349	.	-	.	ID=gene-paras_000601;Name=mreC;gbkey=Gene;gene=mreC;gene_biotype=protein_coding;locus_tag=paras_000601
CP125295	Protein Homology	CDS	50249	51349	.	-	0	ID=cds-paras_000601;Parent=gene-paras_000601;Name=extdb:paras_000601;gbkey=CDS;gene=mreC;inference=COORDINATES: similar to AA sequence:RefSeq:WP_012399477.1;locus_tag=paras_000601;product=rod shape-determining protein MreC;protein_id=extdb:paras_000601;transl_table=11
CP125295	.	gene	51477	52520	.	-	.	ID=gene-paras_000602;Name=paras_000602;gbkey=Gene;gene_biotype=protein_coding;locus_tag=paras_000602
CP125295	Protein Homology	CDS	51477	52520	.	-	0	ID=cds-paras_000602;Parent=gene-paras_000602;Name=extdb:paras_000602;gbkey=CDS;inference=COORDINATES: similar to AA sequence:RefSeq:WP_004628293.1;locus_tag=paras_000602;product=rod shape-determining protein;protein_id=extdb:paras_000602;transl_table=11
CP125295	.	gene	52901	53200	.	+	.	ID=gene-paras_000603;Name=gatC;gbkey=Gene;gene=gatC;gene_biotype=protein_coding;locus_tag=paras_000603
CP125295	Protein Homology	CDS	52901	53200	.	+	0	ID=cds-paras_000603;Parent=gene-paras_000603;Name=extdb:paras_000603;gbkey=CDS;gene=gatC;inference=COORDINATES: similar to AA sequence:RefSeq:WP_012399478.1;locus_tag=paras_000603;product=Asp-tRNA(Asn)/Glu-tRNA(Gln) amidotransferase subunit GatC;protein_id=extdb:paras_000603;transl_table=11
CP125295	.	gene	53366	54859	.	+	.	ID=gene-paras_000604;Name=gatA;gbkey=Gene;gene=gatA;gene_biotype=protein_coding;locus_tag=paras_000604
CP125295	Protein Homology	CDS	53366	54859	.	+	0	ID=cds-paras_000604;Parent=gene-paras_000604;Name=extdb:paras_000604;gbkey=CDS;gene=gatA;inference=COORDINATES: similar to AA sequence:RefSeq:WP_006494379.1;locus_tag=paras_000604;product=Asp-tRNA(Asn)/Glu-tRNA(Gln) amidotransferase subunit GatA;protein_id=extdb:paras_000604;transl_table=11
CP125295	.	gene	54862	56337	.	+	.	ID=gene-paras_000605;Name=gatB;gbkey=Gene;gene=gatB;gene_biotype=protein_coding;locus_tag=paras_000605
CP125295	Protein Homology	CDS	54862	56337	.	+	0	ID=cds-paras_000605;Parent=gene-paras_000605;Name=extdb:paras_000605;gbkey=CDS;gene=gatB;inference=COORDINATES: similar to AA sequence:RefSeq:WP_014895706.1;locus_tag=paras_000605;product=Asp-tRNA(Asn)/Glu-tRNA(Gln) amidotransferase subunit GatB;protein_id=extdb:paras_000605;transl_table=11
CP125295	.	gene	56444	57280	.	+	.	ID=gene-paras_000606;Name=paras_000606;gbkey=Gene;gene_biotype=protein_coding;locus_tag=paras_000606
CP125295	Protein Homology	CDS	56444	57280	.	+	0	ID=cds-paras_000606;Parent=gene-paras_000606;Name=extdb:paras_000606;gbkey=CDS;inference=COORDINATES: similar to AA sequence:RefSeq:WP_012399481.1;locus_tag=paras_000606;product=polyphosphate kinase 2 family protein;protein_id=extdb:paras_000606;transl_table=11
CP125295	.	gene	57324	58103	.	+	.	ID=gene-paras_000607;Name=xth;gbkey=Gene;gene=xth;gene_biotype=protein_coding;locus_tag=paras_000607
CP125295	Protein Homology	CDS	57324	58103	.	+	0	ID=cds-paras_000607;Parent=gene-paras_000607;Name=extdb:paras_000607;gbkey=CDS;gene=xth;inference=COORDINATES: similar to AA sequence:RefSeq:WP_013586829.1;locus_tag=paras_000607;product=exodeoxyribonuclease III;protein_id=extdb:paras_000607;transl_table=11
CP125295	.	gene	58119	59327	.	-	.	ID=gene-paras_000608;Name=paras_000608;gbkey=Gene;gene_biotype=protein_coding;locus_tag=paras_000608
CP125295	Protein Homology	CDS	58119	59327	.	-	0	ID=cds-paras_000608;Parent=gene-paras_000608;Name=extdb:paras_000608;gbkey=CDS;inference=COORDINATES: similar to AA sequence:RefSeq:WP_012399483.1;locus_tag=paras_000608;product=M48 family metallopeptidase;protein_id=extdb:paras_000608;transl_table=11
CP125295	.	gene	59327	60721	.	-	.	ID=gene-paras_000609;Name=paras_000609;gbkey=Gene;gene_biotype=protein_coding;locus_tag=paras_000609
CP125295	Protein Homology	CDS	59327	60721	.	-	0	ID=cds-paras_000609;Parent=gene-paras_000609;Name=extdb:paras_000609;gbkey=CDS;inference=COORDINATES: similar to AA sequence:RefSeq:WP_020067252.1;locus_tag=paras_000609;product=AmpG family muropeptide MFS transporter;protein_id=extdb:paras_000609;transl_table=11
CP125295	.	gene	60735	61343	.	-	.	ID=gene-paras_000610;Name=metW;gbkey=Gene;gene=metW;gene_biotype=protein_coding;locus_tag=paras_000610
CP125295	Protein Homology	CDS	60735	61343	.	-	0	ID=cds-paras_000610;Parent=gene-paras_000610;Name=extdb:paras_000610;gbkey=CDS;gene=metW;inference=COORDINATES: similar to AA sequence:RefSeq:WP_011658215.1;locus_tag=paras_000610;product=methionine biosynthesis protein MetW;protein_id=extdb:paras_000610;transl_table=11
CP125295	.	gene	61340	62485	.	-	.	ID=gene-paras_000611;Name=paras_000611;gbkey=Gene;gene_biotype=protein_coding;locus_tag=paras_000611
CP125295	Protein Homology	CDS	61340	62485	.	-	0	ID=cds-paras_000611;Parent=gene-paras_000611;Name=extdb:paras_000611;gbkey=CDS;inference=COORDINATES: similar to AA sequence:RefSeq:WP_006761998.1;locus_tag=paras_000611;product=homoserine O-acetyltransferase;protein_id=extdb:paras_000611;transl_table=11
CP125295	.	gene	62723	63406	.	-	.	ID=gene-paras_000612;Name=slmA;gbkey=Gene;gene=slmA;gene_biotype=protein_coding;locus_tag=paras_000612
CP125295	Protein Homology	CDS	62723	63406	.	-	0	ID=cds-paras_000612;Parent=gene-paras_000612;Name=extdb:paras_000612;gbkey=CDS;gene=slmA;inference=COORDINATES: similar to AA sequence:RefSeq:WP_013586833.1;locus_tag=paras_000612;product=nucleoid occlusion factor SlmA;protein_id=extdb:paras_000612;transl_table=11
CP125295	.	gene	63446	64201	.	-	.	ID=gene-paras_000613;Name=paras_000613;gbkey=Gene;gene_biotype=protein_coding;locus_tag=paras_000613
CP125295	Protein Homology	CDS	63446	64201	.	-	0	ID=cds-paras_000613;Parent=gene-paras_000613;Name=extdb:paras_000613;gbkey=CDS;inference=COORDINATES: similar to AA sequence:RefSeq:WP_007582056.1;locus_tag=paras_000613;product=pyrimidine 5'-nucleotidase;protein_id=extdb:paras_000613;transl_table=11
CP125295	.	gene	64389	65288	.	-	.	ID=gene-paras_000614;Name=argB;gbkey=Gene;gene=argB;gene_biotype=protein_coding;locus_tag=paras_000614
CP125295	Protein Homology	CDS	64389	65288	.	-	0	ID=cds-paras_000614;Parent=gene-paras_000614;Name=extdb:paras_000614;gbkey=CDS;gene=argB;inference=COORDINATES: similar to AA sequence:RefSeq:WP_006490510.1;locus_tag=paras_000614;product=acetylglutamate kinase;protein_id=extdb:paras_000614;transl_table=11
CP125295	.	gene	65630	65869	.	+	.	ID=gene-paras_000615;Name=paras_000615;gbkey=Gene;gene_biotype=protein_coding;locus_tag=paras_000615
CP125295	Protein Homology	CDS	65630	65869	.	+	0	ID=cds-paras_000615;Parent=gene-paras_000615;Name=extdb:paras_000615;gbkey=CDS;inference=COORDINATES: similar to AA sequence:RefSeq:WP_017772392.1;locus_tag=paras_000615;product=cysteine-rich CWC family protein;protein_id=extdb:paras_000615;transl_table=11
CP125295	.	gene	65904	67541	.	-	.	ID=gene-paras_000616;Name=paras_000616;gbkey=Gene;gene_biotype=protein_coding;locus_tag=paras_000616
CP125295	Protein Homology	CDS	65904	67541	.	-	0	ID=cds-paras_000616;Parent=gene-paras_000616;Name=extdb:paras_000616;gbkey=CDS;inference=COORDINATES: similar to AA sequence:RefSeq:WP_012399491.1;locus_tag=paras_000616;product=hypothetical protein;protein_id=extdb:paras_000616;transl_table=11
CP125295	.	gene	67644	68948	.	+	.	ID=gene-paras_000617;Name=paras_000617;gbkey=Gene;gene_biotype=protein_coding;locus_tag=paras_000617
CP125295	Protein Homology	CDS	67644	68948	.	+	0	ID=cds-paras_000617;Parent=gene-paras_000617;Name=extdb:paras_000617;gbkey=CDS;inference=COORDINATES: similar to AA sequence:RefSeq:WP_020067245.1;locus_tag=paras_000617;product=HAMP domain-containing histidine kinase;protein_id=extdb:paras_000617;transl_table=11
CP125295	.	gene	68945	69487	.	+	.	ID=gene-paras_000618;Name=paras_000618;gbkey=Gene;gene_biotype=protein_coding;locus_tag=paras_000618
CP125295	Protein Homology	CDS	68945	69487	.	+	0	ID=cds-paras_000618;Parent=gene-paras_000618;Name=extdb:paras_000618;gbkey=CDS;inference=COORDINATES: similar to AA sequence:RefSeq:WP_017334600.1;locus_tag=paras_000618;product=response regulator transcription factor;protein_id=extdb:paras_000618;transl_table=11
CP125295	.	gene	69569	70915	.	-	.	ID=gene-paras_000619;Name=hslU;gbkey=Gene;gene=hslU;gene_biotype=protein_coding;locus_tag=paras_000619
CP125295	Protein Homology	CDS	69569	70915	.	-	0	ID=cds-paras_000619;Parent=gene-paras_000619;Name=extdb:paras_000619;gbkey=CDS;gene=hslU;inference=COORDINATES: similar to AA sequence:RefSeq:WP_014895729.1;locus_tag=paras_000619;product=ATP-dependent protease ATPase subunit HslU;protein_id=extdb:paras_000619;transl_table=11
CP125295	.	gene	70925	71461	.	-	.	ID=gene-paras_000620;Name=hslV;gbkey=Gene;gene=hslV;gene_biotype=protein_coding;locus_tag=paras_000620
CP125295	Protein Homology	CDS	70925	71461	.	-	0	ID=cds-paras_000620;Parent=gene-paras_000620;Name=extdb:paras_000620;gbkey=CDS;gene=hslV;inference=COORDINATES: similar to AA sequence:RefSeq:WP_006760749.1;locus_tag=paras_000620;product=ATP-dependent protease subunit HslV;protein_id=extdb:paras_000620;transl_table=11
CP125295	.	gene	71854	72273	.	-	.	ID=gene-paras_000621;Name=dksA;gbkey=Gene;gene=dksA;gene_biotype=protein_coding;locus_tag=paras_000621
CP125295	Protein Homology	CDS	71854	72273	.	-	0	ID=cds-paras_000621;Parent=gene-paras_000621;Name=extdb:paras_000621;gbkey=CDS;gene=dksA;inference=COORDINATES: similar to AA sequence:RefSeq:WP_006050516.1;locus_tag=paras_000621;product=RNA polymerase-binding protein DksA;protein_id=extdb:paras_000621;transl_table=11
CP125295	.	gene	72891	73976	.	-	.	ID=gene-paras_000622;Name=paras_000622;gbkey=Gene;gene_biotype=protein_coding;locus_tag=paras_000622
CP125295	Protein Homology	CDS	72891	73976	.	-	0	ID=cds-paras_000622;Parent=gene-paras_000622;Name=extdb:paras_000622;gbkey=CDS;inference=COORDINATES: similar to AA sequence:RefSeq:WP_013586839.1;locus_tag=paras_000622;product=GTP-binding protein;protein_id=extdb:paras_000622;transl_table=11
CP125295	.	gene	74153	75355	.	-	.	ID=gene-paras_000623;Name=paras_000623;gbkey=Gene;gene_biotype=protein_coding;locus_tag=paras_000623
CP125295	Protein Homology	CDS	74153	75355	.	-	0	ID=cds-paras_000623;Parent=gene-paras_000623;Name=extdb:paras_000623;gbkey=CDS;inference=COORDINATES: similar to AA sequence:RefSeq:WP_011204773.1;locus_tag=paras_000623;product=class I SAM-dependent rRNA methyltransferase;protein_id=extdb:paras_000623;transl_table=11
CP125295	.	gene	75441	76364	.	-	.	ID=gene-paras_000624;Name=xerC;gbkey=Gene;gene=xerC;gene_biotype=protein_coding;locus_tag=paras_000624
CP125295	Protein Homology	CDS	75441	76364	.	-	0	ID=cds-paras_000624;Parent=gene-paras_000624;Name=extdb:paras_000624;gbkey=CDS;gene=xerC;inference=COORDINATES: similar to AA sequence:RefSeq:WP_020067240.1;locus_tag=paras_000624;product=tyrosine recombinase XerC;protein_id=extdb:paras_000624;transl_table=11
CP125295	.	gene	76375	77100	.	-	.	ID=gene-paras_000625;Name=paras_000625;gbkey=Gene;gene_biotype=protein_coding;locus_tag=paras_000625
CP125295	Protein Homology	CDS	76375	77100	.	-	0	ID=cds-paras_000625;Parent=gene-paras_000625;Name=extdb:paras_000625;gbkey=CDS;inference=COORDINATES: similar to AA sequence:RefSeq:WP_012431416.1;locus_tag=paras_000625;product=DUF484 family protein;protein_id=extdb:paras_000625;transl_table=11
CP125295	.	gene	77187	78047	.	-	.	ID=gene-paras_000626;Name=dapF;gbkey=Gene;gene=dapF;gene_biotype=protein_coding;locus_tag=paras_000626
CP125295	Protein Homology	CDS	77187	78047	.	-	0	ID=cds-paras_000626;Parent=gene-paras_000626;Name=extdb:paras_000626;gbkey=CDS;gene=dapF;inference=COORDINATES: similar to AA sequence:RefSeq:WP_015001395.1;locus_tag=paras_000626;product=diaminopimelate epimerase;protein_id=extdb:paras_000626;transl_table=11
CP125295	.	gene	78102	78986	.	-	.	ID=gene-paras_000627;Name=paras_000627;gbkey=Gene;gene_biotype=protein_coding;locus_tag=paras_000627
CP125295	Protein Homology	CDS	78102	78986	.	-	0	ID=cds-paras_000627;Parent=gene-paras_000627;Name=extdb:paras_000627;Note=Acylates the intermediate (KDO)2-lipid IVA to form (KDO)2-(lauroyl)-lipid IVA;gbkey=CDS;inference=COORDINATES: similar to AA sequence:RefSeq:WP_012214344.1;locus_tag=paras_000627;product=lipid A biosynthesis lauroyl acyltransferase;protein_id=extdb:paras_000627;transl_table=11
CP125295	.	gene	79259	80446	.	+	.	ID=gene-paras_000628;Name=paras_000628;gbkey=Gene;gene_biotype=protein_coding;locus_tag=paras_000628
CP125295	Protein Homology	CDS	79259	80446	.	+	0	ID=cds-paras_000628;Parent=gene-paras_000628;Name=extdb:paras_000628;gbkey=CDS;inference=COORDINATES: similar to AA sequence:RefSeq:WP_006024140.1;locus_tag=paras_000628;product=methionine adenosyltransferase;protein_id=extdb:paras_000628;transl_table=11
CP125295	.	gene	80626	80988	.	-	.	ID=gene-paras_000629;Name=paras_000629;gbkey=Gene;gene_biotype=protein_coding;locus_tag=paras_000629
CP125295	Protein Homology	CDS	80626	80988	.	-	0	ID=cds-paras_000629;Parent=gene-paras_000629;Name=extdb:paras_000629;gbkey=CDS;inference=COORDINATES: similar to AA sequence:RefSeq:WP_007744724.1;locus_tag=paras_000629;product=hypothetical protein;protein_id=extdb:paras_000629;transl_table=11
CP125295	.	gene	81413	82174	.	+	.	ID=gene-paras_000630;Name=paras_000630;gbkey=Gene;gene_biotype=protein_coding;locus_tag=paras_000630
CP125295	Protein Homology	CDS	81413	82174	.	+	0	ID=cds-paras_000630;Parent=gene-paras_000630;Name=extdb:paras_000630;gbkey=CDS;inference=COORDINATES: similar to AA sequence:RefSeq:WP_008923383.1;locus_tag=paras_000630;product=phytanoyl-CoA dioxygenase family protein;protein_id=extdb:paras_000630;transl_table=11
CP125295	.	gene	82217	82417	.	-	.	ID=gene-paras_000631;Name=paras_000631;gbkey=Gene;gene_biotype=protein_coding;locus_tag=paras_000631
CP125295	Protein Homology	CDS	82217	82417	.	-	0	ID=cds-paras_000631;Parent=gene-paras_000631;Name=extdb:paras_000631;gbkey=CDS;inference=COORDINATES: similar to AA sequence:RefSeq:WP_007179671.1;locus_tag=paras_000631;product=DUF3185 family protein;protein_id=extdb:paras_000631;transl_table=11
CP125295	.	gene	82755	83798	.	+	.	ID=gene-paras_000632;Name=mgrA;gbkey=Gene;gene=mgrA;gene_biotype=protein_coding;locus_tag=paras_000632
CP125295	Protein Homology	CDS	82755	83798	.	+	0	ID=cds-paras_000632;Parent=gene-paras_000632;Name=extdb:paras_000632;gbkey=CDS;gene=mgrA;inference=COORDINATES: similar to AA sequence:RefSeq:WP_008923385.1;locus_tag=paras_000632;product=L-glyceraldehyde 3-phosphate reductase;protein_id=extdb:paras_000632;transl_table=11
CP125295	.	gene	83915	84097	.	-	.	ID=gene-paras_000633;Name=paras_000633;gbkey=Gene;gene_biotype=protein_coding;locus_tag=paras_000633
CP125295	Protein Homology	CDS	83915	84097	.	-	0	ID=cds-paras_000633;Parent=gene-paras_000633;Name=extdb:paras_000633;gbkey=CDS;inference=COORDINATES: similar to AA sequence:RefSeq:WP_007582094.1;locus_tag=paras_000633;product=hypothetical protein;protein_id=extdb:paras_000633;transl_table=11
CP125295	.	gene	84371	85642	.	-	.	ID=gene-paras_000634;Name=paras_000634;gbkey=Gene;gene_biotype=protein_coding;locus_tag=paras_000634
CP125295	Protein Homology	CDS	84371	85642	.	-	0	ID=cds-paras_000634;Parent=gene-paras_000634;Name=extdb:paras_000634;gbkey=CDS;inference=COORDINATES: similar to AA sequence:RefSeq:WP_007582096.1;locus_tag=paras_000634;product=MFS transporter;protein_id=extdb:paras_000634;transl_table=11
CP125295	.	gene	85785	87275	.	-	.	ID=gene-paras_000635;Name=paras_000635;gbkey=Gene;gene_biotype=protein_coding;locus_tag=paras_000635
CP125295	Protein Homology	CDS	85785	87275	.	-	0	ID=cds-paras_000635;Parent=gene-paras_000635;Name=extdb:paras_000635;gbkey=CDS;inference=COORDINATES: similar to AA sequence:RefSeq:WP_007740792.1;locus_tag=paras_000635;product=efflux transporter outer membrane subunit;protein_id=extdb:paras_000635;transl_table=11
CP125295	.	gene	87287	88555	.	-	.	ID=gene-paras_000636;Name=paras_000636;gbkey=Gene;gene_biotype=protein_coding;locus_tag=paras_000636
CP125295	Protein Homology	CDS	87287	88555	.	-	0	ID=cds-paras_000636;Parent=gene-paras_000636;Name=extdb:paras_000636;gbkey=CDS;inference=COORDINATES: similar to AA sequence:RefSeq:WP_007740790.1;locus_tag=paras_000636;product=efflux RND transporter periplasmic adaptor subunit;protein_id=extdb:paras_000636;transl_table=11
CP125295	.	gene	88622	91804	.	-	.	ID=gene-paras_000637;Name=paras_000637;gbkey=Gene;gene_biotype=protein_coding;locus_tag=paras_000637
CP125295	Protein Homology	CDS	88622	91804	.	-	0	ID=cds-paras_000637;Parent=gene-paras_000637;Name=extdb:paras_000637;gbkey=CDS;inference=COORDINATES: similar to AA sequence:RefSeq:WP_007740788.1;locus_tag=paras_000637;product=efflux RND transporter permease subunit;protein_id=extdb:paras_000637;transl_table=11
CP125295	.	gene	92240	92452	.	+	.	ID=gene-paras_000638;Name=paras_000638;gbkey=Gene;gene_biotype=protein_coding;locus_tag=paras_000638
CP125295	Protein Homology	CDS	92240	92452	.	+	0	ID=cds-paras_000638;Parent=gene-paras_000638;Name=extdb:paras_000638;gbkey=CDS;inference=COORDINATES: similar to AA sequence:RefSeq:WP_006050502.1;locus_tag=paras_000638;product=hypothetical protein;protein_id=extdb:paras_000638;transl_table=11
CP125295	.	gene	92579	93601	.	+	.	ID=gene-paras_000639;Name=paras_000639;gbkey=Gene;gene_biotype=protein_coding;locus_tag=paras_000639
CP125295	Protein Homology	CDS	92579	93601	.	+	0	ID=cds-paras_000639;Parent=gene-paras_000639;Name=extdb:paras_000639;gbkey=CDS;inference=COORDINATES: similar to AA sequence:RefSeq:WP_012399511.1;locus_tag=paras_000639;product=serine/threonine protein kinase;protein_id=extdb:paras_000639;transl_table=11
CP125295	.	gene	93614	95626	.	-	.	ID=gene-paras_000640;Name=paras_000640;gbkey=Gene;gene_biotype=protein_coding;locus_tag=paras_000640
CP125295	Protein Homology	CDS	93614	95626	.	-	0	ID=cds-paras_000640;Parent=gene-paras_000640;Name=extdb:paras_000640;gbkey=CDS;inference=COORDINATES: similar to AA sequence:RefSeq:WP_007740785.1;locus_tag=paras_000640;product=DUF3857 and transglutaminase domain-containing protein;protein_id=extdb:paras_000640;transl_table=11
CP125295	.	gene	96006	96728	.	+	.	ID=gene-paras_000641;Name=paras_000641;gbkey=Gene;gene_biotype=protein_coding;locus_tag=paras_000641
CP125295	Protein Homology	CDS	96006	96728	.	+	0	ID=cds-paras_000641;Parent=gene-paras_000641;Name=extdb:paras_000641;gbkey=CDS;inference=COORDINATES: similar to AA sequence:RefSeq:WP_007740783.1;locus_tag=paras_000641;product=PepSY-associated TM helix domain-containing protein;protein_id=extdb:paras_000641;transl_table=11
CP125295	.	gene	96755	97096	.	-	.	ID=gene-paras_000642;Name=paras_000642;gbkey=Gene;gene_biotype=protein_coding;locus_tag=paras_000642
CP125295	Protein Homology	CDS	96755	97096	.	-	0	ID=cds-paras_000642;Parent=gene-paras_000642;Name=extdb:paras_000642;gbkey=CDS;inference=COORDINATES: similar to AA sequence:RefSeq:WP_007582113.1;locus_tag=paras_000642;product=XRE family transcriptional regulator;protein_id=extdb:paras_000642;transl_table=11
CP125295	.	gene	97080	97454	.	-	.	ID=gene-paras_000643;Name=paras_000643;gbkey=Gene;gene_biotype=protein_coding;locus_tag=paras_000643
CP125295	Protein Homology	CDS	97080	97454	.	-	0	ID=cds-paras_000643;Parent=gene-paras_000643;Name=extdb:paras_000643;gbkey=CDS;inference=COORDINATES: similar to AA sequence:RefSeq:WP_007291548.1;locus_tag=paras_000643;product=type II toxin-antitoxin system RelE/ParE family toxin;protein_id=extdb:paras_000643;transl_table=11
CP125295	.	gene	97669	98697	.	-	.	ID=gene-paras_000644;Name=paras_000644;gbkey=Gene;gene_biotype=protein_coding;locus_tag=paras_000644
CP125295	Protein Homology	CDS	97669	98697	.	-	0	ID=cds-paras_000644;Parent=gene-paras_000644;Name=extdb:paras_000644;gbkey=CDS;inference=COORDINATES: similar to AA sequence:RefSeq:WP_007740782.1;locus_tag=paras_000644;product=XdhC family protein;protein_id=extdb:paras_000644;transl_table=11
CP125295	.	gene	98670	99251	.	-	.	ID=gene-paras_000645;Name=paras_000645;gbkey=Gene;gene_biotype=protein_coding;locus_tag=paras_000645
CP125295	Protein Homology	CDS	98670	99251	.	-	0	ID=cds-paras_000645;Parent=gene-paras_000645;Name=extdb:paras_000645;gbkey=CDS;inference=COORDINATES: similar to AA sequence:RefSeq:WP_012399514.1;locus_tag=paras_000645;product=carbon monoxide dehydrogenase subunit G;protein_id=extdb:paras_000645;transl_table=11
CP125295	.	gene	99242	100483	.	-	.	ID=gene-paras_000646;Name=paras_000646;gbkey=Gene;gene_biotype=protein_coding;locus_tag=paras_000646
CP125295	Protein Homology	CDS	99242	100483	.	-	0	ID=cds-paras_000646;Parent=gene-paras_000646;Name=extdb:paras_000646;gbkey=CDS;inference=COORDINATES: similar to AA sequence:RefSeq:WP_007582121.1;locus_tag=paras_000646;product=VWA domain-containing protein;protein_id=extdb:paras_000646;transl_table=11
CP125295	.	gene	100489	101376	.	-	.	ID=gene-paras_000647;Name=paras_000647;gbkey=Gene;gene_biotype=protein_coding;locus_tag=paras_000647
CP125295	Protein Homology	CDS	100489	101376	.	-	0	ID=cds-paras_000647;Parent=gene-paras_000647;Name=extdb:paras_000647;gbkey=CDS;inference=COORDINATES: similar to AA sequence:RefSeq:WP_007582122.1;locus_tag=paras_000647;product=MoxR family ATPase;protein_id=extdb:paras_000647;transl_table=11
CP125295	.	gene	101473	102270	.	-	.	ID=gene-paras_000648;Name=paras_000648;gbkey=Gene;gene_biotype=protein_coding;locus_tag=paras_000648
CP125295	Protein Homology	CDS	101473	102270	.	-	0	ID=cds-paras_000648;Parent=gene-paras_000648;Name=extdb:paras_000648;gbkey=CDS;inference=COORDINATES: similar to AA sequence:RefSeq:WP_012399517.1;locus_tag=paras_000648;product=xanthine dehydrogenase family protein subunit M;protein_id=extdb:paras_000648;transl_table=11
CP125295	.	gene	102283	104670	.	-	.	ID=gene-paras_000649;Name=paras_000649;gbkey=Gene;gene_biotype=protein_coding;locus_tag=paras_000649
CP125295	Protein Homology	CDS	102283	104670	.	-	0	ID=cds-paras_000649;Parent=gene-paras_000649;Name=extdb:paras_000649;gbkey=CDS;inference=COORDINATES: similar to AA sequence:RefSeq:WP_012399518.1;locus_tag=paras_000649;product=xanthine dehydrogenase family protein molybdopterin-binding subunit;protein_id=extdb:paras_000649;transl_table=11
CP125295	.	gene	104681	105181	.	-	.	ID=gene-paras_000650;Name=paras_000650;gbkey=Gene;gene_biotype=protein_coding;locus_tag=paras_000650
CP125295	Protein Homology	CDS	104681	105181	.	-	0	ID=cds-paras_000650;Parent=gene-paras_000650;Name=extdb:paras_000650;gbkey=CDS;inference=COORDINATES: similar to AA sequence:RefSeq:WP_007582130.1;locus_tag=paras_000650;product=(2Fe-2S)-binding protein;protein_id=extdb:paras_000650;transl_table=11
CP125295	.	gene	105469	105735	.	-	.	ID=gene-paras_000651;Name=paras_000651;gbkey=Gene;gene_biotype=protein_coding;locus_tag=paras_000651
CP125295	GeneMarkS-2+	CDS	105469	105735	.	-	0	ID=cds-paras_000651;Parent=gene-paras_000651;Name=extdb:paras_000651;gbkey=CDS;inference=COORDINATES: ab initio prediction:GeneMarkS-2+;locus_tag=paras_000651;product=hypothetical protein;protein_id=extdb:paras_000651;transl_table=11
CP125295	.	gene	106022	107161	.	-	.	ID=gene-paras_000652;Name=paras_000652;gbkey=Gene;gene_biotype=protein_coding;locus_tag=paras_000652
CP125295	Protein Homology	CDS	106022	107161	.	-	0	ID=cds-paras_000652;Parent=gene-paras_000652;Name=extdb:paras_000652;gbkey=CDS;inference=COORDINATES: similar to AA sequence:RefSeq:WP_007739193.1;locus_tag=paras_000652;product=IS481 family transposase;protein_id=extdb:paras_000652;transl_table=11
CP125295	.	gene	107336	108733	.	-	.	ID=gene-paras_000653;Name=paras_000653;gbkey=Gene;gene_biotype=protein_coding;locus_tag=paras_000653
CP125295	Protein Homology	CDS	107336	108733	.	-	0	ID=cds-paras_000653;Parent=gene-paras_000653;Name=extdb:paras_000653;gbkey=CDS;inference=COORDINATES: similar to AA sequence:RefSeq:WP_007582132.1;locus_tag=paras_000653;product=amino acid permease;protein_id=extdb:paras_000653;transl_table=11
CP125295	.	gene	108876	109532	.	-	.	ID=gene-paras_000654;Name=paras_000654;gbkey=Gene;gene_biotype=protein_coding;locus_tag=paras_000654
CP125295	Protein Homology	CDS	108876	109532	.	-	0	ID=cds-paras_000654;Parent=gene-paras_000654;Name=extdb:paras_000654;gbkey=CDS;inference=COORDINATES: similar to AA sequence:RefSeq:WP_006024184.1;locus_tag=paras_000654;product=response regulator transcription factor;protein_id=extdb:paras_000654;transl_table=11
CP125295	.	gene	109585	110439	.	-	.	ID=gene-paras_000655;Name=paras_000655;gbkey=Gene;gene_biotype=protein_coding;locus_tag=paras_000655
CP125295	Protein Homology	CDS	109585	110439	.	-	0	ID=cds-paras_000655;Parent=gene-paras_000655;Name=extdb:paras_000655;gbkey=CDS;inference=COORDINATES: similar to AA sequence:RefSeq:WP_012399522.1;locus_tag=paras_000655;product=histidine kinase;protein_id=extdb:paras_000655;transl_table=11
CP125295	.	gene	111006	111776	.	-	.	ID=gene-paras_000656;Name=paras_000656;gbkey=Gene;gene_biotype=protein_coding;locus_tag=paras_000656
CP125295	Protein Homology	CDS	111006	111776	.	-	0	ID=cds-paras_000656;Parent=gene-paras_000656;Name=extdb:paras_000656;gbkey=CDS;inference=COORDINATES: similar to AA sequence:RefSeq:WP_006050489.1;locus_tag=paras_000656;product=ferredoxin--NADP reductase;protein_id=extdb:paras_000656;transl_table=11
CP125295	.	gene	112280	112921	.	-	.	ID=gene-paras_000657;Name=paras_000657;gbkey=Gene;gene_biotype=protein_coding;locus_tag=paras_000657
CP125295	Protein Homology	CDS	112280	112921	.	-	0	ID=cds-paras_000657;Parent=gene-paras_000657;Name=extdb:paras_000657;gbkey=CDS;inference=COORDINATES: similar to AA sequence:RefSeq:WP_012399524.1;locus_tag=paras_000657;product=LysE family transporter;protein_id=extdb:paras_000657;transl_table=11
CP125295	.	gene	113016	113996	.	-	.	ID=gene-paras_000658;Name=paras_000658;gbkey=Gene;gene_biotype=protein_coding;locus_tag=paras_000658
CP125295	Protein Homology	CDS	113016	113996	.	-	0	ID=cds-paras_000658;Parent=gene-paras_000658;Name=extdb:paras_000658;gbkey=CDS;inference=COORDINATES: similar to AA sequence:RefSeq:WP_007582139.1;locus_tag=paras_000658;product=ABC transporter permease;protein_id=extdb:paras_000658;transl_table=11
CP125295	.	gene	114019	115020	.	-	.	ID=gene-paras_000659;Name=paras_000659;gbkey=Gene;gene_biotype=protein_coding;locus_tag=paras_000659
CP125295	Protein Homology	CDS	114019	115020	.	-	0	ID=cds-paras_000659;Parent=gene-paras_000659;Name=extdb:paras_000659;gbkey=CDS;inference=COORDINATES: similar to AA sequence:RefSeq:WP_011486507.1;locus_tag=paras_000659;product=ABC transporter permease;protein_id=extdb:paras_000659;transl_table=11
CP125295	.	gene	115010	116587	.	-	.	ID=gene-paras_000660;Name=paras_000660;gbkey=Gene;gene_biotype=protein_coding;locus_tag=paras_000660
CP125295	Protein Homology	CDS	115010	116587	.	-	0	ID=cds-paras_000660;Parent=gene-paras_000660;Name=extdb:paras_000660;gbkey=CDS;inference=COORDINATES: similar to AA sequence:RefSeq:WP_018419140.1;locus_tag=paras_000660;product=sugar ABC transporter ATP-binding protein;protein_id=extdb:paras_000660;transl_table=11
CP125295	.	gene	116887	117891	.	-	.	ID=gene-paras_000661;Name=paras_000661;gbkey=Gene;gene_biotype=protein_coding;locus_tag=paras_000661
CP125295	Protein Homology	CDS	116887	117891	.	-	0	ID=cds-paras_000661;Parent=gene-paras_000661;Name=extdb:paras_000661;gbkey=CDS;inference=COORDINATES: similar to AA sequence:RefSeq:WP_012431449.1;locus_tag=paras_000661;product=ABC transporter substrate-binding protein;protein_id=extdb:paras_000661;transl_table=11
CP125295	.	gene	118005	119057	.	-	.	ID=gene-paras_000662;Name=paras_000662;gbkey=Gene;gene_biotype=protein_coding;locus_tag=paras_000662
CP125295	Protein Homology	CDS	118005	119057	.	-	0	ID=cds-paras_000662;Parent=gene-paras_000662;Name=extdb:paras_000662;gbkey=CDS;inference=COORDINATES: similar to AA sequence:RefSeq:WP_007179643.1;locus_tag=paras_000662;product=LacI family DNA-binding transcriptional regulator;protein_id=extdb:paras_000662;transl_table=11
CP125295	.	gene	119378	120361	.	+	.	ID=gene-paras_000663;Name=paras_000663;gbkey=Gene;gene_biotype=protein_coding;locus_tag=paras_000663
CP125295	Protein Homology	CDS	119378	120361	.	+	0	ID=cds-paras_000663;Parent=gene-paras_000663;Name=extdb:paras_000663;gbkey=CDS;inference=COORDINATES: similar to AA sequence:RefSeq:WP_007179642.1;locus_tag=paras_000663;product=aldose 1-epimerase;protein_id=extdb:paras_000663;transl_table=11
CP125295	.	gene	120375	121172	.	-	.	ID=gene-paras_000664;Name=paras_000664;gbkey=Gene;gene_biotype=protein_coding;locus_tag=paras_000664
CP125295	Protein Homology	CDS	120375	121172	.	-	0	ID=cds-paras_000664;Parent=gene-paras_000664;Name=extdb:paras_000664;gbkey=CDS;inference=COORDINATES: similar to AA sequence:RefSeq:WP_013337782.1;locus_tag=paras_000664;product=endonuclease/exonuclease/phosphatase family protein;protein_id=extdb:paras_000664;transl_table=11
CP125295	.	gene	121201	121707	.	-	.	ID=gene-paras_000665;Name=paras_000665;gbkey=Gene;gene_biotype=protein_coding;locus_tag=paras_000665
CP125295	Protein Homology	CDS	121201	121707	.	-	0	ID=cds-paras_000665;Parent=gene-paras_000665;Name=extdb:paras_000665;gbkey=CDS;inference=COORDINATES: similar to AA sequence:RefSeq:WP_012399526.1;locus_tag=paras_000665;product=hypothetical protein;protein_id=extdb:paras_000665;transl_table=11
CP125295	.	gene	122036	123013	.	+	.	ID=gene-paras_000666;Name=paras_000666;gbkey=Gene;gene_biotype=protein_coding;locus_tag=paras_000666
CP125295	Protein Homology	CDS	122036	123013	.	+	0	ID=cds-paras_000666;Parent=gene-paras_000666;Name=extdb:paras_000666;gbkey=CDS;inference=COORDINATES: similar to AA sequence:RefSeq:WP_011857941.1;locus_tag=paras_000666;product=AAA family ATPase;protein_id=extdb:paras_000666;transl_table=11
CP125295	.	gene	123240	123527	.	+	.	ID=gene-paras_000667;Name=paras_000667;gbkey=Gene;gene_biotype=protein_coding;locus_tag=paras_000667
CP125295	Protein Homology	CDS	123240	123527	.	+	0	ID=cds-paras_000667;Parent=gene-paras_000667;Name=extdb:paras_000667;gbkey=CDS;inference=COORDINATES: similar to AA sequence:RefSeq:WP_007582149.1;locus_tag=paras_000667;product=DUF4148 domain-containing protein;protein_id=extdb:paras_000667;transl_table=11
CP125295	.	gene	123820	124926	.	+	.	ID=gene-paras_000668;Name=paras_000668;gbkey=Gene;gene_biotype=protein_coding;locus_tag=paras_000668
CP125295	Protein Homology	CDS	123820	124926	.	+	0	ID=cds-paras_000668;Parent=gene-paras_000668;Name=extdb:paras_000668;gbkey=CDS;inference=COORDINATES: similar to AA sequence:RefSeq:WP_020067204.1;locus_tag=paras_000668;product=NAD(P)/FAD-dependent oxidoreductase;protein_id=extdb:paras_000668;transl_table=11
CP125295	.	gene	125098	125412	.	+	.	ID=gene-paras_000669;Name=paras_000669;gbkey=Gene;gene_biotype=protein_coding;locus_tag=paras_000669
CP125295	Protein Homology	CDS	125098	125412	.	+	0	ID=cds-paras_000669;Parent=gene-paras_000669;Name=extdb:paras_000669;gbkey=CDS;inference=COORDINATES: similar to AA sequence:RefSeq:WP_007179637.1;locus_tag=paras_000669;product=high-potential iron-sulfur protein;protein_id=extdb:paras_000669;transl_table=11
CP125295	.	gene	125671	126981	.	+	.	ID=gene-paras_000670;Name=paras_000670;gbkey=Gene;gene_biotype=protein_coding;locus_tag=paras_000670
CP125295	Protein Homology	CDS	125671	126981	.	+	0	ID=cds-paras_000670;Parent=gene-paras_000670;Name=extdb:paras_000670;gbkey=CDS;inference=COORDINATES: similar to AA sequence:RefSeq:WP_007582153.1;locus_tag=paras_000670;product=MFS transporter;protein_id=extdb:paras_000670;transl_table=11
CP125295	.	gene	126985	128481	.	-	.	ID=gene-paras_000671;Name=paras_000671;gbkey=Gene;gene_biotype=protein_coding;locus_tag=paras_000671
CP125295	Protein Homology	CDS	126985	128481	.	-	0	ID=cds-paras_000671;Parent=gene-paras_000671;Name=extdb:paras_000671;gbkey=CDS;inference=COORDINATES: similar to AA sequence:RefSeq:WP_013586868.1;locus_tag=paras_000671;product=amidase;protein_id=extdb:paras_000671;transl_table=11
CP125295	.	gene	128588	129286	.	-	.	ID=gene-paras_000672;Name=paras_000672;gbkey=Gene;gene_biotype=protein_coding;locus_tag=paras_000672
CP125295	Protein Homology	CDS	128588	129286	.	-	0	ID=cds-paras_000672;Parent=gene-paras_000672;Name=extdb:paras_000672;gbkey=CDS;inference=COORDINATES: similar to AA sequence:RefSeq:WP_007746742.1;locus_tag=paras_000672;product=dienelactone hydrolase family protein;protein_id=extdb:paras_000672;transl_table=11
CP125295	.	gene	129973	131118	.	+	.	ID=gene-paras_000673;Name=paras_000673;gbkey=Gene;gene_biotype=protein_coding;locus_tag=paras_000673
CP125295	Protein Homology	CDS	129973	131118	.	+	0	ID=cds-paras_000673;Parent=gene-paras_000673;Name=extdb:paras_000673;gbkey=CDS;inference=COORDINATES: similar to AA sequence:RefSeq:WP_020067198.1;locus_tag=paras_000673;product=branched-chain amino acid ABC transporter substrate-binding protein;protein_id=extdb:paras_000673;transl_table=11
CP125295	.	gene	131281	132279	.	+	.	ID=gene-paras_000674;Name=paras_000674;gbkey=Gene;gene_biotype=protein_coding;locus_tag=paras_000674
CP125295	Protein Homology	CDS	131281	132279	.	+	0	ID=cds-paras_000674;Parent=gene-paras_000674;Name=extdb:paras_000674;gbkey=CDS;inference=COORDINATES: similar to AA sequence:RefSeq:WP_007582160.1;locus_tag=paras_000674;product=cupin-like domain-containing protein;protein_id=extdb:paras_000674;transl_table=11
CP125295	.	pseudogene	132284	133495	.	-	.	ID=gene-paras_000675;Name=paras_000675;gbkey=Gene;gene_biotype=pseudogene;locus_tag=paras_000675;pseudo=true
CP125295	Protein Homology	CDS	132284	133495	.	-	0	ID=cds-paras_000675;Parent=gene-paras_000675;Note=internal stop;gbkey=CDS;inference=COORDINATES: similar to AA sequence:RefSeq:WP_004525688.1;locus_tag=paras_000675;product=MFS transporter;pseudo=true;transl_table=11
CP125295	.	gene	133728	134393	.	+	.	ID=gene-paras_000676;Name=paras_000676;gbkey=Gene;gene_biotype=protein_coding;locus_tag=paras_000676
CP125295	Protein Homology	CDS	133728	134393	.	+	0	ID=cds-paras_000676;Parent=gene-paras_000676;Name=extdb:paras_000676;gbkey=CDS;inference=COORDINATES: similar to AA sequence:RefSeq:WP_007582163.1;locus_tag=paras_000676;product=pyridoxamine 5'-phosphate oxidase family protein;protein_id=extdb:paras_000676;transl_table=11
CP125295	.	gene	134752	135054	.	+	.	ID=gene-paras_000677;Name=paras_000677;gbkey=Gene;gene_biotype=protein_coding;locus_tag=paras_000677
CP125295	Protein Homology	CDS	134752	135054	.	+	0	ID=cds-paras_000677;Parent=gene-paras_000677;Name=extdb:paras_000677;gbkey=CDS;inference=COORDINATES: similar to AA sequence:RefSeq:WP_008921239.1;locus_tag=paras_000677;product=H-NS histone family protein;protein_id=extdb:paras_000677;transl_table=11
CP125295	.	gene	135303	136505	.	+	.	ID=gene-paras_000678;Name=paras_000678;gbkey=Gene;gene_biotype=protein_coding;locus_tag=paras_000678
CP125295	Protein Homology	CDS	135303	136505	.	+	0	ID=cds-paras_000678;Parent=gene-paras_000678;Name=extdb:paras_000678;gbkey=CDS;inference=COORDINATES: similar to AA sequence:RefSeq:WP_012399540.1;locus_tag=paras_000678;product=cation transporter;protein_id=extdb:paras_000678;transl_table=11
CP125295	.	gene	136515	136973	.	-	.	ID=gene-paras_000679;Name=paras_000679;gbkey=Gene;gene_biotype=protein_coding;locus_tag=paras_000679
CP125295	Protein Homology	CDS	136515	136973	.	-	0	ID=cds-paras_000679;Parent=gene-paras_000679;Name=extdb:paras_000679;gbkey=CDS;inference=COORDINATES: similar to AA sequence:RefSeq:WP_008352298.1;locus_tag=paras_000679;product=Lrp/AsnC family transcriptional regulator;protein_id=extdb:paras_000679;transl_table=11
CP125295	.	gene	137077	137691	.	-	.	ID=gene-paras_000680;Name=paras_000680;gbkey=Gene;gene_biotype=protein_coding;locus_tag=paras_000680
CP125295	Protein Homology	CDS	137077	137691	.	-	0	ID=cds-paras_000680;Parent=gene-paras_000680;Name=extdb:paras_000680;gbkey=CDS;inference=COORDINATES: similar to AA sequence:RefSeq:WP_006050473.1;locus_tag=paras_000680;product=exonuclease;protein_id=extdb:paras_000680;transl_table=11
CP125295	.	gene	137688	138332	.	-	.	ID=gene-paras_000681;Name=paras_000681;gbkey=Gene;gene_biotype=protein_coding;locus_tag=paras_000681
CP125295	Protein Homology	CDS	137688	138332	.	-	0	ID=cds-paras_000681;Parent=gene-paras_000681;Name=extdb:paras_000681;gbkey=CDS;inference=COORDINATES: similar to AA sequence:RefSeq:WP_012399543.1;locus_tag=paras_000681;product=MBL fold metallo-hydrolase;protein_id=extdb:paras_000681;transl_table=11
CP125295	.	gene	138985	139584	.	+	.	ID=gene-paras_000682;Name=paras_000682;gbkey=Gene;gene_biotype=protein_coding;locus_tag=paras_000682
CP125295	Protein Homology	CDS	138985	139584	.	+	0	ID=cds-paras_000682;Parent=gene-paras_000682;Name=extdb:paras_000682;gbkey=CDS;inference=COORDINATES: similar to AA sequence:RefSeq:WP_012399544.1;locus_tag=paras_000682;product=septal ring lytic transglycosylase RlpA family protein;protein_id=extdb:paras_000682;transl_table=11
CP125295	.	gene	139660	140535	.	-	.	ID=gene-paras_000683;Name=rsmI;gbkey=Gene;gene=rsmI;gene_biotype=protein_coding;locus_tag=paras_000683
CP125295	Protein Homology	CDS	139660	140535	.	-	0	ID=cds-paras_000683;Parent=gene-paras_000683;Name=extdb:paras_000683;gbkey=CDS;gene=rsmI;inference=COORDINATES: similar to AA sequence:RefSeq:WP_011486533.1;locus_tag=paras_000683;product=16S rRNA (cytidine(1402)-2'-O)-methyltransferase;protein_id=extdb:paras_000683;transl_table=11
CP125295	.	gene	140534	141004	.	+	.	ID=gene-paras_000684;Name=paras_000684;gbkey=Gene;gene_biotype=protein_coding;locus_tag=paras_000684
CP125295	Protein Homology	CDS	140534	141004	.	+	0	ID=cds-paras_000684;Parent=gene-paras_000684;Name=extdb:paras_000684;gbkey=CDS;inference=COORDINATES: similar to AA sequence:RefSeq:WP_012399546.1;locus_tag=paras_000684;product=YraN family protein;protein_id=extdb:paras_000684;transl_table=11
CP125295	.	gene	141169	141756	.	+	.	ID=gene-paras_000685;Name=paras_000685;gbkey=Gene;gene_biotype=protein_coding;locus_tag=paras_000685
CP125295	Protein Homology	CDS	141169	141756	.	+	0	ID=cds-paras_000685;Parent=gene-paras_000685;Name=extdb:paras_000685;gbkey=CDS;inference=COORDINATES: similar to AA sequence:RefSeq:WP_008921248.1;locus_tag=paras_000685;product=phosphoheptose isomerase;protein_id=extdb:paras_000685;transl_table=11
CP125295	.	gene	141777	142580	.	+	.	ID=gene-paras_000686;Name=paras_000686;gbkey=Gene;gene_biotype=protein_coding;locus_tag=paras_000686
CP125295	Protein Homology	CDS	141777	142580	.	+	0	ID=cds-paras_000686;Parent=gene-paras_000686;Name=extdb:paras_000686;gbkey=CDS;inference=COORDINATES: similar to AA sequence:RefSeq:WP_020067186.1;locus_tag=paras_000686;product=BON domain-containing protein;protein_id=extdb:paras_000686;transl_table=11
CP125295	.	gene	142577	142921	.	+	.	ID=gene-paras_000687;Name=paras_000687;gbkey=Gene;gene_biotype=protein_coding;locus_tag=paras_000687
CP125295	Protein Homology	CDS	142577	142921	.	+	0	ID=cds-paras_000687;Parent=gene-paras_000687;Name=extdb:paras_000687;gbkey=CDS;inference=COORDINATES: similar to AA sequence:RefSeq:WP_012399549.1;locus_tag=paras_000687;product=c-type cytochrome;protein_id=extdb:paras_000687;transl_table=11
CP125295	.	gene	142977	143052	.	+	.	ID=gene-paras_000688;Name=paras_000688;gbkey=Gene;gene_biotype=tRNA;locus_tag=paras_000688
CP125295	tRNAscan-SE	tRNA	142977	143052	.	+	.	ID=rna-paras_000688;Parent=gene-paras_000688;anticodon=(pos:143010..143012);gbkey=tRNA;inference=COORDINATES: profile:tRNAscan-SE:2.0.6;locus_tag=paras_000688;product=tRNA-Ala
CP125295	tRNAscan-SE	exon	142977	143052	.	+	.	ID=exon-paras_000688-1;Parent=rna-paras_000688;anticodon=(pos:143010..143012);gbkey=tRNA;inference=COORDINATES: profile:tRNAscan-SE:2.0.6;locus_tag=paras_000688;product=tRNA-Ala
CP125295	.	gene	143150	144724	.	+	.	ID=gene-paras_000689;Name=paras_000689;gbkey=Gene;gene_biotype=protein_coding;locus_tag=paras_000689
CP125295	Protein Homology	CDS	143150	144724	.	+	0	ID=cds-paras_000689;Parent=gene-paras_000689;Name=extdb:paras_000689;gbkey=CDS;inference=COORDINATES: protein motif:HMM:NF012798.1;locus_tag=paras_000689;product=tyrosine-type recombinase/integrase;protein_id=extdb:paras_000689;transl_table=11
CP125295	.	gene	146102	151267	.	+	.	ID=gene-paras_000690;Name=paras_000690;gbkey=Gene;gene_biotype=protein_coding;locus_tag=paras_000690
CP125295	Protein Homology	CDS	146102	151267	.	+	0	ID=cds-paras_000690;Parent=gene-paras_000690;Name=extdb:paras_000690;gbkey=CDS;inference=COORDINATES: similar to AA sequence:RefSeq:WP_014889634.1;locus_tag=paras_000690;product=DEAD/DEAH box helicase;protein_id=extdb:paras_000690;transl_table=11
CP125295	.	gene	151271	154036	.	+	.	ID=gene-paras_000691;Name=paras_000691;gbkey=Gene;gene_biotype=protein_coding;locus_tag=paras_000691
CP125295	Protein Homology	CDS	151271	154036	.	+	0	ID=cds-paras_000691;Parent=gene-paras_000691;Name=extdb:paras_000691;gbkey=CDS;inference=COORDINATES: similar to AA sequence:RefSeq:WP_011747844.1;locus_tag=paras_000691;product=DEAD/DEAH box helicase;protein_id=extdb:paras_000691;transl_table=11
CP125295	.	gene	154040	157948	.	+	.	ID=gene-paras_000692;Name=paras_000692;gbkey=Gene;gene_biotype=protein_coding;locus_tag=paras_000692
CP125295	Protein Homology	CDS	154040	157948	.	+	0	ID=cds-paras_000692;Parent=gene-paras_000692;Name=extdb:paras_000692;gbkey=CDS;inference=COORDINATES: similar to AA sequence:RefSeq:WP_011747843.1;locus_tag=paras_000692;product=N-6 DNA methylase;protein_id=extdb:paras_000692;transl_table=11
CP125295	.	gene	157945	158703	.	+	.	ID=gene-paras_000693;Name=paras_000693;gbkey=Gene;gene_biotype=protein_coding;locus_tag=paras_000693
CP125295	Protein Homology	CDS	157945	158703	.	+	0	ID=cds-paras_000693;Parent=gene-paras_000693;Name=extdb:paras_000693;gbkey=CDS;inference=COORDINATES: similar to AA sequence:RefSeq:WP_013500658.1;locus_tag=paras_000693;product=HNH endonuclease;protein_id=extdb:paras_000693;transl_table=11
CP125295	.	gene	158963	159463	.	+	.	ID=gene-paras_000694;Name=paras_000694;gbkey=Gene;gene_biotype=protein_coding;locus_tag=paras_000694
CP125295	Protein Homology	CDS	158963	159463	.	+	0	ID=cds-paras_000694;Parent=gene-paras_000694;Name=extdb:paras_000694;gbkey=CDS;inference=COORDINATES: similar to AA sequence:RefSeq:WP_017422999.1;locus_tag=paras_000694;product=DUF4365 domain-containing protein;protein_id=extdb:paras_000694;transl_table=11
CP125295	.	gene	159460	160620	.	+	.	ID=gene-paras_000695;Name=paras_000695;gbkey=Gene;gene_biotype=protein_coding;locus_tag=paras_000695
CP125295	GeneMarkS-2+	CDS	159460	160620	.	+	0	ID=cds-paras_000695;Parent=gene-paras_000695;Name=extdb:paras_000695;gbkey=CDS;inference=COORDINATES: ab initio prediction:GeneMarkS-2+;locus_tag=paras_000695;product=hypothetical protein;protein_id=extdb:paras_000695;transl_table=11
CP125295	.	gene	160786	162957	.	+	.	ID=gene-paras_000696;Name=paras_000696;gbkey=Gene;gene_biotype=protein_coding;locus_tag=paras_000696
CP125295	Protein Homology	CDS	160786	162957	.	+	0	ID=cds-paras_000696;Parent=gene-paras_000696;Name=extdb:paras_000696;gbkey=CDS;inference=COORDINATES: protein motif:HMM:NF019348.1;locus_tag=paras_000696;product=AAA family ATPase;protein_id=extdb:paras_000696;transl_table=11
CP125295	.	gene	163150	164439	.	+	.	ID=gene-paras_000697;Name=paras_000697;gbkey=Gene;gene_biotype=protein_coding;locus_tag=paras_000697
CP125295	Protein Homology	CDS	163150	164439	.	+	0	ID=cds-paras_000697;Parent=gene-paras_000697;Name=extdb:paras_000697;gbkey=CDS;inference=COORDINATES: protein motif:HMM:NF021622.1;locus_tag=paras_000697;product=hypothetical protein;protein_id=extdb:paras_000697;transl_table=11
CP125295	.	gene	164926	165165	.	-	.	ID=gene-paras_000698;Name=paras_000698;gbkey=Gene;gene_biotype=protein_coding;locus_tag=paras_000698
CP125295	GeneMarkS-2+	CDS	164926	165165	.	-	0	ID=cds-paras_000698;Parent=gene-paras_000698;Name=extdb:paras_000698;gbkey=CDS;inference=COORDINATES: ab initio prediction:GeneMarkS-2+;locus_tag=paras_000698;product=hypothetical protein;protein_id=extdb:paras_000698;transl_table=11
CP125295	.	gene	166799	167587	.	-	.	ID=gene-paras_000699;Name=paras_000699;gbkey=Gene;gene_biotype=protein_coding;locus_tag=paras_000699
CP125295	Protein Homology	CDS	166799	167587	.	-	0	ID=cds-paras_000699;Parent=gene-paras_000699;Name=extdb:paras_000699;gbkey=CDS;inference=COORDINATES: similar to AA sequence:RefSeq:WP_011881631.1;locus_tag=paras_000699;product=ATP-binding protein;protein_id=extdb:paras_000699;transl_table=11
CP125295	.	pseudogene	167594	168773	.	-	.	ID=gene-paras_000700;Name=paras_000700;gbkey=Gene;gene_biotype=pseudogene;locus_tag=paras_000700;pseudo=true
CP125295	Protein Homology	CDS	167594	168773	.	-	0	ID=cds-paras_000700;Parent=gene-paras_000700;Note=frameshifted%3B incomplete%3B partial in the middle of a contig%3B missing N-terminus;gbkey=CDS;inference=COORDINATES: similar to AA sequence:RefSeq:WP_076611122.1;locus_tag=paras_000700;product=IS21 family transposase;pseudo=true;transl_table=11
CP125295	.	gene	169754	169999	.	+	.	ID=gene-paras_000701;Name=paras_000701;gbkey=Gene;gene_biotype=protein_coding;locus_tag=paras_000701
CP125295	GeneMarkS-2+	CDS	169754	169999	.	+	0	ID=cds-paras_000701;Parent=gene-paras_000701;Name=extdb:paras_000701;gbkey=CDS;inference=COORDINATES: ab initio prediction:GeneMarkS-2+;locus_tag=paras_000701;product=hypothetical protein;protein_id=extdb:paras_000701;transl_table=11
CP125295	.	gene	169996	170217	.	+	.	ID=gene-paras_000702;Name=paras_000702;gbkey=Gene;gene_biotype=protein_coding;locus_tag=paras_000702
CP125295	GeneMarkS-2+	CDS	169996	170217	.	+	0	ID=cds-paras_000702;Parent=gene-paras_000702;Name=extdb:paras_000702;gbkey=CDS;inference=COORDINATES: ab initio prediction:GeneMarkS-2+;locus_tag=paras_000702;product=hypothetical protein;protein_id=extdb:paras_000702;transl_table=11
CP125295	.	gene	170218	170481	.	-	.	ID=gene-paras_000703;Name=paras_000703;gbkey=Gene;gene_biotype=protein_coding;locus_tag=paras_000703
CP125295	GeneMarkS-2+	CDS	170218	170481	.	-	0	ID=cds-paras_000703;Parent=gene-paras_000703;Name=extdb:paras_000703;gbkey=CDS;inference=COORDINATES: ab initio prediction:GeneMarkS-2+;locus_tag=paras_000703;product=hypothetical protein;protein_id=extdb:paras_000703;transl_table=11
CP125295	.	gene	170595	171218	.	-	.	ID=gene-paras_000704;Name=paras_000704;gbkey=Gene;gene_biotype=protein_coding;locus_tag=paras_000704
CP125295	GeneMarkS-2+	CDS	170595	171218	.	-	0	ID=cds-paras_000704;Parent=gene-paras_000704;Name=extdb:paras_000704;gbkey=CDS;inference=COORDINATES: ab initio prediction:GeneMarkS-2+;locus_tag=paras_000704;product=hypothetical protein;protein_id=extdb:paras_000704;transl_table=11
CP125295	.	gene	171394	171582	.	+	.	ID=gene-paras_000705;Name=paras_000705;gbkey=Gene;gene_biotype=protein_coding;locus_tag=paras_000705
CP125295	GeneMarkS-2+	CDS	171394	171582	.	+	0	ID=cds-paras_000705;Parent=gene-paras_000705;Name=extdb:paras_000705;gbkey=CDS;inference=COORDINATES: ab initio prediction:GeneMarkS-2+;locus_tag=paras_000705;product=hypothetical protein;protein_id=extdb:paras_000705;transl_table=11
CP125295	.	gene	171638	171907	.	+	.	ID=gene-paras_000706;Name=paras_000706;gbkey=Gene;gene_biotype=protein_coding;locus_tag=paras_000706
CP125295	Protein Homology	CDS	171638	171907	.	+	0	ID=cds-paras_000706;Parent=gene-paras_000706;Name=extdb:paras_000706;gbkey=CDS;inference=COORDINATES: protein motif:HMM:NF024873.1;locus_tag=paras_000706;product=ribonuclease H-like domain-containing protein;protein_id=extdb:paras_000706;transl_table=11
CP125295	.	gene	172045	172836	.	-	.	ID=gene-paras_000707;Name=paras_000707;gbkey=Gene;gene_biotype=protein_coding;locus_tag=paras_000707
CP125295	GeneMarkS-2+	CDS	172045	172836	.	-	0	ID=cds-paras_000707;Parent=gene-paras_000707;Name=extdb:paras_000707;gbkey=CDS;inference=COORDINATES: ab initio prediction:GeneMarkS-2+;locus_tag=paras_000707;product=hypothetical protein;protein_id=extdb:paras_000707;transl_table=11
CP125295	.	gene	173571	173939	.	+	.	ID=gene-paras_000708;Name=paras_000708;gbkey=Gene;gene_biotype=protein_coding;locus_tag=paras_000708
CP125295	GeneMarkS-2+	CDS	173571	173939	.	+	0	ID=cds-paras_000708;Parent=gene-paras_000708;Name=extdb:paras_000708;gbkey=CDS;inference=COORDINATES: ab initio prediction:GeneMarkS-2+;locus_tag=paras_000708;product=hypothetical protein;protein_id=extdb:paras_000708;transl_table=11
CP125295	.	gene	174625	175017	.	+	.	ID=gene-paras_000709;Name=paras_000709;gbkey=Gene;gene_biotype=protein_coding;locus_tag=paras_000709
CP125295	GeneMarkS-2+	CDS	174625	175017	.	+	0	ID=cds-paras_000709;Parent=gene-paras_000709;Name=extdb:paras_000709;gbkey=CDS;inference=COORDINATES: ab initio prediction:GeneMarkS-2+;locus_tag=paras_000709;product=hypothetical protein;protein_id=extdb:paras_000709;transl_table=11
CP125295	.	gene	175027	175794	.	+	.	ID=gene-paras_000710;Name=paras_000710;gbkey=Gene;gene_biotype=protein_coding;locus_tag=paras_000710
CP125295	GeneMarkS-2+	CDS	175027	175794	.	+	0	ID=cds-paras_000710;Parent=gene-paras_000710;Name=extdb:paras_000710;gbkey=CDS;inference=COORDINATES: ab initio prediction:GeneMarkS-2+;locus_tag=paras_000710;product=hypothetical protein;protein_id=extdb:paras_000710;transl_table=11
CP125295	.	gene	176610	177419	.	+	.	ID=gene-paras_000711;Name=paras_000711;gbkey=Gene;gene_biotype=protein_coding;locus_tag=paras_000711
CP125295	Protein Homology	CDS	176610	177419	.	+	0	ID=cds-paras_000711;Parent=gene-paras_000711;Name=extdb:paras_000711;gbkey=CDS;inference=COORDINATES: protein motif:HMM:NF012376.1;locus_tag=paras_000711;product=metallophosphoesterase;protein_id=extdb:paras_000711;transl_table=11
CP125295	.	gene	177421	178041	.	+	.	ID=gene-paras_000712;Name=tmk;gbkey=Gene;gene=tmk;gene_biotype=protein_coding;locus_tag=paras_000712
CP125295	Protein Homology	CDS	177421	178041	.	+	0	ID=cds-paras_000712;Parent=gene-paras_000712;Name=extdb:paras_000712;gbkey=CDS;gene=tmk;inference=COORDINATES: similar to AA sequence:RefSeq:WP_002781150.1;locus_tag=paras_000712;product=dTMP kinase;protein_id=extdb:paras_000712;transl_table=11
CP125295	.	gene	178038	178937	.	+	.	ID=gene-paras_000713;Name=paras_000713;gbkey=Gene;gene_biotype=protein_coding;locus_tag=paras_000713
CP125295	GeneMarkS-2+	CDS	178038	178937	.	+	0	ID=cds-paras_000713;Parent=gene-paras_000713;Name=extdb:paras_000713;gbkey=CDS;inference=COORDINATES: ab initio prediction:GeneMarkS-2+;locus_tag=paras_000713;product=hypothetical protein;protein_id=extdb:paras_000713;transl_table=11
CP125295	.	gene	178928	179272	.	+	.	ID=gene-paras_000714;Name=paras_000714;gbkey=Gene;gene_biotype=protein_coding;locus_tag=paras_000714
CP125295	Protein Homology	CDS	178928	179272	.	+	0	ID=cds-paras_000714;Parent=gene-paras_000714;Name=extdb:paras_000714;gbkey=CDS;inference=COORDINATES: similar to AA sequence:RefSeq:WP_004137078.1;locus_tag=paras_000714;product=nucleotide pyrophosphohydrolase;protein_id=extdb:paras_000714;transl_table=11
CP125295	.	gene	179269	180198	.	+	.	ID=gene-paras_000715;Name=paras_000715;gbkey=Gene;gene_biotype=protein_coding;locus_tag=paras_000715
CP125295	Protein Homology	CDS	179269	180198	.	+	0	ID=cds-paras_000715;Parent=gene-paras_000715;Name=extdb:paras_000715;gbkey=CDS;inference=COORDINATES: protein motif:HMM:NF012524.1;locus_tag=paras_000715;product=thymidylate synthase;protein_id=extdb:paras_000715;transl_table=11
CP125295	.	gene	182860	183273	.	+	.	ID=gene-paras_000716;Name=paras_000716;gbkey=Gene;gene_biotype=protein_coding;locus_tag=paras_000716
CP125295	GeneMarkS-2+	CDS	182860	183273	.	+	0	ID=cds-paras_000716;Parent=gene-paras_000716;Name=extdb:paras_000716;gbkey=CDS;inference=COORDINATES: ab initio prediction:GeneMarkS-2+;locus_tag=paras_000716;product=hypothetical protein;protein_id=extdb:paras_000716;transl_table=11
CP125295	.	gene	183281	183421	.	-	.	ID=gene-paras_000717;Name=paras_000717;gbkey=Gene;gene_biotype=protein_coding;locus_tag=paras_000717
CP125295	GeneMarkS-2+	CDS	183281	183421	.	-	0	ID=cds-paras_000717;Parent=gene-paras_000717;Name=extdb:paras_000717;gbkey=CDS;inference=COORDINATES: ab initio prediction:GeneMarkS-2+;locus_tag=paras_000717;product=hypothetical protein;protein_id=extdb:paras_000717;transl_table=11
CP125295	.	gene	183352	183528	.	-	.	ID=gene-paras_000718;Name=paras_000718;gbkey=Gene;gene_biotype=protein_coding;locus_tag=paras_000718
CP125295	Protein Homology	CDS	183352	183528	.	-	0	ID=cds-paras_000718;Parent=gene-paras_000718;Name=extdb:paras_000718;gbkey=CDS;inference=COORDINATES: protein motif:HMM:NF017312.1;locus_tag=paras_000718;product=hypothetical protein;protein_id=extdb:paras_000718;transl_table=11
CP125295	.	gene	184199	184525	.	+	.	ID=gene-paras_000719;Name=paras_000719;gbkey=Gene;gene_biotype=protein_coding;locus_tag=paras_000719
CP125295	Protein Homology	CDS	184199	184525	.	+	0	ID=cds-paras_000719;Parent=gene-paras_000719;Name=extdb:paras_000719;gbkey=CDS;inference=COORDINATES: similar to AA sequence:RefSeq:WP_012399663.1;locus_tag=paras_000719;product=AlpA family phage regulatory protein;protein_id=extdb:paras_000719;transl_table=11
CP125295	.	gene	184669	184740	.	+	.	ID=gene-paras_000720;Name=paras_000720;gbkey=Gene;gene_biotype=tRNA;locus_tag=paras_000720
CP125295	tRNAscan-SE	tRNA	184669	184740	.	+	.	ID=rna-paras_000720;Parent=gene-paras_000720;anticodon=(pos:184701..184703);gbkey=tRNA;inference=COORDINATES: profile:tRNAscan-SE:2.0.6;locus_tag=paras_000720;product=tRNA-Ala
CP125295	tRNAscan-SE	exon	184669	184740	.	+	.	ID=exon-paras_000720-1;Parent=rna-paras_000720;anticodon=(pos:184701..184703);gbkey=tRNA;inference=COORDINATES: profile:tRNAscan-SE:2.0.6;locus_tag=paras_000720;product=tRNA-Ala
CP125295	.	gene	184982	186088	.	+	.	ID=gene-paras_000721;Name=paras_000721;gbkey=Gene;gene_biotype=protein_coding;locus_tag=paras_000721
CP125295	Protein Homology	CDS	184982	186088	.	+	0	ID=cds-paras_000721;Parent=gene-paras_000721;Name=extdb:paras_000721;gbkey=CDS;inference=COORDINATES: similar to AA sequence:RefSeq:WP_007582295.1;locus_tag=paras_000721;product=OpgC domain-containing protein;protein_id=extdb:paras_000721;transl_table=11
CP125295	.	gene	186085	187794	.	+	.	ID=gene-paras_000722;Name=paras_000722;gbkey=Gene;gene_biotype=protein_coding;locus_tag=paras_000722
CP125295	Protein Homology	CDS	186085	187794	.	+	0	ID=cds-paras_000722;Parent=gene-paras_000722;Name=extdb:paras_000722;gbkey=CDS;inference=COORDINATES: similar to AA sequence:RefSeq:WP_007746824.1;locus_tag=paras_000722;product=tannase/feruloyl esterase family alpha/beta hydrolase;protein_id=extdb:paras_000722;transl_table=11
CP125295	.	gene	188044	188907	.	+	.	ID=gene-paras_000723;Name=paras_000723;gbkey=Gene;gene_biotype=protein_coding;locus_tag=paras_000723
CP125295	Protein Homology	CDS	188044	188907	.	+	0	ID=cds-paras_000723;Parent=gene-paras_000723;Name=extdb:paras_000723;gbkey=CDS;inference=COORDINATES: similar to AA sequence:RefSeq:WP_012399552.1;locus_tag=paras_000723;product=STAS domain-containing protein;protein_id=extdb:paras_000723;transl_table=11
CP125295	.	gene	188917	189273	.	+	.	ID=gene-paras_000724;Name=paras_000724;gbkey=Gene;gene_biotype=protein_coding;locus_tag=paras_000724
CP125295	Protein Homology	CDS	188917	189273	.	+	0	ID=cds-paras_000724;Parent=gene-paras_000724;Name=extdb:paras_000724;gbkey=CDS;inference=COORDINATES: similar to AA sequence:RefSeq:WP_015876251.1;locus_tag=paras_000724;product=STAS domain-containing protein;protein_id=extdb:paras_000724;transl_table=11
CP125295	.	gene	189293	189718	.	+	.	ID=gene-paras_000725;Name=paras_000725;gbkey=Gene;gene_biotype=protein_coding;locus_tag=paras_000725
CP125295	Protein Homology	CDS	189293	189718	.	+	0	ID=cds-paras_000725;Parent=gene-paras_000725;Name=extdb:paras_000725;gbkey=CDS;inference=COORDINATES: similar to AA sequence:RefSeq:WP_007582303.1;locus_tag=paras_000725;product=anti-sigma regulatory factor;protein_id=extdb:paras_000725;transl_table=11
CP125295	.	gene	189703	190881	.	+	.	ID=gene-paras_000726;Name=paras_000726;gbkey=Gene;gene_biotype=protein_coding;locus_tag=paras_000726
CP125295	Protein Homology	CDS	189703	190881	.	+	0	ID=cds-paras_000726;Parent=gene-paras_000726;Name=extdb:paras_000726;gbkey=CDS;inference=COORDINATES: similar to AA sequence:RefSeq:WP_012399555.1;locus_tag=paras_000726;product=ATP-binding protein;protein_id=extdb:paras_000726;transl_table=11
CP125295	.	gene	190939	192408	.	+	.	ID=gene-paras_000727;Name=paras_000727;gbkey=Gene;gene_biotype=protein_coding;locus_tag=paras_000727
CP125295	Protein Homology	CDS	190939	192408	.	+	0	ID=cds-paras_000727;Parent=gene-paras_000727;Name=extdb:paras_000727;gbkey=CDS;inference=COORDINATES: similar to AA sequence:RefSeq:WP_007746832.1;locus_tag=paras_000727;product=ATP-binding protein;protein_id=extdb:paras_000727;transl_table=11
CP125295	.	gene	192405	194075	.	+	.	ID=gene-paras_000728;Name=paras_000728;gbkey=Gene;gene_biotype=protein_coding;locus_tag=paras_000728
CP125295	Protein Homology	CDS	192405	194075	.	+	0	ID=cds-paras_000728;Parent=gene-paras_000728;Name=extdb:paras_000728;gbkey=CDS;inference=COORDINATES: similar to AA sequence:RefSeq:WP_012399557.1;locus_tag=paras_000728;product=response regulator;protein_id=extdb:paras_000728;transl_table=11
CP125295	.	gene	194217	199118	.	+	.	ID=gene-paras_000729;Name=paras_000729;gbkey=Gene;gene_biotype=protein_coding;locus_tag=paras_000729
CP125295	Protein Homology	CDS	194217	199118	.	+	0	ID=cds-paras_000729;Parent=gene-paras_000729;Name=extdb:paras_000729;gbkey=CDS;inference=COORDINATES: similar to AA sequence:RefSeq:WP_007582310.1;locus_tag=paras_000729;product=response regulator;protein_id=extdb:paras_000729;transl_table=11
CP125295	.	gene	199134	200102	.	-	.	ID=gene-paras_000730;Name=paras_000730;gbkey=Gene;gene_biotype=protein_coding;locus_tag=paras_000730
CP125295	Protein Homology	CDS	199134	200102	.	-	0	ID=cds-paras_000730;Parent=gene-paras_000730;Name=extdb:paras_000730;gbkey=CDS;inference=COORDINATES: similar to AA sequence:RefSeq:WP_016347963.1;locus_tag=paras_000730;product=spore coat U domain-containing protein;protein_id=extdb:paras_000730;transl_table=11
CP125295	.	gene	200105	202546	.	-	.	ID=gene-paras_000731;Name=paras_000731;gbkey=Gene;gene_biotype=protein_coding;locus_tag=paras_000731
CP125295	Protein Homology	CDS	200105	202546	.	-	0	ID=cds-paras_000731;Parent=gene-paras_000731;Name=extdb:paras_000731;gbkey=CDS;inference=COORDINATES: similar to AA sequence:RefSeq:WP_016347964.1;locus_tag=paras_000731;product=fimbrial biogenesis outer membrane usher protein;protein_id=extdb:paras_000731;transl_table=11
CP125295	.	gene	202671	203471	.	-	.	ID=gene-paras_000732;Name=paras_000732;gbkey=Gene;gene_biotype=protein_coding;locus_tag=paras_000732
CP125295	Protein Homology	CDS	202671	203471	.	-	0	ID=cds-paras_000732;Parent=gene-paras_000732;Name=extdb:paras_000732;gbkey=CDS;inference=COORDINATES: similar to AA sequence:RefSeq:WP_016347965.1;locus_tag=paras_000732;product=molecular chaperone;protein_id=extdb:paras_000732;transl_table=11
CP125295	.	gene	203596	204105	.	-	.	ID=gene-paras_000733;Name=paras_000733;gbkey=Gene;gene_biotype=protein_coding;locus_tag=paras_000733
CP125295	Protein Homology	CDS	203596	204105	.	-	0	ID=cds-paras_000733;Parent=gene-paras_000733;Name=extdb:paras_000733;gbkey=CDS;inference=COORDINATES: similar to AA sequence:RefSeq:WP_016347966.1;locus_tag=paras_000733;product=spore coat U domain-containing protein;protein_id=extdb:paras_000733;transl_table=11
CP125295	.	gene	204281	204604	.	-	.	ID=gene-paras_000734;Name=paras_000734;gbkey=Gene;gene_biotype=protein_coding;locus_tag=paras_000734
CP125295	GeneMarkS-2+	CDS	204281	204604	.	-	0	ID=cds-paras_000734;Parent=gene-paras_000734;Name=extdb:paras_000734;gbkey=CDS;inference=COORDINATES: ab initio prediction:GeneMarkS-2+;locus_tag=paras_000734;product=hypothetical protein;protein_id=extdb:paras_000734;transl_table=11
CP125295	.	gene	204803	205417	.	+	.	ID=gene-paras_000735;Name=paras_000735;gbkey=Gene;gene_biotype=protein_coding;locus_tag=paras_000735
CP125295	Protein Homology	CDS	204803	205417	.	+	0	ID=cds-paras_000735;Parent=gene-paras_000735;Name=extdb:paras_000735;gbkey=CDS;inference=COORDINATES: similar to AA sequence:RefSeq:WP_012431479.1;locus_tag=paras_000735;product=DUF2239 family protein;protein_id=extdb:paras_000735;transl_table=11
CP125295	.	gene	205759	207309	.	+	.	ID=gene-paras_000736;Name=paras_000736;gbkey=Gene;gene_biotype=protein_coding;locus_tag=paras_000736
CP125295	Protein Homology	CDS	205759	207309	.	+	0	ID=cds-paras_000736;Parent=gene-paras_000736;Name=extdb:paras_000736;gbkey=CDS;inference=COORDINATES: similar to AA sequence:RefSeq:WP_007582314.1;locus_tag=paras_000736;product=MCP four helix bundle domain-containing protein;protein_id=extdb:paras_000736;transl_table=11
CP125295	.	gene	207483	208790	.	+	.	ID=gene-paras_000737;Name=paras_000737;gbkey=Gene;gene_biotype=protein_coding;locus_tag=paras_000737
CP125295	Protein Homology	CDS	207483	208790	.	+	0	ID=cds-paras_000737;Parent=gene-paras_000737;Name=extdb:paras_000737;gbkey=CDS;inference=COORDINATES: similar to AA sequence:RefSeq:WP_007582315.1;locus_tag=paras_000737;product=pyrimidine utilization transport protein G;protein_id=extdb:paras_000737;transl_table=11
CP125295	.	gene	208851	210515	.	-	.	ID=gene-paras_000738;Name=paras_000738;gbkey=Gene;gene_biotype=protein_coding;locus_tag=paras_000738
CP125295	Protein Homology	CDS	208851	210515	.	-	0	ID=cds-paras_000738;Parent=gene-paras_000738;Name=extdb:paras_000738;gbkey=CDS;inference=COORDINATES: similar to AA sequence:RefSeq:WP_007582318.1;locus_tag=paras_000738;product=Na+/H+ antiporter;protein_id=extdb:paras_000738;transl_table=11
CP125295	.	gene	210919	212193	.	+	.	ID=gene-paras_000739;Name=paras_000739;gbkey=Gene;gene_biotype=protein_coding;locus_tag=paras_000739
CP125295	Protein Homology	CDS	210919	212193	.	+	0	ID=cds-paras_000739;Parent=gene-paras_000739;Name=extdb:paras_000739;gbkey=CDS;inference=COORDINATES: similar to AA sequence:RefSeq:WP_007582319.1;locus_tag=paras_000739;product=EAL domain-containing protein;protein_id=extdb:paras_000739;transl_table=11
CP125295	.	gene	212227	212916	.	+	.	ID=gene-paras_000740;Name=paras_000740;gbkey=Gene;gene_biotype=protein_coding;locus_tag=paras_000740
CP125295	Protein Homology	CDS	212227	212916	.	+	0	ID=cds-paras_000740;Parent=gene-paras_000740;Name=extdb:paras_000740;gbkey=CDS;inference=COORDINATES: similar to AA sequence:RefSeq:WP_007582321.1;locus_tag=paras_000740;product=copper homeostasis protein CutC;protein_id=extdb:paras_000740;transl_table=11
CP125295	.	gene	213517	217110	.	-	.	ID=gene-paras_000741;Name=paras_000741;gbkey=Gene;gene_biotype=protein_coding;locus_tag=paras_000741
CP125295	Protein Homology	CDS	213517	217110	.	-	0	ID=cds-paras_000741;Parent=gene-paras_000741;Name=extdb:paras_000741;gbkey=CDS;inference=COORDINATES: similar to AA sequence:RefSeq:WP_011353392.1;locus_tag=paras_000741;product=indolepyruvate ferredoxin oxidoreductase family protein;protein_id=extdb:paras_000741;transl_table=11
CP125295	.	gene	217852	218991	.	+	.	ID=gene-paras_000742;Name=paras_000742;gbkey=Gene;gene_biotype=protein_coding;locus_tag=paras_000742
CP125295	Protein Homology	CDS	217852	218991	.	+	0	ID=cds-paras_000742;Parent=gene-paras_000742;Name=extdb:paras_000742;gbkey=CDS;inference=COORDINATES: similar to AA sequence:RefSeq:WP_007739193.1;locus_tag=paras_000742;product=IS481 family transposase;protein_id=extdb:paras_000742;transl_table=11
CP125295	.	gene	219201	219818	.	+	.	ID=gene-paras_000743;Name=paras_000743;gbkey=Gene;gene_biotype=protein_coding;locus_tag=paras_000743
CP125295	Protein Homology	CDS	219201	219818	.	+	0	ID=cds-paras_000743;Parent=gene-paras_000743;Name=extdb:paras_000743;gbkey=CDS;inference=COORDINATES: similar to AA sequence:RefSeq:WP_006484065.1;locus_tag=paras_000743;product=glutathione S-transferase;protein_id=extdb:paras_000743;transl_table=11
CP125295	.	gene	219840	220781	.	-	.	ID=gene-paras_000744;Name=paras_000744;gbkey=Gene;gene_biotype=protein_coding;locus_tag=paras_000744
CP125295	Protein Homology	CDS	219840	220781	.	-	0	ID=cds-paras_000744;Parent=gene-paras_000744;Name=extdb:paras_000744;gbkey=CDS;inference=COORDINATES: similar to AA sequence:RefSeq:WP_007577859.1;locus_tag=paras_000744;product=Inward rectifier potassium channel;protein_id=extdb:paras_000744;transl_table=11
CP125295	.	gene	220937	221182	.	-	.	ID=gene-paras_000745;Name=paras_000745;gbkey=Gene;gene_biotype=protein_coding;locus_tag=paras_000745
CP125295	Protein Homology	CDS	220937	221182	.	-	0	ID=cds-paras_000745;Parent=gene-paras_000745;Name=extdb:paras_000745;gbkey=CDS;inference=COORDINATES: similar to AA sequence:RefSeq:WP_007577858.1;locus_tag=paras_000745;product=hypothetical protein;protein_id=extdb:paras_000745;transl_table=11
CP125295	.	gene	221272	221493	.	-	.	ID=gene-paras_000746;Name=paras_000746;gbkey=Gene;gene_biotype=protein_coding;locus_tag=paras_000746
CP125295	Protein Homology	CDS	221272	221493	.	-	0	ID=cds-paras_000746;Parent=gene-paras_000746;Name=extdb:paras_000746;gbkey=CDS;inference=COORDINATES: similar to AA sequence:RefSeq:WP_018419210.1;locus_tag=paras_000746;product=hypothetical protein;protein_id=extdb:paras_000746;transl_table=11
CP125295	.	gene	221648	222562	.	-	.	ID=gene-paras_000747;Name=paras_000747;gbkey=Gene;gene_biotype=protein_coding;locus_tag=paras_000747
CP125295	Protein Homology	CDS	221648	222562	.	-	0	ID=cds-paras_000747;Parent=gene-paras_000747;Name=extdb:paras_000747;gbkey=CDS;inference=COORDINATES: similar to AA sequence:RefSeq:WP_012399570.1;locus_tag=paras_000747;product=carbohydrate kinase;protein_id=extdb:paras_000747;transl_table=11
CP125295	.	gene	222581	223843	.	-	.	ID=gene-paras_000748;Name=paras_000748;gbkey=Gene;gene_biotype=protein_coding;locus_tag=paras_000748
CP125295	Protein Homology	CDS	222581	223843	.	-	0	ID=cds-paras_000748;Parent=gene-paras_000748;Name=extdb:paras_000748;gbkey=CDS;inference=COORDINATES: similar to AA sequence:RefSeq:WP_012399571.1;locus_tag=paras_000748;product=AGE family epimerase/isomerase;protein_id=extdb:paras_000748;transl_table=11
CP125295	.	gene	223840	224826	.	-	.	ID=gene-paras_000749;Name=paras_000749;gbkey=Gene;gene_biotype=protein_coding;locus_tag=paras_000749
CP125295	Protein Homology	CDS	223840	224826	.	-	0	ID=cds-paras_000749;Parent=gene-paras_000749;Name=extdb:paras_000749;gbkey=CDS;inference=COORDINATES: similar to AA sequence:RefSeq:WP_011486560.1;locus_tag=paras_000749;product=LacI family DNA-binding transcriptional regulator;protein_id=extdb:paras_000749;transl_table=11
CP125295	.	gene	225163	227001	.	-	.	ID=gene-paras_000750;Name=paras_000750;gbkey=Gene;gene_biotype=protein_coding;locus_tag=paras_000750
CP125295	Protein Homology	CDS	225163	227001	.	-	0	ID=cds-paras_000750;Parent=gene-paras_000750;Name=extdb:paras_000750;gbkey=CDS;inference=COORDINATES: similar to AA sequence:RefSeq:WP_007736631.1;locus_tag=paras_000750;product=phosphodiesterase;protein_id=extdb:paras_000750;transl_table=11
CP125295	.	gene	227281	228303	.	-	.	ID=gene-paras_000751;Name=paras_000751;gbkey=Gene;gene_biotype=protein_coding;locus_tag=paras_000751
CP125295	Protein Homology	CDS	227281	228303	.	-	0	ID=cds-paras_000751;Parent=gene-paras_000751;Name=extdb:paras_000751;gbkey=CDS;inference=COORDINATES: similar to AA sequence:RefSeq:WP_013586899.1;locus_tag=paras_000751;product=bile acid:sodium symporter;protein_id=extdb:paras_000751;transl_table=11
CP125295	.	gene	228859	229410	.	+	.	ID=gene-paras_000752;Name=paras_000752;gbkey=Gene;gene_biotype=protein_coding;locus_tag=paras_000752
CP125295	Protein Homology	CDS	228859	229410	.	+	0	ID=cds-paras_000752;Parent=gene-paras_000752;Name=extdb:paras_000752;gbkey=CDS;inference=COORDINATES: similar to AA sequence:RefSeq:WP_007736629.1;locus_tag=paras_000752;product=hypothetical protein;protein_id=extdb:paras_000752;transl_table=11
CP125295	.	gene	229960	231075	.	+	.	ID=gene-paras_000753;Name=paras_000753;gbkey=Gene;gene_biotype=protein_coding;locus_tag=paras_000753
CP125295	Protein Homology	CDS	229960	231075	.	+	0	ID=cds-paras_000753;Parent=gene-paras_000753;Name=extdb:paras_000753;gbkey=CDS;inference=COORDINATES: similar to AA sequence:RefSeq:WP_020067150.1;locus_tag=paras_000753;product=porin;protein_id=extdb:paras_000753;transl_table=11
CP125295	.	gene	231247	232185	.	+	.	ID=gene-paras_000754;Name=paras_000754;gbkey=Gene;gene_biotype=protein_coding;locus_tag=paras_000754
CP125295	Protein Homology	CDS	231247	232185	.	+	0	ID=cds-paras_000754;Parent=gene-paras_000754;Name=extdb:paras_000754;gbkey=CDS;inference=COORDINATES: similar to AA sequence:RefSeq:WP_007179574.1;locus_tag=paras_000754;product=LysR family transcriptional regulator;protein_id=extdb:paras_000754;transl_table=11
CP125295	.	gene	232310	235696	.	+	.	ID=gene-paras_000755;Name=paras_000755;gbkey=Gene;gene_biotype=protein_coding;locus_tag=paras_000755
CP125295	Protein Homology	CDS	232310	235696	.	+	0	ID=cds-paras_000755;Parent=gene-paras_000755;Name=extdb:paras_000755;gbkey=CDS;inference=COORDINATES: similar to AA sequence:RefSeq:WP_007577838.1;locus_tag=paras_000755;product=methylmalonyl-CoA mutase family protein;protein_id=extdb:paras_000755;transl_table=11
CP125295	.	gene	235774	236733	.	-	.	ID=gene-paras_000756;Name=paras_000756;gbkey=Gene;gene_biotype=protein_coding;locus_tag=paras_000756
CP125295	Protein Homology	CDS	235774	236733	.	-	0	ID=cds-paras_000756;Parent=gene-paras_000756;Name=extdb:paras_000756;gbkey=CDS;inference=COORDINATES: similar to AA sequence:RefSeq:WP_015001449.1;locus_tag=paras_000756;product=nitronate monooxygenase;protein_id=extdb:paras_000756;transl_table=11
CP125295	.	gene	237007	237897	.	+	.	ID=gene-paras_000757;Name=paras_000757;gbkey=Gene;gene_biotype=protein_coding;locus_tag=paras_000757
CP125295	Protein Homology	CDS	237007	237897	.	+	0	ID=cds-paras_000757;Parent=gene-paras_000757;Name=extdb:paras_000757;gbkey=CDS;inference=COORDINATES: similar to AA sequence:RefSeq:WP_007577834.1;locus_tag=paras_000757;product=alpha/beta hydrolase;protein_id=extdb:paras_000757;transl_table=11
CP125295	.	gene	237925	238410	.	-	.	ID=gene-paras_000758;Name=paras_000758;gbkey=Gene;gene_biotype=protein_coding;locus_tag=paras_000758
CP125295	Protein Homology	CDS	237925	238410	.	-	0	ID=cds-paras_000758;Parent=gene-paras_000758;Name=extdb:paras_000758;gbkey=CDS;inference=COORDINATES: similar to AA sequence:RefSeq:WP_010101182.1;locus_tag=paras_000758;product=Lrp/AsnC family transcriptional regulator;protein_id=extdb:paras_000758;transl_table=11
CP125295	.	gene	238524	239432	.	+	.	ID=gene-paras_000759;Name=paras_000759;gbkey=Gene;gene_biotype=protein_coding;locus_tag=paras_000759
CP125295	Protein Homology	CDS	238524	239432	.	+	0	ID=cds-paras_000759;Parent=gene-paras_000759;Name=extdb:paras_000759;gbkey=CDS;inference=COORDINATES: similar to AA sequence:RefSeq:WP_013586907.1;locus_tag=paras_000759;product=DMT family transporter;protein_id=extdb:paras_000759;transl_table=11
CP125295	.	gene	239673	240593	.	-	.	ID=gene-paras_000760;Name=paras_000760;gbkey=Gene;gene_biotype=protein_coding;locus_tag=paras_000760
CP125295	Protein Homology	CDS	239673	240593	.	-	0	ID=cds-paras_000760;Parent=gene-paras_000760;Name=extdb:paras_000760;gbkey=CDS;inference=COORDINATES: similar to AA sequence:RefSeq:WP_012399583.1;locus_tag=paras_000760;product=MBL fold metallo-hydrolase;protein_id=extdb:paras_000760;transl_table=11
CP125295	.	gene	240590	241045	.	-	.	ID=gene-paras_000761;Name=paras_000761;gbkey=Gene;gene_biotype=protein_coding;locus_tag=paras_000761
CP125295	Protein Homology	CDS	240590	241045	.	-	0	ID=cds-paras_000761;Parent=gene-paras_000761;Name=extdb:paras_000761;gbkey=CDS;inference=COORDINATES: similar to AA sequence:RefSeq:WP_007577826.1;locus_tag=paras_000761;product=MaoC family dehydratase;protein_id=extdb:paras_000761;transl_table=11
CP125295	.	gene	241042	241290	.	-	.	ID=gene-paras_000762;Name=paras_000762;gbkey=Gene;gene_biotype=protein_coding;locus_tag=paras_000762
CP125295	Protein Homology	CDS	241042	241290	.	-	0	ID=cds-paras_000762;Parent=gene-paras_000762;Name=extdb:paras_000762;gbkey=CDS;inference=COORDINATES: similar to AA sequence:RefSeq:WP_007577825.1;locus_tag=paras_000762;product=DUF1289 domain-containing protein;protein_id=extdb:paras_000762;transl_table=11
CP125295	.	gene	241287	241820	.	-	.	ID=gene-paras_000763;Name=paras_000763;gbkey=Gene;gene_biotype=protein_coding;locus_tag=paras_000763
CP125295	Protein Homology	CDS	241287	241820	.	-	0	ID=cds-paras_000763;Parent=gene-paras_000763;Name=extdb:paras_000763;gbkey=CDS;inference=COORDINATES: similar to AA sequence:RefSeq:WP_007179565.1;locus_tag=paras_000763;product=YbaK/EbsC family protein;protein_id=extdb:paras_000763;transl_table=11
CP125295	.	gene	241842	242768	.	-	.	ID=gene-paras_000764;Name=paras_000764;gbkey=Gene;gene_biotype=protein_coding;locus_tag=paras_000764
CP125295	Protein Homology	CDS	241842	242768	.	-	0	ID=cds-paras_000764;Parent=gene-paras_000764;Name=extdb:paras_000764;gbkey=CDS;inference=COORDINATES: similar to AA sequence:RefSeq:WP_007179564.1;locus_tag=paras_000764;product=hydroxymethylglutaryl-CoA lyase;protein_id=extdb:paras_000764;transl_table=11
CP125295	.	gene	242841	243782	.	-	.	ID=gene-paras_000765;Name=paras_000765;gbkey=Gene;gene_biotype=protein_coding;locus_tag=paras_000765
CP125295	Protein Homology	CDS	242841	243782	.	-	0	ID=cds-paras_000765;Parent=gene-paras_000765;Name=extdb:paras_000765;gbkey=CDS;inference=COORDINATES: similar to AA sequence:RefSeq:WP_020067138.1;locus_tag=paras_000765;product=glyoxylate/hydroxypyruvate reductase A;protein_id=extdb:paras_000765;transl_table=11
CP125295	.	gene	244027	244629	.	+	.	ID=gene-paras_000766;Name=paras_000766;gbkey=Gene;gene_biotype=protein_coding;locus_tag=paras_000766
CP125295	Protein Homology	CDS	244027	244629	.	+	0	ID=cds-paras_000766;Parent=gene-paras_000766;Name=extdb:paras_000766;gbkey=CDS;inference=COORDINATES: similar to AA sequence:RefSeq:WP_007577820.1;locus_tag=paras_000766;product=alpha/beta hydrolase;protein_id=extdb:paras_000766;transl_table=11
CP125295	.	gene	244656	244970	.	-	.	ID=gene-paras_000767;Name=paras_000767;gbkey=Gene;gene_biotype=protein_coding;locus_tag=paras_000767
CP125295	Protein Homology	CDS	244656	244970	.	-	0	ID=cds-paras_000767;Parent=gene-paras_000767;Name=extdb:paras_000767;gbkey=CDS;inference=COORDINATES: similar to AA sequence:RefSeq:WP_007577819.1;locus_tag=paras_000767;product=hypothetical protein;protein_id=extdb:paras_000767;transl_table=11
CP125295	.	gene	245251	246276	.	+	.	ID=gene-paras_000768;Name=paras_000768;gbkey=Gene;gene_biotype=protein_coding;locus_tag=paras_000768
CP125295	Protein Homology	CDS	245251	246276	.	+	0	ID=cds-paras_000768;Parent=gene-paras_000768;Name=extdb:paras_000768;gbkey=CDS;inference=COORDINATES: similar to AA sequence:RefSeq:WP_015001460.1;locus_tag=paras_000768;product=sulfate ABC transporter substrate-binding protein;protein_id=extdb:paras_000768;transl_table=11
CP125295	.	gene	246842	247909	.	-	.	ID=gene-paras_000769;Name=bioB;gbkey=Gene;gene=bioB;gene_biotype=protein_coding;locus_tag=paras_000769
CP125295	Protein Homology	CDS	246842	247909	.	-	0	ID=cds-paras_000769;Parent=gene-paras_000769;Name=extdb:paras_000769;gbkey=CDS;gene=bioB;inference=COORDINATES: similar to AA sequence:RefSeq:WP_012399592.1;locus_tag=paras_000769;product=biotin synthase BioB;protein_id=extdb:paras_000769;transl_table=11
CP125295	.	gene	247946	248665	.	-	.	ID=gene-paras_000770;Name=bioD;gbkey=Gene;gene=bioD;gene_biotype=protein_coding;locus_tag=paras_000770
CP125295	Protein Homology	CDS	247946	248665	.	-	0	ID=cds-paras_000770;Parent=gene-paras_000770;Name=extdb:paras_000770;gbkey=CDS;gene=bioD;inference=COORDINATES: similar to AA sequence:RefSeq:WP_007577816.1;locus_tag=paras_000770;product=dethiobiotin synthase;protein_id=extdb:paras_000770;transl_table=11
CP125295	.	gene	248662	249846	.	-	.	ID=gene-paras_000771;Name=bioF;gbkey=Gene;gene=bioF;gene_biotype=protein_coding;locus_tag=paras_000771
CP125295	Protein Homology	CDS	248662	249846	.	-	0	ID=cds-paras_000771;Parent=gene-paras_000771;Name=extdb:paras_000771;gbkey=CDS;gene=bioF;inference=COORDINATES: similar to AA sequence:RefSeq:WP_013337838.1;locus_tag=paras_000771;product=8-amino-7-oxononanoate synthase;protein_id=extdb:paras_000771;transl_table=11
CP125295	.	gene	249846	251207	.	-	.	ID=gene-paras_000772;Name=paras_000772;gbkey=Gene;gene_biotype=protein_coding;locus_tag=paras_000772
CP125295	Protein Homology	CDS	249846	251207	.	-	0	ID=cds-paras_000772;Parent=gene-paras_000772;Name=extdb:paras_000772;gbkey=CDS;inference=COORDINATES: similar to AA sequence:RefSeq:WP_013586919.1;locus_tag=paras_000772;product=adenosylmethionine--8-amino-7-oxononanoate transaminase;protein_id=extdb:paras_000772;transl_table=11
CP125295	.	gene	251890	253179	.	-	.	ID=gene-paras_000773;Name=paras_000773;gbkey=Gene;gene_biotype=protein_coding;locus_tag=paras_000773
CP125295	Protein Homology	CDS	251890	253179	.	-	0	ID=cds-paras_000773;Parent=gene-paras_000773;Name=extdb:paras_000773;gbkey=CDS;inference=COORDINATES: similar to AA sequence:RefSeq:WP_018436815.1;locus_tag=paras_000773;product=prolyl oligopeptidase family serine peptidase;protein_id=extdb:paras_000773;transl_table=11
CP125295	.	gene	253740	254186	.	-	.	ID=gene-paras_000774;Name=paras_000774;gbkey=Gene;gene_biotype=protein_coding;locus_tag=paras_000774
CP125295	Protein Homology	CDS	253740	254186	.	-	0	ID=cds-paras_000774;Parent=gene-paras_000774;Name=extdb:paras_000774;gbkey=CDS;inference=COORDINATES: similar to AA sequence:RefSeq:WP_012399597.1;locus_tag=paras_000774;product=YchJ family protein;protein_id=extdb:paras_000774;transl_table=11
CP125295	.	gene	254205	255335	.	-	.	ID=gene-paras_000775;Name=paras_000775;gbkey=Gene;gene_biotype=protein_coding;locus_tag=paras_000775
CP125295	Protein Homology	CDS	254205	255335	.	-	0	ID=cds-paras_000775;Parent=gene-paras_000775;Name=extdb:paras_000775;gbkey=CDS;inference=COORDINATES: similar to AA sequence:RefSeq:WP_004633692.1;locus_tag=paras_000775;product=acyl-CoA dehydrogenase family protein;protein_id=extdb:paras_000775;transl_table=11
CP125295	.	gene	255385	256062	.	-	.	ID=gene-paras_000776;Name=paras_000776;gbkey=Gene;gene_biotype=protein_coding;locus_tag=paras_000776
CP125295	Protein Homology	CDS	255385	256062	.	-	0	ID=cds-paras_000776;Parent=gene-paras_000776;Name=extdb:paras_000776;gbkey=CDS;inference=COORDINATES: similar to AA sequence:RefSeq:WP_014895885.1;locus_tag=paras_000776;product=SDR family oxidoreductase;protein_id=extdb:paras_000776;transl_table=11
CP125295	.	gene	256127	257317	.	-	.	ID=gene-paras_000777;Name=paras_000777;gbkey=Gene;gene_biotype=protein_coding;locus_tag=paras_000777
CP125295	Protein Homology	CDS	256127	257317	.	-	0	ID=cds-paras_000777;Parent=gene-paras_000777;Name=extdb:paras_000777;gbkey=CDS;inference=COORDINATES: similar to AA sequence:RefSeq:WP_015001468.1;locus_tag=paras_000777;product=acetyl-CoA C-acetyltransferase;protein_id=extdb:paras_000777;transl_table=11
CP125295	.	gene	257310	258080	.	-	.	ID=gene-paras_000778;Name=can;gbkey=Gene;gene=can;gene_biotype=protein_coding;locus_tag=paras_000778
CP125295	Protein Homology	CDS	257310	258080	.	-	0	ID=cds-paras_000778;Parent=gene-paras_000778;Name=extdb:paras_000778;gbkey=CDS;gene=can;inference=COORDINATES: similar to AA sequence:RefSeq:WP_015001469.1;locus_tag=paras_000778;product=carbonate dehydratase;protein_id=extdb:paras_000778;transl_table=11
CP125295	.	gene	258139	259947	.	-	.	ID=gene-paras_000779;Name=aceK;gbkey=Gene;gene=aceK;gene_biotype=protein_coding;locus_tag=paras_000779
CP125295	Protein Homology	CDS	258139	259947	.	-	0	ID=cds-paras_000779;Parent=gene-paras_000779;Name=extdb:paras_000779;gbkey=CDS;gene=aceK;inference=COORDINATES: similar to AA sequence:RefSeq:WP_012399602.1;locus_tag=paras_000779;product=bifunctional isocitrate dehydrogenase kinase/phosphatase;protein_id=extdb:paras_000779;transl_table=11
CP125295	.	gene	260146	260595	.	-	.	ID=gene-paras_000780;Name=paras_000780;gbkey=Gene;gene_biotype=protein_coding;locus_tag=paras_000780
CP125295	Protein Homology	CDS	260146	260595	.	-	0	ID=cds-paras_000780;Parent=gene-paras_000780;Name=extdb:paras_000780;gbkey=CDS;inference=COORDINATES: similar to AA sequence:RefSeq:WP_007577797.1;locus_tag=paras_000780;product=MerR family DNA-binding transcriptional regulator;protein_id=extdb:paras_000780;transl_table=11
CP125295	.	gene	260773	261843	.	+	.	ID=gene-paras_000781;Name=paras_000781;gbkey=Gene;gene_biotype=protein_coding;locus_tag=paras_000781
CP125295	Protein Homology	CDS	260773	261843	.	+	0	ID=cds-paras_000781;Parent=gene-paras_000781;Name=extdb:paras_000781;gbkey=CDS;inference=COORDINATES: similar to AA sequence:RefSeq:WP_012399604.1;locus_tag=paras_000781;product=MBL fold metallo-hydrolase;protein_id=extdb:paras_000781;transl_table=11
CP125295	.	gene	261933	263528	.	-	.	ID=gene-paras_000782;Name=paras_000782;gbkey=Gene;gene_biotype=protein_coding;locus_tag=paras_000782
CP125295	Protein Homology	CDS	261933	263528	.	-	0	ID=cds-paras_000782;Parent=gene-paras_000782;Name=extdb:paras_000782;gbkey=CDS;inference=COORDINATES: similar to AA sequence:RefSeq:WP_013586944.1;locus_tag=paras_000782;product=ABC transporter substrate-binding protein;protein_id=extdb:paras_000782;transl_table=11
CP125295	.	gene	263741	264562	.	-	.	ID=gene-paras_000783;Name=paras_000783;gbkey=Gene;gene_biotype=protein_coding;locus_tag=paras_000783
CP125295	Protein Homology	CDS	263741	264562	.	-	0	ID=cds-paras_000783;Parent=gene-paras_000783;Name=extdb:paras_000783;gbkey=CDS;inference=COORDINATES: similar to AA sequence:RefSeq:WP_007742704.1;locus_tag=paras_000783;product=ABC transporter substrate-binding protein;protein_id=extdb:paras_000783;transl_table=11
CP125295	.	gene	264566	265336	.	-	.	ID=gene-paras_000784;Name=paras_000784;gbkey=Gene;gene_biotype=protein_coding;locus_tag=paras_000784
CP125295	Protein Homology	CDS	264566	265336	.	-	0	ID=cds-paras_000784;Parent=gene-paras_000784;Name=extdb:paras_000784;gbkey=CDS;inference=COORDINATES: similar to AA sequence:RefSeq:WP_012399607.1;locus_tag=paras_000784;product=SDR family oxidoreductase;protein_id=extdb:paras_000784;transl_table=11
CP125295	.	gene	265354	265992	.	-	.	ID=gene-paras_000785;Name=paras_000785;gbkey=Gene;gene_biotype=protein_coding;locus_tag=paras_000785
CP125295	Protein Homology	CDS	265354	265992	.	-	0	ID=cds-paras_000785;Parent=gene-paras_000785;Name=extdb:paras_000785;gbkey=CDS;inference=COORDINATES: similar to AA sequence:RefSeq:WP_004190112.1;locus_tag=paras_000785;product=thiol:disulfide interchange protein DsbA/DsbL;protein_id=extdb:paras_000785;transl_table=11
CP125295	.	gene	266153	266947	.	-	.	ID=gene-paras_000786;Name=paras_000786;gbkey=Gene;gene_biotype=protein_coding;locus_tag=paras_000786
CP125295	Protein Homology	CDS	266153	266947	.	-	0	ID=cds-paras_000786;Parent=gene-paras_000786;Name=extdb:paras_000786;gbkey=CDS;inference=COORDINATES: similar to AA sequence:RefSeq:WP_007577783.1;locus_tag=paras_000786;product=SPOR domain-containing protein;protein_id=extdb:paras_000786;transl_table=11
CP125295	.	gene	267048	268832	.	-	.	ID=gene-paras_000787;Name=paras_000787;gbkey=Gene;gene_biotype=protein_coding;locus_tag=paras_000787
CP125295	Protein Homology	CDS	267048	268832	.	-	0	ID=cds-paras_000787;Parent=gene-paras_000787;Name=extdb:paras_000787;gbkey=CDS;inference=COORDINATES: similar to AA sequence:RefSeq:WP_004522947.1;locus_tag=paras_000787;product=arginine--tRNA ligase;protein_id=extdb:paras_000787;transl_table=11
CP125295	.	gene	269219	269545	.	+	.	ID=gene-paras_000788;Name=paras_000788;gbkey=Gene;gene_biotype=protein_coding;locus_tag=paras_000788
CP125295	Protein Homology	CDS	269219	269545	.	+	0	ID=cds-paras_000788;Parent=gene-paras_000788;Name=extdb:paras_000788;gbkey=CDS;inference=COORDINATES: similar to AA sequence:RefSeq:WP_008920305.1;locus_tag=paras_000788;product=DUF1840 domain-containing protein;protein_id=extdb:paras_000788;transl_table=11
CP125295	.	gene	269625	269831	.	-	.	ID=gene-paras_000789;Name=paras_000789;gbkey=Gene;gene_biotype=protein_coding;locus_tag=paras_000789
CP125295	Protein Homology	CDS	269625	269831	.	-	0	ID=cds-paras_000789;Parent=gene-paras_000789;Name=extdb:paras_000789;gbkey=CDS;inference=COORDINATES: similar to AA sequence:RefSeq:WP_020067112.1;locus_tag=paras_000789;product=acid-shock protein;protein_id=extdb:paras_000789;transl_table=11
CP125295	.	gene	270008	272725	.	-	.	ID=gene-paras_000790;Name=metH;gbkey=Gene;gene=metH;gene_biotype=protein_coding;locus_tag=paras_000790
CP125295	Protein Homology	CDS	270008	272725	.	-	0	ID=cds-paras_000790;Parent=gene-paras_000790;Name=extdb:paras_000790;gbkey=CDS;gene=metH;inference=COORDINATES: similar to AA sequence:RefSeq:WP_009918375.1;locus_tag=paras_000790;product=methionine synthase;protein_id=extdb:paras_000790;transl_table=11
CP125295	.	gene	272819	273883	.	-	.	ID=gene-paras_000791;Name=paras_000791;gbkey=Gene;gene_biotype=protein_coding;locus_tag=paras_000791
CP125295	Protein Homology	CDS	272819	273883	.	-	0	ID=cds-paras_000791;Parent=gene-paras_000791;Name=extdb:paras_000791;gbkey=CDS;inference=COORDINATES: similar to AA sequence:RefSeq:WP_018419252.1;locus_tag=paras_000791;product=homocysteine S-methyltransferase family protein;protein_id=extdb:paras_000791;transl_table=11
CP125295	.	gene	274198	274455	.	-	.	ID=gene-paras_000792;Name=paras_000792;gbkey=Gene;gene_biotype=protein_coding;locus_tag=paras_000792
CP125295	Protein Homology	CDS	274198	274455	.	-	0	ID=cds-paras_000792;Parent=gene-paras_000792;Name=extdb:paras_000792;gbkey=CDS;inference=COORDINATES: similar to AA sequence:RefSeq:WP_006398119.1;locus_tag=paras_000792;product=DUF3567 domain-containing protein;protein_id=extdb:paras_000792;transl_table=11
CP125295	.	gene	274573	275361	.	-	.	ID=gene-paras_000793;Name=pcaD;gbkey=Gene;gene=pcaD;gene_biotype=protein_coding;locus_tag=paras_000793
CP125295	Protein Homology	CDS	274573	275361	.	-	0	ID=cds-paras_000793;Parent=gene-paras_000793;Name=extdb:paras_000793;gbkey=CDS;gene=pcaD;inference=COORDINATES: similar to AA sequence:RefSeq:WP_012399615.1;locus_tag=paras_000793;product=3-oxoadipate enol-lactonase;protein_id=extdb:paras_000793;transl_table=11
CP125295	.	gene	275597	276808	.	-	.	ID=gene-paras_000794;Name=paras_000794;gbkey=Gene;gene_biotype=protein_coding;locus_tag=paras_000794
CP125295	Protein Homology	CDS	275597	276808	.	-	0	ID=cds-paras_000794;Parent=gene-paras_000794;Name=extdb:paras_000794;gbkey=CDS;inference=COORDINATES: similar to AA sequence:RefSeq:WP_012399616.1;locus_tag=paras_000794;product=DUF3108 domain-containing protein;protein_id=extdb:paras_000794;transl_table=11
CP125295	.	gene	276887	277777	.	-	.	ID=gene-paras_000795;Name=paras_000795;gbkey=Gene;gene_biotype=protein_coding;locus_tag=paras_000795
CP125295	Protein Homology	CDS	276887	277777	.	-	0	ID=cds-paras_000795;Parent=gene-paras_000795;Name=extdb:paras_000795;gbkey=CDS;inference=COORDINATES: similar to AA sequence:RefSeq:WP_012399617.1;locus_tag=paras_000795;product=IclR family transcriptional regulator;protein_id=extdb:paras_000795;transl_table=11
CP125295	.	gene	277905	278897	.	+	.	ID=gene-paras_000796;Name=paras_000796;gbkey=Gene;gene_biotype=protein_coding;locus_tag=paras_000796
CP125295	Protein Homology	CDS	277905	278897	.	+	0	ID=cds-paras_000796;Parent=gene-paras_000796;Name=extdb:paras_000796;gbkey=CDS;inference=COORDINATES: similar to AA sequence:RefSeq:WP_007577760.1;locus_tag=paras_000796;product=fumarylacetoacetate hydrolase family protein;protein_id=extdb:paras_000796;transl_table=11
CP125295	.	gene	279096	280289	.	+	.	ID=gene-paras_000797;Name=paras_000797;gbkey=Gene;gene_biotype=protein_coding;locus_tag=paras_000797
CP125295	Protein Homology	CDS	279096	280289	.	+	0	ID=cds-paras_000797;Parent=gene-paras_000797;Name=extdb:paras_000797;gbkey=CDS;inference=COORDINATES: similar to AA sequence:RefSeq:WP_007577759.1;locus_tag=paras_000797;product=ABC transporter substrate-binding protein;protein_id=extdb:paras_000797;transl_table=11
CP125295	.	gene	280381	281232	.	+	.	ID=gene-paras_000798;Name=paras_000798;gbkey=Gene;gene_biotype=protein_coding;locus_tag=paras_000798
CP125295	Protein Homology	CDS	280381	281232	.	+	0	ID=cds-paras_000798;Parent=gene-paras_000798;Name=extdb:paras_000798;gbkey=CDS;inference=COORDINATES: similar to AA sequence:RefSeq:WP_007742711.1;locus_tag=paras_000798;product=enoyl-CoA hydratase/isomerase family protein;protein_id=extdb:paras_000798;transl_table=11
CP125295	.	gene	281413	282159	.	+	.	ID=gene-paras_000799;Name=paras_000799;gbkey=Gene;gene_biotype=protein_coding;locus_tag=paras_000799
CP125295	Protein Homology	CDS	281413	282159	.	+	0	ID=cds-paras_000799;Parent=gene-paras_000799;Name=extdb:paras_000799;gbkey=CDS;inference=COORDINATES: similar to AA sequence:RefSeq:WP_007577757.1;locus_tag=paras_000799;product=transcriptional regulator;protein_id=extdb:paras_000799;transl_table=11
CP125295	.	gene	282681	283553	.	+	.	ID=gene-paras_000800;Name=paras_000800;gbkey=Gene;gene_biotype=protein_coding;locus_tag=paras_000800
CP125295	Protein Homology	CDS	282681	283553	.	+	0	ID=cds-paras_000800;Parent=gene-paras_000800;Name=extdb:paras_000800;gbkey=CDS;inference=COORDINATES: similar to AA sequence:RefSeq:WP_012431553.1;locus_tag=paras_000800;product=acyl-ACP desaturase;protein_id=extdb:paras_000800;transl_table=11
CP125295	.	gene	283689	284171	.	+	.	ID=gene-paras_000801;Name=rfaE2;gbkey=Gene;gene=rfaE2;gene_biotype=protein_coding;locus_tag=paras_000801
CP125295	Protein Homology	CDS	283689	284171	.	+	0	ID=cds-paras_000801;Parent=gene-paras_000801;Name=extdb:paras_000801;gbkey=CDS;gene=rfaE2;inference=COORDINATES: similar to AA sequence:RefSeq:WP_006048128.1;locus_tag=paras_000801;product=D-glycero-beta-D-manno-heptose 1-phosphate adenylyltransferase;protein_id=extdb:paras_000801;transl_table=11
CP125295	.	gene	284214	284450	.	-	.	ID=gene-paras_000802;Name=paras_000802;gbkey=Gene;gene_biotype=protein_coding;locus_tag=paras_000802
CP125295	Protein Homology	CDS	284214	284450	.	-	0	ID=cds-paras_000802;Parent=gene-paras_000802;Name=extdb:paras_000802;gbkey=CDS;inference=COORDINATES: similar to AA sequence:RefSeq:WP_012399624.1;locus_tag=paras_000802;product=hypothetical protein;protein_id=extdb:paras_000802;transl_table=11
CP125295	.	gene	284491	285345	.	-	.	ID=gene-paras_000803;Name=paras_000803;gbkey=Gene;gene_biotype=protein_coding;locus_tag=paras_000803
CP125295	Protein Homology	CDS	284491	285345	.	-	0	ID=cds-paras_000803;Parent=gene-paras_000803;Name=extdb:paras_000803;gbkey=CDS;inference=COORDINATES: similar to AA sequence:RefSeq:WP_007577753.1;locus_tag=paras_000803;product=type III pantothenate kinase;protein_id=extdb:paras_000803;transl_table=11
CP125295	.	gene	285342	286247	.	-	.	ID=gene-paras_000804;Name=paras_000804;gbkey=Gene;gene_biotype=protein_coding;locus_tag=paras_000804
CP125295	Protein Homology	CDS	285342	286247	.	-	0	ID=cds-paras_000804;Parent=gene-paras_000804;Name=extdb:paras_000804;gbkey=CDS;inference=COORDINATES: similar to AA sequence:RefSeq:WP_007577752.1;locus_tag=paras_000804;product=biotin--[acetyl-CoA-carboxylase] ligase;protein_id=extdb:paras_000804;transl_table=11
CP125295	.	gene	286434	287573	.	+	.	ID=gene-paras_000805;Name=paras_000805;gbkey=Gene;gene_biotype=protein_coding;locus_tag=paras_000805
CP125295	Protein Homology	CDS	286434	287573	.	+	0	ID=cds-paras_000805;Parent=gene-paras_000805;Name=extdb:paras_000805;gbkey=CDS;inference=COORDINATES: similar to AA sequence:RefSeq:WP_012399627.1;locus_tag=paras_000805;product=ABC transporter permease;protein_id=extdb:paras_000805;transl_table=11
CP125295	.	gene	287570	288460	.	+	.	ID=gene-paras_000806;Name=paras_000806;gbkey=Gene;gene_biotype=protein_coding;locus_tag=paras_000806
CP125295	Protein Homology	CDS	287570	288460	.	+	0	ID=cds-paras_000806;Parent=gene-paras_000806;Name=extdb:paras_000806;gbkey=CDS;inference=COORDINATES: similar to AA sequence:RefSeq:WP_007577750.1;locus_tag=paras_000806;product=ATP-binding cassette domain-containing protein;protein_id=extdb:paras_000806;transl_table=11
CP125295	.	gene	288479	289441	.	+	.	ID=gene-paras_000807;Name=paras_000807;gbkey=Gene;gene_biotype=protein_coding;locus_tag=paras_000807
CP125295	Protein Homology	CDS	288479	289441	.	+	0	ID=cds-paras_000807;Parent=gene-paras_000807;Name=extdb:paras_000807;gbkey=CDS;inference=COORDINATES: similar to AA sequence:RefSeq:WP_020067094.1;locus_tag=paras_000807;product=MCE family protein;protein_id=extdb:paras_000807;transl_table=11
CP125295	.	gene	289460	290086	.	+	.	ID=gene-paras_000808;Name=paras_000808;gbkey=Gene;gene_biotype=protein_coding;locus_tag=paras_000808
CP125295	Protein Homology	CDS	289460	290086	.	+	0	ID=cds-paras_000808;Parent=gene-paras_000808;Name=extdb:paras_000808;gbkey=CDS;inference=COORDINATES: similar to AA sequence:RefSeq:WP_006048120.1;locus_tag=paras_000808;product=membrane integrity-associated transporter subunit PqiC;protein_id=extdb:paras_000808;transl_table=11
CP125295	.	gene	290117	291277	.	+	.	ID=gene-paras_000809;Name=paras_000809;gbkey=Gene;gene_biotype=protein_coding;locus_tag=paras_000809
CP125295	Protein Homology	CDS	290117	291277	.	+	0	ID=cds-paras_000809;Parent=gene-paras_000809;Name=extdb:paras_000809;gbkey=CDS;inference=COORDINATES: similar to AA sequence:RefSeq:WP_007577747.1;locus_tag=paras_000809;product=VanZ family protein;protein_id=extdb:paras_000809;transl_table=11
CP125295	.	gene	291408	291731	.	+	.	ID=gene-paras_000810;Name=paras_000810;gbkey=Gene;gene_biotype=protein_coding;locus_tag=paras_000810
CP125295	Protein Homology	CDS	291408	291731	.	+	0	ID=cds-paras_000810;Parent=gene-paras_000810;Name=extdb:paras_000810;gbkey=CDS;inference=COORDINATES: similar to AA sequence:RefSeq:WP_011486621.1;locus_tag=paras_000810;product=(2Fe-2S) ferredoxin domain-containing protein;protein_id=extdb:paras_000810;transl_table=11
CP125295	.	gene	291765	292409	.	+	.	ID=gene-paras_000811;Name=paras_000811;gbkey=Gene;gene_biotype=protein_coding;locus_tag=paras_000811
CP125295	Protein Homology	CDS	291765	292409	.	+	0	ID=cds-paras_000811;Parent=gene-paras_000811;Name=extdb:paras_000811;gbkey=CDS;inference=COORDINATES: similar to AA sequence:RefSeq:WP_009908400.1;locus_tag=paras_000811;product=alpha/beta hydrolase;protein_id=extdb:paras_000811;transl_table=11
CP125295	.	gene	292807	294036	.	+	.	ID=gene-paras_000812;Name=paras_000812;gbkey=Gene;gene_biotype=protein_coding;locus_tag=paras_000812
CP125295	Protein Homology	CDS	292807	294036	.	+	0	ID=cds-paras_000812;Parent=gene-paras_000812;Name=extdb:paras_000812;gbkey=CDS;inference=COORDINATES: similar to AA sequence:RefSeq:WP_004534083.1;locus_tag=paras_000812;product=D-alanyl-D-alanine carboxypeptidase;protein_id=extdb:paras_000812;transl_table=11
CP125295	.	gene	294133	294402	.	+	.	ID=gene-paras_000813;Name=paras_000813;gbkey=Gene;gene_biotype=protein_coding;locus_tag=paras_000813
CP125295	Protein Homology	CDS	294133	294402	.	+	0	ID=cds-paras_000813;Parent=gene-paras_000813;Name=extdb:paras_000813;gbkey=CDS;inference=COORDINATES: similar to AA sequence:RefSeq:WP_020067087.1;locus_tag=paras_000813;product=DUF493 family protein;protein_id=extdb:paras_000813;transl_table=11
CP125295	.	gene	294427	295431	.	-	.	ID=gene-paras_000814;Name=paras_000814;gbkey=Gene;gene_biotype=protein_coding;locus_tag=paras_000814
CP125295	Protein Homology	CDS	294427	295431	.	-	0	ID=cds-paras_000814;Parent=gene-paras_000814;Name=extdb:paras_000814;gbkey=CDS;inference=COORDINATES: similar to AA sequence:RefSeq:WP_007577742.1;locus_tag=paras_000814;product=transcriptional regulator GcvA;protein_id=extdb:paras_000814;transl_table=11
CP125295	.	gene	295530	295856	.	+	.	ID=gene-paras_000815;Name=paras_000815;gbkey=Gene;gene_biotype=protein_coding;locus_tag=paras_000815
CP125295	Protein Homology	CDS	295530	295856	.	+	0	ID=cds-paras_000815;Parent=gene-paras_000815;Name=extdb:paras_000815;gbkey=CDS;inference=COORDINATES: similar to AA sequence:RefSeq:WP_015001499.1;locus_tag=paras_000815;product=DUF2917 domain-containing protein;protein_id=extdb:paras_000815;transl_table=11
CP125295	.	gene	295930	296697	.	+	.	ID=gene-paras_000816;Name=lipB;gbkey=Gene;gene=lipB;gene_biotype=protein_coding;locus_tag=paras_000816
CP125295	Protein Homology	CDS	295930	296697	.	+	0	ID=cds-paras_000816;Parent=gene-paras_000816;Name=extdb:paras_000816;gbkey=CDS;gene=lipB;inference=COORDINATES: similar to AA sequence:RefSeq:WP_012399638.1;locus_tag=paras_000816;product=lipoyl(octanoyl) transferase LipB;protein_id=extdb:paras_000816;transl_table=11
CP125295	.	gene	296711	297712	.	+	.	ID=gene-paras_000817;Name=lipA;gbkey=Gene;gene=lipA;gene_biotype=protein_coding;locus_tag=paras_000817
CP125295	Protein Homology	CDS	296711	297712	.	+	0	ID=cds-paras_000817;Parent=gene-paras_000817;Name=extdb:paras_000817;gbkey=CDS;gene=lipA;inference=COORDINATES: similar to AA sequence:RefSeq:WP_015601526.1;locus_tag=paras_000817;product=lipoyl synthase;protein_id=extdb:paras_000817;transl_table=11
CP125295	.	gene	297952	299634	.	+	.	ID=gene-paras_000818;Name=paras_000818;gbkey=Gene;gene_biotype=protein_coding;locus_tag=paras_000818
CP125295	Protein Homology	CDS	297952	299634	.	+	0	ID=cds-paras_000818;Parent=gene-paras_000818;Name=extdb:paras_000818;gbkey=CDS;inference=COORDINATES: similar to AA sequence:RefSeq:WP_007577735.1;locus_tag=paras_000818;product=Na/Pi cotransporter family protein;protein_id=extdb:paras_000818;transl_table=11
CP125295	.	gene	299657	300430	.	-	.	ID=gene-paras_000819;Name=paras_000819;gbkey=Gene;gene_biotype=protein_coding;locus_tag=paras_000819
CP125295	Protein Homology	CDS	299657	300430	.	-	0	ID=cds-paras_000819;Parent=gene-paras_000819;Name=extdb:paras_000819;gbkey=CDS;inference=COORDINATES: similar to AA sequence:RefSeq:WP_020067080.1;locus_tag=paras_000819;product=DeoR/GlpR transcriptional regulator;protein_id=extdb:paras_000819;transl_table=11
CP125295	.	gene	300869	301633	.	+	.	ID=gene-paras_000820;Name=ugpQ;gbkey=Gene;gene=ugpQ;gene_biotype=protein_coding;locus_tag=paras_000820
CP125295	Protein Homology	CDS	300869	301633	.	+	0	ID=cds-paras_000820;Parent=gene-paras_000820;Name=extdb:paras_000820;gbkey=CDS;gene=ugpQ;inference=COORDINATES: similar to AA sequence:RefSeq:WP_011486639.1;locus_tag=paras_000820;product=glycerophosphodiester phosphodiesterase;protein_id=extdb:paras_000820;transl_table=11
CP125295	.	gene	301720	302817	.	+	.	ID=gene-paras_000821;Name=paras_000821;gbkey=Gene;gene_biotype=protein_coding;locus_tag=paras_000821
CP125295	Protein Homology	CDS	301720	302817	.	+	0	ID=cds-paras_000821;Parent=gene-paras_000821;Name=extdb:paras_000821;gbkey=CDS;inference=COORDINATES: similar to AA sequence:RefSeq:WP_007577731.1;locus_tag=paras_000821;product=ABC transporter substrate-binding protein;protein_id=extdb:paras_000821;transl_table=11
CP125295	.	gene	302928	303869	.	+	.	ID=gene-paras_000822;Name=paras_000822;gbkey=Gene;gene_biotype=protein_coding;locus_tag=paras_000822
CP125295	Protein Homology	CDS	302928	303869	.	+	0	ID=cds-paras_000822;Parent=gene-paras_000822;Name=extdb:paras_000822;gbkey=CDS;inference=COORDINATES: similar to AA sequence:RefSeq:WP_006048099.1;locus_tag=paras_000822;product=ABC transporter permease subunit;protein_id=extdb:paras_000822;transl_table=11
CP125295	.	gene	303866	304657	.	+	.	ID=gene-paras_000823;Name=paras_000823;gbkey=Gene;gene_biotype=protein_coding;locus_tag=paras_000823
CP125295	Protein Homology	CDS	303866	304657	.	+	0	ID=cds-paras_000823;Parent=gene-paras_000823;Name=extdb:paras_000823;gbkey=CDS;inference=COORDINATES: similar to AA sequence:RefSeq:WP_007577729.1;locus_tag=paras_000823;product=ABC transporter permease;protein_id=extdb:paras_000823;transl_table=11
CP125295	.	gene	304679	305752	.	+	.	ID=gene-paras_000824;Name=paras_000824;gbkey=Gene;gene_biotype=protein_coding;locus_tag=paras_000824
CP125295	Protein Homology	CDS	304679	305752	.	+	0	ID=cds-paras_000824;Parent=gene-paras_000824;Name=extdb:paras_000824;gbkey=CDS;inference=COORDINATES: similar to AA sequence:RefSeq:WP_007577728.1;locus_tag=paras_000824;product=ABC transporter ATP-binding protein;protein_id=extdb:paras_000824;transl_table=11
CP125295	.	gene	306116	307396	.	+	.	ID=gene-paras_000825;Name=paras_000825;gbkey=Gene;gene_biotype=protein_coding;locus_tag=paras_000825
CP125295	Protein Homology	CDS	306116	307396	.	+	0	ID=cds-paras_000825;Parent=gene-paras_000825;Name=extdb:paras_000825;gbkey=CDS;inference=COORDINATES: similar to AA sequence:RefSeq:WP_011486643.1;locus_tag=paras_000825;product=dicarboxylate/amino acid:cation symporter;protein_id=extdb:paras_000825;transl_table=11
CP125295	.	gene	307400	309424	.	+	.	ID=gene-paras_000826;Name=paras_000826;gbkey=Gene;gene_biotype=protein_coding;locus_tag=paras_000826
CP125295	Protein Homology	CDS	307400	309424	.	+	0	ID=cds-paras_000826;Parent=gene-paras_000826;Name=extdb:paras_000826;gbkey=CDS;inference=COORDINATES: similar to AA sequence:RefSeq:WP_007577726.1;locus_tag=paras_000826;product=sensor histidine kinase;protein_id=extdb:paras_000826;transl_table=11
CP125295	.	gene	309454	310812	.	+	.	ID=gene-paras_000827;Name=paras_000827;gbkey=Gene;gene_biotype=protein_coding;locus_tag=paras_000827
CP125295	Protein Homology	CDS	309454	310812	.	+	0	ID=cds-paras_000827;Parent=gene-paras_000827;Name=extdb:paras_000827;gbkey=CDS;inference=COORDINATES: similar to AA sequence:RefSeq:WP_004198029.1;locus_tag=paras_000827;product=sigma-54-dependent Fis family transcriptional regulator;protein_id=extdb:paras_000827;transl_table=11
CP125295	.	gene	310891	311415	.	-	.	ID=gene-paras_000828;Name=paras_000828;gbkey=Gene;gene_biotype=protein_coding;locus_tag=paras_000828
CP125295	Protein Homology	CDS	310891	311415	.	-	0	ID=cds-paras_000828;Parent=gene-paras_000828;Name=extdb:paras_000828;gbkey=CDS;inference=COORDINATES: similar to AA sequence:RefSeq:WP_007577724.1;locus_tag=paras_000828;product=TlpA family protein disulfide reductase;protein_id=extdb:paras_000828;transl_table=11
CP125295	.	gene	311646	312242	.	+	.	ID=gene-paras_000829;Name=paras_000829;gbkey=Gene;gene_biotype=protein_coding;locus_tag=paras_000829
CP125295	Protein Homology	CDS	311646	312242	.	+	0	ID=cds-paras_000829;Parent=gene-paras_000829;Name=extdb:paras_000829;gbkey=CDS;inference=COORDINATES: similar to AA sequence:RefSeq:WP_007735279.1;locus_tag=paras_000829;product=hypothetical protein;protein_id=extdb:paras_000829;transl_table=11
CP125295	.	gene	312576	314138	.	-	.	ID=gene-paras_000830;Name=paras_000830;gbkey=Gene;gene_biotype=protein_coding;locus_tag=paras_000830
CP125295	Protein Homology	CDS	312576	314138	.	-	0	ID=cds-paras_000830;Parent=gene-paras_000830;Name=extdb:paras_000830;gbkey=CDS;inference=COORDINATES: similar to AA sequence:RefSeq:WP_007577721.1;locus_tag=paras_000830;product=YifB family Mg chelatase-like AAA ATPase;protein_id=extdb:paras_000830;transl_table=11
CP125295	.	gene	314239	314493	.	-	.	ID=gene-paras_000831;Name=paras_000831;gbkey=Gene;gene_biotype=protein_coding;locus_tag=paras_000831
CP125295	Protein Homology	CDS	314239	314493	.	-	0	ID=cds-paras_000831;Parent=gene-paras_000831;Name=extdb:paras_000831;gbkey=CDS;inference=COORDINATES: similar to AA sequence:RefSeq:WP_012399677.1;locus_tag=paras_000831;product=accessory factor UbiK family protein;protein_id=extdb:paras_000831;transl_table=11
CP125295	.	gene	314907	315245	.	+	.	ID=gene-paras_000832;Name=paras_000832;gbkey=Gene;gene_biotype=protein_coding;locus_tag=paras_000832
CP125295	Protein Homology	CDS	314907	315245	.	+	0	ID=cds-paras_000832;Parent=gene-paras_000832;Name=extdb:paras_000832;gbkey=CDS;inference=COORDINATES: similar to AA sequence:RefSeq:WP_018436703.1;locus_tag=paras_000832;product=P-II family nitrogen regulator;protein_id=extdb:paras_000832;transl_table=11
CP125295	.	gene	315272	316777	.	+	.	ID=gene-paras_000833;Name=paras_000833;gbkey=Gene;gene_biotype=protein_coding;locus_tag=paras_000833
CP125295	Protein Homology	CDS	315272	316777	.	+	0	ID=cds-paras_000833;Parent=gene-paras_000833;Name=extdb:paras_000833;gbkey=CDS;inference=COORDINATES: similar to AA sequence:RefSeq:WP_006048088.1;locus_tag=paras_000833;product=ammonium transporter;protein_id=extdb:paras_000833;transl_table=11
CP125295	.	gene	317033	318322	.	+	.	ID=gene-paras_000834;Name=gshA;gbkey=Gene;gene=gshA;gene_biotype=protein_coding;locus_tag=paras_000834
CP125295	Protein Homology	CDS	317033	318322	.	+	0	ID=cds-paras_000834;Parent=gene-paras_000834;Name=extdb:paras_000834;gbkey=CDS;gene=gshA;inference=COORDINATES: similar to AA sequence:RefSeq:WP_013337902.1;locus_tag=paras_000834;product=glutamate--cysteine ligase;protein_id=extdb:paras_000834;transl_table=11
CP125295	.	gene	318492	319448	.	+	.	ID=gene-paras_000835;Name=gshB;gbkey=Gene;gene=gshB;gene_biotype=protein_coding;locus_tag=paras_000835
CP125295	Protein Homology	CDS	318492	319448	.	+	0	ID=cds-paras_000835;Parent=gene-paras_000835;Name=extdb:paras_000835;gbkey=CDS;gene=gshB;inference=COORDINATES: similar to AA sequence:RefSeq:WP_004198015.1;locus_tag=paras_000835;product=glutathione synthase;protein_id=extdb:paras_000835;transl_table=11
CP125295	.	gene	319729	320241	.	+	.	ID=gene-paras_000836;Name=paras_000836;gbkey=Gene;gene_biotype=protein_coding;locus_tag=paras_000836
CP125295	Protein Homology	CDS	319729	320241	.	+	0	ID=cds-paras_000836;Parent=gene-paras_000836;Name=extdb:paras_000836;gbkey=CDS;inference=COORDINATES: similar to AA sequence:RefSeq:WP_012399681.1;locus_tag=paras_000836;product=PTS sugar transporter subunit IIB;protein_id=extdb:paras_000836;transl_table=11
CP125295	.	gene	320301	320570	.	+	.	ID=gene-paras_000837;Name=paras_000837;gbkey=Gene;gene_biotype=protein_coding;locus_tag=paras_000837
CP125295	Protein Homology	CDS	320301	320570	.	+	0	ID=cds-paras_000837;Parent=gene-paras_000837;Name=extdb:paras_000837;gbkey=CDS;inference=COORDINATES: similar to AA sequence:RefSeq:WP_010101417.1;locus_tag=paras_000837;product=HPr family phosphocarrier protein;protein_id=extdb:paras_000837;transl_table=11
CP125295	.	gene	320790	322532	.	+	.	ID=gene-paras_000838;Name=ptsP;gbkey=Gene;gene=ptsP;gene_biotype=protein_coding;locus_tag=paras_000838
CP125295	Protein Homology	CDS	320790	322532	.	+	0	ID=cds-paras_000838;Parent=gene-paras_000838;Name=extdb:paras_000838;gbkey=CDS;gene=ptsP;inference=COORDINATES: similar to AA sequence:RefSeq:WP_020067047.1;locus_tag=paras_000838;product=phosphoenolpyruvate--protein phosphotransferase;protein_id=extdb:paras_000838;transl_table=11
CP125295	.	gene	322536	323294	.	-	.	ID=gene-paras_000839;Name=moeB;gbkey=Gene;gene=moeB;gene_biotype=protein_coding;locus_tag=paras_000839
CP125295	Protein Homology	CDS	322536	323294	.	-	0	ID=cds-paras_000839;Parent=gene-paras_000839;Name=extdb:paras_000839;gbkey=CDS;gene=moeB;inference=COORDINATES: similar to AA sequence:RefSeq:WP_007577687.1;locus_tag=paras_000839;product=molybdopterin-synthase adenylyltransferase MoeB;protein_id=extdb:paras_000839;transl_table=11
CP125295	.	gene	323439	325031	.	-	.	ID=gene-paras_000840;Name=paras_000840;gbkey=Gene;gene_biotype=protein_coding;locus_tag=paras_000840
CP125295	Protein Homology	CDS	323439	325031	.	-	0	ID=cds-paras_000840;Parent=gene-paras_000840;Name=extdb:paras_000840;gbkey=CDS;inference=COORDINATES: similar to AA sequence:RefSeq:WP_007577686.1;locus_tag=paras_000840;product=S41 family peptidase;protein_id=extdb:paras_000840;transl_table=11
CP125295	.	gene	325426	326172	.	-	.	ID=gene-paras_000841;Name=gpmA;gbkey=Gene;gene=gpmA;gene_biotype=protein_coding;locus_tag=paras_000841
CP125295	Protein Homology	CDS	325426	326172	.	-	0	ID=cds-paras_000841;Parent=gene-paras_000841;Name=extdb:paras_000841;gbkey=CDS;gene=gpmA;inference=COORDINATES: similar to AA sequence:RefSeq:WP_011658011.1;locus_tag=paras_000841;product=2%2C3-diphosphoglycerate-dependent phosphoglycerate mutase;protein_id=extdb:paras_000841;transl_table=11
CP125295	.	gene	326325	326750	.	+	.	ID=gene-paras_000842;Name=paras_000842;gbkey=Gene;gene_biotype=protein_coding;locus_tag=paras_000842
CP125295	Protein Homology	CDS	326325	326750	.	+	0	ID=cds-paras_000842;Parent=gene-paras_000842;Name=extdb:paras_000842;gbkey=CDS;inference=COORDINATES: similar to AA sequence:RefSeq:WP_008921852.1;locus_tag=paras_000842;product=rhodanese-like domain-containing protein;protein_id=extdb:paras_000842;transl_table=11
CP125295	.	gene	326747	327010	.	+	.	ID=gene-paras_000843;Name=grxC;gbkey=Gene;gene=grxC;gene_biotype=protein_coding;locus_tag=paras_000843
CP125295	Protein Homology	CDS	326747	327010	.	+	0	ID=cds-paras_000843;Parent=gene-paras_000843;Name=extdb:paras_000843;gbkey=CDS;gene=grxC;inference=COORDINATES: similar to AA sequence:RefSeq:WP_007179466.1;locus_tag=paras_000843;product=glutaredoxin 3;protein_id=extdb:paras_000843;transl_table=11
CP125295	.	gene	327205	327675	.	+	.	ID=gene-paras_000844;Name=secB;gbkey=Gene;gene=secB;gene_biotype=protein_coding;locus_tag=paras_000844
CP125295	Protein Homology	CDS	327205	327675	.	+	0	ID=cds-paras_000844;Parent=gene-paras_000844;Name=extdb:paras_000844;gbkey=CDS;gene=secB;inference=COORDINATES: similar to AA sequence:RefSeq:WP_007577679.1;locus_tag=paras_000844;product=protein-export chaperone SecB;protein_id=extdb:paras_000844;transl_table=11
CP125295	.	gene	327697	328695	.	+	.	ID=gene-paras_000845;Name=paras_000845;gbkey=Gene;gene_biotype=protein_coding;locus_tag=paras_000845
CP125295	Protein Homology	CDS	327697	328695	.	+	0	ID=cds-paras_000845;Parent=gene-paras_000845;Name=extdb:paras_000845;gbkey=CDS;inference=COORDINATES: similar to AA sequence:RefSeq:WP_011546282.1;locus_tag=paras_000845;product=NAD(P)-dependent glycerol-3-phosphate dehydrogenase;protein_id=extdb:paras_000845;transl_table=11
CP125295	.	gene	328851	329402	.	+	.	ID=gene-paras_000846;Name=paras_000846;gbkey=Gene;gene_biotype=protein_coding;locus_tag=paras_000846
CP125295	Protein Homology	CDS	328851	329402	.	+	0	ID=cds-paras_000846;Parent=gene-paras_000846;Name=extdb:paras_000846;gbkey=CDS;inference=COORDINATES: similar to AA sequence:RefSeq:WP_007734990.1;locus_tag=paras_000846;product=O-acetyl-ADP-ribose deacetylase;protein_id=extdb:paras_000846;transl_table=11
CP125295	.	gene	329375	329845	.	-	.	ID=gene-paras_000847;Name=trmL;gbkey=Gene;gene=trmL;gene_biotype=protein_coding;locus_tag=paras_000847
CP125295	Protein Homology	CDS	329375	329845	.	-	0	ID=cds-paras_000847;Parent=gene-paras_000847;Name=extdb:paras_000847;gbkey=CDS;gene=trmL;inference=COORDINATES: similar to AA sequence:RefSeq:WP_006763321.1;locus_tag=paras_000847;product=tRNA (uridine(34)/cytosine(34)/5-carboxymethylaminomethyluridine(34)-2'-O)-methyltransferase TrmL;protein_id=extdb:paras_000847;transl_table=11
CP125295	.	gene	329863	330678	.	-	.	ID=gene-paras_000848;Name=paras_000848;gbkey=Gene;gene_biotype=protein_coding;locus_tag=paras_000848
CP125295	Protein Homology	CDS	329863	330678	.	-	0	ID=cds-paras_000848;Parent=gene-paras_000848;Name=extdb:paras_000848;gbkey=CDS;inference=COORDINATES: similar to AA sequence:RefSeq:WP_012399693.1;locus_tag=paras_000848;product=ComF family protein;protein_id=extdb:paras_000848;transl_table=11
CP125295	.	gene	330762	331727	.	+	.	ID=gene-paras_000849;Name=paras_000849;gbkey=Gene;gene_biotype=protein_coding;locus_tag=paras_000849
CP125295	Protein Homology	CDS	330762	331727	.	+	0	ID=cds-paras_000849;Parent=gene-paras_000849;Name=extdb:paras_000849;gbkey=CDS;inference=COORDINATES: similar to AA sequence:RefSeq:WP_006048072.1;locus_tag=paras_000849;product=methyltransferase domain-containing protein;protein_id=extdb:paras_000849;transl_table=11
CP125295	.	gene	331995	332489	.	+	.	ID=gene-paras_000850;Name=paras_000850;gbkey=Gene;gene_biotype=protein_coding;locus_tag=paras_000850
CP125295	Protein Homology	CDS	331995	332489	.	+	0	ID=cds-paras_000850;Parent=gene-paras_000850;Name=extdb:paras_000850;gbkey=CDS;inference=COORDINATES: similar to AA sequence:RefSeq:WP_012399695.1;locus_tag=paras_000850;product=DUF2244 domain-containing protein;protein_id=extdb:paras_000850;transl_table=11
CP125295	.	gene	332546	334255	.	+	.	ID=gene-paras_000851;Name=coxB;gbkey=Gene;gene=coxB;gene_biotype=protein_coding;locus_tag=paras_000851
CP125295	Protein Homology	CDS	332546	334255	.	+	0	ID=cds-paras_000851;Parent=gene-paras_000851;Name=extdb:paras_000851;gbkey=CDS;gene=coxB;inference=COORDINATES: similar to AA sequence:RefSeq:WP_011486666.1;locus_tag=paras_000851;product=cytochrome c oxidase subunit II;protein_id=extdb:paras_000851;transl_table=11
CP125295	.	gene	334300	335913	.	+	.	ID=gene-paras_000852;Name=ctaD;gbkey=Gene;gene=ctaD;gene_biotype=protein_coding;locus_tag=paras_000852
CP125295	Protein Homology	CDS	334300	335913	.	+	0	ID=cds-paras_000852;Parent=gene-paras_000852;Name=extdb:paras_000852;gbkey=CDS;gene=ctaD;inference=COORDINATES: similar to AA sequence:RefSeq:WP_010090602.1;locus_tag=paras_000852;product=cytochrome c oxidase subunit I;protein_id=extdb:paras_000852;transl_table=11
CP125295	.	gene	336005	336142	.	+	.	ID=gene-paras_000853;Name=paras_000853;gbkey=Gene;gene_biotype=protein_coding;locus_tag=paras_000853
CP125295	Protein Homology	CDS	336005	336142	.	+	0	ID=cds-paras_000853;Parent=gene-paras_000853;Name=extdb:paras_000853;gbkey=CDS;inference=COORDINATES: similar to AA sequence:RefSeq:WP_006486385.1;locus_tag=paras_000853;product=hypothetical protein;protein_id=extdb:paras_000853;transl_table=11
CP125295	.	gene	336195	336809	.	+	.	ID=gene-paras_000854;Name=paras_000854;gbkey=Gene;gene_biotype=protein_coding;locus_tag=paras_000854
CP125295	Protein Homology	CDS	336195	336809	.	+	0	ID=cds-paras_000854;Parent=gene-paras_000854;Name=extdb:paras_000854;gbkey=CDS;inference=COORDINATES: similar to AA sequence:RefSeq:WP_007579646.1;locus_tag=paras_000854;product=cytochrome c oxidase assembly protein;protein_id=extdb:paras_000854;transl_table=11
CP125295	.	gene	336848	337057	.	+	.	ID=gene-paras_000855;Name=paras_000855;gbkey=Gene;gene_biotype=protein_coding;locus_tag=paras_000855
CP125295	Protein Homology	CDS	336848	337057	.	+	0	ID=cds-paras_000855;Parent=gene-paras_000855;Name=extdb:paras_000855;gbkey=CDS;inference=COORDINATES: similar to AA sequence:RefSeq:WP_012431612.1;locus_tag=paras_000855;product=DUF2970 domain-containing protein;protein_id=extdb:paras_000855;transl_table=11
CP125295	.	gene	337203	338060	.	+	.	ID=gene-paras_000856;Name=paras_000856;gbkey=Gene;gene_biotype=protein_coding;locus_tag=paras_000856
CP125295	Protein Homology	CDS	337203	338060	.	+	0	ID=cds-paras_000856;Parent=gene-paras_000856;Name=extdb:paras_000856;gbkey=CDS;inference=COORDINATES: similar to AA sequence:RefSeq:WP_013587015.1;locus_tag=paras_000856;product=cytochrome c oxidase subunit 3;protein_id=extdb:paras_000856;transl_table=11
CP125295	.	gene	338312	338521	.	-	.	ID=gene-paras_000857;Name=paras_000857;gbkey=Gene;gene_biotype=protein_coding;locus_tag=paras_000857
CP125295	Protein Homology	CDS	338312	338521	.	-	0	ID=cds-paras_000857;Parent=gene-paras_000857;Name=extdb:paras_000857;gbkey=CDS;inference=COORDINATES: similar to AA sequence:RefSeq:WP_017334311.1;locus_tag=paras_000857;product=twin transmembrane helix small protein;protein_id=extdb:paras_000857;transl_table=11
CP125295	.	gene	338621	339385	.	+	.	ID=gene-paras_000858;Name=paras_000858;gbkey=Gene;gene_biotype=protein_coding;locus_tag=paras_000858
CP125295	Protein Homology	CDS	338621	339385	.	+	0	ID=cds-paras_000858;Parent=gene-paras_000858;Name=extdb:paras_000858;gbkey=CDS;inference=COORDINATES: similar to AA sequence:RefSeq:WP_007579653.1;locus_tag=paras_000858;product=SURF1 family protein;protein_id=extdb:paras_000858;transl_table=11
CP125295	.	gene	339456	340145	.	+	.	ID=gene-paras_000859;Name=paras_000859;gbkey=Gene;gene_biotype=protein_coding;locus_tag=paras_000859
CP125295	Protein Homology	CDS	339456	340145	.	+	0	ID=cds-paras_000859;Parent=gene-paras_000859;Name=extdb:paras_000859;gbkey=CDS;inference=COORDINATES: similar to AA sequence:RefSeq:WP_012399704.1;locus_tag=paras_000859;product=cytochrome C oxidase subunit I;protein_id=extdb:paras_000859;transl_table=11
CP125295	.	gene	340197	341306	.	+	.	ID=gene-paras_000860;Name=paras_000860;gbkey=Gene;gene_biotype=protein_coding;locus_tag=paras_000860
CP125295	Protein Homology	CDS	340197	341306	.	+	0	ID=cds-paras_000860;Parent=gene-paras_000860;Name=extdb:paras_000860;gbkey=CDS;inference=COORDINATES: similar to AA sequence:RefSeq:WP_004543853.1;locus_tag=paras_000860;product=COX15/CtaA family protein;protein_id=extdb:paras_000860;transl_table=11
CP125295	.	gene	341313	342218	.	+	.	ID=gene-paras_000861;Name=paras_000861;gbkey=Gene;gene_biotype=protein_coding;locus_tag=paras_000861
CP125295	Protein Homology	CDS	341313	342218	.	+	0	ID=cds-paras_000861;Parent=gene-paras_000861;Name=extdb:paras_000861;gbkey=CDS;inference=COORDINATES: similar to AA sequence:RefSeq:WP_011486672.1;locus_tag=paras_000861;product=protoheme IX farnesyltransferase;protein_id=extdb:paras_000861;transl_table=11
CP125295	.	gene	342223	342840	.	+	.	ID=gene-paras_000862;Name=paras_000862;gbkey=Gene;gene_biotype=protein_coding;locus_tag=paras_000862
CP125295	Protein Homology	CDS	342223	342840	.	+	0	ID=cds-paras_000862;Parent=gene-paras_000862;Name=extdb:paras_000862;gbkey=CDS;inference=COORDINATES: similar to AA sequence:RefSeq:WP_007579662.1;locus_tag=paras_000862;product=SCO family protein;protein_id=extdb:paras_000862;transl_table=11
CP125295	.	gene	342939	343229	.	-	.	ID=gene-paras_000863;Name=paras_000863;gbkey=Gene;gene_biotype=protein_coding;locus_tag=paras_000863
CP125295	Protein Homology	CDS	342939	343229	.	-	0	ID=cds-paras_000863;Parent=gene-paras_000863;Name=extdb:paras_000863;gbkey=CDS;inference=COORDINATES: similar to AA sequence:RefSeq:WP_007579663.1;locus_tag=paras_000863;product=hypothetical protein;protein_id=extdb:paras_000863;transl_table=11
CP125295	.	gene	343458	345236	.	+	.	ID=gene-paras_000864;Name=paras_000864;gbkey=Gene;gene_biotype=protein_coding;locus_tag=paras_000864
CP125295	Protein Homology	CDS	343458	345236	.	+	0	ID=cds-paras_000864;Parent=gene-paras_000864;Name=extdb:paras_000864;gbkey=CDS;inference=COORDINATES: similar to AA sequence:RefSeq:WP_007579664.1;locus_tag=paras_000864;product=cache domain-containing protein;protein_id=extdb:paras_000864;transl_table=11
CP125295	.	gene	345244	346062	.	-	.	ID=gene-paras_000865;Name=paras_000865;gbkey=Gene;gene_biotype=protein_coding;locus_tag=paras_000865
CP125295	Protein Homology	CDS	345244	346062	.	-	0	ID=cds-paras_000865;Parent=gene-paras_000865;Name=extdb:paras_000865;gbkey=CDS;inference=COORDINATES: similar to AA sequence:RefSeq:WP_007735509.1;locus_tag=paras_000865;product=FkbM family methyltransferase;protein_id=extdb:paras_000865;transl_table=11
CP125295	.	gene	346396	347208	.	+	.	ID=gene-paras_000866;Name=paras_000866;gbkey=Gene;gene_biotype=protein_coding;locus_tag=paras_000866
CP125295	Protein Homology	CDS	346396	347208	.	+	0	ID=cds-paras_000866;Parent=gene-paras_000866;Name=extdb:paras_000866;gbkey=CDS;inference=COORDINATES: similar to AA sequence:RefSeq:WP_006763338.1;locus_tag=paras_000866;product=MetQ/NlpA family lipoprotein;protein_id=extdb:paras_000866;transl_table=11
CP125295	.	gene	347294	348217	.	-	.	ID=gene-paras_000867;Name=paras_000867;gbkey=Gene;gene_biotype=protein_coding;locus_tag=paras_000867
CP125295	Protein Homology	CDS	347294	348217	.	-	0	ID=cds-paras_000867;Parent=gene-paras_000867;Name=extdb:paras_000867;gbkey=CDS;inference=COORDINATES: similar to AA sequence:RefSeq:WP_012399711.1;locus_tag=paras_000867;product=MarR family transcriptional regulator/GNAT family N-acetyltransferase;protein_id=extdb:paras_000867;transl_table=11
CP125295	.	gene	348594	349328	.	+	.	ID=gene-paras_000868;Name=paras_000868;gbkey=Gene;gene_biotype=protein_coding;locus_tag=paras_000868
CP125295	Protein Homology	CDS	348594	349328	.	+	0	ID=cds-paras_000868;Parent=gene-paras_000868;Name=extdb:paras_000868;gbkey=CDS;inference=COORDINATES: similar to AA sequence:RefSeq:WP_012399712.1;locus_tag=paras_000868;product=GntR family transcriptional regulator;protein_id=extdb:paras_000868;transl_table=11
CP125295	.	gene	349409	350512	.	+	.	ID=gene-paras_000869;Name=nagA;gbkey=Gene;gene=nagA;gene_biotype=protein_coding;locus_tag=paras_000869
CP125295	Protein Homology	CDS	349409	350512	.	+	0	ID=cds-paras_000869;Parent=gene-paras_000869;Name=extdb:paras_000869;gbkey=CDS;gene=nagA;inference=COORDINATES: similar to AA sequence:RefSeq:WP_008921875.1;locus_tag=paras_000869;product=N-acetylglucosamine-6-phosphate deacetylase;protein_id=extdb:paras_000869;transl_table=11
CP125295	.	gene	350505	351512	.	+	.	ID=gene-paras_000870;Name=paras_000870;gbkey=Gene;gene_biotype=protein_coding;locus_tag=paras_000870
CP125295	Protein Homology	CDS	350505	351512	.	+	0	ID=cds-paras_000870;Parent=gene-paras_000870;Name=extdb:paras_000870;gbkey=CDS;inference=COORDINATES: similar to AA sequence:RefSeq:WP_006024455.1;locus_tag=paras_000870;product=SIS domain-containing protein;protein_id=extdb:paras_000870;transl_table=11
CP125295	.	gene	351526	354114	.	+	.	ID=gene-paras_000871;Name=ptsP;gbkey=Gene;gene=ptsP;gene_biotype=protein_coding;locus_tag=paras_000871
CP125295	Protein Homology	CDS	351526	354114	.	+	0	ID=cds-paras_000871;Parent=gene-paras_000871;Name=extdb:paras_000871;gbkey=CDS;gene=ptsP;inference=COORDINATES: similar to AA sequence:RefSeq:WP_011546260.1;locus_tag=paras_000871;product=phosphoenolpyruvate--protein phosphotransferase;protein_id=extdb:paras_000871;transl_table=11
CP125295	.	gene	354223	355980	.	+	.	ID=gene-paras_000872;Name=paras_000872;gbkey=Gene;gene_biotype=protein_coding;locus_tag=paras_000872
CP125295	Protein Homology	CDS	354223	355980	.	+	0	ID=cds-paras_000872;Parent=gene-paras_000872;Name=extdb:paras_000872;gbkey=CDS;inference=COORDINATES: similar to AA sequence:RefSeq:WP_007579672.1;locus_tag=paras_000872;product=PTS transporter subunit EIIC;protein_id=extdb:paras_000872;transl_table=11
CP125295	.	gene	356049	356168	.	-	.	ID=gene-paras_000873;Name=cydX;gbkey=Gene;gene=cydX;gene_biotype=protein_coding;locus_tag=paras_000873
CP125295	Protein Homology	CDS	356049	356168	.	-	0	ID=cds-paras_000873;Parent=gene-paras_000873;Name=extdb:paras_000873;gbkey=CDS;gene=cydX;inference=COORDINATES: similar to AA sequence:RefSeq:WP_007579673.1;locus_tag=paras_000873;product=cytochrome bd-I oxidase subunit CydX;protein_id=extdb:paras_000873;transl_table=11
CP125295	.	gene	356195	357331	.	-	.	ID=gene-paras_000874;Name=cydB;gbkey=Gene;gene=cydB;gene_biotype=protein_coding;locus_tag=paras_000874
CP125295	Protein Homology	CDS	356195	357331	.	-	0	ID=cds-paras_000874;Parent=gene-paras_000874;Name=extdb:paras_000874;gbkey=CDS;gene=cydB;inference=COORDINATES: similar to AA sequence:RefSeq:WP_010101549.1;locus_tag=paras_000874;product=cytochrome d ubiquinol oxidase subunit II;protein_id=extdb:paras_000874;transl_table=11
CP125295	.	gene	357357	358946	.	-	.	ID=gene-paras_000875;Name=paras_000875;gbkey=Gene;gene_biotype=protein_coding;locus_tag=paras_000875
CP125295	Protein Homology	CDS	357357	358946	.	-	0	ID=cds-paras_000875;Parent=gene-paras_000875;Name=extdb:paras_000875;gbkey=CDS;inference=COORDINATES: similar to AA sequence:RefSeq:WP_012399719.1;locus_tag=paras_000875;product=cytochrome ubiquinol oxidase subunit I;protein_id=extdb:paras_000875;transl_table=11
CP125295	.	gene	358936	359208	.	-	.	ID=gene-paras_000876;Name=paras_000876;gbkey=Gene;gene_biotype=protein_coding;locus_tag=paras_000876
CP125295	Protein Homology	CDS	358936	359208	.	-	0	ID=cds-paras_000876;Parent=gene-paras_000876;Name=extdb:paras_000876;gbkey=CDS;inference=COORDINATES: similar to AA sequence:RefSeq:WP_007579676.1;locus_tag=paras_000876;product=hypothetical protein;protein_id=extdb:paras_000876;transl_table=11
CP125295	.	gene	359524	360459	.	-	.	ID=gene-paras_000877;Name=rpoH;gbkey=Gene;gene=rpoH;gene_biotype=protein_coding;locus_tag=paras_000877
CP125295	Protein Homology	CDS	359524	360459	.	-	0	ID=cds-paras_000877;Parent=gene-paras_000877;Name=extdb:paras_000877;gbkey=CDS;gene=rpoH;inference=COORDINATES: similar to AA sequence:RefSeq:WP_009893111.1;locus_tag=paras_000877;product=RNA polymerase sigma factor RpoH;protein_id=extdb:paras_000877;transl_table=11
CP125295	.	gene	360824	361387	.	+	.	ID=gene-paras_000878;Name=paras_000878;gbkey=Gene;gene_biotype=protein_coding;locus_tag=paras_000878
CP125295	Protein Homology	CDS	360824	361387	.	+	0	ID=cds-paras_000878;Parent=gene-paras_000878;Name=extdb:paras_000878;gbkey=CDS;inference=COORDINATES: similar to AA sequence:RefSeq:WP_017772627.1;locus_tag=paras_000878;product=acyloxyacyl hydrolase;protein_id=extdb:paras_000878;transl_table=11
CP125295	.	gene	361433	361816	.	+	.	ID=gene-paras_000879;Name=paras_000879;gbkey=Gene;gene_biotype=protein_coding;locus_tag=paras_000879
CP125295	Protein Homology	CDS	361433	361816	.	+	0	ID=cds-paras_000879;Parent=gene-paras_000879;Name=extdb:paras_000879;gbkey=CDS;inference=COORDINATES: similar to AA sequence:RefSeq:WP_017772628.1;locus_tag=paras_000879;product=nuclear transport factor 2 family protein;protein_id=extdb:paras_000879;transl_table=11
CP125295	.	gene	361932	363590	.	-	.	ID=gene-paras_000880;Name=leuA;gbkey=Gene;gene=leuA;gene_biotype=protein_coding;locus_tag=paras_000880
CP125295	Protein Homology	CDS	361932	363590	.	-	0	ID=cds-paras_000880;Parent=gene-paras_000880;Name=extdb:paras_000880;gbkey=CDS;gene=leuA;inference=COORDINATES: similar to AA sequence:RefSeq:WP_006760404.1;locus_tag=paras_000880;product=2-isopropylmalate synthase;protein_id=extdb:paras_000880;transl_table=11
CP125295	.	gene	364110	365078	.	-	.	ID=gene-paras_000881;Name=ybiB;gbkey=Gene;gene=ybiB;gene_biotype=protein_coding;locus_tag=paras_000881
CP125295	Protein Homology	CDS	364110	365078	.	-	0	ID=cds-paras_000881;Parent=gene-paras_000881;Name=extdb:paras_000881;gbkey=CDS;gene=ybiB;inference=COORDINATES: similar to AA sequence:RefSeq:WP_012399725.1;locus_tag=paras_000881;product=DNA-binding protein YbiB;protein_id=extdb:paras_000881;transl_table=11
[truncated: 16,063 more rows]
