# Supplementary material for: Paraburkholderia sabiae Uses One Type VI Secretion System (T6SS-1) as a Powerful Weapon against Notorious Plant Pathogens
Source: Microbiol Spectr. 2023 Jul 13;11(4):e01622-23. doi: 10.1128/spectrum.01622-23 (PMC10434147; doi:10.1128/spectrum.01622-23)
Supplement: Supplemental file 3 — File S3. Download spectrum.01622-23-s0004.txt, TXT file, 8.0 MB [file spectrum.01622-23-s0004.txt]

##gff-version 3
#!gff-spec-version 1.21
##sequence-region 1 6584006
CP125295	GenBank	source	1	6584006	.	+	.	organism=Paraburkholderia%20sabiae;mol_type=genomic%20DNA;strain=LMG%2024235;isolation_source=root%20nodule;host=Mimosa%20caesalpiniifolia;type_material=type%20strain%20of%20Paraburkholderia%20sabiae;db_xref=taxon%3A273251;chromosome=1;country=Brazil
CP125295	GenBank	gene	1	1557	.	+	.	gene=dnaA;locus_tag=QEN71_00005;ID=gene-QEN71_00005;Name=dnaA
CP125295	GenBank	CDS	1	1557	.	+	.	gene=dnaA;locus_tag=QEN71_00005;inference=COORDINATES%3A%20similar%20to%20AA%20sequence%3ARefSeq%3AWP_018436971.1;GO_function=GO%3A0003677%20-%20DNA%20binding%20%5BEvidence%20IEA%5D;GO_process=GO%3A0006270%20-%20DNA%20replication%20initiation%20%5BEvidence%20IEA%5D;note=Derived%20by%20automated%20computational%20analysis%20using%20gene%20prediction%20method%3A%20Protein%20Homology.;codon_start=1;…
CP125295	GenBank	gene	1814	2917	.	+	.	gene=dnaN;locus_tag=QEN71_00010;ID=gene-QEN71_00010;Name=dnaN
CP125295	GenBank	CDS	1814	2917	.	+	.	gene=dnaN;locus_tag=QEN71_00010;EC_number=2.7.7.7;inference=COORDINATES%3A%20similar%20to%20AA%20sequence%3ARefSeq%3AWP_009906826.1;GO_component=GO%3A0009360%20-%20DNA%20polymerase%20III%20complex%20%5BEvidence%20IEA%5D;GO_function=GO%3A0003887%20-%20DNA-directed%20DNA%20polymerase%20activity%20%5BEvidence%20IEA%5D;GO_process=GO%3A0006260%20-%20DNA%20replication%20%5BEvidence%20IEA%5D;note=Derive…
CP125295	GenBank	gene	3031	5502	.	+	.	gene=gyrB;locus_tag=QEN71_00015;ID=gene-QEN71_00015;Name=gyrB
CP125295	GenBank	CDS	3031	5502	.	+	.	gene=gyrB;locus_tag=QEN71_00015;EC_number=5.6.2.2;inference=COORDINATES%3A%20similar%20to%20AA%20sequence%3ARefSeq%3AWP_009906825.1;GO_component=GO%3A0009330%20-%20DNA%20topoisomerase%20type%20II%20%28double%20strand%20cut%2C%20ATP-hydrolyzing%29%20complex%20%5BEvidence%20IEA%5D;GO_function=GO%3A0003918%20-%20DNA%20topoisomerase%20type%20II%20%28double%20strand%20cut%2C%20ATP-hydrolyzing%29%20act…
CP125295	GenBank	gene	5571	5804	.	-	.	locus_tag=QEN71_00020;ID=gene-QEN71_00020;Name=QEN71_00020
CP125295	GenBank	CDS	5571	5804	.	-	.	locus_tag=QEN71_00020;inference=COORDINATES%3A%20similar%20to%20AA%20sequence%3ARefSeq%3AWP_018421774.1;note=Derived%20by%20automated%20computational%20analysis%20using%20gene%20prediction%20method%3A%20Protein%20Homology.;codon_start=1;transl_table=11;product=hypothetical%20protein;protein_id=PRJNA956509%3AQEN71_00020;translation=MKRYRNLSGSSGVVAYETADDGIVVKFLTGDMYLYDYARPGRKEVEEMKRLAVAGRGLATYISKVV…
CP125295	GenBank	gene	5830	6696	.	-	.	locus_tag=QEN71_00025;ID=gene-QEN71_00025;Name=QEN71_00025
CP125295	GenBank	CDS	5830	6696	.	-	.	locus_tag=QEN71_00025;inference=COORDINATES%3A%20similar%20to%20AA%20sequence%3ARefSeq%3AWP_007743262.1;note=Derived%20by%20automated%20computational%20analysis%20using%20gene%20prediction%20method%3A%20Protein%20Homology.;codon_start=1;transl_table=11;product=AraC%20family%20transcriptional%20regulator;protein_id=PRJNA956509%3AQEN71_00025;translation=MNDIGHRARYAARLSRVLDHIYDHLDEPLDIDRLAGIACLSPYHW…
CP125295	GenBank	gene	6947	8350	.	+	.	gene=eat;locus_tag=QEN71_00030;ID=gene-QEN71_00030;Name=eat
CP125295	GenBank	CDS	6947	8350	.	+	.	gene=eat;locus_tag=QEN71_00030;inference=COORDINATES%3A%20similar%20to%20AA%20sequence%3ARefSeq%3AWP_020067337.1;GO_component=GO%3A0016020%20-%20membrane%20%5BEvidence%20IEA%5D;GO_function=GO%3A0015171%20-%20amino%20acid%20transmembrane%20transporter%20activity%20%5BEvidence%20IEA%5D;GO_process=GO%3A0006865%20-%20amino%20acid%20transport%20%5BEvidence%20IEA%5D;note=Derived%20by%20automated%20comp…
CP125295	GenBank	gene	8411	9805	.	+	.	locus_tag=QEN71_00035;ID=gene-QEN71_00035;Name=QEN71_00035
CP125295	GenBank	CDS	8411	9805	.	+	.	locus_tag=QEN71_00035;inference=COORDINATES%3A%20similar%20to%20AA%20sequence%3ARefSeq%3AWP_015001351.1;note=Derived%20by%20automated%20computational%20analysis%20using%20gene%20prediction%20method%3A%20Protein%20Homology.;codon_start=1;transl_table=11;product=ethanolamine%20ammonia-lyase%20subunit%20EutB;protein_id=PRJNA956509%3AQEN71_00035;translation=MSFTETIGSRTYRFADLKTLMAKASPLRSGDQLAGIAAASEEE…
CP125295	GenBank	gene	9802	10596	.	+	.	gene=eutC;locus_tag=QEN71_00040;ID=gene-QEN71_00040;Name=eutC
CP125295	GenBank	CDS	9802	10596	.	+	.	gene=eutC;locus_tag=QEN71_00040;EC_number=4.3.1.7;inference=COORDINATES%3A%20similar%20to%20AA%20sequence%3ARefSeq%3AWP_006477309.1;GO_function=GO%3A0008851%20-%20ethanolamine%20ammonia-lyase%20activity%20%5BEvidence%20IEA%5D;GO_process=GO%3A0006520%20-%20amino%20acid%20metabolic%20process%20%5BEvidence%20IEA%5D;note=Derived%20by%20automated%20computational%20analysis%20using%20gene%20prediction%…
CP125295	GenBank	gene	10650	11042	.	-	.	locus_tag=QEN71_00045;ID=gene-QEN71_00045;Name=QEN71_00045
CP125295	GenBank	CDS	10650	11042	.	-	.	locus_tag=QEN71_00045;inference=COORDINATES%3A%20similar%20to%20AA%20sequence%3ARefSeq%3AWP_012399436.1;note=Derived%20by%20automated%20computational%20analysis%20using%20gene%20prediction%20method%3A%20Protein%20Homology.;codon_start=1;transl_table=11;product=DUF779%20domain-containing%20protein;protein_id=PRJNA956509%3AQEN71_00045;translation=MSEEGVARVVATDAAIKLIQQLSAEHGSIIFHQSGGCCDGSAPMCFPSNEFM…
CP125295	GenBank	gene	11122	12642	.	-	.	locus_tag=QEN71_00050;ID=gene-QEN71_00050;Name=QEN71_00050
CP125295	GenBank	CDS	11122	12642	.	-	.	locus_tag=QEN71_00050;inference=COORDINATES%3A%20similar%20to%20AA%20sequence%3ARefSeq%3AWP_017772343.1;note=Derived%20by%20automated%20computational%20analysis%20using%20gene%20prediction%20method%3A%20Protein%20Homology.;codon_start=1;transl_table=11;product=aldehyde%20dehydrogenase%20family%20protein;protein_id=PRJNA956509%3AQEN71_00050;translation=MNHAEMKFLTTEFPYKKQYANFIGGEWVKPVGGEYFDNISPITGE…
CP125295	GenBank	gene	13003	14010	.	+	.	locus_tag=QEN71_00055;ID=gene-QEN71_00055;Name=QEN71_00055
CP125295	GenBank	CDS	13003	14010	.	+	.	locus_tag=QEN71_00055;inference=COORDINATES%3A%20similar%20to%20AA%20sequence%3ARefSeq%3AWP_012399438.1;GO_function=GO%3A0003700%20-%20DNA-binding%20transcription%20factor%20activity%20%5BEvidence%20IEA%5D;GO_process=GO%3A0006355%20-%20regulation%20of%20DNA-templated%20transcription%20%5BEvidence%20IEA%5D;note=Derived%20by%20automated%20computational%20analysis%20using%20gene%20prediction%20metho…
CP125295	GenBank	gene	14444	14629	.	+	.	locus_tag=QEN71_00060;ID=gene-QEN71_00060;Name=QEN71_00060
CP125295	GenBank	CDS	14444	14629	.	+	.	locus_tag=QEN71_00060;inference=COORDINATES%3A%20similar%20to%20AA%20sequence%3ARefSeq%3AWP_006756243.1;note=Derived%20by%20automated%20computational%20analysis%20using%20gene%20prediction%20method%3A%20Protein%20Homology.;codon_start=1;transl_table=11;product=hypothetical%20protein;protein_id=PRJNA956509%3AQEN71_00060;translation=MFTCINQSCGAQWEVSDVVIKNEGQGLLFRCPMCGARNYVERFDADDGTIVYEQIEGRPYI;ID=C…
CP125295	GenBank	gene	14644	16035	.	+	.	gene=dbpA;locus_tag=QEN71_00065;ID=gene-QEN71_00065;Name=dbpA
CP125295	GenBank	CDS	14644	16035	.	+	.	gene=dbpA;locus_tag=QEN71_00065;EC_number=3.6.4.13;inference=COORDINATES%3A%20similar%20to%20AA%20sequence%3ARefSeq%3AWP_007581926.1;GO_function=GO%3A0003676%20-%20nucleic%20acid%20binding%20%5BEvidence%20IEA%5D;note=Derived%20by%20automated%20computational%20analysis%20using%20gene%20prediction%20method%3A%20Protein%20Homology.;codon_start=1;transl_table=11;product=ATP-dependent%20RNA%20helicase…
CP125295	GenBank	gene	16039	16299	.	+	.	locus_tag=QEN71_00070;ID=gene-QEN71_00070;Name=QEN71_00070
CP125295	GenBank	CDS	16039	16299	.	+	.	locus_tag=QEN71_00070;inference=COORDINATES%3A%20ab%20initio%20prediction%3AGeneMarkS-2%2B;note=Derived%20by%20automated%20computational%20analysis%20using%20gene%20prediction%20method%3A%20GeneMarkS-2%2B.;codon_start=1;transl_table=11;product=hypothetical%20protein;protein_id=PRJNA956509%3AQEN71_00070;translation=MQEPGDAAYRPALRPTDGLSLTGIIPSHACGITLPRDAFRVAASTRKRFLRFSTSHDFAGRMSQTHAAHDKLSFVPMRAMLPN…
CP125295	GenBank	gene	16356	17510	.	+	.	locus_tag=QEN71_00075;ID=gene-QEN71_00075;Name=QEN71_00075
CP125295	GenBank	CDS	16356	17510	.	+	.	locus_tag=QEN71_00075;inference=COORDINATES%3A%20similar%20to%20AA%20sequence%3ARefSeq%3AWP_012327613.1;note=Derived%20by%20automated%20computational%20analysis%20using%20gene%20prediction%20method%3A%20Protein%20Homology.;codon_start=1;transl_table=11;product=pyridoxal%20phosphate-dependent%20aminotransferase;protein_id=PRJNA956509%3AQEN71_00075;translation=MQSALQARSKLPDVGTTIFTVIGQLAAEHNALNLSQGA…
CP125295	GenBank	gene	17525	18367	.	+	.	locus_tag=QEN71_00080;ID=gene-QEN71_00080;Name=QEN71_00080
CP125295	GenBank	CDS	17525	18367	.	+	.	locus_tag=QEN71_00080;inference=COORDINATES%3A%20similar%20to%20AA%20sequence%3ARefSeq%3AWP_012399442.1;note=Derived%20by%20automated%20computational%20analysis%20using%20gene%20prediction%20method%3A%20Protein%20Homology.;codon_start=1;transl_table=11;product=carbon-nitrogen%20hydrolase%20family%20protein;protein_id=PRJNA956509%3AQEN71_00080;translation=MMQQSINAAVVQMSSSADVQQNLGEARRWVHQAAREGATLIC…
CP125295	GenBank	gene	18400	19191	.	+	.	locus_tag=QEN71_00085;ID=gene-QEN71_00085;Name=QEN71_00085
CP125295	GenBank	CDS	18400	19191	.	+	.	locus_tag=QEN71_00085;EC_number=7.-.-.-;inference=COORDINATES%3A%20similar%20to%20AA%20sequence%3ARefSeq%3AWP_006050567.1;GO_component=GO%3A0030288%20-%20outer%20membrane-bounded%20periplasmic%20space%20%5BEvidence%20IEA%5D;GO_process=GO%3A0006865%20-%20amino%20acid%20transport%20%5BEvidence%20IEA%5D;note=Derived%20by%20automated%20computational%20analysis%20using%20gene%20prediction%20method%3A%…
CP125295	GenBank	gene	19366	20103	.	+	.	locus_tag=QEN71_00090;ID=gene-QEN71_00090;Name=QEN71_00090
CP125295	GenBank	CDS	19366	20103	.	+	.	locus_tag=QEN71_00090;inference=COORDINATES%3A%20similar%20to%20AA%20sequence%3ARefSeq%3AWP_007743245.1;note=Derived%20by%20automated%20computational%20analysis%20using%20gene%20prediction%20method%3A%20Protein%20Homology.;codon_start=1;transl_table=11;product=anti-sigma%20factor;protein_id=PRJNA956509%3AQEN71_00090;translation=MSRTHRPTDKPLTEADMQAFADGNLSPERAARVRKYLGSRPGEADRIAFYRQLNMQMRSVFEGAFPQRV…
CP125295	GenBank	gene	20251	20769	.	+	.	locus_tag=QEN71_00095;ID=gene-QEN71_00095;Name=QEN71_00095
CP125295	GenBank	CDS	20251	20769	.	+	.	locus_tag=QEN71_00095;inference=COORDINATES%3A%20similar%20to%20AA%20sequence%3ARefSeq%3AWP_007177038.1;GO_function=GO%3A0016987%20-%20sigma%20factor%20activity%20%5BEvidence%20IEA%5D;GO_process=GO%3A0006352%20-%20DNA-templated%20transcription%20initiation%20%5BEvidence%20IEA%5D;note=Derived%20by%20automated%20computational%20analysis%20using%20gene%20prediction%20method%3A%20Protein%20Homology.;…
CP125295	GenBank	gene	20766	21599	.	+	.	locus_tag=QEN71_00100;ID=gene-QEN71_00100;Name=QEN71_00100
CP125295	GenBank	CDS	20766	21599	.	+	.	locus_tag=QEN71_00100;inference=COORDINATES%3A%20similar%20to%20AA%20sequence%3ARefSeq%3AWP_012399446.1;note=Derived%20by%20automated%20computational%20analysis%20using%20gene%20prediction%20method%3A%20Protein%20Homology.;codon_start=1;transl_table=11;product=anti-sigma%20factor;protein_id=PRJNA956509%3AQEN71_00100;translation=MSDQQTPVSEEEIHAYVDGTLSDERREQVERAIELNPALAERISDYFSLNNMFHERYDRVLNEPVPARL…
CP125295	GenBank	gene	21776	22045	.	+	.	locus_tag=QEN71_00105;ID=gene-QEN71_00105;Name=QEN71_00105
CP125295	GenBank	CDS	21776	22045	.	+	.	locus_tag=QEN71_00105;inference=COORDINATES%3A%20similar%20to%20AA%20sequence%3ARefSeq%3AWP_007743241.1;note=Derived%20by%20automated%20computational%20analysis%20using%20gene%20prediction%20method%3A%20Protein%20Homology.;codon_start=1;transl_table=11;product=DUF4148%20domain-containing%20protein;protein_id=PRJNA956509%3AQEN71_00105;translation=MKMLALLAVSVAVLGSTNVFAQGKTRAQVYQELIEAQQNGLNYITDASYPE…
CP125295	GenBank	gene	22112	22187	.	-	.	locus_tag=QEN71_00110;ID=gene-QEN71_00110;Name=QEN71_00110
CP125295	GenBank	tRNA	22112	22187	.	-	.	locus_tag=QEN71_00110;product=tRNA-Lys;inference=COORDINATES%3A%20profile%3AtRNAscan-SE%3A2.0.12;note=Derived%20by%20automated%20computational%20analysis%20using%20gene%20prediction%20method%3A%20tRNAscan-SE.;anticodon=%28pos%3Acomplement%2822152..22154%29%2Caa%3ALys%2Cseq%3Actt%29;ID=tRNA-QEN71_00110;Name=QEN71_00110;Parent=gene-QEN71_00110
CP125295	GenBank	gene	22401	22805	.	+	.	locus_tag=QEN71_00115;ID=gene-QEN71_00115;Name=QEN71_00115
CP125295	GenBank	CDS	22401	22805	.	+	.	locus_tag=QEN71_00115;EC_number=3.1.2.-;inference=COORDINATES%3A%20similar%20to%20AA%20sequence%3ARefSeq%3AWP_017772355.1;GO_function=GO%3A0047617%20-%20acyl-CoA%20hydrolase%20activity%20%5BEvidence%20IEA%5D;note=Derived%20by%20automated%20computational%20analysis%20using%20gene%20prediction%20method%3A%20Protein%20Homology.;codon_start=1;transl_table=11;product=PaaI%20family%20thioesterase;prote…
CP125295	GenBank	gene	22861	23727	.	+	.	locus_tag=QEN71_00120;ID=gene-QEN71_00120;Name=QEN71_00120
CP125295	GenBank	CDS	22861	23727	.	+	.	locus_tag=QEN71_00120;inference=COORDINATES%3A%20similar%20to%20AA%20sequence%3ARefSeq%3AWP_007734916.1;note=Derived%20by%20automated%20computational%20analysis%20using%20gene%20prediction%20method%3A%20Protein%20Homology.;codon_start=1;transl_table=11;product=patatin-like%20phospholipase%20family%20protein;protein_id=PRJNA956509%3AQEN71_00120;translation=MFDQVVFAGGGNRCWWQAGFWDVIQPELAIKPRVITGISAG…
CP125295	GenBank	gene	23807	24820	.	-	.	locus_tag=QEN71_00125;ID=gene-QEN71_00125;Name=QEN71_00125
CP125295	GenBank	CDS	23807	24820	.	-	.	locus_tag=QEN71_00125;inference=COORDINATES%3A%20similar%20to%20AA%20sequence%3ARefSeq%3AWP_004188904.1;note=Derived%20by%20automated%20computational%20analysis%20using%20gene%20prediction%20method%3A%20Protein%20Homology.;codon_start=1;transl_table=11;product=D-2-hydroxyacid%20dehydrogenase%20family%20protein;protein_id=PRJNA956509%3AQEN71_00125;translation=MKIAILDDYQDAVRKLDCFQLLADHEVKVFNNTVRGLG…
CP125295	GenBank	gene	25172	27028	.	+	.	locus_tag=QEN71_00130;ID=gene-QEN71_00130;Name=QEN71_00130
CP125295	GenBank	CDS	25172	27028	.	+	.	locus_tag=QEN71_00130;EC_number=4.1.1.32;inference=COORDINATES%3A%20similar%20to%20AA%20sequence%3ARefSeq%3AWP_013586803.1;GO_function=GO%3A0004611%20-%20phosphoenolpyruvate%20carboxykinase%20activity%20%5BEvidence%20IEA%5D;GO_process=GO%3A0006094%20-%20gluconeogenesis%20%5BEvidence%20IEA%5D;note=Derived%20by%20automated%20computational%20analysis%20using%20gene%20prediction%20method%3A%20Protein…
CP125295	GenBank	gene	27363	28451	.	+	.	locus_tag=QEN71_00135;ID=gene-QEN71_00135;Name=QEN71_00135
CP125295	GenBank	CDS	27363	28451	.	+	.	locus_tag=QEN71_00135;inference=COORDINATES%3A%20similar%20to%20AA%20sequence%3ARefSeq%3AWP_007581949.1;GO_function=GO%3A0001216%20-%20DNA-binding%20transcription%20activator%20activity%20%5BEvidence%20IEA%5D;note=Derived%20by%20automated%20computational%20analysis%20using%20gene%20prediction%20method%3A%20Protein%20Homology.;codon_start=1;transl_table=11;product=LysR%20family%20transcriptional%2…
CP125295	GenBank	gene	28551	31211	.	-	.	locus_tag=QEN71_00140;ID=gene-QEN71_00140;Name=QEN71_00140
CP125295	GenBank	CDS	28551	31211	.	-	.	locus_tag=QEN71_00140;EC_number=5.6.2.1;inference=COORDINATES%3A%20similar%20to%20AA%20sequence%3ARefSeq%3AWP_020067280.1;GO_function=GO%3A0003677%20-%20DNA%20binding%20%5BEvidence%20IEA%5D;GO_process=GO%3A0006265%20-%20DNA%20topological%20change%20%5BEvidence%20IEA%5D;note=Derived%20by%20automated%20computational%20analysis%20using%20gene%20prediction%20method%3A%20Protein%20Homology.;codon_star…
CP125295	GenBank	gene	31506	31883	.	-	.	locus_tag=QEN71_00145;ID=gene-QEN71_00145;Name=QEN71_00145
CP125295	GenBank	CDS	31506	31883	.	-	.	locus_tag=QEN71_00145;inference=COORDINATES%3A%20similar%20to%20AA%20sequence%3ARefSeq%3AWP_008917976.1;note=Derived%20by%20automated%20computational%20analysis%20using%20gene%20prediction%20method%3A%20Protein%20Homology.;codon_start=1;transl_table=11;product=thioredoxin%20family%20protein;protein_id=PRJNA956509%3AQEN71_00145;translation=MPALNLDTDSKRIAELVSNSETLFVACLCAEWCGTCREYRAAFDALADRHPDICFAWV…
CP125295	GenBank	gene	31938	33113	.	-	.	gene=dprA;locus_tag=QEN71_00150;ID=gene-QEN71_00150;Name=dprA
CP125295	GenBank	CDS	31938	33113	.	-	.	gene=dprA;locus_tag=QEN71_00150;inference=COORDINATES%3A%20similar%20to%20AA%20sequence%3ARefSeq%3AWP_012399460.1;GO_process=GO%3A0009294%20-%20DNA-mediated%20transformation%20%5BEvidence%20IEA%5D;note=Derived%20by%20automated%20computational%20analysis%20using%20gene%20prediction%20method%3A%20Protein%20Homology.;codon_start=1;transl_table=11;product=DNA-processing%20protein%20DprA;protein_id=PR…
CP125295	GenBank	gene	33369	33872	.	+	.	gene=def;locus_tag=QEN71_00155;ID=gene-QEN71_00155;Name=def
CP125295	GenBank	CDS	33369	33872	.	+	.	gene=def;locus_tag=QEN71_00155;EC_number=3.5.1.88;inference=COORDINATES%3A%20similar%20to%20AA%20sequence%3ARefSeq%3AWP_010100727.1;GO_function=GO%3A0042586%20-%20peptide%20deformylase%20activity%20%5BEvidence%20IEA%5D;GO_process=GO%3A0036211%20-%20protein%20modification%20process%20%5BEvidence%20IEA%5D;note=Derived%20by%20automated%20computational%20analysis%20using%20gene%20prediction%20method%…
CP125295	GenBank	gene	33896	34879	.	+	.	gene=fmt;locus_tag=QEN71_00160;ID=gene-QEN71_00160;Name=fmt
CP125295	GenBank	CDS	33896	34879	.	+	.	gene=fmt;locus_tag=QEN71_00160;EC_number=2.1.2.9;inference=COORDINATES%3A%20similar%20to%20AA%20sequence%3ARefSeq%3AWP_007179714.1;GO_component=GO%3A0005737%20-%20cytoplasm%20%5BEvidence%20IEA%5D;GO_function=GO%3A0004479%20-%20methionyl-tRNA%20formyltransferase%20activity%20%5BEvidence%20IEA%5D;GO_process=GO%3A0006431%20-%20methionyl-tRNA%20aminoacylation%20%5BEvidence%20IEA%5D;note=Derived%20by%…
CP125295	GenBank	gene	34980	35621	.	+	.	locus_tag=QEN71_00165;ID=gene-QEN71_00165;Name=QEN71_00165
CP125295	GenBank	CDS	34980	35621	.	+	.	locus_tag=QEN71_00165;inference=COORDINATES%3A%20similar%20to%20AA%20sequence%3ARefSeq%3AWP_006050548.1;note=Derived%20by%20automated%20computational%20analysis%20using%20gene%20prediction%20method%3A%20Protein%20Homology.;codon_start=1;transl_table=11;product=LysE%20family%20translocator;protein_id=PRJNA956509%3AQEN71_00165;translation=MFGITHFEFFVVAVFLLNVTPGPDTAYIVGRSVAQGRGAGLMSALGISAGCCVHSLACAF…
CP125295	GenBank	gene	35725	36582	.	+	.	gene=htpX;locus_tag=QEN71_00170;ID=gene-QEN71_00170;Name=htpX
CP125295	GenBank	CDS	35725	36582	.	+	.	gene=htpX;locus_tag=QEN71_00170;EC_number=3.4.24.-;inference=COORDINATES%3A%20similar%20to%20AA%20sequence%3ARefSeq%3AWP_007581962.1;GO_function=GO%3A0004222%20-%20metalloendopeptidase%20activity%20%5BEvidence%20IEA%5D;GO_process=GO%3A0006508%20-%20proteolysis%20%5BEvidence%20IEA%5D;note=Derived%20by%20automated%20computational%20analysis%20using%20gene%20prediction%20method%3A%20Protein%20Homolo…
CP125295	GenBank	gene	36802	38226	.	+	.	gene=rsmB;locus_tag=QEN71_00175;ID=gene-QEN71_00175;Name=rsmB
CP125295	GenBank	CDS	36802	38226	.	+	.	gene=rsmB;locus_tag=QEN71_00175;EC_number=2.1.1.176;inference=COORDINATES%3A%20similar%20to%20AA%20sequence%3ARefSeq%3AWP_013586812.1;GO_function=GO%3A0003723%20-%20RNA%20binding%20%5BEvidence%20IEA%5D;GO_process=GO%3A0001510%20-%20RNA%20methylation%20%5BEvidence%20IEA%5D;note=Derived%20by%20automated%20computational%20analysis%20using%20gene%20prediction%20method%3A%20Protein%20Homology.;codon_s…
CP125295	GenBank	gene	38223	38813	.	+	.	locus_tag=QEN71_00180;ID=gene-QEN71_00180;Name=QEN71_00180
CP125295	GenBank	CDS	38223	38813	.	+	.	locus_tag=QEN71_00180;inference=COORDINATES%3A%20similar%20to%20AA%20sequence%3ARefSeq%3AWP_004553747.1;note=Derived%20by%20automated%20computational%20analysis%20using%20gene%20prediction%20method%3A%20Protein%20Homology.;codon_start=1;transl_table=11;product=DUF4390%20domain-containing%20protein;protein_id=PRJNA956509%3AQEN71_00180;translation=MIIKRFLPLRLMAALWIALAFWLTAAGPARAESIAVQRASLQSDGSGWSLD…
CP125295	GenBank	gene	38803	41223	.	+	.	locus_tag=QEN71_00185;ID=gene-QEN71_00185;Name=QEN71_00185
CP125295	GenBank	CDS	38803	41223	.	+	.	locus_tag=QEN71_00185;inference=COORDINATES%3A%20similar%20to%20AA%20sequence%3ARefSeq%3AWP_007179709.1;note=Derived%20by%20automated%20computational%20analysis%20using%20gene%20prediction%20method%3A%20Protein%20Homology.;codon_start=1;transl_table=11;product=PAS%20domain-containing%20sensor%20histidine%20kinase;protein_id=PRJNA956509%3AQEN71_00185;translation=MLNKVRRATSAGNLVVRLLVSTVAVTAVLLLVLLA…
CP125295	GenBank	gene	41224	41913	.	+	.	gene=esaR;locus_tag=QEN71_00190;ID=gene-QEN71_00190;Name=esaR
CP125295	GenBank	CDS	41224	41913	.	+	.	gene=esaR;locus_tag=QEN71_00190;inference=COORDINATES%3A%20similar%20to%20AA%20sequence%3ARefSeq%3AWP_007179708.1;note=Derived%20by%20automated%20computational%20analysis%20using%20gene%20prediction%20method%3A%20Protein%20Homology.;codon_start=1;transl_table=11;product=response%20regulator%20transcription%20factor%20EsaR;protein_id=PRJNA956509%3AQEN71_00190;translation=MATILVVDDEMGIRELLSEILSDEGH…
CP125295	GenBank	gene	42000	42075	.	+	.	locus_tag=QEN71_00195;ID=gene-QEN71_00195;Name=QEN71_00195
CP125295	GenBank	tRNA	42000	42075	.	+	.	locus_tag=QEN71_00195;product=tRNA-Phe;inference=COORDINATES%3A%20profile%3AtRNAscan-SE%3A2.0.12;note=Derived%20by%20automated%20computational%20analysis%20using%20gene%20prediction%20method%3A%20tRNAscan-SE.;anticodon=%28pos%3A42033..42035%2Caa%3APhe%2Cseq%3Agaa%29;ID=tRNA-QEN71_00195;Name=QEN71_00195;Parent=gene-QEN71_00195
CP125295	GenBank	gene	42445	43176	.	+	.	gene=queC;locus_tag=QEN71_00200;ID=gene-QEN71_00200;Name=queC
CP125295	GenBank	CDS	42445	43176	.	+	.	gene=queC;locus_tag=QEN71_00200;EC_number=6.3.4.20;inference=COORDINATES%3A%20similar%20to%20AA%20sequence%3ARefSeq%3AWP_012399469.1;GO_process=GO%3A0008616%20-%20queuosine%20biosynthetic%20process%20%5BEvidence%20IEA%5D;note=Derived%20by%20automated%20computational%20analysis%20using%20gene%20prediction%20method%3A%20Protein%20Homology.;codon_start=1;transl_table=11;product=7-cyano-7-deazaguanin…
CP125295	GenBank	gene	43248	43880	.	+	.	gene=queE;locus_tag=QEN71_00205;ID=gene-QEN71_00205;Name=queE
CP125295	GenBank	CDS	43248	43880	.	+	.	gene=queE;locus_tag=QEN71_00205;EC_number=4.3.99.3;inference=COORDINATES%3A%20similar%20to%20AA%20sequence%3ARefSeq%3AWP_007733358.1;GO_function=GO%3A0051539%20-%204%20iron%2C%204%20sulfur%20cluster%20binding%20%5BEvidence%20IEA%5D;GO_process=GO%3A0006400%20-%20tRNA%20modification%20%5BEvidence%20IEA%5D;note=Derived%20by%20automated%20computational%20analysis%20using%20gene%20prediction%20method%…
CP125295	GenBank	gene	43890	44333	.	+	.	gene=queD;locus_tag=QEN71_00210;ID=gene-QEN71_00210;Name=queD
CP125295	GenBank	CDS	43890	44333	.	+	.	gene=queD;locus_tag=QEN71_00210;EC_number=4.1.2.50;inference=COORDINATES%3A%20similar%20to%20AA%20sequence%3ARefSeq%3AWP_004189793.1;GO_function=GO%3A0003824%20-%20catalytic%20activity%20%5BEvidence%20IEA%5D;GO_process=GO%3A0008616%20-%20queuosine%20biosynthetic%20process%20%5BEvidence%20IEA%5D;note=Derived%20by%20automated%20computational%20analysis%20using%20gene%20prediction%20method%3A%20Prot…
CP125295	GenBank	gene	44518	45300	.	+	.	locus_tag=QEN71_00215;ID=gene-QEN71_00215;Name=QEN71_00215
CP125295	GenBank	CDS	44518	45300	.	+	.	locus_tag=QEN71_00215;inference=COORDINATES%3A%20similar%20to%20AA%20sequence%3ARefSeq%3AWP_012431390.1;GO_function=GO%3A0003824%20-%20catalytic%20activity%20%5BEvidence%20IEA%5D;note=Derived%20by%20automated%20computational%20analysis%20using%20gene%20prediction%20method%3A%20Protein%20Homology.;codon_start=1;transl_table=11;product=aldolase/citrate%20lyase%20family%20protein;protein_id=PRJNA956…
CP125295	GenBank	gene	45297	46007	.	+	.	locus_tag=QEN71_00220;ID=gene-QEN71_00220;Name=QEN71_00220
CP125295	GenBank	CDS	45297	46007	.	+	.	locus_tag=QEN71_00220;inference=COORDINATES%3A%20similar%20to%20AA%20sequence%3ARefSeq%3AWP_007733352.1;GO_function=GO%3A0005515%20-%20protein%20binding%20%5BEvidence%20IEA%5D;note=Derived%20by%20automated%20computational%20analysis%20using%20gene%20prediction%20method%3A%20Protein%20Homology.;codon_start=1;transl_table=11;product=tetratricopeptide%20repeat%20protein;protein_id=PRJNA956509%3AQEN7…
CP125295	GenBank	gene	46059	47207	.	-	.	gene=rodA;locus_tag=QEN71_00225;ID=gene-QEN71_00225;Name=rodA
CP125295	GenBank	CDS	46059	47207	.	-	.	gene=rodA;locus_tag=QEN71_00225;inference=COORDINATES%3A%20similar%20to%20AA%20sequence%3ARefSeq%3AWP_004525857.1;GO_process=GO%3A0008360%20-%20regulation%20of%20cell%20shape%20%5BEvidence%20IEA%5D;note=Derived%20by%20automated%20computational%20analysis%20using%20gene%20prediction%20method%3A%20Protein%20Homology.;codon_start=1;transl_table=11;product=rod%20shape-determining%20protein%20RodA;pro…
CP125295	GenBank	gene	47218	49611	.	-	.	gene=mrdA;locus_tag=QEN71_00230;ID=gene-QEN71_00230;Name=mrdA
CP125295	GenBank	CDS	47218	49611	.	-	.	gene=mrdA;locus_tag=QEN71_00230;EC_number=3.4.16.4;inference=COORDINATES%3A%20similar%20to%20AA%20sequence%3ARefSeq%3AWP_012399475.1;GO_function=GO%3A0003824%20-%20catalytic%20activity%20%5BEvidence%20IEA%5D;GO_process=GO%3A0009252%20-%20peptidoglycan%20biosynthetic%20process%20%5BEvidence%20IEA%5D;note=Derived%20by%20automated%20computational%20analysis%20using%20gene%20prediction%20method%3A%20…
CP125295	GenBank	gene	49740	50252	.	-	.	gene=mreD;locus_tag=QEN71_00235;ID=gene-QEN71_00235;Name=mreD
CP125295	GenBank	CDS	49740	50252	.	-	.	gene=mreD;locus_tag=QEN71_00235;inference=COORDINATES%3A%20similar%20to%20AA%20sequence%3ARefSeq%3AWP_004189260.1;GO_function=GO%3A0003674%20-%20molecular_function%20%5BEvidence%20IEA%5D;GO_process=GO%3A0008360%20-%20regulation%20of%20cell%20shape%20%5BEvidence%20IEA%5D;note=Derived%20by%20automated%20computational%20analysis%20using%20gene%20prediction%20method%3A%20Protein%20Homology.;codon_sta…
CP125295	GenBank	gene	50249	51349	.	-	.	gene=mreC;locus_tag=QEN71_00240;ID=gene-QEN71_00240;Name=mreC
CP125295	GenBank	CDS	50249	51349	.	-	.	gene=mreC;locus_tag=QEN71_00240;inference=COORDINATES%3A%20similar%20to%20AA%20sequence%3ARefSeq%3AWP_012399477.1;GO_process=GO%3A0008360%20-%20regulation%20of%20cell%20shape%20%5BEvidence%20IEA%5D;note=Derived%20by%20automated%20computational%20analysis%20using%20gene%20prediction%20method%3A%20Protein%20Homology.;codon_start=1;transl_table=11;product=rod%20shape-determining%20protein%20MreC;pro…
CP125295	GenBank	gene	51477	52520	.	-	.	locus_tag=QEN71_00245;ID=gene-QEN71_00245;Name=QEN71_00245
CP125295	GenBank	CDS	51477	52520	.	-	.	locus_tag=QEN71_00245;inference=COORDINATES%3A%20similar%20to%20AA%20sequence%3ARefSeq%3AWP_004628293.1;GO_component=GO%3A0005737%20-%20cytoplasm%20%5BEvidence%20IEA%5D;GO_function=GO%3A0005524%20-%20ATP%20binding%20%5BEvidence%20IEA%5D;GO_process=GO%3A0000902%20-%20cell%20morphogenesis%20%5BEvidence%20IEA%5D;note=Derived%20by%20automated%20computational%20analysis%20using%20gene%20prediction%20m…
CP125295	GenBank	gene	52901	53200	.	+	.	gene=gatC;locus_tag=QEN71_00250;ID=gene-QEN71_00250;Name=gatC
CP125295	GenBank	CDS	52901	53200	.	+	.	gene=gatC;locus_tag=QEN71_00250;inference=COORDINATES%3A%20similar%20to%20AA%20sequence%3ARefSeq%3AWP_012399478.1;GO_component=GO%3A0030956%20-%20glutamyl-tRNA%28Gln%29%20amidotransferase%20complex%20%5BEvidence%20IEA%5D;GO_function=GO%3A0050567%20-%20glutaminyl-tRNA%20synthase%20%28glutamine-hydrolyzing%29%20activity%20%5BEvidence%20IEA%5D;GO_process=GO%3A0006424%20-%20glutamyl-tRNA%20aminoacyla…
CP125295	GenBank	gene	53366	54859	.	+	.	gene=gatA;locus_tag=QEN71_00255;ID=gene-QEN71_00255;Name=gatA
CP125295	GenBank	CDS	53366	54859	.	+	.	gene=gatA;locus_tag=QEN71_00255;inference=COORDINATES%3A%20similar%20to%20AA%20sequence%3ARefSeq%3AWP_006494379.1;GO_component=GO%3A0030956%20-%20glutamyl-tRNA%28Gln%29%20amidotransferase%20complex%20%5BEvidence%20IEA%5D;GO_function=GO%3A0050567%20-%20glutaminyl-tRNA%20synthase%20%28glutamine-hydrolyzing%29%20activity%20%5BEvidence%20IEA%5D;GO_process=GO%3A0006424%20-%20glutamyl-tRNA%20aminoacyla…
CP125295	GenBank	gene	54862	56337	.	+	.	gene=gatB;locus_tag=QEN71_00260;ID=gene-QEN71_00260;Name=gatB
CP125295	GenBank	CDS	54862	56337	.	+	.	gene=gatB;locus_tag=QEN71_00260;inference=COORDINATES%3A%20similar%20to%20AA%20sequence%3ARefSeq%3AWP_014895706.1;GO_function=GO%3A0016884%20-%20carbon-nitrogen%20ligase%20activity%2C%20with%20glutamine%20as%20amido-N-donor%20%5BEvidence%20IEA%5D;note=Derived%20by%20automated%20computational%20analysis%20using%20gene%20prediction%20method%3A%20Protein%20Homology.;codon_start=1;transl_table=11;pro…
CP125295	GenBank	gene	56444	57280	.	+	.	locus_tag=QEN71_00265;ID=gene-QEN71_00265;Name=QEN71_00265
CP125295	GenBank	CDS	56444	57280	.	+	.	locus_tag=QEN71_00265;inference=COORDINATES%3A%20similar%20to%20AA%20sequence%3ARefSeq%3AWP_012399481.1;note=Derived%20by%20automated%20computational%20analysis%20using%20gene%20prediction%20method%3A%20Protein%20Homology.;codon_start=1;transl_table=11;product=polyphosphate%20kinase%202%20family%20protein;protein_id=PRJNA956509%3AQEN71_00265;translation=MAKKSGLDEYRVPFFDADGKSKFSLADDDPSTKPFSTGAKDTD…
CP125295	GenBank	gene	57324	58103	.	+	.	locus_tag=QEN71_00270;ID=gene-QEN71_00270;Name=QEN71_00270
CP125295	GenBank	CDS	57324	58103	.	+	.	locus_tag=QEN71_00270;inference=COORDINATES%3A%20similar%20to%20AA%20sequence%3ARefSeq%3AWP_013586829.1;note=Derived%20by%20automated%20computational%20analysis%20using%20gene%20prediction%20method%3A%20Protein%20Homology.;codon_start=1;transl_table=11;product=exodeoxyribonuclease%20III;protein_id=PRJNA956509%3AQEN71_00270;translation=MLRVITANLNGIRSAAKKGFFEWFGEQKADVVCVQEIKCSQDDMTPEFLAPHGFTGYFQHAV…
CP125295	GenBank	gene	58119	59327	.	-	.	locus_tag=QEN71_00275;ID=gene-QEN71_00275;Name=QEN71_00275
CP125295	GenBank	CDS	58119	59327	.	-	.	locus_tag=QEN71_00275;inference=COORDINATES%3A%20similar%20to%20AA%20sequence%3ARefSeq%3AWP_012399483.1;note=Derived%20by%20automated%20computational%20analysis%20using%20gene%20prediction%20method%3A%20Protein%20Homology.;codon_start=1;transl_table=11;product=M48%20family%20metallopeptidase;protein_id=PRJNA956509%3AQEN71_00275;translation=MVFASRRAIGRALRAVSRRLPAYRMRARARALHVAVLAACAGFGVVSPWQANAAEPT…
CP125295	GenBank	gene	59327	60721	.	-	.	locus_tag=QEN71_00280;ID=gene-QEN71_00280;Name=QEN71_00280
CP125295	GenBank	CDS	59327	60721	.	-	.	locus_tag=QEN71_00280;inference=COORDINATES%3A%20similar%20to%20AA%20sequence%3ARefSeq%3AWP_020067252.1;note=Derived%20by%20automated%20computational%20analysis%20using%20gene%20prediction%20method%3A%20Protein%20Homology.;codon_start=1;transl_table=11;product=AmpG%20family%20muropeptide%20MFS%20transporter;protein_id=PRJNA956509%3AQEN71_00280;translation=MSNPPHEAPALTAHEEHPGWRAFLNARMLICVFLGFTSGLP…
CP125295	GenBank	gene	60735	61343	.	-	.	gene=metW;locus_tag=QEN71_00285;ID=gene-QEN71_00285;Name=metW
CP125295	GenBank	CDS	60735	61343	.	-	.	gene=metW;locus_tag=QEN71_00285;inference=COORDINATES%3A%20similar%20to%20AA%20sequence%3ARefSeq%3AWP_011658215.1;GO_process=GO%3A0009086%20-%20methionine%20biosynthetic%20process%20%5BEvidence%20IEA%5D;note=Derived%20by%20automated%20computational%20analysis%20using%20gene%20prediction%20method%3A%20Protein%20Homology.;codon_start=1;transl_table=11;product=methionine%20biosynthesis%20protein%20M…
CP125295	GenBank	gene	61340	62485	.	-	.	locus_tag=QEN71_00290;ID=gene-QEN71_00290;Name=QEN71_00290
CP125295	GenBank	CDS	61340	62485	.	-	.	locus_tag=QEN71_00290;EC_number=2.3.1.31;inference=COORDINATES%3A%20similar%20to%20AA%20sequence%3ARefSeq%3AWP_006761998.1;GO_function=GO%3A0016747%20-%20acyltransferase%20activity%2C%20transferring%20groups%20other%20than%20amino-acyl%20groups%20%5BEvidence%20IEA%5D;GO_process=GO%3A0009058%20-%20biosynthetic%20process%20%5BEvidence%20IEA%5D;note=Derived%20by%20automated%20computational%20analysi…
CP125295	GenBank	gene	62723	63406	.	-	.	gene=slmA;locus_tag=QEN71_00295;ID=gene-QEN71_00295;Name=slmA
CP125295	GenBank	CDS	62723	63406	.	-	.	gene=slmA;locus_tag=QEN71_00295;inference=COORDINATES%3A%20similar%20to%20AA%20sequence%3ARefSeq%3AWP_013586833.1;GO_function=GO%3A0003677%20-%20DNA%20binding%20%5BEvidence%20IEA%5D;GO_process=GO%3A0010974%20-%20negative%20regulation%20of%20division%20septum%20assembly%20%5BEvidence%20IEA%5D;note=Derived%20by%20automated%20computational%20analysis%20using%20gene%20prediction%20method%3A%20Protein…
CP125295	GenBank	gene	63446	64201	.	-	.	locus_tag=QEN71_00300;ID=gene-QEN71_00300;Name=QEN71_00300
CP125295	GenBank	CDS	63446	64201	.	-	.	locus_tag=QEN71_00300;inference=COORDINATES%3A%20similar%20to%20AA%20sequence%3ARefSeq%3AWP_007582056.1;note=Derived%20by%20automated%20computational%20analysis%20using%20gene%20prediction%20method%3A%20Protein%20Homology.;codon_start=1;transl_table=11;product=pyrimidine%205%27-nucleotidase;protein_id=PRJNA956509%3AQEN71_00300;translation=MRPSRPKRRRPQIHAGTPVWLFDLDNTLHHASHAIFPAINAAMTQYIIDALQVERDEA…
CP125295	GenBank	gene	64389	65288	.	-	.	gene=argB;locus_tag=QEN71_00305;ID=gene-QEN71_00305;Name=argB
CP125295	GenBank	CDS	64389	65288	.	-	.	gene=argB;locus_tag=QEN71_00305;EC_number=2.7.2.8;inference=COORDINATES%3A%20similar%20to%20AA%20sequence%3ARefSeq%3AWP_006490510.1;GO_function=GO%3A0003991%20-%20acetylglutamate%20kinase%20activity%20%5BEvidence%20IEA%5D;GO_process=GO%3A0006592%20-%20ornithine%20biosynthetic%20process%20%5BEvidence%20IEA%5D;note=Derived%20by%20automated%20computational%20analysis%20using%20gene%20prediction%20me…
CP125295	GenBank	gene	65630	65869	.	+	.	locus_tag=QEN71_00310;ID=gene-QEN71_00310;Name=QEN71_00310
CP125295	GenBank	CDS	65630	65869	.	+	.	locus_tag=QEN71_00310;inference=COORDINATES%3A%20similar%20to%20AA%20sequence%3ARefSeq%3AWP_007582060.1;note=Derived%20by%20automated%20computational%20analysis%20using%20gene%20prediction%20method%3A%20Protein%20Homology.;codon_start=1;transl_table=11;product=cysteine-rich%20CWC%20family%20protein;protein_id=PRJNA956509%3AQEN71_00310;translation=MNPSPSESLETSVTSSVRCPRCRRVFDCGARGDRSSCWCASMPALPIEAL…
CP125295	GenBank	gene	65904	67541	.	-	.	locus_tag=QEN71_00315;ID=gene-QEN71_00315;Name=QEN71_00315
CP125295	GenBank	CDS	65904	67541	.	-	.	locus_tag=QEN71_00315;inference=COORDINATES%3A%20similar%20to%20AA%20sequence%3ARefSeq%3AWP_012399491.1;note=Derived%20by%20automated%20computational%20analysis%20using%20gene%20prediction%20method%3A%20Protein%20Homology.;codon_start=1;transl_table=11;product=hypothetical%20protein;protein_id=PRJNA956509%3AQEN71_00315;translation=MLKTSLDPHQVLLDSFQTFLRHAVAAQEQNDQSARDVWLQAASHLCPTDPESIAALIPQLLAGQHA…
CP125295	GenBank	gene	67644	68948	.	+	.	locus_tag=QEN71_00320;ID=gene-QEN71_00320;Name=QEN71_00320
CP125295	GenBank	CDS	67644	68948	.	+	.	locus_tag=QEN71_00320;inference=COORDINATES%3A%20similar%20to%20AA%20sequence%3ARefSeq%3AWP_020067245.1;note=Derived%20by%20automated%20computational%20analysis%20using%20gene%20prediction%20method%3A%20Protein%20Homology.;codon_start=1;transl_table=11;product=ATP-binding%20protein;protein_id=PRJNA956509%3AQEN71_00320;translation=MHRITITGRVNLGHLFWLRSLAIIGQLVTIAFVQTFVGVKLPLPAMLLVIGLEVIFNGLTWLRVASQ…
CP125295	GenBank	gene	68945	69487	.	+	.	locus_tag=QEN71_00325;ID=gene-QEN71_00325;Name=QEN71_00325
CP125295	GenBank	CDS	68945	69487	.	+	.	locus_tag=QEN71_00325;inference=COORDINATES%3A%20similar%20to%20AA%20sequence%3ARefSeq%3AWP_017334600.1;note=Derived%20by%20automated%20computational%20analysis%20using%20gene%20prediction%20method%3A%20Protein%20Homology.;codon_start=1;transl_table=11;product=response%20regulator%20transcription%20factor;protein_id=PRJNA956509%3AQEN71_00325;translation=MSDKNFLVIDDDEVFSGILARGLTRRGFTVSEAHNAEEAIRLA…
CP125295	GenBank	gene	69569	70915	.	-	.	gene=hslU;locus_tag=QEN71_00330;ID=gene-QEN71_00330;Name=hslU
CP125295	GenBank	CDS	69569	70915	.	-	.	gene=hslU;locus_tag=QEN71_00330;EC_number=3.4.25.2;inference=COORDINATES%3A%20similar%20to%20AA%20sequence%3ARefSeq%3AWP_014895729.1;GO_function=GO%3A0005524%20-%20ATP%20binding%20%5BEvidence%20IEA%5D;note=Derived%20by%20automated%20computational%20analysis%20using%20gene%20prediction%20method%3A%20Protein%20Homology.;codon_start=1;transl_table=11;product=ATP-dependent%20protease%20ATPase%20subun…
CP125295	GenBank	gene	70925	71461	.	-	.	gene=hslV;locus_tag=QEN71_00335;ID=gene-QEN71_00335;Name=hslV
CP125295	GenBank	CDS	70925	71461	.	-	.	gene=hslV;locus_tag=QEN71_00335;EC_number=3.4.25.2;inference=COORDINATES%3A%20similar%20to%20AA%20sequence%3ARefSeq%3AWP_006760749.1;GO_function=GO%3A0004298%20-%20threonine-type%20endopeptidase%20activity%20%5BEvidence%20IEA%5D;GO_process=GO%3A0051603%20-%20proteolysis%20involved%20in%20protein%20catabolic%20process%20%5BEvidence%20IEA%5D;note=Derived%20by%20automated%20computational%20analysis%…
CP125295	GenBank	gene	71854	72273	.	-	.	gene=dksA;locus_tag=QEN71_00340;ID=gene-QEN71_00340;Name=dksA
CP125295	GenBank	CDS	71854	72273	.	-	.	gene=dksA;locus_tag=QEN71_00340;inference=COORDINATES%3A%20similar%20to%20AA%20sequence%3ARefSeq%3AWP_006050516.1;GO_function=GO%3A0019899%20-%20enzyme%20binding%20%5BEvidence%20IEA%5D;GO_process=GO%3A0006355%20-%20regulation%20of%20DNA-templated%20transcription%20%5BEvidence%20IEA%5D;note=Derived%20by%20automated%20computational%20analysis%20using%20gene%20prediction%20method%3A%20Protein%20Homo…
CP125295	GenBank	gene	72891	73976	.	-	.	locus_tag=QEN71_00345;ID=gene-QEN71_00345;Name=QEN71_00345
CP125295	GenBank	CDS	72891	73976	.	-	.	locus_tag=QEN71_00345;inference=COORDINATES%3A%20similar%20to%20AA%20sequence%3ARefSeq%3AWP_013586839.1;GO_function=GO%3A0003924%20-%20GTPase%20activity%20%5BEvidence%20IEA%5D;note=Derived%20by%20automated%20computational%20analysis%20using%20gene%20prediction%20method%3A%20Protein%20Homology.;codon_start=1;transl_table=11;product=GTP-binding%20protein;protein_id=PRJNA956509%3AQEN71_00345;transla…
CP125295	GenBank	gene	74153	75355	.	-	.	locus_tag=QEN71_00350;ID=gene-QEN71_00350;Name=QEN71_00350
CP125295	GenBank	CDS	74153	75355	.	-	.	locus_tag=QEN71_00350;EC_number=2.1.1.-;inference=COORDINATES%3A%20similar%20to%20AA%20sequence%3ARefSeq%3AWP_011204773.1;GO_function=GO%3A0008168%20-%20methyltransferase%20activity%20%5BEvidence%20IEA%5D;GO_process=GO%3A0006364%20-%20rRNA%20processing%20%5BEvidence%20IEA%5D;note=Derived%20by%20automated%20computational%20analysis%20using%20gene%20prediction%20method%3A%20Protein%20Homology.;codo…
CP125295	GenBank	gene	75441	76364	.	-	.	gene=xerC;locus_tag=QEN71_00355;ID=gene-QEN71_00355;Name=xerC
CP125295	GenBank	CDS	75441	76364	.	-	.	gene=xerC;locus_tag=QEN71_00355;inference=COORDINATES%3A%20similar%20to%20AA%20sequence%3ARefSeq%3AWP_020067240.1;GO_function=GO%3A0009009%20-%20site-specific%20recombinase%20activity%20%5BEvidence%20IEA%5D;GO_process=GO%3A0006310%20-%20DNA%20recombination%20%5BEvidence%20IEA%5D;note=Derived%20by%20automated%20computational%20analysis%20using%20gene%20prediction%20method%3A%20Protein%20Homology.;…
CP125295	GenBank	gene	76375	77100	.	-	.	locus_tag=QEN71_00360;ID=gene-QEN71_00360;Name=QEN71_00360
CP125295	GenBank	CDS	76375	77100	.	-	.	locus_tag=QEN71_00360;inference=COORDINATES%3A%20similar%20to%20AA%20sequence%3ARefSeq%3AWP_012431416.1;note=Derived%20by%20automated%20computational%20analysis%20using%20gene%20prediction%20method%3A%20Protein%20Homology.;codon_start=1;transl_table=11;product=DUF484%20family%20protein;protein_id=PRJNA956509%3AQEN71_00360;translation=MNDREVADYLLANPEFFAEHAELLASVRLANPHGKAAVSLQERQMDMLREKNKHLERRLAELL…
CP125295	GenBank	gene	77187	78047	.	-	.	gene=dapF;locus_tag=QEN71_00365;ID=gene-QEN71_00365;Name=dapF
CP125295	GenBank	CDS	77187	78047	.	-	.	gene=dapF;locus_tag=QEN71_00365;EC_number=5.1.1.7;inference=COORDINATES%3A%20similar%20to%20AA%20sequence%3ARefSeq%3AWP_015001395.1;GO_function=GO%3A0008837%20-%20diaminopimelate%20epimerase%20activity%20%5BEvidence%20IEA%5D;GO_process=GO%3A0009089%20-%20lysine%20biosynthetic%20process%20via%20diaminopimelate%20%5BEvidence%20IEA%5D;note=Derived%20by%20automated%20computational%20analysis%20using%…
CP125295	GenBank	gene	78102	78986	.	-	.	locus_tag=QEN71_00370;ID=gene-QEN71_00370;Name=QEN71_00370
CP125295	GenBank	CDS	78102	78986	.	-	.	locus_tag=QEN71_00370;inference=COORDINATES%3A%20similar%20to%20AA%20sequence%3ARefSeq%3AWP_006482982.1;note=Derived%20by%20automated%20computational%20analysis%20using%20gene%20prediction%20method%3A%20Protein%20Homology.;codon_start=1;transl_table=11;product=lipid%20A%20biosynthesis%20lauroyl%20acyltransferase;protein_id=PRJNA956509%3AQEN71_00370;translation=MLSRLGVTLAIGLLKLFALLPYGFVARLGDGLGWLL…
CP125295	GenBank	gene	79259	80446	.	+	.	gene=metK;locus_tag=QEN71_00375;ID=gene-QEN71_00375;Name=metK
CP125295	GenBank	CDS	79259	80446	.	+	.	gene=metK;locus_tag=QEN71_00375;EC_number=2.5.1.6;inference=COORDINATES%3A%20similar%20to%20AA%20sequence%3ARefSeq%3AWP_006024140.1;GO_function=GO%3A0004478%20-%20methionine%20adenosyltransferase%20activity%20%5BEvidence%20IEA%5D;GO_process=GO%3A0006556%20-%20S-adenosylmethionine%20biosynthetic%20process%20%5BEvidence%20IEA%5D;note=Derived%20by%20automated%20computational%20analysis%20using%20gen…
CP125295	GenBank	gene	80626	80988	.	-	.	locus_tag=QEN71_00380;ID=gene-QEN71_00380;Name=QEN71_00380
CP125295	GenBank	CDS	80626	80988	.	-	.	locus_tag=QEN71_00380;inference=COORDINATES%3A%20similar%20to%20AA%20sequence%3ARefSeq%3AWP_007744724.1;note=Derived%20by%20automated%20computational%20analysis%20using%20gene%20prediction%20method%3A%20Protein%20Homology.;codon_start=1;transl_table=11;product=hypothetical%20protein;protein_id=PRJNA956509%3AQEN71_00380;translation=MHSPFSTRLSRAFNAARPARRHVARALRHHSARTRALAEQLRDAKPVDSVRFWFRTFFSALRMQGA…
CP125295	GenBank	gene	81413	82174	.	+	.	locus_tag=QEN71_00385;ID=gene-QEN71_00385;Name=QEN71_00385
CP125295	GenBank	CDS	81413	82174	.	+	.	locus_tag=QEN71_00385;inference=COORDINATES%3A%20similar%20to%20AA%20sequence%3ARefSeq%3AWP_008923383.1;note=Derived%20by%20automated%20computational%20analysis%20using%20gene%20prediction%20method%3A%20Protein%20Homology.;codon_start=1;transl_table=11;product=phytanoyl-CoA%20dioxygenase%20family%20protein;protein_id=PRJNA956509%3AQEN71_00385;translation=MSVHSKKEQIQVLREQGFVIVPGLITPERCEEMKQIARQQLQ…
CP125295	GenBank	gene	82217	82417	.	-	.	locus_tag=QEN71_00390;ID=gene-QEN71_00390;Name=QEN71_00390
CP125295	GenBank	CDS	82217	82417	.	-	.	locus_tag=QEN71_00390;inference=COORDINATES%3A%20similar%20to%20AA%20sequence%3ARefSeq%3AWP_007179671.1;note=Derived%20by%20automated%20computational%20analysis%20using%20gene%20prediction%20method%3A%20Protein%20Homology.;codon_start=1;transl_table=11;product=DUF3185%20family%20protein;protein_id=PRJNA956509%3AQEN71_00390;translation=MTKAISLALIVGGIVLLYFGGQSFHSFSNDVSRVFTGSPTNKTIFLIAGGIVATLAGLIGLA…
CP125295	GenBank	gene	82755	83798	.	+	.	gene=mgrA;locus_tag=QEN71_00395;ID=gene-QEN71_00395;Name=mgrA
CP125295	GenBank	CDS	82755	83798	.	+	.	gene=mgrA;locus_tag=QEN71_00395;EC_number=1.1.1.-;inference=COORDINATES%3A%20similar%20to%20AA%20sequence%3ARefSeq%3AWP_008923385.1;GO_function=GO%3A0047834%20-%20D-threo-aldose%201-dehydrogenase%20activity%20%5BEvidence%20IEA%5D;note=Derived%20by%20automated%20computational%20analysis%20using%20gene%20prediction%20method%3A%20Protein%20Homology.;codon_start=1;transl_table=11;product=L-glyceralde…
CP125295	GenBank	gene	83915	84097	.	-	.	locus_tag=QEN71_00400;ID=gene-QEN71_00400;Name=QEN71_00400
CP125295	GenBank	CDS	83915	84097	.	-	.	locus_tag=QEN71_00400;inference=COORDINATES%3A%20similar%20to%20AA%20sequence%3ARefSeq%3AWP_007582094.1;note=Derived%20by%20automated%20computational%20analysis%20using%20gene%20prediction%20method%3A%20Protein%20Homology.;codon_start=1;transl_table=11;product=hypothetical%20protein;protein_id=PRJNA956509%3AQEN71_00400;translation=MHYFTIGDFILVIPMALAGALFLGALPCKTEFRHNTLRVLGALLGVVFAVVLVEGLPALV;ID=CD…
CP125295	GenBank	gene	84371	85642	.	-	.	locus_tag=QEN71_00405;ID=gene-QEN71_00405;Name=QEN71_00405
CP125295	GenBank	CDS	84371	85642	.	-	.	locus_tag=QEN71_00405;inference=COORDINATES%3A%20similar%20to%20AA%20sequence%3ARefSeq%3AWP_007582096.1;GO_function=GO%3A0022857%20-%20transmembrane%20transporter%20activity%20%5BEvidence%20IEA%5D;GO_process=GO%3A0055085%20-%20transmembrane%20transport%20%5BEvidence%20IEA%5D;note=Derived%20by%20automated%20computational%20analysis%20using%20gene%20prediction%20method%3A%20Protein%20Homology.;codo…
CP125295	GenBank	gene	85785	87275	.	-	.	locus_tag=QEN71_00410;ID=gene-QEN71_00410;Name=QEN71_00410
CP125295	GenBank	CDS	85785	87275	.	-	.	locus_tag=QEN71_00410;inference=COORDINATES%3A%20similar%20to%20AA%20sequence%3ARefSeq%3AWP_007582098.1;GO_component=GO%3A0009279%20-%20cell%20outer%20membrane%20%5BEvidence%20IEA%5D;GO_function=GO%3A0015288%20-%20porin%20activity%20%5BEvidence%20IEA%5D;GO_process=GO%3A0006810%20-%20transport%20%5BEvidence%20IEA%5D;note=Derived%20by%20automated%20computational%20analysis%20using%20gene%20predicti…
CP125295	GenBank	gene	87287	88555	.	-	.	locus_tag=QEN71_00415;ID=gene-QEN71_00415;Name=QEN71_00415
CP125295	GenBank	CDS	87287	88555	.	-	.	locus_tag=QEN71_00415;inference=COORDINATES%3A%20similar%20to%20AA%20sequence%3ARefSeq%3AWP_007740790.1;GO_function=GO%3A0005215%20-%20transporter%20activity%20%5BEvidence%20IEA%5D;GO_process=GO%3A0006810%20-%20transport%20%5BEvidence%20IEA%5D;note=Derived%20by%20automated%20computational%20analysis%20using%20gene%20prediction%20method%3A%20Protein%20Homology.;codon_start=1;transl_table=11;produc…
CP125295	GenBank	gene	88622	91804	.	-	.	locus_tag=QEN71_00420;ID=gene-QEN71_00420;Name=QEN71_00420
CP125295	GenBank	CDS	88622	91804	.	-	.	locus_tag=QEN71_00420;inference=COORDINATES%3A%20similar%20to%20AA%20sequence%3ARefSeq%3AWP_007740788.1;GO_component=GO%3A0016020%20-%20membrane%20%5BEvidence%20IEA%5D;GO_function=GO%3A0022857%20-%20transmembrane%20transporter%20activity%20%5BEvidence%20IEA%5D;note=Derived%20by%20automated%20computational%20analysis%20using%20gene%20prediction%20method%3A%20Protein%20Homology.;codon_start=1;trans…
CP125295	GenBank	gene	92240	92452	.	+	.	locus_tag=QEN71_00425;ID=gene-QEN71_00425;Name=QEN71_00425
CP125295	GenBank	CDS	92240	92452	.	+	.	locus_tag=QEN71_00425;inference=COORDINATES%3A%20similar%20to%20AA%20sequence%3ARefSeq%3AWP_006050502.1;note=Derived%20by%20automated%20computational%20analysis%20using%20gene%20prediction%20method%3A%20Protein%20Homology.;codon_start=1;transl_table=11;product=hypothetical%20protein;protein_id=PRJNA956509%3AQEN71_00425;translation=MQVGSIVRSVHIAVPQGARGIVMRILGDMAMVAWYAGEPGTSKILNTEPFFLEDLIDTGEFVRPAG…
CP125295	GenBank	gene	92579	93601	.	+	.	locus_tag=QEN71_00430;ID=gene-QEN71_00430;Name=QEN71_00430
CP125295	GenBank	CDS	92579	93601	.	+	.	locus_tag=QEN71_00430;EC_number=2.7.11.1;inference=COORDINATES%3A%20similar%20to%20AA%20sequence%3ARefSeq%3AWP_012399511.1;GO_function=GO%3A0004674%20-%20protein%20serine/threonine%20kinase%20activity%20%5BEvidence%20IEA%5D;GO_process=GO%3A0006468%20-%20protein%20phosphorylation%20%5BEvidence%20IEA%5D;note=Derived%20by%20automated%20computational%20analysis%20using%20gene%20prediction%20method%3A…
CP125295	GenBank	gene	93614	95626	.	-	.	locus_tag=QEN71_00435;ID=gene-QEN71_00435;Name=QEN71_00435
CP125295	GenBank	CDS	93614	95626	.	-	.	locus_tag=QEN71_00435;inference=COORDINATES%3A%20similar%20to%20AA%20sequence%3ARefSeq%3AWP_007740785.1;note=Derived%20by%20automated%20computational%20analysis%20using%20gene%20prediction%20method%3A%20Protein%20Homology.;codon_start=1;transl_table=11;product=DUF3857%20and%20transglutaminase%20domain-containing%20protein;protein_id=PRJNA956509%3AQEN71_00435;translation=MRLFTILRIAMAACAYFMCAAHAAEV…
CP125295	GenBank	gene	96006	96728	.	+	.	locus_tag=QEN71_00440;ID=gene-QEN71_00440;Name=QEN71_00440
CP125295	GenBank	CDS	96006	96728	.	+	.	locus_tag=QEN71_00440;inference=COORDINATES%3A%20similar%20to%20AA%20sequence%3ARefSeq%3AWP_007740783.1;note=Derived%20by%20automated%20computational%20analysis%20using%20gene%20prediction%20method%3A%20Protein%20Homology.;codon_start=1;transl_table=11;product=PepSY-associated%20TM%20helix%20domain-containing%20protein;protein_id=PRJNA956509%3AQEN71_00440;translation=MNAPESIELKPAARASAMPGRIQQMDADE…
CP125295	GenBank	gene	96755	97096	.	-	.	locus_tag=QEN71_00445;ID=gene-QEN71_00445;Name=QEN71_00445
CP125295	GenBank	CDS	96755	97096	.	-	.	locus_tag=QEN71_00445;inference=COORDINATES%3A%20similar%20to%20AA%20sequence%3ARefSeq%3AWP_007582113.1;note=Derived%20by%20automated%20computational%20analysis%20using%20gene%20prediction%20method%3A%20Protein%20Homology.;codon_start=1;transl_table=11;product=XRE%20family%20transcriptional%20regulator;protein_id=PRJNA956509%3AQEN71_00445;translation=MAKKFEELWLKMSPESRARSEALTKKLLAEMPLYSLRQARGLSQEA…
CP125295	GenBank	gene	97080	97454	.	-	.	locus_tag=QEN71_00450;ID=gene-QEN71_00450;Name=QEN71_00450
CP125295	GenBank	CDS	97080	97454	.	-	.	locus_tag=QEN71_00450;inference=COORDINATES%3A%20similar%20to%20AA%20sequence%3ARefSeq%3AWP_007582115.1;note=Derived%20by%20automated%20computational%20analysis%20using%20gene%20prediction%20method%3A%20Protein%20Homology.;codon_start=1;transl_table=11;product=type%20II%20toxin-antitoxin%20system%20RelE/ParE%20family%20toxin;protein_id=PRJNA956509%3AQEN71_00450;translation=MTWDVEYTDPFQAWWEGLRVAER…
CP125295	GenBank	gene	97669	98697	.	-	.	locus_tag=QEN71_00455;ID=gene-QEN71_00455;Name=QEN71_00455
CP125295	GenBank	CDS	97669	98697	.	-	.	locus_tag=QEN71_00455;inference=COORDINATES%3A%20similar%20to%20AA%20sequence%3ARefSeq%3AWP_007740782.1;note=Derived%20by%20automated%20computational%20analysis%20using%20gene%20prediction%20method%3A%20Protein%20Homology.;codon_start=1;transl_table=11;product=XdhC%20family%20protein;protein_id=PRJNA956509%3AQEN71_00455;translation=MDSVDLEVLKSSARWLEQGHRALLVTVVKTWGSSPRPEGAMLVVRDDGAVVGSVSGGCIEDDLID…
CP125295	GenBank	gene	98670	99251	.	-	.	locus_tag=QEN71_00460;ID=gene-QEN71_00460;Name=QEN71_00460
CP125295	GenBank	CDS	98670	99251	.	-	.	locus_tag=QEN71_00460;inference=COORDINATES%3A%20similar%20to%20AA%20sequence%3ARefSeq%3AWP_012399514.1;note=Derived%20by%20automated%20computational%20analysis%20using%20gene%20prediction%20method%3A%20Protein%20Homology.;codon_start=1;transl_table=11;product=carbon%20monoxide%20dehydrogenase%20subunit%20G;protein_id=PRJNA956509%3AQEN71_00460;translation=MELTETYTLPAPQQRAWEALNDTEILRASIPGCDSIEPDGE…
CP125295	GenBank	gene	99242	100483	.	-	.	locus_tag=QEN71_00465;ID=gene-QEN71_00465;Name=QEN71_00465
CP125295	GenBank	CDS	99242	100483	.	-	.	locus_tag=QEN71_00465;inference=COORDINATES%3A%20similar%20to%20AA%20sequence%3ARefSeq%3AWP_006050497.1;note=Derived%20by%20automated%20computational%20analysis%20using%20gene%20prediction%20method%3A%20Protein%20Homology.;codon_start=1;transl_table=11;product=VWA%20domain-containing%20protein;protein_id=PRJNA956509%3AQEN71_00465;translation=MFAAHHNESATLARNVVHFVRLLRGAGLPMSPAQAVDALDALRWIDLDRRDDVRA…
CP125295	GenBank	gene	100489	101376	.	-	.	locus_tag=QEN71_00470;ID=gene-QEN71_00470;Name=QEN71_00470
CP125295	GenBank	CDS	100489	101376	.	-	.	locus_tag=QEN71_00470;inference=COORDINATES%3A%20similar%20to%20AA%20sequence%3ARefSeq%3AWP_007582122.1;GO_function=GO%3A0005524%20-%20ATP%20binding%20%5BEvidence%20IEA%5D;note=Derived%20by%20automated%20computational%20analysis%20using%20gene%20prediction%20method%3A%20Protein%20Homology.;codon_start=1;transl_table=11;product=MoxR%20family%20ATPase;protein_id=PRJNA956509%3AQEN71_00470;translatio…
CP125295	GenBank	gene	101473	102270	.	-	.	locus_tag=QEN71_00475;ID=gene-QEN71_00475;Name=QEN71_00475
CP125295	GenBank	CDS	101473	102270	.	-	.	locus_tag=QEN71_00475;inference=COORDINATES%3A%20similar%20to%20AA%20sequence%3ARefSeq%3AWP_012399517.1;note=Derived%20by%20automated%20computational%20analysis%20using%20gene%20prediction%20method%3A%20Protein%20Homology.;codon_start=1;transl_table=11;product=xanthine%20dehydrogenase%20family%20protein%20subunit%20M;protein_id=PRJNA956509%3AQEN71_00475;translation=MYSFDYQRAADPKSAVDVLTADSEAKYLAGG…
CP125295	GenBank	gene	102283	104670	.	-	.	locus_tag=QEN71_00480;ID=gene-QEN71_00480;Name=QEN71_00480
CP125295	GenBank	CDS	102283	104670	.	-	.	locus_tag=QEN71_00480;inference=COORDINATES%3A%20similar%20to%20AA%20sequence%3ARefSeq%3AWP_012399518.1;GO_function=GO%3A0043546%20-%20molybdopterin%20cofactor%20binding%20%5BEvidence%20IEA%5D;note=Derived%20by%20automated%20computational%20analysis%20using%20gene%20prediction%20method%3A%20Protein%20Homology.;codon_start=1;transl_table=11;product=xanthine%20dehydrogenase%20family%20protein%20mol…
CP125295	GenBank	gene	104681	105181	.	-	.	locus_tag=QEN71_00485;ID=gene-QEN71_00485;Name=QEN71_00485
CP125295	GenBank	CDS	104681	105181	.	-	.	locus_tag=QEN71_00485;inference=COORDINATES%3A%20similar%20to%20AA%20sequence%3ARefSeq%3AWP_007582130.1;GO_function=GO%3A0046872%20-%20metal%20ion%20binding%20%5BEvidence%20IEA%5D;note=Derived%20by%20automated%20computational%20analysis%20using%20gene%20prediction%20method%3A%20Protein%20Homology.;codon_start=1;transl_table=11;product=%282Fe-2S%29-binding%20protein;protein_id=PRJNA956509%3AQEN71_…
CP125295	GenBank	gene	105469	105735	.	-	.	locus_tag=QEN71_00490;ID=gene-QEN71_00490;Name=QEN71_00490
CP125295	GenBank	CDS	105469	105735	.	-	.	locus_tag=QEN71_00490;inference=COORDINATES%3A%20ab%20initio%20prediction%3AGeneMarkS-2%2B;note=Derived%20by%20automated%20computational%20analysis%20using%20gene%20prediction%20method%3A%20GeneMarkS-2%2B.;codon_start=1;transl_table=11;product=hypothetical%20protein;protein_id=PRJNA956509%3AQEN71_00490;translation=MDVIFRAAHTSLRAFYGVLAWLRDRSKNVCRSVILAGTGGLKAAFFCLLFFAAAKKSRCRPAQGQREKHRYEIADASAAAKSK…
CP125295	GenBank	gene	106022	107161	.	-	.	locus_tag=QEN71_00495;ID=gene-QEN71_00495;Name=QEN71_00495
CP125295	GenBank	CDS	106022	107161	.	-	.	locus_tag=QEN71_00495;inference=COORDINATES%3A%20similar%20to%20AA%20sequence%3ARefSeq%3AWP_007739193.1;GO_function=GO%3A0004803%20-%20transposase%20activity%20%5BEvidence%20IEA%5D;note=Derived%20by%20automated%20computational%20analysis%20using%20gene%20prediction%20method%3A%20Protein%20Homology.;codon_start=1;transl_table=11;product=IS481%20family%20transposase;protein_id=PRJNA956509%3AQEN71_0…
CP125295	GenBank	gene	107336	108733	.	-	.	locus_tag=QEN71_00500;ID=gene-QEN71_00500;Name=QEN71_00500
CP125295	GenBank	CDS	107336	108733	.	-	.	locus_tag=QEN71_00500;inference=COORDINATES%3A%20similar%20to%20AA%20sequence%3ARefSeq%3AWP_007582132.1;GO_component=GO%3A0016020%20-%20membrane%20%5BEvidence%20IEA%5D;GO_function=GO%3A0022857%20-%20transmembrane%20transporter%20activity%20%5BEvidence%20IEA%5D;GO_process=GO%3A0055085%20-%20transmembrane%20transport%20%5BEvidence%20IEA%5D;note=Derived%20by%20automated%20computational%20analysis%20…
CP125295	GenBank	gene	108876	109532	.	-	.	gene=rqpR;locus_tag=QEN71_00505;ID=gene-QEN71_00505;Name=rqpR
CP125295	GenBank	CDS	108876	109532	.	-	.	gene=rqpR;locus_tag=QEN71_00505;inference=COORDINATES%3A%20similar%20to%20AA%20sequence%3ARefSeq%3AWP_006024184.1;note=The%20RqpSR%20system%20%28Regulating%20Quorum%20sensing%20and%20Pathogenicity%20Sensor%20kinase%20and%20Response%20regulator%29%20co-occurs%20with%20and%20modulates%20the%20expression%20of%20cis-2-dodecenoic%20acid%20quorum-sensing%20systems%3B%20Derived%20by%20automated%20comput…
CP125295	GenBank	gene	109585	110439	.	-	.	locus_tag=QEN71_00510;ID=gene-QEN71_00510;Name=QEN71_00510
CP125295	GenBank	CDS	109585	110439	.	-	.	locus_tag=QEN71_00510;inference=COORDINATES%3A%20similar%20to%20AA%20sequence%3ARefSeq%3AWP_012399522.1;GO_component=GO%3A0016020%20-%20membrane%20%5BEvidence%20IEA%5D;GO_function=GO%3A0000155%20-%20phosphorelay%20sensor%20kinase%20activity%20%5BEvidence%20IEA%5D;GO_process=GO%3A0000160%20-%20phosphorelay%20signal%20transduction%20system%20%5BEvidence%20IEA%5D;note=Derived%20by%20automated%20comp…
CP125295	GenBank	gene	111006	111776	.	-	.	locus_tag=QEN71_00515;ID=gene-QEN71_00515;Name=QEN71_00515
CP125295	GenBank	CDS	111006	111776	.	-	.	locus_tag=QEN71_00515;EC_number=1.18.1.2;inference=COORDINATES%3A%20similar%20to%20AA%20sequence%3ARefSeq%3AWP_006050489.1;GO_function=GO%3A0004324%20-%20ferredoxin-NADP%2B%20reductase%20activity%20%5BEvidence%20IEA%5D;note=Derived%20by%20automated%20computational%20analysis%20using%20gene%20prediction%20method%3A%20Protein%20Homology.;codon_start=1;transl_table=11;product=ferredoxin--NADP%20redu…
CP125295	GenBank	gene	112280	112921	.	-	.	locus_tag=QEN71_00520;ID=gene-QEN71_00520;Name=QEN71_00520
CP125295	GenBank	CDS	112280	112921	.	-	.	locus_tag=QEN71_00520;inference=COORDINATES%3A%20similar%20to%20AA%20sequence%3ARefSeq%3AWP_012399524.1;GO_component=GO%3A0016020%20-%20membrane%20%5BEvidence%20IEA%5D;GO_process=GO%3A0006865%20-%20amino%20acid%20transport%20%5BEvidence%20IEA%5D;note=Derived%20by%20automated%20computational%20analysis%20using%20gene%20prediction%20method%3A%20Protein%20Homology.;codon_start=1;transl_table=11;prod…
CP125295	GenBank	gene	113016	113996	.	-	.	locus_tag=QEN71_00525;ID=gene-QEN71_00525;Name=QEN71_00525
CP125295	GenBank	CDS	113016	113996	.	-	.	locus_tag=QEN71_00525;inference=COORDINATES%3A%20similar%20to%20AA%20sequence%3ARefSeq%3AWP_007582139.1;GO_component=GO%3A0005886%20-%20plasma%20membrane%20%5BEvidence%20IEA%5D;GO_function=GO%3A0022857%20-%20transmembrane%20transporter%20activity%20%5BEvidence%20IEA%5D;GO_process=GO%3A0008643%20-%20carbohydrate%20transport%20%5BEvidence%20IEA%5D;note=Derived%20by%20automated%20computational%20ana…
CP125295	GenBank	gene	114019	115020	.	-	.	locus_tag=QEN71_00530;ID=gene-QEN71_00530;Name=QEN71_00530
CP125295	GenBank	CDS	114019	115020	.	-	.	locus_tag=QEN71_00530;inference=COORDINATES%3A%20similar%20to%20AA%20sequence%3ARefSeq%3AWP_011809782.1;GO_component=GO%3A0005886%20-%20plasma%20membrane%20%5BEvidence%20IEA%5D;GO_function=GO%3A0022857%20-%20transmembrane%20transporter%20activity%20%5BEvidence%20IEA%5D;GO_process=GO%3A0008643%20-%20carbohydrate%20transport%20%5BEvidence%20IEA%5D;note=Derived%20by%20automated%20computational%20ana…
CP125295	GenBank	gene	115010	116587	.	-	.	locus_tag=QEN71_00535;ID=gene-QEN71_00535;Name=QEN71_00535
CP125295	GenBank	CDS	115010	116587	.	-	.	locus_tag=QEN71_00535;EC_number=7.5.2.-;inference=COORDINATES%3A%20similar%20to%20AA%20sequence%3ARefSeq%3AWP_018419140.1;GO_function=GO%3A0005524%20-%20ATP%20binding%20%5BEvidence%20IEA%5D;note=Derived%20by%20automated%20computational%20analysis%20using%20gene%20prediction%20method%3A%20Protein%20Homology.;codon_start=1;transl_table=11;product=sugar%20ABC%20transporter%20ATP-binding%20protein;pr…
CP125295	GenBank	gene	116887	117891	.	-	.	locus_tag=QEN71_00540;ID=gene-QEN71_00540;Name=QEN71_00540
CP125295	GenBank	CDS	116887	117891	.	-	.	locus_tag=QEN71_00540;inference=COORDINATES%3A%20similar%20to%20AA%20sequence%3ARefSeq%3AWP_012431449.1;note=Derived%20by%20automated%20computational%20analysis%20using%20gene%20prediction%20method%3A%20Protein%20Homology.;codon_start=1;transl_table=11;product=ABC%20transporter%20substrate-binding%20protein;protein_id=PRJNA956509%3AQEN71_00540;translation=MASHNRDSRRQRLQPLAAALLAIAMGFGMASAQADDLPKIP…
CP125295	GenBank	gene	118005	119057	.	-	.	locus_tag=QEN71_00545;ID=gene-QEN71_00545;Name=QEN71_00545
CP125295	GenBank	CDS	118005	119057	.	-	.	locus_tag=QEN71_00545;inference=COORDINATES%3A%20similar%20to%20AA%20sequence%3ARefSeq%3AWP_007179643.1;note=Derived%20by%20automated%20computational%20analysis%20using%20gene%20prediction%20method%3A%20Protein%20Homology.;codon_start=1;transl_table=11;product=LacI%20family%20DNA-binding%20transcriptional%20regulator;protein_id=PRJNA956509%3AQEN71_00545;translation=MTDIAKLTGVSQSTVSLVLNNATSAKFSEAT…
CP125295	GenBank	gene	119378	120361	.	+	.	locus_tag=QEN71_00550;ID=gene-QEN71_00550;Name=QEN71_00550
CP125295	GenBank	CDS	119378	120361	.	+	.	locus_tag=QEN71_00550;inference=COORDINATES%3A%20similar%20to%20AA%20sequence%3ARefSeq%3AWP_007179642.1;note=Derived%20by%20automated%20computational%20analysis%20using%20gene%20prediction%20method%3A%20Protein%20Homology.;codon_start=1;transl_table=11;product=aldose%201-epimerase;protein_id=PRJNA956509%3AQEN71_00550;translation=MREAFLHSSAADPATDLRIDDASLVVLSSGETTLVVAPNVGGAIAAYYGVVREGASQRVLHWLRPATR…
CP125295	GenBank	gene	120375	121172	.	-	.	locus_tag=QEN71_00555;ID=gene-QEN71_00555;Name=QEN71_00555
CP125295	GenBank	CDS	120375	121172	.	-	.	locus_tag=QEN71_00555;inference=COORDINATES%3A%20similar%20to%20AA%20sequence%3ARefSeq%3AWP_013337782.1;note=Derived%20by%20automated%20computational%20analysis%20using%20gene%20prediction%20method%3A%20Protein%20Homology.;codon_start=1;transl_table=11;product=endonuclease/exonuclease/phosphatase%20family%20protein;protein_id=PRJNA956509%3AQEN71_00555;translation=MRNPEELIRENLDRKDFIAVSWNLHKGRSPLGF…
CP125295	GenBank	gene	121201	121707	.	-	.	locus_tag=QEN71_00560;ID=gene-QEN71_00560;Name=QEN71_00560
CP125295	GenBank	CDS	121201	121707	.	-	.	locus_tag=QEN71_00560;inference=COORDINATES%3A%20similar%20to%20AA%20sequence%3ARefSeq%3AWP_012399526.1;note=Derived%20by%20automated%20computational%20analysis%20using%20gene%20prediction%20method%3A%20Protein%20Homology.;codon_start=1;transl_table=11;product=hypothetical%20protein;protein_id=PRJNA956509%3AQEN71_00560;translation=MWKTSLVATLLGATLIASASTAQAQQRSAPPVVKWELQVMRDGQQIDSFDGTTTVGQARTDTHHHV…
CP125295	GenBank	gene	122036	123013	.	+	.	locus_tag=QEN71_00565;ID=gene-QEN71_00565;Name=QEN71_00565
CP125295	GenBank	CDS	122036	123013	.	+	.	locus_tag=QEN71_00565;inference=COORDINATES%3A%20similar%20to%20AA%20sequence%3ARefSeq%3AWP_011857941.1;GO_function=GO%3A0005524%20-%20ATP%20binding%20%5BEvidence%20IEA%5D;note=Derived%20by%20automated%20computational%20analysis%20using%20gene%20prediction%20method%3A%20Protein%20Homology.;codon_start=1;transl_table=11;product=AAA%20family%20ATPase;protein_id=PRJNA956509%3AQEN71_00565;translation…
CP125295	GenBank	gene	123240	123527	.	+	.	locus_tag=QEN71_00570;ID=gene-QEN71_00570;Name=QEN71_00570
CP125295	GenBank	CDS	123240	123527	.	+	.	locus_tag=QEN71_00570;inference=COORDINATES%3A%20similar%20to%20AA%20sequence%3ARefSeq%3AWP_007582149.1;note=Derived%20by%20automated%20computational%20analysis%20using%20gene%20prediction%20method%3A%20Protein%20Homology.;codon_start=1;transl_table=11;product=DUF4148%20domain-containing%20protein;protein_id=PRJNA956509%3AQEN71_00570;translation=MKKLSLAALLISAVVAAPAFASGYSPAPTQTPSSVNGPKTRAEVRTELAQA…
CP125295	GenBank	gene	123820	124926	.	+	.	locus_tag=QEN71_00575;ID=gene-QEN71_00575;Name=QEN71_00575
CP125295	GenBank	CDS	123820	124926	.	+	.	locus_tag=QEN71_00575;inference=COORDINATES%3A%20similar%20to%20AA%20sequence%3ARefSeq%3AWP_020067204.1;note=Derived%20by%20automated%20computational%20analysis%20using%20gene%20prediction%20method%3A%20Protein%20Homology.;codon_start=1;transl_table=11;product=NAD%28P%29/FAD-dependent%20oxidoreductase;protein_id=PRJNA956509%3AQEN71_00575;translation=MDQIECVVIGAGVVGLAVARALAARGREVIVLEAAEAIGVGTSSRNS…
CP125295	GenBank	gene	125098	125412	.	+	.	locus_tag=QEN71_00580;ID=gene-QEN71_00580;Name=QEN71_00580
CP125295	GenBank	CDS	125098	125412	.	+	.	locus_tag=QEN71_00580;inference=COORDINATES%3A%20similar%20to%20AA%20sequence%3ARefSeq%3AWP_007179637.1;note=Derived%20by%20automated%20computational%20analysis%20using%20gene%20prediction%20method%3A%20Protein%20Homology.;codon_start=1;transl_table=11;product=high-potential%20iron-sulfur%20protein;protein_id=PRJNA956509%3AQEN71_00580;translation=MNNSRRTFLITSIGVASTIALSSRQAFADAPKVAESDPTAQALGYKEDAS…
CP125295	GenBank	gene	125671	126981	.	+	.	locus_tag=QEN71_00585;ID=gene-QEN71_00585;Name=QEN71_00585
CP125295	GenBank	CDS	125671	126981	.	+	.	locus_tag=QEN71_00585;inference=COORDINATES%3A%20similar%20to%20AA%20sequence%3ARefSeq%3AWP_007582153.1;GO_function=GO%3A0022857%20-%20transmembrane%20transporter%20activity%20%5BEvidence%20IEA%5D;GO_process=GO%3A0055085%20-%20transmembrane%20transport%20%5BEvidence%20IEA%5D;note=Derived%20by%20automated%20computational%20analysis%20using%20gene%20prediction%20method%3A%20Protein%20Homology.;codo…
CP125295	GenBank	gene	126985	128481	.	-	.	locus_tag=QEN71_00590;ID=gene-QEN71_00590;Name=QEN71_00590
CP125295	GenBank	CDS	126985	128481	.	-	.	locus_tag=QEN71_00590;inference=COORDINATES%3A%20similar%20to%20AA%20sequence%3ARefSeq%3AWP_013586868.1;GO_function=GO%3A0016810%20-%20hydrolase%20activity%2C%20acting%20on%20carbon-nitrogen%20%28but%20not%20peptide%29%20bonds%20%5BEvidence%20IEA%5D;note=Derived%20by%20automated%20computational%20analysis%20using%20gene%20prediction%20method%3A%20Protein%20Homology.;codon_start=1;transl_table=11;…
CP125295	GenBank	gene	128588	129286	.	-	.	locus_tag=QEN71_00595;ID=gene-QEN71_00595;Name=QEN71_00595
CP125295	GenBank	CDS	128588	129286	.	-	.	locus_tag=QEN71_00595;inference=COORDINATES%3A%20similar%20to%20AA%20sequence%3ARefSeq%3AWP_007746742.1;GO_function=GO%3A0016787%20-%20hydrolase%20activity%20%5BEvidence%20IEA%5D;note=Derived%20by%20automated%20computational%20analysis%20using%20gene%20prediction%20method%3A%20Protein%20Homology.;codon_start=1;transl_table=11;product=dienelactone%20hydrolase%20family%20protein;protein_id=PRJNA956…
CP125295	GenBank	gene	129973	131118	.	+	.	locus_tag=QEN71_00600;ID=gene-QEN71_00600;Name=QEN71_00600
CP125295	GenBank	CDS	129973	131118	.	+	.	locus_tag=QEN71_00600;inference=COORDINATES%3A%20similar%20to%20AA%20sequence%3ARefSeq%3AWP_020067198.1;GO_function=GO%3A0015658%20-%20branched-chain%20amino%20acid%20transmembrane%20transporter%20activity%20%5BEvidence%20IEA%5D;GO_process=GO%3A0015803%20-%20branched-chain%20amino%20acid%20transport%20%5BEvidence%20IEA%5D;note=Derived%20by%20automated%20computational%20analysis%20using%20gene%20p…
CP125295	GenBank	gene	131281	132279	.	+	.	locus_tag=QEN71_00605;ID=gene-QEN71_00605;Name=QEN71_00605
CP125295	GenBank	CDS	131281	132279	.	+	.	locus_tag=QEN71_00605;inference=COORDINATES%3A%20similar%20to%20AA%20sequence%3ARefSeq%3AWP_007582160.1;GO_function=GO%3A0046872%20-%20metal%20ion%20binding%20%5BEvidence%20IEA%5D;note=Derived%20by%20automated%20computational%20analysis%20using%20gene%20prediction%20method%3A%20Protein%20Homology.;codon_start=1;transl_table=11;product=cupin-like%20domain-containing%20protein;protein_id=PRJNA95650…
CP125295	GenBank	gene	132284	133354	.	-	.	locus_tag=QEN71_00610;ID=gene-QEN71_00610;Name=QEN71_00610
CP125295	GenBank	CDS	132284	133354	.	-	.	locus_tag=QEN71_00610;inference=COORDINATES%3A%20similar%20to%20AA%20sequence%3ARefSeq%3AWP_012431464.1;GO_function=GO%3A0022857%20-%20transmembrane%20transporter%20activity%20%5BEvidence%20IEA%5D;GO_process=GO%3A0055085%20-%20transmembrane%20transport%20%5BEvidence%20IEA%5D;note=Derived%20by%20automated%20computational%20analysis%20using%20gene%20prediction%20method%3A%20Protein%20Homology.;codo…
CP125295	GenBank	gene	133364	133495	.	-	.	locus_tag=QEN71_00615;ID=gene-QEN71_00615;Name=QEN71_00615
CP125295	GenBank	CDS	133364	133495	.	-	.	locus_tag=QEN71_00615;inference=COORDINATES%3A%20ab%20initio%20prediction%3AGeneMarkS-2%2B;note=Derived%20by%20automated%20computational%20analysis%20using%20gene%20prediction%20method%3A%20GeneMarkS-2%2B.;codon_start=1;transl_table=11;product=hypothetical%20protein;protein_id=PRJNA956509%3AQEN71_00615;translation=MSDRPSDSASLPAAHRNLSVTARNRARYATMALFFIAGMMYAS;ID=CDS-QEN71_00615;Name=QEN71_00615;Par…
CP125295	GenBank	gene	133728	134393	.	+	.	locus_tag=QEN71_00620;ID=gene-QEN71_00620;Name=QEN71_00620
CP125295	GenBank	CDS	133728	134393	.	+	.	locus_tag=QEN71_00620;inference=COORDINATES%3A%20similar%20to%20AA%20sequence%3ARefSeq%3AWP_007582163.1;note=Derived%20by%20automated%20computational%20analysis%20using%20gene%20prediction%20method%3A%20Protein%20Homology.;codon_start=1;transl_table=11;product=pyridoxamine%205%27-phosphate%20oxidase%20family%20protein;protein_id=PRJNA956509%3AQEN71_00620;translation=MNIPAHAPLHLLHQAAIGTLATHARQPQGF…
CP125295	GenBank	gene	134752	135054	.	+	.	locus_tag=QEN71_00625;ID=gene-QEN71_00625;Name=QEN71_00625
CP125295	GenBank	CDS	134752	135054	.	+	.	locus_tag=QEN71_00625;inference=COORDINATES%3A%20similar%20to%20AA%20sequence%3ARefSeq%3AWP_008921239.1;note=Derived%20by%20automated%20computational%20analysis%20using%20gene%20prediction%20method%3A%20Protein%20Homology.;codon_start=1;transl_table=11;product=H-NS%20histone%20family%20protein;protein_id=PRJNA956509%3AQEN71_00625;translation=MSSYRELLAQREKLEQQIEEAKAREYAEVLNEIKQKMADYGITLAELGGTRAKAV…
CP125295	GenBank	gene	135303	136505	.	+	.	locus_tag=QEN71_00630;ID=gene-QEN71_00630;Name=QEN71_00630
CP125295	GenBank	CDS	135303	136505	.	+	.	locus_tag=QEN71_00630;inference=COORDINATES%3A%20similar%20to%20AA%20sequence%3ARefSeq%3AWP_012399540.1;GO_function=GO%3A0008324%20-%20monoatomic%20cation%20transmembrane%20transporter%20activity%20%5BEvidence%20IEA%5D;note=Derived%20by%20automated%20computational%20analysis%20using%20gene%20prediction%20method%3A%20Protein%20Homology.;codon_start=1;transl_table=11;product=cation%20diffusion%20fa…
CP125295	GenBank	gene	136515	136973	.	-	.	locus_tag=QEN71_00635;ID=gene-QEN71_00635;Name=QEN71_00635
CP125295	GenBank	CDS	136515	136973	.	-	.	locus_tag=QEN71_00635;inference=COORDINATES%3A%20similar%20to%20AA%20sequence%3ARefSeq%3AWP_008352298.1;GO_function=GO%3A0003677%20-%20DNA%20binding%20%5BEvidence%20IEA%5D;note=Derived%20by%20automated%20computational%20analysis%20using%20gene%20prediction%20method%3A%20Protein%20Homology.;codon_start=1;transl_table=11;product=Lrp/AsnC%20family%20transcriptional%20regulator;protein_id=PRJNA956509…
CP125295	GenBank	gene	137077	137691	.	-	.	locus_tag=QEN71_00640;ID=gene-QEN71_00640;Name=QEN71_00640
CP125295	GenBank	CDS	137077	137691	.	-	.	locus_tag=QEN71_00640;inference=COORDINATES%3A%20similar%20to%20AA%20sequence%3ARefSeq%3AWP_007582172.1;note=Derived%20by%20automated%20computational%20analysis%20using%20gene%20prediction%20method%3A%20Protein%20Homology.;codon_start=1;transl_table=11;product=exonuclease;protein_id=PRJNA956509%3AQEN71_00640;translation=MSEEIYVSTDVEADGPIPGPHSMLSFASAAYTADKQLIATFSANLELLEGAAPHPVQEAWWKTQPEAWAACRKDLQQ…
CP125295	GenBank	gene	137688	138332	.	-	.	locus_tag=QEN71_00645;ID=gene-QEN71_00645;Name=QEN71_00645
CP125295	GenBank	CDS	137688	138332	.	-	.	locus_tag=QEN71_00645;inference=COORDINATES%3A%20similar%20to%20AA%20sequence%3ARefSeq%3AWP_012399543.1;GO_function=GO%3A0016787%20-%20hydrolase%20activity%20%5BEvidence%20IEA%5D;note=Derived%20by%20automated%20computational%20analysis%20using%20gene%20prediction%20method%3A%20Protein%20Homology.;codon_start=1;transl_table=11;product=MBL%20fold%20metallo-hydrolase;protein_id=PRJNA956509%3AQEN71_0…
CP125295	GenBank	gene	138985	139584	.	+	.	locus_tag=QEN71_00650;ID=gene-QEN71_00650;Name=QEN71_00650
CP125295	GenBank	CDS	138985	139584	.	+	.	locus_tag=QEN71_00650;inference=COORDINATES%3A%20similar%20to%20AA%20sequence%3ARefSeq%3AWP_012399544.1;note=Derived%20by%20automated%20computational%20analysis%20using%20gene%20prediction%20method%3A%20Protein%20Homology.;codon_start=1;transl_table=11;product=septal%20ring%20lytic%20transglycosylase%20RlpA%20family%20protein;protein_id=PRJNA956509%3AQEN71_00650;translation=MKTRLPRRVGTVFAFLALAGCA…
CP125295	GenBank	gene	139660	140535	.	-	.	gene=rsmI;locus_tag=QEN71_00655;ID=gene-QEN71_00655;Name=rsmI
CP125295	GenBank	CDS	139660	140535	.	-	.	gene=rsmI;locus_tag=QEN71_00655;EC_number=2.1.1.198;inference=COORDINATES%3A%20similar%20to%20AA%20sequence%3ARefSeq%3AWP_007582179.1;GO_function=GO%3A0008649%20-%20rRNA%20methyltransferase%20activity%20%5BEvidence%20IEA%5D;GO_process=GO%3A0000451%20-%20rRNA%202%27-O-methylation%20%5BEvidence%20IEA%5D;note=Derived%20by%20automated%20computational%20analysis%20using%20gene%20prediction%20method%3A…
CP125295	GenBank	gene	140534	141004	.	+	.	locus_tag=QEN71_00660;ID=gene-QEN71_00660;Name=QEN71_00660
CP125295	GenBank	CDS	140534	141004	.	+	.	locus_tag=QEN71_00660;inference=COORDINATES%3A%20similar%20to%20AA%20sequence%3ARefSeq%3AWP_012399546.1;GO_function=GO%3A0003676%20-%20nucleic%20acid%20binding%20%5BEvidence%20IEA%5D;note=Derived%20by%20automated%20computational%20analysis%20using%20gene%20prediction%20method%3A%20Protein%20Homology.;codon_start=1;transl_table=11;product=YraN%20family%20protein;protein_id=PRJNA956509%3AQEN71_0066…
CP125295	GenBank	gene	141169	141756	.	+	.	locus_tag=QEN71_00665;ID=gene-QEN71_00665;Name=QEN71_00665
CP125295	GenBank	CDS	141169	141756	.	+	.	locus_tag=QEN71_00665;inference=COORDINATES%3A%20similar%20to%20AA%20sequence%3ARefSeq%3AWP_008921248.1;GO_function=GO%3A0008968%20-%20D-sedoheptulose%207-phosphate%20isomerase%20activity%20%5BEvidence%20IEA%5D;GO_process=GO%3A1901135%20-%20carbohydrate%20derivative%20metabolic%20process%20%5BEvidence%20IEA%5D;note=Derived%20by%20automated%20computational%20analysis%20using%20gene%20prediction%20…
CP125295	GenBank	gene	141777	142580	.	+	.	locus_tag=QEN71_00670;ID=gene-QEN71_00670;Name=QEN71_00670
CP125295	GenBank	CDS	141777	142580	.	+	.	locus_tag=QEN71_00670;inference=COORDINATES%3A%20similar%20to%20AA%20sequence%3ARefSeq%3AWP_020067186.1;note=Derived%20by%20automated%20computational%20analysis%20using%20gene%20prediction%20method%3A%20Protein%20Homology.;codon_start=1;transl_table=11;product=BON%20domain-containing%20protein;protein_id=PRJNA956509%3AQEN71_00670;translation=MSAYRVKSTFVRTTLVVGLVAGLAATLQGCVLAVGAAAGGSALVATDRRTLGAQT…
CP125295	GenBank	gene	142577	142921	.	+	.	locus_tag=QEN71_00675;ID=gene-QEN71_00675;Name=QEN71_00675
CP125295	GenBank	CDS	142577	142921	.	+	.	locus_tag=QEN71_00675;inference=COORDINATES%3A%20similar%20to%20AA%20sequence%3ARefSeq%3AWP_012399549.1;GO_function=GO%3A0009055%20-%20electron%20transfer%20activity%20%5BEvidence%20IEA%5D;note=Derived%20by%20automated%20computational%20analysis%20using%20gene%20prediction%20method%3A%20Protein%20Homology.;codon_start=1;transl_table=11;product=c-type%20cytochrome;protein_id=PRJNA956509%3AQEN71_00…
CP125295	GenBank	gene	142977	143052	.	+	.	locus_tag=QEN71_00680;ID=gene-QEN71_00680;Name=QEN71_00680
CP125295	GenBank	tRNA	142977	143052	.	+	.	locus_tag=QEN71_00680;product=tRNA-Ala;inference=COORDINATES%3A%20profile%3AtRNAscan-SE%3A2.0.12;note=Derived%20by%20automated%20computational%20analysis%20using%20gene%20prediction%20method%3A%20tRNAscan-SE.;anticodon=%28pos%3A143010..143012%2Caa%3AAla%2Cseq%3Acgc%29;ID=tRNA-QEN71_00680;Name=QEN71_00680;Parent=gene-QEN71_00680
CP125295	GenBank	gene	143150	144724	.	+	.	locus_tag=QEN71_00685;ID=gene-QEN71_00685;Name=QEN71_00685
CP125295	GenBank	CDS	143150	144724	.	+	.	locus_tag=QEN71_00685;inference=COORDINATES%3A%20protein%20motif%3AHMM%3ANF012798.2;GO_function=GO%3A0003677%20-%20DNA%20binding%20%5BEvidence%20IEA%5D;GO_process=GO%3A0006310%20-%20DNA%20recombination%20%5BEvidence%20IEA%5D;note=Derived%20by%20automated%20computational%20analysis%20using%20gene%20prediction%20method%3A%20Protein%20Homology.;codon_start=1;transl_table=11;product=tyrosine-type%20r…
CP125295	GenBank	gene	146102	151267	.	+	.	locus_tag=QEN71_00690;ID=gene-QEN71_00690;Name=QEN71_00690
CP125295	GenBank	CDS	146102	151267	.	+	.	locus_tag=QEN71_00690;inference=COORDINATES%3A%20protein%20motif%3AHMM%3ANF012492.2;GO_function=GO%3A0003676%20-%20nucleic%20acid%20binding%20%5BEvidence%20IEA%5D;note=Derived%20by%20automated%20computational%20analysis%20using%20gene%20prediction%20method%3A%20Protein%20Homology.;codon_start=1;transl_table=11;product=DEAD/DEAH%20box%20helicase;protein_id=PRJNA956509%3AQEN71_00690;translation=MKA…
CP125295	GenBank	gene	151271	154036	.	+	.	locus_tag=QEN71_00695;ID=gene-QEN71_00695;Name=QEN71_00695
CP125295	GenBank	CDS	151271	154036	.	+	.	locus_tag=QEN71_00695;inference=COORDINATES%3A%20similar%20to%20AA%20sequence%3ARefSeq%3AWP_004538132.1;note=Derived%20by%20automated%20computational%20analysis%20using%20gene%20prediction%20method%3A%20Protein%20Homology.;codon_start=1;transl_table=11;product=DEAD/DEAH%20box%20helicase;protein_id=PRJNA956509%3AQEN71_00695;translation=MTVDFAPGDLVRARGREWVTLPAPADGILALRPLSGAESDAVILDPRLELMPVELAHFDLPE…
CP125295	GenBank	gene	154040	157948	.	+	.	locus_tag=QEN71_00700;ID=gene-QEN71_00700;Name=QEN71_00700
CP125295	GenBank	CDS	154040	157948	.	+	.	locus_tag=QEN71_00700;inference=COORDINATES%3A%20protein%20motif%3AHMM%3ANF014442.2;GO_function=GO%3A0003677%20-%20DNA%20binding%20%5BEvidence%20IEA%5D;GO_process=GO%3A0006306%20-%20DNA%20methylation%20%5BEvidence%20IEA%5D;note=Derived%20by%20automated%20computational%20analysis%20using%20gene%20prediction%20method%3A%20Protein%20Homology.;codon_start=1;transl_table=11;product=N-6%20DNA%20methyla…
CP125295	GenBank	gene	157945	158703	.	+	.	locus_tag=QEN71_00705;ID=gene-QEN71_00705;Name=QEN71_00705
CP125295	GenBank	CDS	157945	158703	.	+	.	locus_tag=QEN71_00705;inference=COORDINATES%3A%20protein%20motif%3AHMM%3ANF024783.2;note=Derived%20by%20automated%20computational%20analysis%20using%20gene%20prediction%20method%3A%20Protein%20Homology.;codon_start=1;transl_table=11;product=HNH%20endonuclease;protein_id=PRJNA956509%3AQEN71_00705;translation=MIESPQSFVIREECGKAAWQHGFRRQLGEDAGWAAFASTTAQGRIWLAADGPQGPWHLALDHPGVIAELNLPAGVVPGPGLSRHVFESLN…
CP125295	GenBank	gene	158963	159463	.	+	.	locus_tag=QEN71_00710;ID=gene-QEN71_00710;Name=QEN71_00710
CP125295	GenBank	CDS	158963	159463	.	+	.	locus_tag=QEN71_00710;inference=COORDINATES%3A%20similar%20to%20AA%20sequence%3ARefSeq%3AWP_017422999.1;note=Derived%20by%20automated%20computational%20analysis%20using%20gene%20prediction%20method%3A%20Protein%20Homology.;codon_start=1;transl_table=11;product=DUF4365%20domain-containing%20protein;protein_id=PRJNA956509%3AQEN71_00710;translation=MFISNQKEQFNVAYVHAIASQAGLNTGNMRVDDQSIDLDVDGKIPTATKNR…
CP125295	GenBank	gene	159460	160620	.	+	.	locus_tag=QEN71_00715;ID=gene-QEN71_00715;Name=QEN71_00715
CP125295	GenBank	CDS	159460	160620	.	+	.	locus_tag=QEN71_00715;inference=COORDINATES%3A%20ab%20initio%20prediction%3AGeneMarkS-2%2B;note=Derived%20by%20automated%20computational%20analysis%20using%20gene%20prediction%20method%3A%20GeneMarkS-2%2B.;codon_start=1;transl_table=11;product=hypothetical%20protein;protein_id=PRJNA956509%3AQEN71_00715;translation=MTRDDVIERVHGVTWMQLQSYLIATGWADDGAFGPFASIWHRADHNDAQVLLPISEEADDFWPRLADAVLAIAEFEQRPTADV…
CP125295	GenBank	gene	160786	162957	.	+	.	locus_tag=QEN71_00720;ID=gene-QEN71_00720;Name=QEN71_00720
CP125295	GenBank	CDS	160786	162957	.	+	.	locus_tag=QEN71_00720;inference=COORDINATES%3A%20protein%20motif%3AHMM%3ANF019348.2;GO_function=GO%3A0005524%20-%20ATP%20binding%20%5BEvidence%20IEA%5D;note=Derived%20by%20automated%20computational%20analysis%20using%20gene%20prediction%20method%3A%20Protein%20Homology.;codon_start=1;transl_table=11;product=AAA%20family%20ATPase;protein_id=PRJNA956509%3AQEN71_00720;translation=MSRYIPNHPNANQVFDLGA…
CP125295	GenBank	gene	163150	164439	.	+	.	locus_tag=QEN71_00725;ID=gene-QEN71_00725;Name=QEN71_00725
CP125295	GenBank	CDS	163150	164439	.	+	.	locus_tag=QEN71_00725;inference=COORDINATES%3A%20protein%20motif%3AHMM%3ANF021622.2;note=Derived%20by%20automated%20computational%20analysis%20using%20gene%20prediction%20method%3A%20Protein%20Homology.;codon_start=1;transl_table=11;product=hypothetical%20protein;protein_id=PRJNA956509%3AQEN71_00725;translation=MGESEADALERINAIREGFCSRVKGGIALSKHCGIVRLPAFGTVGAKGGLVLEIVPKIWGGEVDDAEASIDRTAGAGQARVALLRM…
CP125295	GenBank	gene	164926	165165	.	-	.	locus_tag=QEN71_00730;ID=gene-QEN71_00730;Name=QEN71_00730
CP125295	GenBank	CDS	164926	165165	.	-	.	locus_tag=QEN71_00730;inference=COORDINATES%3A%20ab%20initio%20prediction%3AGeneMarkS-2%2B;note=Derived%20by%20automated%20computational%20analysis%20using%20gene%20prediction%20method%3A%20GeneMarkS-2%2B.;codon_start=1;transl_table=11;product=hypothetical%20protein;protein_id=PRJNA956509%3AQEN71_00730;translation=MAVAYTAEDSARRILSIMVDRFNLNVGGNLPFGSFNTAWHSDGFTATDFAAGRDYAEQQGWVSVNQLGLKLEPAGFAAA;ID=…
CP125295	GenBank	gene	166799	167587	.	-	.	gene=istB;locus_tag=QEN71_00735;ID=gene-QEN71_00735;Name=istB
CP125295	GenBank	CDS	166799	167587	.	-	.	gene=istB;locus_tag=QEN71_00735;inference=COORDINATES%3A%20similar%20to%20AA%20sequence%3ARefSeq%3AWP_011881631.1;GO_function=GO%3A0005524%20-%20ATP%20binding%20%5BEvidence%20IEA%5D;note=Derived%20by%20automated%20computational%20analysis%20using%20gene%20prediction%20method%3A%20Protein%20Homology.;codon_start=1;transl_table=11;product=IS21-like%20element%20helper%20ATPase%20IstB;protein_id=PRJN…
CP125295	GenBank	gene	167594	169117	.	-	.	gene=istA;locus_tag=QEN71_00740;ID=gene-QEN71_00740;Name=istA
CP125295	GenBank	CDS	167594	169117	.	-	.	gene=istA;locus_tag=QEN71_00740;inference=COORDINATES%3A%20similar%20to%20AA%20sequence%3ARefSeq%3AWP_011235976.1;GO_function=GO%3A0004803%20-%20transposase%20activity%20%5BEvidence%20IEA%5D;note=Derived%20by%20automated%20computational%20analysis%20using%20gene%20prediction%20method%3A%20Protein%20Homology.;codon_start=1;transl_table=11;product=IS21%20family%20transposase;protein_id=PRJNA956509%…
CP125295	GenBank	gene	169754	169999	.	+	.	locus_tag=QEN71_00745;ID=gene-QEN71_00745;Name=QEN71_00745
CP125295	GenBank	CDS	169754	169999	.	+	.	locus_tag=QEN71_00745;inference=COORDINATES%3A%20ab%20initio%20prediction%3AGeneMarkS-2%2B;note=Derived%20by%20automated%20computational%20analysis%20using%20gene%20prediction%20method%3A%20GeneMarkS-2%2B.;codon_start=1;transl_table=11;product=hypothetical%20protein;protein_id=PRJNA956509%3AQEN71_00745;translation=MPFEVERYYNPCHPITIPRGALLSIDRIFIRKGAPDFDSITFWLKAKSTPVAVNGRLLKKSVRFWAKLDDVNRIEVREPTP;I…
CP125295	GenBank	gene	169996	170217	.	+	.	locus_tag=QEN71_00750;ID=gene-QEN71_00750;Name=QEN71_00750
CP125295	GenBank	CDS	169996	170217	.	+	.	locus_tag=QEN71_00750;inference=COORDINATES%3A%20ab%20initio%20prediction%3AGeneMarkS-2%2B;note=Derived%20by%20automated%20computational%20analysis%20using%20gene%20prediction%20method%3A%20GeneMarkS-2%2B.;codon_start=1;transl_table=11;product=hypothetical%20protein;protein_id=PRJNA956509%3AQEN71_00750;translation=MNTKPSIGQRVRLNDDGYEQLHLTSREAIRQSCDMRITGVEDMGCAGHPIWAIDVDQPALNMFLLHAELVDPI;ID=CDS-QE…
CP125295	GenBank	gene	170218	170481	.	-	.	locus_tag=QEN71_00755;ID=gene-QEN71_00755;Name=QEN71_00755
CP125295	GenBank	CDS	170218	170481	.	-	.	locus_tag=QEN71_00755;inference=COORDINATES%3A%20ab%20initio%20prediction%3AGeneMarkS-2%2B;note=Derived%20by%20automated%20computational%20analysis%20using%20gene%20prediction%20method%3A%20GeneMarkS-2%2B.;codon_start=1;transl_table=11;product=hypothetical%20protein;protein_id=PRJNA956509%3AQEN71_00755;translation=MAKLTFVNDSAHPWITVHWGVRHSSGNITLRKGDTDEKDSGPNHLWIAWSLGNTHINDDQFGKYGVKHTHDATIHFSKNPAGF…
CP125295	GenBank	gene	170595	171218	.	-	.	locus_tag=QEN71_00760;ID=gene-QEN71_00760;Name=QEN71_00760
CP125295	GenBank	CDS	170595	171218	.	-	.	locus_tag=QEN71_00760;inference=COORDINATES%3A%20ab%20initio%20prediction%3AGeneMarkS-2%2B;note=Derived%20by%20automated%20computational%20analysis%20using%20gene%20prediction%20method%3A%20GeneMarkS-2%2B.;codon_start=1;transl_table=11;product=hypothetical%20protein;protein_id=PRJNA956509%3AQEN71_00760;translation=MKRILLCLLAMTATLANAQSPQSPDLVALTAHVNPVMDPDSLGETAMQCIHNTVCKTALDAAALYLGVDISTLTTTTGYVVGY…
CP125295	GenBank	gene	171394	171582	.	+	.	locus_tag=QEN71_00765;ID=gene-QEN71_00765;Name=QEN71_00765
CP125295	GenBank	CDS	171394	171582	.	+	.	locus_tag=QEN71_00765;inference=COORDINATES%3A%20ab%20initio%20prediction%3AGeneMarkS-2%2B;note=Derived%20by%20automated%20computational%20analysis%20using%20gene%20prediction%20method%3A%20GeneMarkS-2%2B.;codon_start=1;transl_table=11;product=hypothetical%20protein;protein_id=PRJNA956509%3AQEN71_00765;translation=MTTLIAGTDIGTTGLDWTEGHRIIEVAAVIYDLTLHRGRIRSVPSQREEASGPIRAARHVMP;ID=CDS-QEN71_00765;N…
CP125295	GenBank	gene	171638	171907	.	+	.	locus_tag=QEN71_00770;ID=gene-QEN71_00770;Name=QEN71_00770
CP125295	GenBank	CDS	171638	171907	.	+	.	locus_tag=QEN71_00770;inference=COORDINATES%3A%20protein%20motif%3AHMM%3ANF024873.2;note=Derived%20by%20automated%20computational%20analysis%20using%20gene%20prediction%20method%3A%20Protein%20Homology.;codon_start=1;transl_table=11;product=ribonuclease%20H-like%20domain-containing%20protein;protein_id=PRJNA956509%3AQEN71_00770;translation=MLSKTQHLVAHNGNGFDFPFITREFQRIGVPVPTFGPIDAMQEARWATPLGKLERKS…
CP125295	GenBank	gene	172045	172836	.	-	.	locus_tag=QEN71_00775;ID=gene-QEN71_00775;Name=QEN71_00775
CP125295	GenBank	CDS	172045	172836	.	-	.	locus_tag=QEN71_00775;inference=COORDINATES%3A%20ab%20initio%20prediction%3AGeneMarkS-2%2B;note=Derived%20by%20automated%20computational%20analysis%20using%20gene%20prediction%20method%3A%20GeneMarkS-2%2B.;codon_start=1;transl_table=11;product=hypothetical%20protein;protein_id=PRJNA956509%3AQEN71_00775;translation=MFDAINAMMTLSLLNLLMVAVAVSTILLTSKDISKVGAILLGMVLILAAGWAAFQIQMRWIPFAQSLINSKGAHGLSTVQATA…
CP125295	GenBank	gene	173571	173939	.	+	.	locus_tag=QEN71_00780;ID=gene-QEN71_00780;Name=QEN71_00780
CP125295	GenBank	CDS	173571	173939	.	+	.	locus_tag=QEN71_00780;inference=COORDINATES%3A%20ab%20initio%20prediction%3AGeneMarkS-2%2B;note=Derived%20by%20automated%20computational%20analysis%20using%20gene%20prediction%20method%3A%20GeneMarkS-2%2B.;codon_start=1;transl_table=11;product=hypothetical%20protein;protein_id=PRJNA956509%3AQEN71_00780;translation=MRKLIAGALLAASVGAFAQTQVHIGISGVTGSAFMQWSHRSRSDYVNGLVDGMLYAPALANANLPFLDHIEDCFVAMHPTHGQ…
CP125295	GenBank	gene	174625	175017	.	+	.	locus_tag=QEN71_00785;ID=gene-QEN71_00785;Name=QEN71_00785
CP125295	GenBank	CDS	174625	175017	.	+	.	locus_tag=QEN71_00785;inference=COORDINATES%3A%20ab%20initio%20prediction%3AGeneMarkS-2%2B;note=Derived%20by%20automated%20computational%20analysis%20using%20gene%20prediction%20method%3A%20GeneMarkS-2%2B.;codon_start=1;transl_table=11;product=hypothetical%20protein;protein_id=PRJNA956509%3AQEN71_00785;translation=MLRKAAIAGVFLTSFSLAHASDWHPIAGNNDGTIEIDLGTVSRNGPLVKVWLRQIFSNGKADTAYPRPIGSKQTHWYLDCKRR…
CP125295	GenBank	gene	175027	175794	.	+	.	locus_tag=QEN71_00790;ID=gene-QEN71_00790;Name=QEN71_00790
CP125295	GenBank	CDS	175027	175794	.	+	.	locus_tag=QEN71_00790;inference=COORDINATES%3A%20ab%20initio%20prediction%3AGeneMarkS-2%2B;note=Derived%20by%20automated%20computational%20analysis%20using%20gene%20prediction%20method%3A%20GeneMarkS-2%2B.;codon_start=1;transl_table=11;product=hypothetical%20protein;protein_id=PRJNA956509%3AQEN71_00790;translation=MTADTHVFQITQALALMCERLPLPPSGFDLVAFLEKWQDLTGAIIGGLLGVIGALIVARSATRRERKIAATMVLPEVQSFEAA…
CP125295	GenBank	gene	176610	177419	.	+	.	locus_tag=QEN71_00795;ID=gene-QEN71_00795;Name=QEN71_00795
CP125295	GenBank	CDS	176610	177419	.	+	.	locus_tag=QEN71_00795;inference=COORDINATES%3A%20protein%20motif%3AHMM%3ANF012376.2;note=Derived%20by%20automated%20computational%20analysis%20using%20gene%20prediction%20method%3A%20Protein%20Homology.;codon_start=1;transl_table=11;product=metallophosphoesterase;protein_id=PRJNA956509%3AQEN71_00795;translation=MKLFHLTDIHCGNKNAPFRTDELVNALEALSGDFSRDDCYLVVSGDVTYQGSLAGYKEAQAVIEKCWLSRGGAASRIVACPGNHDI…
CP125295	GenBank	gene	177421	178041	.	+	.	gene=tmk;locus_tag=QEN71_00800;ID=gene-QEN71_00800;Name=tmk
CP125295	GenBank	CDS	177421	178041	.	+	.	gene=tmk;locus_tag=QEN71_00800;EC_number=2.7.4.9;inference=COORDINATES%3A%20protein%20motif%3AHMM%3ATIGR00041.1;GO_function=GO%3A0004798%20-%20thymidylate%20kinase%20activity%20%5BEvidence%20IEA%5D;GO_process=GO%3A0015949%20-%20nucleobase-containing%20small%20molecule%20interconversion%20%5BEvidence%20IEA%5D;note=Derived%20by%20automated%20computational%20analysis%20using%20gene%20prediction%20me…
CP125295	GenBank	gene	178038	178937	.	+	.	locus_tag=QEN71_00805;ID=gene-QEN71_00805;Name=QEN71_00805
CP125295	GenBank	CDS	178038	178937	.	+	.	locus_tag=QEN71_00805;inference=COORDINATES%3A%20ab%20initio%20prediction%3AGeneMarkS-2%2B;note=Derived%20by%20automated%20computational%20analysis%20using%20gene%20prediction%20method%3A%20GeneMarkS-2%2B.;codon_start=1;transl_table=11;product=hypothetical%20protein;protein_id=PRJNA956509%3AQEN71_00805;translation=MNCIDYQKEENLEAVAARARNAVNEGVKVFNFIIAAELSREAIENAPLADVTDIAEKWRQPNVPDDLIINHGSYFQYAIAFLT…
CP125295	GenBank	gene	178928	179272	.	+	.	locus_tag=QEN71_00810;ID=gene-QEN71_00810;Name=QEN71_00810
CP125295	GenBank	CDS	178928	179272	.	+	.	locus_tag=QEN71_00810;inference=COORDINATES%3A%20protein%20motif%3AHMM%3ANF015758.2;note=Derived%20by%20automated%20computational%20analysis%20using%20gene%20prediction%20method%3A%20Protein%20Homology.;codon_start=1;transl_table=11;product=MazG%20nucleotide%20pyrophosphohydrolase%20domain-containing%20protein;protein_id=PRJNA956509%3AQEN71_00810;translation=MSLTIAEILTLQSEFDRNHAGATPFFVEINEKNLCELE…
CP125295	GenBank	gene	179269	180198	.	+	.	locus_tag=QEN71_00815;ID=gene-QEN71_00815;Name=QEN71_00815
CP125295	GenBank	CDS	179269	180198	.	+	.	locus_tag=QEN71_00815;inference=COORDINATES%3A%20protein%20motif%3AHMM%3ANF012524.2;note=Derived%20by%20automated%20computational%20analysis%20using%20gene%20prediction%20method%3A%20Protein%20Homology.;codon_start=1;transl_table=11;product=thymidylate%20synthase;protein_id=PRJNA956509%3AQEN71_00815;translation=MITFNDLSFNGQYLSALEIATRSPHVAPSRLGDMVNLGQAFFEIKPNDPRLVFLSGRKLNAVFAIVEACWVLRGSNELAPLAREIA…
CP125295	GenBank	gene	182860	183273	.	+	.	locus_tag=QEN71_00820;ID=gene-QEN71_00820;Name=QEN71_00820
CP125295	GenBank	CDS	182860	183273	.	+	.	locus_tag=QEN71_00820;inference=COORDINATES%3A%20ab%20initio%20prediction%3AGeneMarkS-2%2B;note=Derived%20by%20automated%20computational%20analysis%20using%20gene%20prediction%20method%3A%20GeneMarkS-2%2B.;codon_start=1;transl_table=11;product=hypothetical%20protein;protein_id=PRJNA956509%3AQEN71_00820;translation=MNTPNQSPPDQFPPPPKKTSKDFEEDSKKLIEVLKAVPSPTVIGQDGLFTLCALIIMTETDAARREKLIDQIRKMSGVDRWTF…
CP125295	GenBank	gene	183281	183421	.	-	.	locus_tag=QEN71_00825;ID=gene-QEN71_00825;Name=QEN71_00825
CP125295	GenBank	CDS	183281	183421	.	-	.	locus_tag=QEN71_00825;inference=COORDINATES%3A%20ab%20initio%20prediction%3AGeneMarkS-2%2B;note=Derived%20by%20automated%20computational%20analysis%20using%20gene%20prediction%20method%3A%20GeneMarkS-2%2B.;codon_start=1;transl_table=11;product=hypothetical%20protein;protein_id=PRJNA956509%3AQEN71_00825;translation=MEGQFESPSLVATRQRIGRGLRVKKFGPNVAFIVRDVDYSVFRIAA;ID=CDS-QEN71_00825;Name=QEN71_00825;…
CP125295	GenBank	gene	183941	184216	.	+	.	locus_tag=QEN71_00830;pseudo=true;ID=gene-QEN71_00830;Name=QEN71_00830
CP125295	GenBank	CDS	183941	184216	.	+	.	locus_tag=QEN71_00830;inference=COORDINATES%3A%20protein%20motif%3AHMM%3ANF016975.2;note=incomplete%3B%20partial%20on%20complete%20genome%3B%20missing%20C-terminus%3B%20Derived%20by%20automated%20computational%20analysis%20using%20gene%20prediction%20method%3A%20Protein%20Homology.;pseudo=true;codon_start=1;transl_table=11;product=P27%20family%20phage%20terminase%20small%20subunit;ID=CDS-QEN71_00…
CP125295	GenBank	gene	184334	184525	.	+	.	locus_tag=QEN71_00835;ID=gene-QEN71_00835;Name=QEN71_00835
CP125295	GenBank	CDS	184334	184525	.	+	.	locus_tag=QEN71_00835;inference=COORDINATES%3A%20similar%20to%20AA%20sequence%3ARefSeq%3AWP_007179787.1;note=Derived%20by%20automated%20computational%20analysis%20using%20gene%20prediction%20method%3A%20Protein%20Homology.;codon_start=1;transl_table=11;product=AlpA%20family%20phage%20regulatory%20protein;protein_id=PRJNA956509%3AQEN71_00835;translation=MRRQDVEREVRLSRTTIYNRMKDGTFPAAVKLGARSVGWRVADV…
CP125295	GenBank	gene	184669	184740	.	+	.	locus_tag=QEN71_00840;ID=gene-QEN71_00840;Name=QEN71_00840
CP125295	GenBank	tRNA	184669	184740	.	+	.	locus_tag=QEN71_00840;product=tRNA-Ala;inference=COORDINATES%3A%20profile%3AtRNAscan-SE%3A2.0.12;note=Derived%20by%20automated%20computational%20analysis%20using%20gene%20prediction%20method%3A%20tRNAscan-SE.;anticodon=%28pos%3A184701..184703%2Caa%3AAla%2Cseq%3Acgc%29;ID=tRNA-QEN71_00840;Name=QEN71_00840;Parent=gene-QEN71_00840
CP125295	GenBank	gene	184982	186088	.	+	.	locus_tag=QEN71_00845;ID=gene-QEN71_00845;Name=QEN71_00845
CP125295	GenBank	CDS	184982	186088	.	+	.	locus_tag=QEN71_00845;inference=COORDINATES%3A%20similar%20to%20AA%20sequence%3ARefSeq%3AWP_014190726.1;note=Derived%20by%20automated%20computational%20analysis%20using%20gene%20prediction%20method%3A%20Protein%20Homology.;codon_start=1;transl_table=11;product=OpgC%20domain-containing%20protein;protein_id=PRJNA956509%3AQEN71_00845;translation=MPNNPRSIEVDFFRGIVLIVIVLDHIPGSVLQHLMLHAYALCDSAEVFVCLGGY…
CP125295	GenBank	gene	186085	187794	.	+	.	locus_tag=QEN71_00850;ID=gene-QEN71_00850;Name=QEN71_00850
CP125295	GenBank	CDS	186085	187794	.	+	.	locus_tag=QEN71_00850;inference=COORDINATES%3A%20similar%20to%20AA%20sequence%3ARefSeq%3AWP_007746824.1;note=Derived%20by%20automated%20computational%20analysis%20using%20gene%20prediction%20method%3A%20Protein%20Homology.;codon_start=1;transl_table=11;product=tannase/feruloyl%20esterase%20family%20alpha/beta%20hydrolase;protein_id=PRJNA956509%3AQEN71_00850;translation=MKRGSAWPRAAHKLARTALLCSIVASA…
CP125295	GenBank	gene	188044	188907	.	+	.	locus_tag=QEN71_00855;ID=gene-QEN71_00855;Name=QEN71_00855
CP125295	GenBank	CDS	188044	188907	.	+	.	locus_tag=QEN71_00855;inference=COORDINATES%3A%20similar%20to%20AA%20sequence%3ARefSeq%3AWP_012399552.1;note=Derived%20by%20automated%20computational%20analysis%20using%20gene%20prediction%20method%3A%20Protein%20Homology.;codon_start=1;transl_table=11;product=STAS%20domain-containing%20protein;protein_id=PRJNA956509%3AQEN71_00855;translation=MNASKSAALVEVLTRHRDTLLADWLNQHLSIALRRGLTTEAEMNDQFRNFLNVF…
CP125295	GenBank	gene	188917	189273	.	+	.	locus_tag=QEN71_00860;ID=gene-QEN71_00860;Name=QEN71_00860
CP125295	GenBank	CDS	188917	189273	.	+	.	locus_tag=QEN71_00860;inference=COORDINATES%3A%20similar%20to%20AA%20sequence%3ARefSeq%3AWP_012399553.1;note=Derived%20by%20automated%20computational%20analysis%20using%20gene%20prediction%20method%3A%20Protein%20Homology.;codon_start=1;transl_table=11;product=STAS%20domain-containing%20protein;protein_id=PRJNA956509%3AQEN71_00860;translation=MDRIPILRMGDCLIVAIQVDMHDRLAIALQDDLTARIVKDKAKGVLIDISALDI…
CP125295	GenBank	gene	189293	189718	.	+	.	locus_tag=QEN71_00865;ID=gene-QEN71_00865;Name=QEN71_00865
CP125295	GenBank	CDS	189293	189718	.	+	.	locus_tag=QEN71_00865;inference=COORDINATES%3A%20similar%20to%20AA%20sequence%3ARefSeq%3AWP_007582303.1;note=Derived%20by%20automated%20computational%20analysis%20using%20gene%20prediction%20method%3A%20Protein%20Homology.;codon_start=1;transl_table=11;product=anti-sigma%20regulatory%20factor;protein_id=PRJNA956509%3AQEN71_00865;translation=MNSFGVVVTSTVEVGLRSDQEIVRLRQIVRDEAIAQGFSLVDQTKFVTAASELARN…
CP125295	GenBank	gene	189703	190881	.	+	.	locus_tag=QEN71_00870;ID=gene-QEN71_00870;Name=QEN71_00870
CP125295	GenBank	CDS	189703	190881	.	+	.	locus_tag=QEN71_00870;inference=COORDINATES%3A%20similar%20to%20AA%20sequence%3ARefSeq%3AWP_012399555.1;note=Derived%20by%20automated%20computational%20analysis%20using%20gene%20prediction%20method%3A%20Protein%20Homology.;codon_start=1;transl_table=11;product=ATP-binding%20protein;protein_id=PRJNA956509%3AQEN71_00870;translation=METSLSGLRAMHASFEIADASSVAFARRGANDAAQKGALNETDQGRVALIVTEAATNILKHAQHGEL…
CP125295	GenBank	gene	190939	192408	.	+	.	locus_tag=QEN71_00875;ID=gene-QEN71_00875;Name=QEN71_00875
CP125295	GenBank	CDS	190939	192408	.	+	.	locus_tag=QEN71_00875;inference=COORDINATES%3A%20similar%20to%20AA%20sequence%3ARefSeq%3AWP_007746832.1;note=Derived%20by%20automated%20computational%20analysis%20using%20gene%20prediction%20method%3A%20Protein%20Homology.;codon_start=1;transl_table=11;product=ATP-binding%20protein;protein_id=PRJNA956509%3AQEN71_00875;translation=MTTPILRIRLGAEEDVVAARRKARAIAAGFGFSQLDQTRIASAVSEIARNAFEYARGGEVTFAFDGA…
CP125295	GenBank	gene	192405	194075	.	+	.	locus_tag=QEN71_00880;ID=gene-QEN71_00880;Name=QEN71_00880
CP125295	GenBank	CDS	192405	194075	.	+	.	locus_tag=QEN71_00880;inference=COORDINATES%3A%20similar%20to%20AA%20sequence%3ARefSeq%3AWP_012399557.1;GO_process=GO%3A0000160%20-%20phosphorelay%20signal%20transduction%20system%20%5BEvidence%20IEA%5D;note=Derived%20by%20automated%20computational%20analysis%20using%20gene%20prediction%20method%3A%20Protein%20Homology.;codon_start=1;transl_table=11;product=response%20regulator;protein_id=PRJNA95…
CP125295	GenBank	gene	194217	199118	.	+	.	locus_tag=QEN71_00885;ID=gene-QEN71_00885;Name=QEN71_00885
CP125295	GenBank	CDS	194217	199118	.	+	.	locus_tag=QEN71_00885;inference=COORDINATES%3A%20similar%20to%20AA%20sequence%3ARefSeq%3AWP_007582310.1;GO_process=GO%3A0000160%20-%20phosphorelay%20signal%20transduction%20system%20%5BEvidence%20IEA%5D;note=Derived%20by%20automated%20computational%20analysis%20using%20gene%20prediction%20method%3A%20Protein%20Homology.;codon_start=1;transl_table=11;product=response%20regulator;protein_id=PRJNA95…
CP125295	GenBank	gene	199134	200102	.	-	.	locus_tag=QEN71_00890;ID=gene-QEN71_00890;Name=QEN71_00890
CP125295	GenBank	CDS	199134	200102	.	-	.	locus_tag=QEN71_00890;inference=COORDINATES%3A%20similar%20to%20AA%20sequence%3ARefSeq%3AWP_016347963.1;note=Derived%20by%20automated%20computational%20analysis%20using%20gene%20prediction%20method%3A%20Protein%20Homology.;codon_start=1;transl_table=11;product=spore%20coat%20protein%20U%20domain-containing%20protein;protein_id=PRJNA956509%3AQEN71_00890;translation=MRRALWIVFLAMWFVCMPRLASAQTCTAVASN…
CP125295	GenBank	gene	200105	202546	.	-	.	locus_tag=QEN71_00895;ID=gene-QEN71_00895;Name=QEN71_00895
CP125295	GenBank	CDS	200105	202546	.	-	.	locus_tag=QEN71_00895;inference=COORDINATES%3A%20similar%20to%20AA%20sequence%3ARefSeq%3AWP_016347964.1;GO_component=GO%3A0016020%20-%20membrane%20%5BEvidence%20IEA%5D;GO_function=GO%3A0015473%20-%20fimbrial%20usher%20porin%20activity%20%5BEvidence%20IEA%5D;GO_process=GO%3A0009297%20-%20pilus%20assembly%20%5BEvidence%20IEA%5D;note=Derived%20by%20automated%20computational%20analysis%20using%20gene…
CP125295	GenBank	gene	202671	203498	.	-	.	locus_tag=QEN71_00900;ID=gene-QEN71_00900;Name=QEN71_00900
CP125295	GenBank	CDS	202671	203498	.	-	.	locus_tag=QEN71_00900;inference=COORDINATES%3A%20similar%20to%20AA%20sequence%3ARefSeq%3AWP_016347965.1;GO_process=GO%3A0061077%20-%20chaperone-mediated%20protein%20folding%20%5BEvidence%20IEA%5D;note=Derived%20by%20automated%20computational%20analysis%20using%20gene%20prediction%20method%3A%20Protein%20Homology.;codon_start=1;transl_table=11;product=molecular%20chaperone;protein_id=PRJNA956509%3…
CP125295	GenBank	gene	203596	204105	.	-	.	locus_tag=QEN71_00905;ID=gene-QEN71_00905;Name=QEN71_00905
CP125295	GenBank	CDS	203596	204105	.	-	.	locus_tag=QEN71_00905;inference=COORDINATES%3A%20similar%20to%20AA%20sequence%3ARefSeq%3AWP_016347966.1;note=Derived%20by%20automated%20computational%20analysis%20using%20gene%20prediction%20method%3A%20Protein%20Homology.;codon_start=1;transl_table=11;product=spore%20coat%20U%20domain-containing%20protein;protein_id=PRJNA956509%3AQEN71_00905;translation=MRWRNLVVPCLSVALAAAPVVPFNAYAATRQTTFTVTLTLQT…
CP125295	GenBank	gene	204281	204604	.	-	.	locus_tag=QEN71_00910;ID=gene-QEN71_00910;Name=QEN71_00910
CP125295	GenBank	CDS	204281	204604	.	-	.	locus_tag=QEN71_00910;inference=COORDINATES%3A%20ab%20initio%20prediction%3AGeneMarkS-2%2B;note=Derived%20by%20automated%20computational%20analysis%20using%20gene%20prediction%20method%3A%20GeneMarkS-2%2B.;codon_start=1;transl_table=11;product=hypothetical%20protein;protein_id=PRJNA956509%3AQEN71_00910;translation=MFVHHHPGRPSALTGRLGALTLAALVCLSPAAIEKTARAATISSEIQISLTIRDVCTMNTDDATPQVACSAGAPFRVYRGNYF…
CP125295	GenBank	gene	204803	205417	.	+	.	locus_tag=QEN71_00915;ID=gene-QEN71_00915;Name=QEN71_00915
CP125295	GenBank	CDS	204803	205417	.	+	.	locus_tag=QEN71_00915;inference=COORDINATES%3A%20similar%20to%20AA%20sequence%3ARefSeq%3AWP_020067167.1;note=Derived%20by%20automated%20computational%20analysis%20using%20gene%20prediction%20method%3A%20Protein%20Homology.;codon_start=1;transl_table=11;product=DUF2239%20family%20protein;protein_id=PRJNA956509%3AQEN71_00915;translation=MTHSITCTAFEGVRCVASGALPDVALAVKAAMERDAGASVLIFDDLTSRLIELDLRGSASDV…
CP125295	GenBank	gene	205759	207309	.	+	.	locus_tag=QEN71_00920;ID=gene-QEN71_00920;Name=QEN71_00920
CP125295	GenBank	CDS	205759	207309	.	+	.	locus_tag=QEN71_00920;inference=COORDINATES%3A%20similar%20to%20AA%20sequence%3ARefSeq%3AWP_007582314.1;GO_component=GO%3A0016020%20-%20membrane%20%5BEvidence%20IEA%5D;GO_process=GO%3A0007165%20-%20signal%20transduction%20%5BEvidence%20IEA%5D;note=Derived%20by%20automated%20computational%20analysis%20using%20gene%20prediction%20method%3A%20Protein%20Homology.;codon_start=1;transl_table=11;product…
CP125295	GenBank	gene	207483	208790	.	+	.	locus_tag=QEN71_00925;ID=gene-QEN71_00925;Name=QEN71_00925
CP125295	GenBank	CDS	207483	208790	.	+	.	locus_tag=QEN71_00925;inference=COORDINATES%3A%20similar%20to%20AA%20sequence%3ARefSeq%3AWP_007582315.1;GO_component=GO%3A0016020%20-%20membrane%20%5BEvidence%20IEA%5D;GO_function=GO%3A0022857%20-%20transmembrane%20transporter%20activity%20%5BEvidence%20IEA%5D;GO_process=GO%3A0055085%20-%20transmembrane%20transport%20%5BEvidence%20IEA%5D;note=Derived%20by%20automated%20computational%20analysis%20…
CP125295	GenBank	gene	208851	210515	.	-	.	locus_tag=QEN71_00930;ID=gene-QEN71_00930;Name=QEN71_00930
CP125295	GenBank	CDS	208851	210515	.	-	.	locus_tag=QEN71_00930;inference=COORDINATES%3A%20similar%20to%20AA%20sequence%3ARefSeq%3AWP_007582318.1;GO_function=GO%3A0015385%20-%20sodium%3Aproton%20antiporter%20activity%20%5BEvidence%20IEA%5D;GO_process=GO%3A0006814%20-%20sodium%20ion%20transport%20%5BEvidence%20IEA%5D;note=Derived%20by%20automated%20computational%20analysis%20using%20gene%20prediction%20method%3A%20Protein%20Homology.;codo…
CP125295	GenBank	gene	210919	212193	.	+	.	locus_tag=QEN71_00935;ID=gene-QEN71_00935;Name=QEN71_00935
CP125295	GenBank	CDS	210919	212193	.	+	.	locus_tag=QEN71_00935;inference=COORDINATES%3A%20similar%20to%20AA%20sequence%3ARefSeq%3AWP_007582319.1;note=Derived%20by%20automated%20computational%20analysis%20using%20gene%20prediction%20method%3A%20Protein%20Homology.;codon_start=1;transl_table=11;product=EAL%20domain-containing%20protein;protein_id=PRJNA956509%3AQEN71_00935;translation=MTIAQQERTAVPHGFELSMTSGLQRYSVQHGDLTLTSVFQPIFSLSHMRAVGYEG…
CP125295	GenBank	gene	212227	212916	.	+	.	locus_tag=QEN71_00940;ID=gene-QEN71_00940;Name=QEN71_00940
CP125295	GenBank	CDS	212227	212916	.	+	.	locus_tag=QEN71_00940;inference=COORDINATES%3A%20similar%20to%20AA%20sequence%3ARefSeq%3AWP_007582321.1;GO_function=GO%3A0005507%20-%20copper%20ion%20binding%20%5BEvidence%20IEA%5D;GO_process=GO%3A0055070%20-%20copper%20ion%20homeostasis%20%5BEvidence%20IEA%5D;note=Derived%20by%20automated%20computational%20analysis%20using%20gene%20prediction%20method%3A%20Protein%20Homology.;codon_start=1;trans…
CP125295	GenBank	gene	213517	217110	.	-	.	locus_tag=QEN71_00945;ID=gene-QEN71_00945;Name=QEN71_00945
CP125295	GenBank	CDS	213517	217110	.	-	.	locus_tag=QEN71_00945;inference=COORDINATES%3A%20similar%20to%20AA%20sequence%3ARefSeq%3AWP_011353392.1;note=Derived%20by%20automated%20computational%20analysis%20using%20gene%20prediction%20method%3A%20Protein%20Homology.;codon_start=1;transl_table=11;product=indolepyruvate%20ferredoxin%20oxidoreductase%20family%20protein;protein_id=PRJNA956509%3AQEN71_00945;translation=MTARLPIDGTPALADYRLSDNLTAT…
CP125295	GenBank	gene	217852	218991	.	+	.	locus_tag=QEN71_00950;ID=gene-QEN71_00950;Name=QEN71_00950
CP125295	GenBank	CDS	217852	218991	.	+	.	locus_tag=QEN71_00950;inference=COORDINATES%3A%20similar%20to%20AA%20sequence%3ARefSeq%3AWP_007739193.1;GO_function=GO%3A0004803%20-%20transposase%20activity%20%5BEvidence%20IEA%5D;note=Derived%20by%20automated%20computational%20analysis%20using%20gene%20prediction%20method%3A%20Protein%20Homology.;codon_start=1;transl_table=11;product=IS481%20family%20transposase;protein_id=PRJNA956509%3AQEN71_0…
CP125295	GenBank	gene	219201	219818	.	+	.	locus_tag=QEN71_00955;ID=gene-QEN71_00955;Name=QEN71_00955
CP125295	GenBank	CDS	219201	219818	.	+	.	locus_tag=QEN71_00955;inference=COORDINATES%3A%20similar%20to%20AA%20sequence%3ARefSeq%3AWP_007577860.1;note=Derived%20by%20automated%20computational%20analysis%20using%20gene%20prediction%20method%3A%20Protein%20Homology.;codon_start=1;transl_table=11;product=glutathione%20S-transferase;protein_id=PRJNA956509%3AQEN71_00955;translation=MKLYYWPKTRAFRALWMLEEIGEPYELAHVNLRAGEQDTTNFHHINPMCKLPALDDAGVQV…
CP125295	GenBank	gene	219840	220781	.	-	.	locus_tag=QEN71_00960;ID=gene-QEN71_00960;Name=QEN71_00960
CP125295	GenBank	CDS	219840	220781	.	-	.	locus_tag=QEN71_00960;inference=COORDINATES%3A%20similar%20to%20AA%20sequence%3ARefSeq%3AWP_007577859.1;note=Derived%20by%20automated%20computational%20analysis%20using%20gene%20prediction%20method%3A%20Protein%20Homology.;codon_start=1;transl_table=11;product=ion%20channel;protein_id=PRJNA956509%3AQEN71_00960;translation=MSATPPESSGDHPARAGRRLDRKIRARSHTVIAHGLPLRVWQDLYHRALTISWPVFFSSLAFVFLVLNSIFASLY…
CP125295	GenBank	gene	220937	221182	.	-	.	locus_tag=QEN71_00965;ID=gene-QEN71_00965;Name=QEN71_00965
CP125295	GenBank	CDS	220937	221182	.	-	.	locus_tag=QEN71_00965;inference=COORDINATES%3A%20similar%20to%20AA%20sequence%3ARefSeq%3AWP_007577858.1;note=Derived%20by%20automated%20computational%20analysis%20using%20gene%20prediction%20method%3A%20Protein%20Homology.;codon_start=1;transl_table=11;product=hypothetical%20protein;protein_id=PRJNA956509%3AQEN71_00965;translation=MAEPLFLYGVYAIHVRPLELQGARWDAEYEIRHRDHPVQRWTTVGGDAGFATEAEAVEMAHQQAVA…
CP125295	GenBank	gene	221272	221493	.	-	.	locus_tag=QEN71_00970;ID=gene-QEN71_00970;Name=QEN71_00970
CP125295	GenBank	CDS	221272	221493	.	-	.	locus_tag=QEN71_00970;inference=COORDINATES%3A%20similar%20to%20AA%20sequence%3ARefSeq%3AWP_018419210.1;note=Derived%20by%20automated%20computational%20analysis%20using%20gene%20prediction%20method%3A%20Protein%20Homology.;codon_start=1;transl_table=11;product=hypothetical%20protein;protein_id=PRJNA956509%3AQEN71_00970;translation=MEDVTYTKGLYTATATVRPVDGGKYQGVVALSRDEGEGTEDTVYEVEATSATADEALEEAKALAHR…
CP125295	GenBank	gene	221648	222562	.	-	.	locus_tag=QEN71_00975;ID=gene-QEN71_00975;Name=QEN71_00975
CP125295	GenBank	CDS	221648	222562	.	-	.	locus_tag=QEN71_00975;EC_number=2.7.1.-;inference=COORDINATES%3A%20similar%20to%20AA%20sequence%3ARefSeq%3AWP_012399570.1;GO_function=GO%3A0016301%20-%20kinase%20activity%20%5BEvidence%20IEA%5D;GO_process=GO%3A0005975%20-%20carbohydrate%20metabolic%20process%20%5BEvidence%20IEA%5D;note=Derived%20by%20automated%20computational%20analysis%20using%20gene%20prediction%20method%3A%20Protein%20Homology…
CP125295	GenBank	gene	222581	223843	.	-	.	locus_tag=QEN71_00980;ID=gene-QEN71_00980;Name=QEN71_00980
CP125295	GenBank	CDS	222581	223843	.	-	.	locus_tag=QEN71_00980;inference=COORDINATES%3A%20similar%20to%20AA%20sequence%3ARefSeq%3AWP_012399571.1;note=Derived%20by%20automated%20computational%20analysis%20using%20gene%20prediction%20method%3A%20Protein%20Homology.;codon_start=1;transl_table=11;product=AGE%20family%20epimerase/isomerase;protein_id=PRJNA956509%3AQEN71_00980;translation=MKQPDTTLPNNTANHKAPPVASFRDGAFLLSHIEDTLRFYAPNVFDPSGGFFHF…
CP125295	GenBank	gene	223840	224826	.	-	.	locus_tag=QEN71_00985;ID=gene-QEN71_00985;Name=QEN71_00985
CP125295	GenBank	CDS	223840	224826	.	-	.	locus_tag=QEN71_00985;inference=COORDINATES%3A%20similar%20to%20AA%20sequence%3ARefSeq%3AWP_011486560.1;GO_function=GO%3A0000976%20-%20transcription%20cis-regulatory%20region%20binding%20%5BEvidence%20IEA%5D;GO_process=GO%3A0006351%20-%20DNA-templated%20transcription%20%5BEvidence%20IEA%5D;note=Derived%20by%20automated%20computational%20analysis%20using%20gene%20prediction%20method%3A%20Protein%2…
CP125295	GenBank	gene	225163	227001	.	-	.	locus_tag=QEN71_00990;ID=gene-QEN71_00990;Name=QEN71_00990
CP125295	GenBank	CDS	225163	227001	.	-	.	locus_tag=QEN71_00990;inference=COORDINATES%3A%20similar%20to%20AA%20sequence%3ARefSeq%3AWP_007736631.1;note=Derived%20by%20automated%20computational%20analysis%20using%20gene%20prediction%20method%3A%20Protein%20Homology.;codon_start=1;transl_table=11;product=phosphodiesterase;protein_id=PRJNA956509%3AQEN71_00990;translation=MSQRSPSLNAAPRIVDLIARRDLSAVFQPIVDFEDGAILGYEGLIRGPAGTAQEAPYALFAQAAAEGSVIA…
CP125295	GenBank	gene	227281	228303	.	-	.	locus_tag=QEN71_00995;ID=gene-QEN71_00995;Name=QEN71_00995
CP125295	GenBank	CDS	227281	228303	.	-	.	locus_tag=QEN71_00995;inference=COORDINATES%3A%20similar%20to%20AA%20sequence%3ARefSeq%3AWP_013586899.1;GO_component=GO%3A0016020%20-%20membrane%20%5BEvidence%20IEA%5D;GO_function=GO%3A0015293%20-%20symporter%20activity%20%5BEvidence%20IEA%5D;GO_process=GO%3A0006810%20-%20transport%20%5BEvidence%20IEA%5D;note=Derived%20by%20automated%20computational%20analysis%20using%20gene%20prediction%20method…
CP125295	GenBank	gene	228859	229410	.	+	.	locus_tag=QEN71_01000;ID=gene-QEN71_01000;Name=QEN71_01000
CP125295	GenBank	CDS	228859	229410	.	+	.	locus_tag=QEN71_01000;inference=COORDINATES%3A%20similar%20to%20AA%20sequence%3ARefSeq%3AWP_007736629.1;note=Derived%20by%20automated%20computational%20analysis%20using%20gene%20prediction%20method%3A%20Protein%20Homology.;codon_start=1;transl_table=11;product=hypothetical%20protein;protein_id=PRJNA956509%3AQEN71_01000;translation=MVLVGLSRIKWWMTGALVVALTSLAYAKPSFVQHDGHGFFGGSAGFHGSSFGGPVHGNPVPRANVS…
CP125295	GenBank	gene	229960	231075	.	+	.	locus_tag=QEN71_01005;ID=gene-QEN71_01005;Name=QEN71_01005
CP125295	GenBank	CDS	229960	231075	.	+	.	locus_tag=QEN71_01005;inference=COORDINATES%3A%20similar%20to%20AA%20sequence%3ARefSeq%3AWP_020067150.1;GO_component=GO%3A0009279%20-%20cell%20outer%20membrane%20%5BEvidence%20IEA%5D;GO_function=GO%3A0015288%20-%20porin%20activity%20%5BEvidence%20IEA%5D;note=Derived%20by%20automated%20computational%20analysis%20using%20gene%20prediction%20method%3A%20Protein%20Homology.;codon_start=1;transl_table…
CP125295	GenBank	gene	231247	232185	.	+	.	locus_tag=QEN71_01010;ID=gene-QEN71_01010;Name=QEN71_01010
CP125295	GenBank	CDS	231247	232185	.	+	.	locus_tag=QEN71_01010;inference=COORDINATES%3A%20similar%20to%20AA%20sequence%3ARefSeq%3AWP_007179574.1;GO_function=GO%3A0001216%20-%20DNA-binding%20transcription%20activator%20activity%20%5BEvidence%20IEA%5D;note=Derived%20by%20automated%20computational%20analysis%20using%20gene%20prediction%20method%3A%20Protein%20Homology.;codon_start=1;transl_table=11;product=LysR%20family%20transcriptional%2…
CP125295	GenBank	gene	232310	235696	.	+	.	locus_tag=QEN71_01015;ID=gene-QEN71_01015;Name=QEN71_01015
CP125295	GenBank	CDS	232310	235696	.	+	.	locus_tag=QEN71_01015;inference=COORDINATES%3A%20similar%20to%20AA%20sequence%3ARefSeq%3AWP_007577838.1;GO_function=GO%3A0016866%20-%20intramolecular%20transferase%20activity%20%5BEvidence%20IEA%5D;note=Derived%20by%20automated%20computational%20analysis%20using%20gene%20prediction%20method%3A%20Protein%20Homology.;codon_start=1;transl_table=11;product=methylmalonyl-CoA%20mutase%20family%20protei…
CP125295	GenBank	gene	235774	236733	.	-	.	locus_tag=QEN71_01020;ID=gene-QEN71_01020;Name=QEN71_01020
CP125295	GenBank	CDS	235774	236733	.	-	.	locus_tag=QEN71_01020;EC_number=1.13.12.-;inference=COORDINATES%3A%20similar%20to%20AA%20sequence%3ARefSeq%3AWP_015001449.1;GO_function=GO%3A0004497%20-%20monooxygenase%20activity%20%5BEvidence%20IEA%5D;note=Derived%20by%20automated%20computational%20analysis%20using%20gene%20prediction%20method%3A%20Protein%20Homology.;codon_start=1;transl_table=11;product=nitronate%20monooxygenase%20family%20pr…
CP125295	GenBank	gene	237007	237897	.	+	.	locus_tag=QEN71_01025;ID=gene-QEN71_01025;Name=QEN71_01025
CP125295	GenBank	CDS	237007	237897	.	+	.	locus_tag=QEN71_01025;inference=COORDINATES%3A%20similar%20to%20AA%20sequence%3ARefSeq%3AWP_007577834.1;GO_function=GO%3A0016787%20-%20hydrolase%20activity%20%5BEvidence%20IEA%5D;note=Derived%20by%20automated%20computational%20analysis%20using%20gene%20prediction%20method%3A%20Protein%20Homology.;codon_start=1;transl_table=11;product=alpha/beta%20hydrolase;protein_id=PRJNA956509%3AQEN71_01025;tra…
CP125295	GenBank	gene	237925	238410	.	-	.	locus_tag=QEN71_01030;ID=gene-QEN71_01030;Name=QEN71_01030
CP125295	GenBank	CDS	237925	238410	.	-	.	locus_tag=QEN71_01030;inference=COORDINATES%3A%20similar%20to%20AA%20sequence%3ARefSeq%3AWP_020067145.1;GO_function=GO%3A0003677%20-%20DNA%20binding%20%5BEvidence%20IEA%5D;note=Derived%20by%20automated%20computational%20analysis%20using%20gene%20prediction%20method%3A%20Protein%20Homology.;codon_start=1;transl_table=11;product=Lrp/AsnC%20family%20transcriptional%20regulator;protein_id=PRJNA956509…
CP125295	GenBank	gene	238524	239432	.	+	.	locus_tag=QEN71_01035;ID=gene-QEN71_01035;Name=QEN71_01035
CP125295	GenBank	CDS	238524	239432	.	+	.	locus_tag=QEN71_01035;inference=COORDINATES%3A%20similar%20to%20AA%20sequence%3ARefSeq%3AWP_013586907.1;GO_function=GO%3A0005215%20-%20transporter%20activity%20%5BEvidence%20IEA%5D;GO_process=GO%3A0055085%20-%20transmembrane%20transport%20%5BEvidence%20IEA%5D;note=Derived%20by%20automated%20computational%20analysis%20using%20gene%20prediction%20method%3A%20Protein%20Homology.;codon_start=1;transl…
CP125295	GenBank	gene	239673	240593	.	-	.	locus_tag=QEN71_01040;ID=gene-QEN71_01040;Name=QEN71_01040
CP125295	GenBank	CDS	239673	240593	.	-	.	locus_tag=QEN71_01040;inference=COORDINATES%3A%20similar%20to%20AA%20sequence%3ARefSeq%3AWP_012399583.1;GO_function=GO%3A0016787%20-%20hydrolase%20activity%20%5BEvidence%20IEA%5D;note=Derived%20by%20automated%20computational%20analysis%20using%20gene%20prediction%20method%3A%20Protein%20Homology.;codon_start=1;transl_table=11;product=MBL%20fold%20metallo-hydrolase;protein_id=PRJNA956509%3AQEN71_0…
CP125295	GenBank	gene	240590	241045	.	-	.	locus_tag=QEN71_01045;ID=gene-QEN71_01045;Name=QEN71_01045
CP125295	GenBank	CDS	240590	241045	.	-	.	locus_tag=QEN71_01045;inference=COORDINATES%3A%20similar%20to%20AA%20sequence%3ARefSeq%3AWP_007577826.1;note=Derived%20by%20automated%20computational%20analysis%20using%20gene%20prediction%20method%3A%20Protein%20Homology.;codon_start=1;transl_table=11;product=MaoC%20family%20dehydratase;protein_id=PRJNA956509%3AQEN71_01045;translation=MNTPPRVVTIGETFSATLNLSVESIKSFATTVNDLNPLHHDEAYAAQSRFGGLIASGTQPT…
CP125295	GenBank	gene	241042	241290	.	-	.	locus_tag=QEN71_01050;ID=gene-QEN71_01050;Name=QEN71_01050
CP125295	GenBank	CDS	241042	241290	.	-	.	locus_tag=QEN71_01050;inference=COORDINATES%3A%20similar%20to%20AA%20sequence%3ARefSeq%3AWP_007577825.1;note=Derived%20by%20automated%20computational%20analysis%20using%20gene%20prediction%20method%3A%20Protein%20Homology.;codon_start=1;transl_table=11;product=DUF1289%20domain-containing%20protein;protein_id=PRJNA956509%3AQEN71_01050;translation=MTDDTARTQERAQSIASVPSPCINVCRMNKATGLCEGCLRTIDEIAKWSSF…
CP125295	GenBank	gene	241287	241820	.	-	.	locus_tag=QEN71_01055;ID=gene-QEN71_01055;Name=QEN71_01055
CP125295	GenBank	CDS	241287	241820	.	-	.	locus_tag=QEN71_01055;inference=COORDINATES%3A%20similar%20to%20AA%20sequence%3ARefSeq%3AWP_007179565.1;note=Derived%20by%20automated%20computational%20analysis%20using%20gene%20prediction%20method%3A%20Protein%20Homology.;codon_start=1;transl_table=11;product=YbaK/EbsC%20family%20protein;protein_id=PRJNA956509%3AQEN71_01055;translation=MSDNATVQQPSHTPELDALPDSARRVALLLRERGHAGHVVMLPETGKTSAEAAAGLGCSI…
CP125295	GenBank	gene	241842	242768	.	-	.	locus_tag=QEN71_01060;ID=gene-QEN71_01060;Name=QEN71_01060
CP125295	GenBank	CDS	241842	242768	.	-	.	locus_tag=QEN71_01060;inference=COORDINATES%3A%20similar%20to%20AA%20sequence%3ARefSeq%3AWP_007179564.1;note=Derived%20by%20automated%20computational%20analysis%20using%20gene%20prediction%20method%3A%20Protein%20Homology.;codon_start=1;transl_table=11;product=hydroxymethylglutaryl-CoA%20lyase;protein_id=PRJNA956509%3AQEN71_01060;translation=MAMPQAVKIVEVGPRDGLQNEKEFVPTAVKIELIDRLSAAGFRNVEAASFVSPKW…
CP125295	GenBank	gene	242841	243782	.	-	.	locus_tag=QEN71_01065;ID=gene-QEN71_01065;Name=QEN71_01065
CP125295	GenBank	CDS	242841	243782	.	-	.	locus_tag=QEN71_01065;inference=COORDINATES%3A%20similar%20to%20AA%20sequence%3ARefSeq%3AWP_020067138.1;note=Derived%20by%20automated%20computational%20analysis%20using%20gene%20prediction%20method%3A%20Protein%20Homology.;codon_start=1;transl_table=11;product=glyoxylate/hydroxypyruvate%20reductase%20A;protein_id=PRJNA956509%3AQEN71_01065;translation=MKVLFYTPQSDADVWLRDLSRALPNADLRVWQPGDDAPADVAIVWK…
CP125295	GenBank	gene	244027	244629	.	+	.	locus_tag=QEN71_01070;ID=gene-QEN71_01070;Name=QEN71_01070
CP125295	GenBank	CDS	244027	244629	.	+	.	locus_tag=QEN71_01070;EC_number=3.-.-.-;inference=COORDINATES%3A%20similar%20to%20AA%20sequence%3ARefSeq%3AWP_007577820.1;GO_function=GO%3A0016787%20-%20hydrolase%20activity%20%5BEvidence%20IEA%5D;note=Derived%20by%20automated%20computational%20analysis%20using%20gene%20prediction%20method%3A%20Protein%20Homology.;codon_start=1;transl_table=11;product=alpha/beta%20hydrolase;protein_id=PRJNA956509…
CP125295	GenBank	gene	244656	244886	.	-	.	locus_tag=QEN71_01075;ID=gene-QEN71_01075;Name=QEN71_01075
CP125295	GenBank	CDS	244656	244886	.	-	.	locus_tag=QEN71_01075;inference=COORDINATES%3A%20ab%20initio%20prediction%3AGeneMarkS-2%2B;note=Derived%20by%20automated%20computational%20analysis%20using%20gene%20prediction%20method%3A%20GeneMarkS-2%2B.;codon_start=1;transl_table=11;product=hypothetical%20protein;protein_id=PRJNA956509%3AQEN71_01075;translation=MTRAETTIEHILQDLEDLKREVRELRIYVDERFREFEAKMEARFSALEASMRIEFRLLWAANFAIVGLLAKGFHWI;ID=CDS…
CP125295	GenBank	gene	245251	246276	.	+	.	locus_tag=QEN71_01080;ID=gene-QEN71_01080;Name=QEN71_01080
CP125295	GenBank	CDS	245251	246276	.	+	.	locus_tag=QEN71_01080;inference=COORDINATES%3A%20similar%20to%20AA%20sequence%3ARefSeq%3AWP_015001460.1;note=Derived%20by%20automated%20computational%20analysis%20using%20gene%20prediction%20method%3A%20Protein%20Homology.;codon_start=1;transl_table=11;product=sulfate%20ABC%20transporter%20substrate-binding%20protein;protein_id=PRJNA956509%3AQEN71_01080;translation=MAGRGDQPRWLAAGFTALTLALGAAQNAYAD…
CP125295	GenBank	gene	246842	247909	.	-	.	gene=bioB;locus_tag=QEN71_01085;ID=gene-QEN71_01085;Name=bioB
CP125295	GenBank	CDS	246842	247909	.	-	.	gene=bioB;locus_tag=QEN71_01085;EC_number=2.8.1.6;inference=COORDINATES%3A%20similar%20to%20AA%20sequence%3ARefSeq%3AWP_012399592.1;GO_function=GO%3A0004076%20-%20biotin%20synthase%20activity%20%5BEvidence%20IEA%5D;GO_process=GO%3A0009102%20-%20biotin%20biosynthetic%20process%20%5BEvidence%20IEA%5D;note=Derived%20by%20automated%20computational%20analysis%20using%20gene%20prediction%20method%3A%20…
CP125295	GenBank	gene	247946	248665	.	-	.	gene=bioD;locus_tag=QEN71_01090;ID=gene-QEN71_01090;Name=bioD
CP125295	GenBank	CDS	247946	248665	.	-	.	gene=bioD;locus_tag=QEN71_01090;EC_number=6.3.3.3;inference=COORDINATES%3A%20similar%20to%20AA%20sequence%3ARefSeq%3AWP_007577816.1;GO_function=GO%3A0004141%20-%20dethiobiotin%20synthase%20activity%20%5BEvidence%20IEA%5D;GO_process=GO%3A0009102%20-%20biotin%20biosynthetic%20process%20%5BEvidence%20IEA%5D;note=Derived%20by%20automated%20computational%20analysis%20using%20gene%20prediction%20method…
CP125295	GenBank	gene	248662	249846	.	-	.	gene=bioF;locus_tag=QEN71_01095;ID=gene-QEN71_01095;Name=bioF
CP125295	GenBank	CDS	248662	249846	.	-	.	gene=bioF;locus_tag=QEN71_01095;EC_number=2.3.1.47;inference=COORDINATES%3A%20similar%20to%20AA%20sequence%3ARefSeq%3AWP_013337838.1;GO_function=GO%3A0008710%20-%208-amino-7-oxononanoate%20synthase%20activity%20%5BEvidence%20IEA%5D;GO_process=GO%3A0009102%20-%20biotin%20biosynthetic%20process%20%5BEvidence%20IEA%5D;note=Derived%20by%20automated%20computational%20analysis%20using%20gene%20predicti…
CP125295	GenBank	gene	249846	251207	.	-	.	gene=bioA;locus_tag=QEN71_01100;ID=gene-QEN71_01100;Name=bioA
CP125295	GenBank	CDS	249846	251207	.	-	.	gene=bioA;locus_tag=QEN71_01100;EC_number=2.6.1.62;inference=COORDINATES%3A%20similar%20to%20AA%20sequence%3ARefSeq%3AWP_006407105.1;GO_function=GO%3A0004015%20-%20adenosylmethionine-8-amino-7-oxononanoate%20transaminase%20activity%20%5BEvidence%20IEA%5D;GO_process=GO%3A0009102%20-%20biotin%20biosynthetic%20process%20%5BEvidence%20IEA%5D;note=Derived%20by%20automated%20computational%20analysis%20…
CP125295	GenBank	gene	251890	253179	.	-	.	locus_tag=QEN71_01105;ID=gene-QEN71_01105;Name=QEN71_01105
CP125295	GenBank	CDS	251890	253179	.	-	.	locus_tag=QEN71_01105;inference=COORDINATES%3A%20similar%20to%20AA%20sequence%3ARefSeq%3AWP_007577811.1;GO_function=GO%3A0008236%20-%20serine-type%20peptidase%20activity%20%5BEvidence%20IEA%5D;GO_process=GO%3A0006508%20-%20proteolysis%20%5BEvidence%20IEA%5D;note=Derived%20by%20automated%20computational%20analysis%20using%20gene%20prediction%20method%3A%20Protein%20Homology.;codon_start=1;transl_t…
CP125295	GenBank	gene	253740	254186	.	-	.	locus_tag=QEN71_01110;ID=gene-QEN71_01110;Name=QEN71_01110
CP125295	GenBank	CDS	253740	254186	.	-	.	locus_tag=QEN71_01110;inference=COORDINATES%3A%20similar%20to%20AA%20sequence%3ARefSeq%3AWP_012399597.1;note=Derived%20by%20automated%20computational%20analysis%20using%20gene%20prediction%20method%3A%20Protein%20Homology.;codon_start=1;transl_table=11;product=YchJ%20family%20protein;protein_id=PRJNA956509%3AQEN71_01110;translation=MTASAKPRPVDCPCGGAAPNRRDTDKPPRFADCCGRYIDGGAAAPNAFELMRSRYSAYVLGESHY…
CP125295	GenBank	gene	254205	255335	.	-	.	locus_tag=QEN71_01115;ID=gene-QEN71_01115;Name=QEN71_01115
CP125295	GenBank	CDS	254205	255335	.	-	.	locus_tag=QEN71_01115;inference=COORDINATES%3A%20similar%20to%20AA%20sequence%3ARefSeq%3AWP_004633692.1;GO_function=GO%3A0016627%20-%20oxidoreductase%20activity%2C%20acting%20on%20the%20CH-CH%20group%20of%20donors%20%5BEvidence%20IEA%5D;note=Derived%20by%20automated%20computational%20analysis%20using%20gene%20prediction%20method%3A%20Protein%20Homology.;codon_start=1;transl_table=11;product=acyl-…
CP125295	GenBank	gene	255385	256062	.	-	.	locus_tag=QEN71_01120;ID=gene-QEN71_01120;Name=QEN71_01120
CP125295	GenBank	CDS	255385	256062	.	-	.	locus_tag=QEN71_01120;inference=COORDINATES%3A%20similar%20to%20AA%20sequence%3ARefSeq%3AWP_014895885.1;GO_function=GO%3A0016491%20-%20oxidoreductase%20activity%20%5BEvidence%20IEA%5D;note=Derived%20by%20automated%20computational%20analysis%20using%20gene%20prediction%20method%3A%20Protein%20Homology.;codon_start=1;transl_table=11;product=SDR%20family%20oxidoreductase;protein_id=PRJNA956509%3AQEN…
CP125295	GenBank	gene	256127	257317	.	-	.	locus_tag=QEN71_01125;ID=gene-QEN71_01125;Name=QEN71_01125
CP125295	GenBank	CDS	256127	257317	.	-	.	locus_tag=QEN71_01125;inference=COORDINATES%3A%20similar%20to%20AA%20sequence%3ARefSeq%3AWP_015001468.1;GO_function=GO%3A0016747%20-%20acyltransferase%20activity%2C%20transferring%20groups%20other%20than%20amino-acyl%20groups%20%5BEvidence%20IEA%5D;note=Derived%20by%20automated%20computational%20analysis%20using%20gene%20prediction%20method%3A%20Protein%20Homology.;codon_start=1;transl_table=11;p…
CP125295	GenBank	gene	257310	258080	.	-	.	gene=can;locus_tag=QEN71_01130;ID=gene-QEN71_01130;Name=can
CP125295	GenBank	CDS	257310	258080	.	-	.	gene=can;locus_tag=QEN71_01130;inference=COORDINATES%3A%20similar%20to%20AA%20sequence%3ARefSeq%3AWP_015001469.1;GO_function=GO%3A0004089%20-%20carbonate%20dehydratase%20activity%20%5BEvidence%20IEA%5D;GO_process=GO%3A0015976%20-%20carbon%20utilization%20%5BEvidence%20IEA%5D;note=Derived%20by%20automated%20computational%20analysis%20using%20gene%20prediction%20method%3A%20Protein%20Homology.;codo…
CP125295	GenBank	gene	258139	259947	.	-	.	gene=aceK;locus_tag=QEN71_01135;ID=gene-QEN71_01135;Name=aceK
CP125295	GenBank	CDS	258139	259947	.	-	.	gene=aceK;locus_tag=QEN71_01135;EC_number=2.7.11.5;inference=COORDINATES%3A%20similar%20to%20AA%20sequence%3ARefSeq%3AWP_012399602.1;GO_function=GO%3A0008772%20-%20%5Bisocitrate%20dehydrogenase%20%28NADP%2B%29%5D%20kinase%20activity%20%5BEvidence%20IEA%5D;GO_process=GO%3A0006006%20-%20glucose%20metabolic%20process%20%5BEvidence%20IEA%5D;note=Derived%20by%20automated%20computational%20analysis%20u…
CP125295	GenBank	gene	260146	260595	.	-	.	locus_tag=QEN71_01140;ID=gene-QEN71_01140;Name=QEN71_01140
CP125295	GenBank	CDS	260146	260595	.	-	.	locus_tag=QEN71_01140;inference=COORDINATES%3A%20similar%20to%20AA%20sequence%3ARefSeq%3AWP_007577797.1;GO_function=GO%3A0003677%20-%20DNA%20binding%20%5BEvidence%20IEA%5D;note=Derived%20by%20automated%20computational%20analysis%20using%20gene%20prediction%20method%3A%20Protein%20Homology.;codon_start=1;transl_table=11;product=MerR%20family%20DNA-binding%20transcriptional%20regulator;protein_id=P…
CP125295	GenBank	gene	260773	261843	.	+	.	locus_tag=QEN71_01145;ID=gene-QEN71_01145;Name=QEN71_01145
CP125295	GenBank	CDS	260773	261843	.	+	.	locus_tag=QEN71_01145;inference=COORDINATES%3A%20similar%20to%20AA%20sequence%3ARefSeq%3AWP_012399604.1;note=Derived%20by%20automated%20computational%20analysis%20using%20gene%20prediction%20method%3A%20Protein%20Homology.;codon_start=1;transl_table=11;product=MBL%20fold%20metallo-hydrolase;protein_id=PRJNA956509%3AQEN71_01145;translation=MNALEHQLDYPFADGMPAAGTTQEVAPGVYWLRMPLPFALDHINLWLLRDEIDGQKGW…
CP125295	GenBank	gene	261933	263528	.	-	.	locus_tag=QEN71_01150;ID=gene-QEN71_01150;Name=QEN71_01150
CP125295	GenBank	CDS	261933	263528	.	-	.	locus_tag=QEN71_01150;inference=COORDINATES%3A%20similar%20to%20AA%20sequence%3ARefSeq%3AWP_013586944.1;GO_component=GO%3A0055052%20-%20ATP-binding%20cassette%20%28ABC%29%20transporter%20complex%2C%20substrate-binding%20subunit-containing%20%5BEvidence%20IEA%5D;GO_function=GO%3A0042626%20-%20ATPase-coupled%20transmembrane%20transporter%20activity%20%5BEvidence%20IEA%5D;note=Derived%20by%20automat…
CP125295	GenBank	gene	263741	264562	.	-	.	locus_tag=QEN71_01155;ID=gene-QEN71_01155;Name=QEN71_01155
CP125295	GenBank	CDS	263741	264562	.	-	.	locus_tag=QEN71_01155;inference=COORDINATES%3A%20similar%20to%20AA%20sequence%3ARefSeq%3AWP_007742704.1;note=Derived%20by%20automated%20computational%20analysis%20using%20gene%20prediction%20method%3A%20Protein%20Homology.;codon_start=1;transl_table=11;product=helical%20backbone%20metal%20receptor;protein_id=PRJNA956509%3AQEN71_01155;translation=MATRVVDAAGIEHATAEPGARIVSLVPSLTELLFALKLDAQIVGRTGFCVH…
CP125295	GenBank	gene	264566	265336	.	-	.	locus_tag=QEN71_01160;ID=gene-QEN71_01160;Name=QEN71_01160
CP125295	GenBank	CDS	264566	265336	.	-	.	locus_tag=QEN71_01160;inference=COORDINATES%3A%20similar%20to%20AA%20sequence%3ARefSeq%3AWP_012399607.1;GO_function=GO%3A0016491%20-%20oxidoreductase%20activity%20%5BEvidence%20IEA%5D;note=Derived%20by%20automated%20computational%20analysis%20using%20gene%20prediction%20method%3A%20Protein%20Homology.;codon_start=1;transl_table=11;product=SDR%20family%20oxidoreductase;protein_id=PRJNA956509%3AQEN…
CP125295	GenBank	gene	265354	265992	.	-	.	locus_tag=QEN71_01165;ID=gene-QEN71_01165;Name=QEN71_01165
CP125295	GenBank	CDS	265354	265992	.	-	.	locus_tag=QEN71_01165;inference=COORDINATES%3A%20similar%20to%20AA%20sequence%3ARefSeq%3AWP_011694426.1;GO_function=GO%3A0015035%20-%20protein-disulfide%20reductase%20activity%20%5BEvidence%20IEA%5D;note=Derived%20by%20automated%20computational%20analysis%20using%20gene%20prediction%20method%3A%20Protein%20Homology.;codon_start=1;transl_table=11;product=thiol%3Adisulfide%20interchange%20protein%2…
CP125295	GenBank	gene	266153	266947	.	-	.	locus_tag=QEN71_01170;ID=gene-QEN71_01170;Name=QEN71_01170
CP125295	GenBank	CDS	266153	266947	.	-	.	locus_tag=QEN71_01170;inference=COORDINATES%3A%20similar%20to%20AA%20sequence%3ARefSeq%3AWP_007577783.1;GO_function=GO%3A0042834%20-%20peptidoglycan%20binding%20%5BEvidence%20IEA%5D;note=Derived%20by%20automated%20computational%20analysis%20using%20gene%20prediction%20method%3A%20Protein%20Homology.;codon_start=1;transl_table=11;product=SPOR%20domain-containing%20protein;protein_id=PRJNA956509%3A…
CP125295	GenBank	gene	267048	268832	.	-	.	gene=argS;locus_tag=QEN71_01175;ID=gene-QEN71_01175;Name=argS
CP125295	GenBank	CDS	267048	268832	.	-	.	gene=argS;locus_tag=QEN71_01175;EC_number=6.1.1.19;inference=COORDINATES%3A%20similar%20to%20AA%20sequence%3ARefSeq%3AWP_004522947.1;GO_component=GO%3A0005737%20-%20cytoplasm%20%5BEvidence%20IEA%5D;GO_function=GO%3A0004814%20-%20arginine-tRNA%20ligase%20activity%20%5BEvidence%20IEA%5D;GO_process=GO%3A0006420%20-%20arginyl-tRNA%20aminoacylation%20%5BEvidence%20IEA%5D;note=Derived%20by%20automated%…
CP125295	GenBank	gene	269219	269545	.	+	.	locus_tag=QEN71_01180;ID=gene-QEN71_01180;Name=QEN71_01180
CP125295	GenBank	CDS	269219	269545	.	+	.	locus_tag=QEN71_01180;inference=COORDINATES%3A%20similar%20to%20AA%20sequence%3ARefSeq%3AWP_008920305.1;note=Derived%20by%20automated%20computational%20analysis%20using%20gene%20prediction%20method%3A%20Protein%20Homology.;codon_start=1;transl_table=11;product=DUF1840%20domain-containing%20protein;protein_id=PRJNA956509%3AQEN71_01180;translation=MLITFKCRSAPDVVMLENLAQYLLGIIGKRLGERGVISHDELGVAITKLEA…
CP125295	GenBank	gene	269625	269831	.	-	.	locus_tag=QEN71_01185;ID=gene-QEN71_01185;Name=QEN71_01185
CP125295	GenBank	CDS	269625	269831	.	-	.	locus_tag=QEN71_01185;inference=COORDINATES%3A%20similar%20to%20AA%20sequence%3ARefSeq%3AWP_020067112.1;note=Derived%20by%20automated%20computational%20analysis%20using%20gene%20prediction%20method%3A%20Protein%20Homology.;codon_start=1;transl_table=11;product=acid-shock%20protein;protein_id=PRJNA956509%3AQEN71_01185;translation=MKKLTLMLTALSLAAIAPLSEAQPQAPGGSSSVSSYSPPTVKHVKKPKKKKSKNGEAAPAAAPQGASQ…
CP125295	GenBank	gene	270008	272725	.	-	.	gene=metH;locus_tag=QEN71_01190;ID=gene-QEN71_01190;Name=metH
CP125295	GenBank	CDS	270008	272725	.	-	.	gene=metH;locus_tag=QEN71_01190;EC_number=2.1.1.13;inference=COORDINATES%3A%20similar%20to%20AA%20sequence%3ARefSeq%3AWP_009918375.1;GO_function=GO%3A0008270%20-%20zinc%20ion%20binding%20%5BEvidence%20IEA%5D;GO_process=GO%3A0009086%20-%20methionine%20biosynthetic%20process%20%5BEvidence%20IEA%5D;note=Derived%20by%20automated%20computational%20analysis%20using%20gene%20prediction%20method%3A%20Pro…
CP125295	GenBank	gene	272819	273883	.	-	.	locus_tag=QEN71_01195;ID=gene-QEN71_01195;Name=QEN71_01195
CP125295	GenBank	CDS	272819	273883	.	-	.	locus_tag=QEN71_01195;inference=COORDINATES%3A%20similar%20to%20AA%20sequence%3ARefSeq%3AWP_018419252.1;note=Derived%20by%20automated%20computational%20analysis%20using%20gene%20prediction%20method%3A%20Protein%20Homology.;codon_start=1;transl_table=11;product=homocysteine%20S-methyltransferase%20family%20protein;protein_id=PRJNA956509%3AQEN71_01195;translation=MNQPAPSAVPARAAYTRGAALPALLESRILILDGA…
CP125295	GenBank	gene	274198	274455	.	-	.	locus_tag=QEN71_01200;ID=gene-QEN71_01200;Name=QEN71_01200
CP125295	GenBank	CDS	274198	274455	.	-	.	locus_tag=QEN71_01200;inference=COORDINATES%3A%20similar%20to%20AA%20sequence%3ARefSeq%3AWP_006398119.1;note=Derived%20by%20automated%20computational%20analysis%20using%20gene%20prediction%20method%3A%20Protein%20Homology.;codon_start=1;transl_table=11;product=DUF3567%20domain-containing%20protein;protein_id=PRJNA956509%3AQEN71_01200;translation=MQMIYNSPNYCVVEFPPQDGHLAMKSGGYEIVDKNTQREIYIDGEMAASFR…
CP125295	GenBank	gene	274573	275361	.	-	.	gene=pcaD;locus_tag=QEN71_01205;ID=gene-QEN71_01205;Name=pcaD
CP125295	GenBank	CDS	274573	275361	.	-	.	gene=pcaD;locus_tag=QEN71_01205;EC_number=3.1.1.24;inference=COORDINATES%3A%20similar%20to%20AA%20sequence%3ARefSeq%3AWP_012399615.1;GO_function=GO%3A0047570%20-%203-oxoadipate%20enol-lactonase%20activity%20%5BEvidence%20IEA%5D;GO_process=GO%3A0042952%20-%20beta-ketoadipate%20pathway%20%5BEvidence%20IEA%5D;note=Derived%20by%20automated%20computational%20analysis%20using%20gene%20prediction%20meth…
CP125295	GenBank	gene	275597	276808	.	-	.	locus_tag=QEN71_01210;ID=gene-QEN71_01210;Name=QEN71_01210
CP125295	GenBank	CDS	275597	276808	.	-	.	locus_tag=QEN71_01210;inference=COORDINATES%3A%20similar%20to%20AA%20sequence%3ARefSeq%3AWP_012399616.1;note=Derived%20by%20automated%20computational%20analysis%20using%20gene%20prediction%20method%3A%20Protein%20Homology.;codon_start=1;transl_table=11;product=DUF3108%20domain-containing%20protein;protein_id=PRJNA956509%3AQEN71_01210;translation=MSSPSAVRSITPAHLARARRRASRLRWTGVLAAVLGAHLIAAQWFERHHDT…
CP125295	GenBank	gene	276887	277777	.	-	.	locus_tag=QEN71_01215;ID=gene-QEN71_01215;Name=QEN71_01215
CP125295	GenBank	CDS	276887	277777	.	-	.	locus_tag=QEN71_01215;inference=COORDINATES%3A%20similar%20to%20AA%20sequence%3ARefSeq%3AWP_012399617.1;GO_function=GO%3A0003677%20-%20DNA%20binding%20%5BEvidence%20IEA%5D;GO_process=GO%3A0006355%20-%20regulation%20of%20DNA-templated%20transcription%20%5BEvidence%20IEA%5D;note=Derived%20by%20automated%20computational%20analysis%20using%20gene%20prediction%20method%3A%20Protein%20Homology.;codon_s…
CP125295	GenBank	gene	277905	278897	.	+	.	locus_tag=QEN71_01220;ID=gene-QEN71_01220;Name=QEN71_01220
CP125295	GenBank	CDS	277905	278897	.	+	.	locus_tag=QEN71_01220;inference=COORDINATES%3A%20similar%20to%20AA%20sequence%3ARefSeq%3AWP_007577760.1;GO_function=GO%3A0003824%20-%20catalytic%20activity%20%5BEvidence%20IEA%5D;note=Derived%20by%20automated%20computational%20analysis%20using%20gene%20prediction%20method%3A%20Protein%20Homology.;codon_start=1;transl_table=11;product=fumarylacetoacetate%20hydrolase%20family%20protein;protein_id=P…
CP125295	GenBank	gene	279096	280289	.	+	.	locus_tag=QEN71_01225;ID=gene-QEN71_01225;Name=QEN71_01225
CP125295	GenBank	CDS	279096	280289	.	+	.	locus_tag=QEN71_01225;inference=COORDINATES%3A%20similar%20to%20AA%20sequence%3ARefSeq%3AWP_007577759.1;note=Derived%20by%20automated%20computational%20analysis%20using%20gene%20prediction%20method%3A%20Protein%20Homology.;codon_start=1;transl_table=11;product=ABC%20transporter%20substrate-binding%20protein;protein_id=PRJNA956509%3AQEN71_01225;translation=MPRYGTFAFSTLRNCASKRRTLLAATLSVLPGVALAQVKIG…
CP125295	GenBank	gene	280381	281232	.	+	.	locus_tag=QEN71_01230;ID=gene-QEN71_01230;Name=QEN71_01230
CP125295	GenBank	CDS	280381	281232	.	+	.	locus_tag=QEN71_01230;inference=COORDINATES%3A%20similar%20to%20AA%20sequence%3ARefSeq%3AWP_007742711.1;note=Derived%20by%20automated%20computational%20analysis%20using%20gene%20prediction%20method%3A%20Protein%20Homology.;codon_start=1;transl_table=11;product=enoyl-CoA%20hydratase/isomerase%20family%20protein;protein_id=PRJNA956509%3AQEN71_01230;translation=MSHESESQTVEPAFYAHYRSLRVRRHAHGILEIVMSGE…
CP125295	GenBank	gene	281413	282159	.	+	.	locus_tag=QEN71_01235;ID=gene-QEN71_01235;Name=QEN71_01235
CP125295	GenBank	CDS	281413	282159	.	+	.	locus_tag=QEN71_01235;inference=COORDINATES%3A%20similar%20to%20AA%20sequence%3ARefSeq%3AWP_020067102.1;note=Derived%20by%20automated%20computational%20analysis%20using%20gene%20prediction%20method%3A%20Protein%20Homology.;codon_start=1;transl_table=11;product=transcriptional%20regulator;protein_id=PRJNA956509%3AQEN71_01235;translation=MTDNSGSTPPFPGFPGFPPAEMLDRMWGMMRLTPFGAAFPGTTPGSSQGFVPSLSMMSDMM…
CP125295	GenBank	gene	282681	283553	.	+	.	locus_tag=QEN71_01240;ID=gene-QEN71_01240;Name=QEN71_01240
CP125295	GenBank	CDS	282681	283553	.	+	.	locus_tag=QEN71_01240;inference=COORDINATES%3A%20similar%20to%20AA%20sequence%3ARefSeq%3AWP_012431553.1;note=Derived%20by%20automated%20computational%20analysis%20using%20gene%20prediction%20method%3A%20Protein%20Homology.;codon_start=1;transl_table=11;product=acyl-ACP%20desaturase;protein_id=PRJNA956509%3AQEN71_01240;translation=MNTMLYPELYKSLESVRWDMEKDIPWDKFDASLLTDEQAATIKMNAITEWSALPATEMFLRDNHHDS…
CP125295	GenBank	gene	283689	284171	.	+	.	gene=rfaE2;locus_tag=QEN71_01245;ID=gene-QEN71_01245;Name=rfaE2
CP125295	GenBank	CDS	283689	284171	.	+	.	gene=rfaE2;locus_tag=QEN71_01245;inference=COORDINATES%3A%20similar%20to%20AA%20sequence%3ARefSeq%3AWP_006048128.1;GO_function=GO%3A0016779%20-%20nucleotidyltransferase%20activity%20%5BEvidence%20IEA%5D;GO_process=GO%3A0009244%20-%20lipopolysaccharide%20core%20region%20biosynthetic%20process%20%5BEvidence%20IEA%5D;note=Derived%20by%20automated%20computational%20analysis%20using%20gene%20predictio…
CP125295	GenBank	gene	284214	284450	.	-	.	locus_tag=QEN71_01250;ID=gene-QEN71_01250;Name=QEN71_01250
CP125295	GenBank	CDS	284214	284450	.	-	.	locus_tag=QEN71_01250;inference=COORDINATES%3A%20similar%20to%20AA%20sequence%3ARefSeq%3AWP_012399624.1;note=Derived%20by%20automated%20computational%20analysis%20using%20gene%20prediction%20method%3A%20Protein%20Homology.;codon_start=1;transl_table=11;product=hypothetical%20protein;protein_id=PRJNA956509%3AQEN71_01250;translation=MLRWLLAVLVLANILAFITMRGLFGPSPAAGPREPNHLNRQVRPEQLRVQPMSSTDAADLAVVGGP…
CP125295	GenBank	gene	284491	285345	.	-	.	locus_tag=QEN71_01255;ID=gene-QEN71_01255;Name=QEN71_01255
CP125295	GenBank	CDS	284491	285345	.	-	.	locus_tag=QEN71_01255;EC_number=2.7.1.33;inference=COORDINATES%3A%20similar%20to%20AA%20sequence%3ARefSeq%3AWP_007577753.1;note=Derived%20by%20automated%20computational%20analysis%20using%20gene%20prediction%20method%3A%20Protein%20Homology.;codon_start=1;transl_table=11;product=type%20III%20pantothenate%20kinase;protein_id=PRJNA956509%3AQEN71_01255;translation=MSAPYLLIDAGNSRVKWALAQADGTQTHSGAFSHG…
CP125295	GenBank	gene	285342	286247	.	-	.	locus_tag=QEN71_01260;ID=gene-QEN71_01260;Name=QEN71_01260
CP125295	GenBank	CDS	285342	286247	.	-	.	locus_tag=QEN71_01260;EC_number=6.3.4.15;inference=COORDINATES%3A%20similar%20to%20AA%20sequence%3ARefSeq%3AWP_007577752.1;note=Derived%20by%20automated%20computational%20analysis%20using%20gene%20prediction%20method%3A%20Protein%20Homology.;codon_start=1;transl_table=11;product=biotin--%5Bacetyl-CoA-carboxylase%5D%20ligase;protein_id=PRJNA956509%3AQEN71_01260;translation=MTTPTSPSPSGDWRIDRQRAVALF…
CP125295	GenBank	gene	286434	287573	.	+	.	locus_tag=QEN71_01265;ID=gene-QEN71_01265;Name=QEN71_01265
CP125295	GenBank	CDS	286434	287573	.	+	.	locus_tag=QEN71_01265;inference=COORDINATES%3A%20similar%20to%20AA%20sequence%3ARefSeq%3AWP_012399627.1;GO_function=GO%3A0042626%20-%20ATPase-coupled%20transmembrane%20transporter%20activity%20%5BEvidence%20IEA%5D;note=Derived%20by%20automated%20computational%20analysis%20using%20gene%20prediction%20method%3A%20Protein%20Homology.;codon_start=1;transl_table=11;product=ABC%20transporter%20permease…
CP125295	GenBank	gene	287570	288460	.	+	.	locus_tag=QEN71_01270;ID=gene-QEN71_01270;Name=QEN71_01270
CP125295	GenBank	CDS	287570	288460	.	+	.	locus_tag=QEN71_01270;inference=COORDINATES%3A%20similar%20to%20AA%20sequence%3ARefSeq%3AWP_007577750.1;GO_function=GO%3A0005524%20-%20ATP%20binding%20%5BEvidence%20IEA%5D;note=Derived%20by%20automated%20computational%20analysis%20using%20gene%20prediction%20method%3A%20Protein%20Homology.;codon_start=1;transl_table=11;product=ATP-binding%20cassette%20domain-containing%20protein;protein_id=PRJNA9…
CP125295	GenBank	gene	288479	289441	.	+	.	locus_tag=QEN71_01275;ID=gene-QEN71_01275;Name=QEN71_01275
CP125295	GenBank	CDS	288479	289441	.	+	.	locus_tag=QEN71_01275;inference=COORDINATES%3A%20similar%20to%20AA%20sequence%3ARefSeq%3AWP_020067094.1;note=Derived%20by%20automated%20computational%20analysis%20using%20gene%20prediction%20method%3A%20Protein%20Homology.;codon_start=1;transl_table=11;product=MlaD%20family%20protein;protein_id=PRJNA956509%3AQEN71_01275;translation=MENKSHAFWAGLFTVVMVAAIAAAAFLFNVDRSVRIPFDLIARTNVTGLYPDAAVRYRGLDVGKV…
CP125295	GenBank	gene	289460	290086	.	+	.	locus_tag=QEN71_01280;ID=gene-QEN71_01280;Name=QEN71_01280
CP125295	GenBank	CDS	289460	290086	.	+	.	locus_tag=QEN71_01280;inference=COORDINATES%3A%20similar%20to%20AA%20sequence%3ARefSeq%3AWP_006048120.1;note=Derived%20by%20automated%20computational%20analysis%20using%20gene%20prediction%20method%3A%20Protein%20Homology.;codon_start=1;transl_table=11;product=ABC-type%20transport%20auxiliary%20lipoprotein%20family%20protein;protein_id=PRJNA956509%3AQEN71_01280;translation=MTRSINRLFTSRAALAAVLLALG…
CP125295	GenBank	gene	290117	291277	.	+	.	locus_tag=QEN71_01285;ID=gene-QEN71_01285;Name=QEN71_01285
CP125295	GenBank	CDS	290117	291277	.	+	.	locus_tag=QEN71_01285;inference=COORDINATES%3A%20similar%20to%20AA%20sequence%3ARefSeq%3AWP_007577747.1;note=Derived%20by%20automated%20computational%20analysis%20using%20gene%20prediction%20method%3A%20Protein%20Homology.;codon_start=1;transl_table=11;product=VanZ%20family%20protein;protein_id=PRJNA956509%3AQEN71_01285;translation=MADKPWQRRPSAFARQALVLYAALIVYGSWYPFYGWRSLGLGPLDYLFDPVPQYLTAFDVVTNVL…
CP125295	GenBank	gene	291408	291731	.	+	.	locus_tag=QEN71_01290;ID=gene-QEN71_01290;Name=QEN71_01290
CP125295	GenBank	CDS	291408	291731	.	+	.	locus_tag=QEN71_01290;inference=COORDINATES%3A%20similar%20to%20AA%20sequence%3ARefSeq%3AWP_011486621.1;note=Derived%20by%20automated%20computational%20analysis%20using%20gene%20prediction%20method%3A%20Protein%20Homology.;codon_start=1;transl_table=11;product=ferredoxin;protein_id=PRJNA956509%3AQEN71_01290;translation=MDSFFKHHVFFCLNQREPGASRPSCANCNAQEMQEYAKKRVKQLGLAGPGQVRINKSGCLDRCEEGPTIVVYPEGVWY…
CP125295	GenBank	gene	291765	292409	.	+	.	locus_tag=QEN71_01295;ID=gene-QEN71_01295;Name=QEN71_01295
CP125295	GenBank	CDS	291765	292409	.	+	.	locus_tag=QEN71_01295;inference=COORDINATES%3A%20similar%20to%20AA%20sequence%3ARefSeq%3AWP_009908400.1;note=Derived%20by%20automated%20computational%20analysis%20using%20gene%20prediction%20method%3A%20Protein%20Homology.;codon_start=1;transl_table=11;product=alpha/beta%20hydrolase;protein_id=PRJNA956509%3AQEN71_01295;translation=MNVHTKKYLIDGPVGKIEVAVDAPDASRDGGAAPRGIALVAHPHPLFGGTMDNKVAQTLARTLVGL…
CP125295	GenBank	gene	292807	294036	.	+	.	locus_tag=QEN71_01300;ID=gene-QEN71_01300;Name=QEN71_01300
CP125295	GenBank	CDS	292807	294036	.	+	.	locus_tag=QEN71_01300;EC_number=3.4.-.-;inference=COORDINATES%3A%20similar%20to%20AA%20sequence%3ARefSeq%3AWP_004534083.1;GO_function=GO%3A0008236%20-%20serine-type%20peptidase%20activity%20%5BEvidence%20IEA%5D;note=Derived%20by%20automated%20computational%20analysis%20using%20gene%20prediction%20method%3A%20Protein%20Homology.;codon_start=1;transl_table=11;product=D-alanyl-D-alanine%20carboxypep…
CP125295	GenBank	gene	294133	294402	.	+	.	locus_tag=QEN71_01305;ID=gene-QEN71_01305;Name=QEN71_01305
CP125295	GenBank	CDS	294133	294402	.	+	.	locus_tag=QEN71_01305;inference=COORDINATES%3A%20similar%20to%20AA%20sequence%3ARefSeq%3AWP_020067087.1;note=Derived%20by%20automated%20computational%20analysis%20using%20gene%20prediction%20method%3A%20Protein%20Homology.;codon_start=1;transl_table=11;product=DUF493%20family%20protein;protein_id=PRJNA956509%3AQEN71_01305;translation=MSPVNESLIDFPCDFPIKVMGKSHPDFQTTIVEVIRQFDGEFDAERVEVRPSSGGNYTGLTVT…
CP125295	GenBank	gene	294427	295431	.	-	.	locus_tag=QEN71_01310;ID=gene-QEN71_01310;Name=QEN71_01310
CP125295	GenBank	CDS	294427	295431	.	-	.	locus_tag=QEN71_01310;inference=COORDINATES%3A%20similar%20to%20AA%20sequence%3ARefSeq%3AWP_007577742.1;GO_function=GO%3A0003677%20-%20DNA%20binding%20%5BEvidence%20IEA%5D;GO_process=GO%3A0006351%20-%20DNA-templated%20transcription%20%5BEvidence%20IEA%5D;note=Derived%20by%20automated%20computational%20analysis%20using%20gene%20prediction%20method%3A%20Protein%20Homology.;codon_start=1;transl_tabl…
CP125295	GenBank	gene	295530	295856	.	+	.	locus_tag=QEN71_01315;ID=gene-QEN71_01315;Name=QEN71_01315
CP125295	GenBank	CDS	295530	295856	.	+	.	locus_tag=QEN71_01315;inference=COORDINATES%3A%20similar%20to%20AA%20sequence%3ARefSeq%3AWP_015001499.1;note=Derived%20by%20automated%20computational%20analysis%20using%20gene%20prediction%20method%3A%20Protein%20Homology.;codon_start=1;transl_table=11;product=DUF2917%20domain-containing%20protein;protein_id=PRJNA956509%3AQEN71_01315;translation=MREISSSITFEIVAGETVPMKVTRSTRLAVSGGAVWVTRSDDVEDYWLEPG…
CP125295	GenBank	gene	295930	296697	.	+	.	gene=lipB;locus_tag=QEN71_01320;ID=gene-QEN71_01320;Name=lipB
CP125295	GenBank	CDS	295930	296697	.	+	.	gene=lipB;locus_tag=QEN71_01320;EC_number=2.3.1.181;inference=COORDINATES%3A%20similar%20to%20AA%20sequence%3ARefSeq%3AWP_012399638.1;GO_function=GO%3A0033819%20-%20lipoyl%28octanoyl%29%20transferase%20activity%20%5BEvidence%20IEA%5D;GO_process=GO%3A0009249%20-%20protein%20lipoylation%20%5BEvidence%20IEA%5D;note=Derived%20by%20automated%20computational%20analysis%20using%20gene%20prediction%20met…
CP125295	GenBank	gene	296711	297712	.	+	.	gene=lipA;locus_tag=QEN71_01325;ID=gene-QEN71_01325;Name=lipA
CP125295	GenBank	CDS	296711	297712	.	+	.	gene=lipA;locus_tag=QEN71_01325;EC_number=2.8.1.8;inference=COORDINATES%3A%20similar%20to%20AA%20sequence%3ARefSeq%3AWP_015601526.1;GO_function=GO%3A0016992%20-%20lipoate%20synthase%20activity%20%5BEvidence%20IEA%5D;GO_process=GO%3A0009107%20-%20lipoate%20biosynthetic%20process%20%5BEvidence%20IEA%5D;note=Derived%20by%20automated%20computational%20analysis%20using%20gene%20prediction%20method%3A%…
CP125295	GenBank	gene	297952	299634	.	+	.	locus_tag=QEN71_01330;ID=gene-QEN71_01330;Name=QEN71_01330
CP125295	GenBank	CDS	297952	299634	.	+	.	locus_tag=QEN71_01330;inference=COORDINATES%3A%20similar%20to%20AA%20sequence%3ARefSeq%3AWP_012399640.1;GO_component=GO%3A0005886%20-%20plasma%20membrane%20%5BEvidence%20IEA%5D;GO_function=GO%3A0005436%20-%20sodium%3Aphosphate%20symporter%20activity%20%5BEvidence%20IEA%5D;GO_process=GO%3A0044341%20-%20sodium-dependent%20phosphate%20transport%20%5BEvidence%20IEA%5D;note=Derived%20by%20automated%20…
CP125295	GenBank	gene	299657	300430	.	-	.	locus_tag=QEN71_01335;ID=gene-QEN71_01335;Name=QEN71_01335
CP125295	GenBank	CDS	299657	300430	.	-	.	locus_tag=QEN71_01335;inference=COORDINATES%3A%20similar%20to%20AA%20sequence%3ARefSeq%3AWP_020067080.1;GO_function=GO%3A0003700%20-%20DNA-binding%20transcription%20factor%20activity%20%5BEvidence%20IEA%5D;note=Derived%20by%20automated%20computational%20analysis%20using%20gene%20prediction%20method%3A%20Protein%20Homology.;codon_start=1;transl_table=11;product=DeoR/GlpR%20family%20DNA-binding%20t…
CP125295	GenBank	gene	300869	301633	.	+	.	gene=ugpQ;locus_tag=QEN71_01340;ID=gene-QEN71_01340;Name=ugpQ
CP125295	GenBank	CDS	300869	301633	.	+	.	gene=ugpQ;locus_tag=QEN71_01340;EC_number=3.1.4.46;inference=COORDINATES%3A%20similar%20to%20AA%20sequence%3ARefSeq%3AWP_012399642.1;GO_function=GO%3A0008081%20-%20phosphoric%20diester%20hydrolase%20activity%20%5BEvidence%20IEA%5D;GO_process=GO%3A0006629%20-%20lipid%20metabolic%20process%20%5BEvidence%20IEA%5D;note=Derived%20by%20automated%20computational%20analysis%20using%20gene%20prediction%20…
CP125295	GenBank	gene	301720	302817	.	+	.	locus_tag=QEN71_01345;ID=gene-QEN71_01345;Name=QEN71_01345
CP125295	GenBank	CDS	301720	302817	.	+	.	locus_tag=QEN71_01345;inference=COORDINATES%3A%20similar%20to%20AA%20sequence%3ARefSeq%3AWP_007577731.1;note=Derived%20by%20automated%20computational%20analysis%20using%20gene%20prediction%20method%3A%20Protein%20Homology.;codon_start=1;transl_table=11;product=ABC%20transporter%20substrate-binding%20protein;protein_id=PRJNA956509%3AQEN71_01345;translation=MKPTTLRCFLLASGVAAAGHVLAAPPEALVAAAKQEGQLTV…
CP125295	GenBank	gene	302928	303869	.	+	.	locus_tag=QEN71_01350;ID=gene-QEN71_01350;Name=QEN71_01350
CP125295	GenBank	CDS	302928	303869	.	+	.	locus_tag=QEN71_01350;inference=COORDINATES%3A%20similar%20to%20AA%20sequence%3ARefSeq%3AWP_006048099.1;note=Derived%20by%20automated%20computational%20analysis%20using%20gene%20prediction%20method%3A%20Protein%20Homology.;codon_start=1;transl_table=11;product=ABC%20transporter%20permease%20subunit;protein_id=PRJNA956509%3AQEN71_01350;translation=MSASSEAGPGGQADLMVPSVPQPAPKVDGPGRASPIWTWIGVMPFFIFAL…
CP125295	GenBank	gene	303866	304657	.	+	.	locus_tag=QEN71_01355;ID=gene-QEN71_01355;Name=QEN71_01355
CP125295	GenBank	CDS	303866	304657	.	+	.	locus_tag=QEN71_01355;EC_number=7.-.-.-;inference=COORDINATES%3A%20similar%20to%20AA%20sequence%3ARefSeq%3AWP_007577729.1;GO_component=GO%3A0005886%20-%20plasma%20membrane%20%5BEvidence%20IEA%5D;GO_function=GO%3A0005524%20-%20ATP%20binding%20%5BEvidence%20IEA%5D;GO_process=GO%3A0055085%20-%20transmembrane%20transport%20%5BEvidence%20IEA%5D;note=Derived%20by%20automated%20computational%20analysis%…
CP125295	GenBank	gene	304679	305752	.	+	.	locus_tag=QEN71_01360;ID=gene-QEN71_01360;Name=QEN71_01360
CP125295	GenBank	CDS	304679	305752	.	+	.	locus_tag=QEN71_01360;inference=COORDINATES%3A%20similar%20to%20AA%20sequence%3ARefSeq%3AWP_007577728.1;GO_function=GO%3A0005524%20-%20ATP%20binding%20%5BEvidence%20IEA%5D;note=Derived%20by%20automated%20computational%20analysis%20using%20gene%20prediction%20method%3A%20Protein%20Homology.;codon_start=1;transl_table=11;product=ABC%20transporter%20ATP-binding%20protein;protein_id=PRJNA956509%3AQEN…
CP125295	GenBank	gene	306116	307396	.	+	.	locus_tag=QEN71_01365;ID=gene-QEN71_01365;Name=QEN71_01365
CP125295	GenBank	CDS	306116	307396	.	+	.	locus_tag=QEN71_01365;inference=COORDINATES%3A%20similar%20to%20AA%20sequence%3ARefSeq%3AWP_011486643.1;GO_function=GO%3A0015293%20-%20symporter%20activity%20%5BEvidence%20IEA%5D;GO_process=GO%3A0006835%20-%20dicarboxylic%20acid%20transport%20%5BEvidence%20IEA%5D;note=Derived%20by%20automated%20computational%20analysis%20using%20gene%20prediction%20method%3A%20Protein%20Homology.;codon_start=1;tr…
CP125295	GenBank	gene	307400	309424	.	+	.	locus_tag=QEN71_01370;ID=gene-QEN71_01370;Name=QEN71_01370
CP125295	GenBank	CDS	307400	309424	.	+	.	locus_tag=QEN71_01370;inference=COORDINATES%3A%20similar%20to%20AA%20sequence%3ARefSeq%3AWP_007577726.1;note=Derived%20by%20automated%20computational%20analysis%20using%20gene%20prediction%20method%3A%20Protein%20Homology.;codon_start=1;transl_table=11;product=ATP-binding%20protein;protein_id=PRJNA956509%3AQEN71_01370;translation=MKAAPRQHGAAPLATNAAEALDAFDDEERYATIGDPHRTNSTIVTRRLLILFALVAGLVAACGLTWT…
CP125295	GenBank	gene	309454	310812	.	+	.	locus_tag=QEN71_01375;ID=gene-QEN71_01375;Name=QEN71_01375
CP125295	GenBank	CDS	309454	310812	.	+	.	locus_tag=QEN71_01375;inference=COORDINATES%3A%20similar%20to%20AA%20sequence%3ARefSeq%3AWP_004198029.1;GO_function=GO%3A0005524%20-%20ATP%20binding%20%5BEvidence%20IEA%5D;GO_process=GO%3A0006355%20-%20regulation%20of%20DNA-templated%20transcription%20%5BEvidence%20IEA%5D;note=Derived%20by%20automated%20computational%20analysis%20using%20gene%20prediction%20method%3A%20Protein%20Homology.;codon_s…
CP125295	GenBank	gene	310891	311415	.	-	.	locus_tag=QEN71_01380;ID=gene-QEN71_01380;Name=QEN71_01380
CP125295	GenBank	CDS	310891	311415	.	-	.	locus_tag=QEN71_01380;inference=COORDINATES%3A%20similar%20to%20AA%20sequence%3ARefSeq%3AWP_007577724.1;GO_function=GO%3A0016491%20-%20oxidoreductase%20activity%20%5BEvidence%20IEA%5D;note=Derived%20by%20automated%20computational%20analysis%20using%20gene%20prediction%20method%3A%20Protein%20Homology.;codon_start=1;transl_table=11;product=TlpA%20disulfide%20reductase%20family%20protein;protein_id…
CP125295	GenBank	gene	311646	312242	.	+	.	locus_tag=QEN71_01385;ID=gene-QEN71_01385;Name=QEN71_01385
CP125295	GenBank	CDS	311646	312242	.	+	.	locus_tag=QEN71_01385;inference=COORDINATES%3A%20similar%20to%20AA%20sequence%3ARefSeq%3AWP_007735279.1;note=Derived%20by%20automated%20computational%20analysis%20using%20gene%20prediction%20method%3A%20Protein%20Homology.;codon_start=1;transl_table=11;product=hypothetical%20protein;protein_id=PRJNA956509%3AQEN71_01385;translation=MLRIAIRPFVRRRASPLASFRSLIVFLVTVLSAGWLLAACTPTYDWRTIMNNDNGYTVDLPAKPTT…
CP125295	GenBank	gene	312576	314138	.	-	.	locus_tag=QEN71_01390;ID=gene-QEN71_01390;Name=QEN71_01390
CP125295	GenBank	CDS	312576	314138	.	-	.	locus_tag=QEN71_01390;inference=COORDINATES%3A%20similar%20to%20AA%20sequence%3ARefSeq%3AWP_007577721.1;GO_function=GO%3A0005524%20-%20ATP%20binding%20%5BEvidence%20IEA%5D;note=Derived%20by%20automated%20computational%20analysis%20using%20gene%20prediction%20method%3A%20Protein%20Homology.;codon_start=1;transl_table=11;product=YifB%20family%20Mg%20chelatase-like%20AAA%20ATPase;protein_id=PRJNA956…
CP125295	GenBank	gene	314239	314493	.	-	.	locus_tag=QEN71_01395;ID=gene-QEN71_01395;Name=QEN71_01395
CP125295	GenBank	CDS	314239	314493	.	-	.	locus_tag=QEN71_01395;inference=COORDINATES%3A%20similar%20to%20AA%20sequence%3ARefSeq%3AWP_012399677.1;note=Derived%20by%20automated%20computational%20analysis%20using%20gene%20prediction%20method%3A%20Protein%20Homology.;codon_start=1;transl_table=11;product=accessory%20factor%20UbiK%20family%20protein;protein_id=PRJNA956509%3AQEN71_01395;translation=MKQPNDVFNDFQARVSELFKNSPAKDVERNVRAMLSQGFSKLDL…
CP125295	GenBank	gene	314907	315245	.	+	.	locus_tag=QEN71_01400;ID=gene-QEN71_01400;Name=QEN71_01400
CP125295	GenBank	CDS	314907	315245	.	+	.	locus_tag=QEN71_01400;inference=COORDINATES%3A%20similar%20to%20AA%20sequence%3ARefSeq%3AWP_018436703.1;note=Derived%20by%20automated%20computational%20analysis%20using%20gene%20prediction%20method%3A%20Protein%20Homology.;codon_start=1;transl_table=11;product=P-II%20family%20nitrogen%20regulator;protein_id=PRJNA956509%3AQEN71_01400;translation=MKLITAIIKPFKLDEAREALSAIGVSGITVTEVKGFGRQKGHTELYRGAEYV…
CP125295	GenBank	gene	315272	316777	.	+	.	locus_tag=QEN71_01405;ID=gene-QEN71_01405;Name=QEN71_01405
CP125295	GenBank	CDS	315272	316777	.	+	.	locus_tag=QEN71_01405;inference=COORDINATES%3A%20similar%20to%20AA%20sequence%3ARefSeq%3AWP_006048088.1;GO_component=GO%3A0016020%20-%20membrane%20%5BEvidence%20IEA%5D;GO_function=GO%3A0008519%20-%20ammonium%20transmembrane%20transporter%20activity%20%5BEvidence%20IEA%5D;GO_process=GO%3A0072488%20-%20ammonium%20transmembrane%20transport%20%5BEvidence%20IEA%5D;note=Derived%20by%20automated%20compu…
CP125295	GenBank	gene	317033	318322	.	+	.	gene=gshA;locus_tag=QEN71_01410;ID=gene-QEN71_01410;Name=gshA
CP125295	GenBank	CDS	317033	318322	.	+	.	gene=gshA;locus_tag=QEN71_01410;EC_number=6.3.2.2;inference=COORDINATES%3A%20similar%20to%20AA%20sequence%3ARefSeq%3AWP_013337902.1;GO_function=GO%3A0004357%20-%20glutamate-cysteine%20ligase%20activity%20%5BEvidence%20IEA%5D;GO_process=GO%3A0006750%20-%20glutathione%20biosynthetic%20process%20%5BEvidence%20IEA%5D;note=Derived%20by%20automated%20computational%20analysis%20using%20gene%20prediction…
CP125295	GenBank	gene	318492	319448	.	+	.	gene=gshB;locus_tag=QEN71_01415;ID=gene-QEN71_01415;Name=gshB
CP125295	GenBank	CDS	318492	319448	.	+	.	gene=gshB;locus_tag=QEN71_01415;EC_number=6.3.2.3;inference=COORDINATES%3A%20similar%20to%20AA%20sequence%3ARefSeq%3AWP_004198015.1;GO_function=GO%3A0004363%20-%20glutathione%20synthase%20activity%20%5BEvidence%20IEA%5D;GO_process=GO%3A0006750%20-%20glutathione%20biosynthetic%20process%20%5BEvidence%20IEA%5D;note=Derived%20by%20automated%20computational%20analysis%20using%20gene%20prediction%20me…
CP125295	GenBank	gene	319729	320241	.	+	.	locus_tag=QEN71_01420;ID=gene-QEN71_01420;Name=QEN71_01420
CP125295	GenBank	CDS	319729	320241	.	+	.	locus_tag=QEN71_01420;inference=COORDINATES%3A%20similar%20to%20AA%20sequence%3ARefSeq%3AWP_012399681.1;note=Derived%20by%20automated%20computational%20analysis%20using%20gene%20prediction%20method%3A%20Protein%20Homology.;codon_start=1;transl_table=11;product=PTS%20sugar%20transporter%20subunit%20IIB;protein_id=PRJNA956509%3AQEN71_01420;translation=MAGILIIAHAPFATALRECVAHIYGGLPARIGVIDVSADCDPVQVVA…
CP125295	GenBank	gene	320301	320570	.	+	.	locus_tag=QEN71_01425;ID=gene-QEN71_01425;Name=QEN71_01425
CP125295	GenBank	CDS	320301	320570	.	+	.	locus_tag=QEN71_01425;inference=COORDINATES%3A%20similar%20to%20AA%20sequence%3ARefSeq%3AWP_010101417.1;GO_process=GO%3A0009401%20-%20phosphoenolpyruvate-dependent%20sugar%20phosphotransferase%20system%20%5BEvidence%20IEA%5D;note=Derived%20by%20automated%20computational%20analysis%20using%20gene%20prediction%20method%3A%20Protein%20Homology.;codon_start=1;transl_table=11;product=HPr%20family%20ph…
CP125295	GenBank	gene	320790	322532	.	+	.	gene=ptsP;locus_tag=QEN71_01430;ID=gene-QEN71_01430;Name=ptsP
CP125295	GenBank	CDS	320790	322532	.	+	.	gene=ptsP;locus_tag=QEN71_01430;EC_number=2.7.3.9;inference=COORDINATES%3A%20similar%20to%20AA%20sequence%3ARefSeq%3AWP_020067047.1;GO_function=GO%3A0008965%20-%20phosphoenolpyruvate-protein%20phosphotransferase%20activity%20%5BEvidence%20IEA%5D;GO_process=GO%3A0006808%20-%20regulation%20of%20nitrogen%20utilization%20%5BEvidence%20IEA%5D;note=Derived%20by%20automated%20computational%20analysis%20…
CP125295	GenBank	gene	322536	323294	.	-	.	gene=moeB;locus_tag=QEN71_01435;ID=gene-QEN71_01435;Name=moeB
CP125295	GenBank	CDS	322536	323294	.	-	.	gene=moeB;locus_tag=QEN71_01435;inference=COORDINATES%3A%20similar%20to%20AA%20sequence%3ARefSeq%3AWP_007577687.1;GO_function=GO%3A0008641%20-%20ubiquitin-like%20modifier%20activating%20enzyme%20activity%20%5BEvidence%20IEA%5D;note=Derived%20by%20automated%20computational%20analysis%20using%20gene%20prediction%20method%3A%20Protein%20Homology.;codon_start=1;transl_table=11;product=molybdopterin-s…
CP125295	GenBank	gene	323439	325031	.	-	.	locus_tag=QEN71_01440;ID=gene-QEN71_01440;Name=QEN71_01440
CP125295	GenBank	CDS	323439	325031	.	-	.	locus_tag=QEN71_01440;inference=COORDINATES%3A%20similar%20to%20AA%20sequence%3ARefSeq%3AWP_007577686.1;note=Derived%20by%20automated%20computational%20analysis%20using%20gene%20prediction%20method%3A%20Protein%20Homology.;codon_start=1;transl_table=11;product=S41%20family%20peptidase;protein_id=PRJNA956509%3AQEN71_01440;translation=MRKNLKNIGLIAAGLATGVFATLQLSASAQQPASAPLPLDQLRLFAEVFGQIKHEYVEPVDDKK…
CP125295	GenBank	gene	325426	326172	.	-	.	gene=gpmA;locus_tag=QEN71_01445;ID=gene-QEN71_01445;Name=gpmA
CP125295	GenBank	CDS	325426	326172	.	-	.	gene=gpmA;locus_tag=QEN71_01445;EC_number=5.4.2.11;inference=COORDINATES%3A%20similar%20to%20AA%20sequence%3ARefSeq%3AWP_011658011.1;GO_function=GO%3A0004619%20-%20phosphoglycerate%20mutase%20activity%20%5BEvidence%20IEA%5D;GO_process=GO%3A0006096%20-%20glycolytic%20process%20%5BEvidence%20IEA%5D;note=Derived%20by%20automated%20computational%20analysis%20using%20gene%20prediction%20method%3A%20Pr…
CP125295	GenBank	gene	326325	326750	.	+	.	locus_tag=QEN71_01450;ID=gene-QEN71_01450;Name=QEN71_01450
CP125295	GenBank	CDS	326325	326750	.	+	.	locus_tag=QEN71_01450;inference=COORDINATES%3A%20similar%20to%20AA%20sequence%3ARefSeq%3AWP_008921852.1;note=Derived%20by%20automated%20computational%20analysis%20using%20gene%20prediction%20method%3A%20Protein%20Homology.;codon_start=1;transl_table=11;product=rhodanese-like%20domain-containing%20protein;protein_id=PRJNA956509%3AQEN71_01450;translation=MKFFTDYTNLVLIAVALISGALLLWPSISRRGRGGLSAAAATQL…
CP125295	GenBank	gene	326747	327010	.	+	.	gene=grxC;locus_tag=QEN71_01455;ID=gene-QEN71_01455;Name=grxC
CP125295	GenBank	CDS	326747	327010	.	+	.	gene=grxC;locus_tag=QEN71_01455;inference=COORDINATES%3A%20similar%20to%20AA%20sequence%3ARefSeq%3AWP_007179466.1;GO_function=GO%3A0015036%20-%20disulfide%20oxidoreductase%20activity%20%5BEvidence%20IEA%5D;note=Derived%20by%20automated%20computational%20analysis%20using%20gene%20prediction%20method%3A%20Protein%20Homology.;codon_start=1;transl_table=11;product=glutaredoxin%203;protein_id=PRJNA956…
CP125295	GenBank	gene	327205	327675	.	+	.	gene=secB;locus_tag=QEN71_01460;ID=gene-QEN71_01460;Name=secB
CP125295	GenBank	CDS	327205	327675	.	+	.	gene=secB;locus_tag=QEN71_01460;inference=COORDINATES%3A%20similar%20to%20AA%20sequence%3ARefSeq%3AWP_007577679.1;note=Derived%20by%20automated%20computational%20analysis%20using%20gene%20prediction%20method%3A%20Protein%20Homology.;codon_start=1;transl_table=11;product=protein-export%20chaperone%20SecB;protein_id=PRJNA956509%3AQEN71_01460;translation=MSDENNQPFFNIQRIYLKDMSLEQPNSPAIFLEQEMPSVEVEVDV…
CP125295	GenBank	gene	327697	328695	.	+	.	locus_tag=QEN71_01465;ID=gene-QEN71_01465;Name=QEN71_01465
CP125295	GenBank	CDS	327697	328695	.	+	.	locus_tag=QEN71_01465;EC_number=1.1.1.94;inference=COORDINATES%3A%20similar%20to%20AA%20sequence%3ARefSeq%3AWP_011546282.1;GO_component=GO%3A0009331%20-%20glycerol-3-phosphate%20dehydrogenase%20complex%20%5BEvidence%20IEA%5D;GO_function=GO%3A0047952%20-%20glycerol-3-phosphate%20dehydrogenase%20%5BNAD%28P%29%2B%5D%20activity%20%5BEvidence%20IEA%5D;GO_process=GO%3A0046167%20-%20glycerol-3-phosphate…
CP125295	GenBank	gene	328851	329402	.	+	.	locus_tag=QEN71_01470;ID=gene-QEN71_01470;Name=QEN71_01470
CP125295	GenBank	CDS	328851	329402	.	+	.	locus_tag=QEN71_01470;inference=COORDINATES%3A%20similar%20to%20AA%20sequence%3ARefSeq%3AWP_007734990.1;note=Derived%20by%20automated%20computational%20analysis%20using%20gene%20prediction%20method%3A%20Protein%20Homology.;codon_start=1;transl_table=11;product=O-acetyl-ADP-ribose%20deacetylase;protein_id=PRJNA956509%3AQEN71_01470;translation=MLTIGHSTLEARVVDITTLDVDAIVNAANTSLLGGGGVDGAIHRAAGPDLLRECE…
CP125295	GenBank	gene	329375	329845	.	-	.	gene=trmL;locus_tag=QEN71_01475;ID=gene-QEN71_01475;Name=trmL
CP125295	GenBank	CDS	329375	329845	.	-	.	gene=trmL;locus_tag=QEN71_01475;EC_number=2.1.1.207;inference=COORDINATES%3A%20similar%20to%20AA%20sequence%3ARefSeq%3AWP_006763321.1;GO_function=GO%3A0008175%20-%20tRNA%20methyltransferase%20activity%20%5BEvidence%20IEA%5D;GO_process=GO%3A0006400%20-%20tRNA%20modification%20%5BEvidence%20IEA%5D;note=Derived%20by%20automated%20computational%20analysis%20using%20gene%20prediction%20method%3A%20Pro…
CP125295	GenBank	gene	329863	330606	.	-	.	locus_tag=QEN71_01480;ID=gene-QEN71_01480;Name=QEN71_01480
CP125295	GenBank	CDS	329863	330606	.	-	.	locus_tag=QEN71_01480;inference=COORDINATES%3A%20similar%20to%20AA%20sequence%3ARefSeq%3AWP_012399693.1;note=Derived%20by%20automated%20computational%20analysis%20using%20gene%20prediction%20method%3A%20Protein%20Homology.;codon_start=1;transl_table=11;product=ComF%20family%20protein;protein_id=PRJNA956509%3AQEN71_01480;translation=MAQRSVSALPALARAVLPNPCALCGNMSHRTLCAFCDEAWWNEARLRCTVCAVPLSGFRRASLMH…
CP125295	GenBank	gene	330762	331727	.	+	.	locus_tag=QEN71_01485;ID=gene-QEN71_01485;Name=QEN71_01485
CP125295	GenBank	CDS	330762	331727	.	+	.	locus_tag=QEN71_01485;inference=COORDINATES%3A%20similar%20to%20AA%20sequence%3ARefSeq%3AWP_006048072.1;GO_function=GO%3A0008168%20-%20methyltransferase%20activity%20%5BEvidence%20IEA%5D;note=Derived%20by%20automated%20computational%20analysis%20using%20gene%20prediction%20method%3A%20Protein%20Homology.;codon_start=1;transl_table=11;product=methyltransferase%20domain-containing%20protein;protein…
CP125295	GenBank	gene	331995	332489	.	+	.	locus_tag=QEN71_01490;ID=gene-QEN71_01490;Name=QEN71_01490
CP125295	GenBank	CDS	331995	332489	.	+	.	locus_tag=QEN71_01490;inference=COORDINATES%3A%20similar%20to%20AA%20sequence%3ARefSeq%3AWP_012399695.1;note=Derived%20by%20automated%20computational%20analysis%20using%20gene%20prediction%20method%3A%20Protein%20Homology.;codon_start=1;transl_table=11;product=DUF2244%20domain-containing%20protein;protein_id=PRJNA956509%3AQEN71_01490;translation=MNATDLLAESEPVLKDWLMKRNCSVSPRQFVFFYVSLAAFSLLIAFLLVLC…
CP125295	GenBank	gene	332546	334255	.	+	.	gene=coxB;locus_tag=QEN71_01495;ID=gene-QEN71_01495;Name=coxB
CP125295	GenBank	CDS	332546	334255	.	+	.	gene=coxB;locus_tag=QEN71_01495;EC_number=7.1.1.9;inference=COORDINATES%3A%20similar%20to%20AA%20sequence%3ARefSeq%3AWP_011486666.1;GO_function=GO%3A0004129%20-%20cytochrome-c%20oxidase%20activity%20%5BEvidence%20IEA%5D;note=Derived%20by%20automated%20computational%20analysis%20using%20gene%20prediction%20method%3A%20Protein%20Homology.;codon_start=1;transl_table=11;product=cytochrome%20c%20oxida…
CP125295	GenBank	gene	334300	335913	.	+	.	gene=ctaD;locus_tag=QEN71_01500;ID=gene-QEN71_01500;Name=ctaD
CP125295	GenBank	CDS	334300	335913	.	+	.	gene=ctaD;locus_tag=QEN71_01500;EC_number=7.1.1.9;inference=COORDINATES%3A%20similar%20to%20AA%20sequence%3ARefSeq%3AWP_010090602.1;GO_function=GO%3A0004129%20-%20cytochrome-c%20oxidase%20activity%20%5BEvidence%20IEA%5D;note=Derived%20by%20automated%20computational%20analysis%20using%20gene%20prediction%20method%3A%20Protein%20Homology.;codon_start=1;transl_table=11;product=cytochrome%20c%20oxida…
CP125295	GenBank	gene	336005	336142	.	+	.	locus_tag=QEN71_01505;ID=gene-QEN71_01505;Name=QEN71_01505
CP125295	GenBank	CDS	336005	336142	.	+	.	locus_tag=QEN71_01505;inference=COORDINATES%3A%20similar%20to%20AA%20sequence%3ARefSeq%3AWP_006486385.1;note=Derived%20by%20automated%20computational%20analysis%20using%20gene%20prediction%20method%3A%20Protein%20Homology.;codon_start=1;transl_table=11;product=cytochrome%20oxidase%20small%20assembly%20protein;protein_id=PRJNA956509%3AQEN71_01505;translation=MSRNPQKRRTPEEIRAGNLRLGLILLIVVAVFFLGAVVK…
CP125295	GenBank	gene	336195	336809	.	+	.	locus_tag=QEN71_01510;ID=gene-QEN71_01510;Name=QEN71_01510
CP125295	GenBank	CDS	336195	336809	.	+	.	locus_tag=QEN71_01510;inference=COORDINATES%3A%20similar%20to%20AA%20sequence%3ARefSeq%3AWP_007579646.1;note=Derived%20by%20automated%20computational%20analysis%20using%20gene%20prediction%20method%3A%20Protein%20Homology.;codon_start=1;transl_table=11;product=cytochrome%20c%20oxidase%20assembly%20protein;protein_id=PRJNA956509%3AQEN71_01510;translation=MSTQPPAGADRSFNRPMLVKLVVVALLMFGFGFALVPMYRAIC…
CP125295	GenBank	gene	336848	337057	.	+	.	locus_tag=QEN71_01515;ID=gene-QEN71_01515;Name=QEN71_01515
CP125295	GenBank	CDS	336848	337057	.	+	.	locus_tag=QEN71_01515;inference=COORDINATES%3A%20similar%20to%20AA%20sequence%3ARefSeq%3AWP_012431612.1;note=Derived%20by%20automated%20computational%20analysis%20using%20gene%20prediction%20method%3A%20Protein%20Homology.;codon_start=1;transl_table=11;product=DUF2970%20domain-containing%20protein;protein_id=PRJNA956509%3AQEN71_01515;translation=MNDSGRGGRKSSFGQSMKAVMWSFFGVRKRRDLEADATQLNPLHVVAAALI…
CP125295	GenBank	gene	337203	338060	.	+	.	locus_tag=QEN71_01520;ID=gene-QEN71_01520;Name=QEN71_01520
CP125295	GenBank	CDS	337203	338060	.	+	.	locus_tag=QEN71_01520;inference=COORDINATES%3A%20similar%20to%20AA%20sequence%3ARefSeq%3AWP_013587015.1;note=Derived%20by%20automated%20computational%20analysis%20using%20gene%20prediction%20method%3A%20Protein%20Homology.;codon_start=1;transl_table=11;product=cytochrome%20c%20oxidase%20subunit%203;protein_id=PRJNA956509%3AQEN71_01520;translation=MSGQNESPYYFIPHPSRHPISAAIGLLVMLGSFAAWVNGEPWAPITALIG…
CP125295	GenBank	gene	338312	338521	.	-	.	locus_tag=QEN71_01525;ID=gene-QEN71_01525;Name=QEN71_01525
CP125295	GenBank	CDS	338312	338521	.	-	.	locus_tag=QEN71_01525;inference=COORDINATES%3A%20similar%20to%20AA%20sequence%3ARefSeq%3AWP_017334311.1;note=Derived%20by%20automated%20computational%20analysis%20using%20gene%20prediction%20method%3A%20Protein%20Homology.;codon_start=1;transl_table=11;product=twin%20transmembrane%20helix%20small%20protein;protein_id=PRJNA956509%3AQEN71_01525;translation=MHILVPIAFALIIASMVSALYFMMHDRGKTKRMVWSLATRVG…
CP125295	GenBank	gene	338621	339385	.	+	.	locus_tag=QEN71_01530;ID=gene-QEN71_01530;Name=QEN71_01530
CP125295	GenBank	CDS	338621	339385	.	+	.	locus_tag=QEN71_01530;inference=COORDINATES%3A%20similar%20to%20AA%20sequence%3ARefSeq%3AWP_007579653.1;note=Derived%20by%20automated%20computational%20analysis%20using%20gene%20prediction%20method%3A%20Protein%20Homology.;codon_start=1;transl_table=11;product=SURF1%20family%20protein;protein_id=PRJNA956509%3AQEN71_01530;translation=MKIRLIPTLLILIVVAVTVRLGFWQRDRAHQKEALEAHITQFENAPAQNIGAAPVALKDIEFHR…
CP125295	GenBank	gene	339456	340145	.	+	.	locus_tag=QEN71_01535;ID=gene-QEN71_01535;Name=QEN71_01535
CP125295	GenBank	CDS	339456	340145	.	+	.	locus_tag=QEN71_01535;inference=COORDINATES%3A%20similar%20to%20AA%20sequence%3ARefSeq%3AWP_012399704.1;note=Derived%20by%20automated%20computational%20analysis%20using%20gene%20prediction%20method%3A%20Protein%20Homology.;codon_start=1;transl_table=11;product=cytochrome%20C%20oxidase%20subunit%20I;protein_id=PRJNA956509%3AQEN71_01535;translation=MSTHNSRSQQTRQQTQQQPAQDGQRAVPGKPGGKGKGSWQRGRWTLLLIA…
CP125295	GenBank	gene	340197	341306	.	+	.	locus_tag=QEN71_01540;ID=gene-QEN71_01540;Name=QEN71_01540
CP125295	GenBank	CDS	340197	341306	.	+	.	locus_tag=QEN71_01540;inference=COORDINATES%3A%20similar%20to%20AA%20sequence%3ARefSeq%3AWP_004543853.1;note=Derived%20by%20automated%20computational%20analysis%20using%20gene%20prediction%20method%3A%20Protein%20Homology.;codon_start=1;transl_table=11;product=COX15/CtaA%20family%20protein;protein_id=PRJNA956509%3AQEN71_01540;translation=MFVLQLGLIGLCIALLPLSYVWVKADDNKFRKLVWVTTFLTLDLVMFGGFTRLTDSGLG…
CP125295	GenBank	gene	341313	342218	.	+	.	gene=cyoE;locus_tag=QEN71_01545;ID=gene-QEN71_01545;Name=cyoE
CP125295	GenBank	CDS	341313	342218	.	+	.	gene=cyoE;locus_tag=QEN71_01545;EC_number=2.5.1.141;inference=COORDINATES%3A%20similar%20to%20AA%20sequence%3ARefSeq%3AWP_011486672.1;GO_function=GO%3A0008495%20-%20protoheme%20IX%20farnesyltransferase%20activity%20%5BEvidence%20IEA%5D;GO_process=GO%3A0006783%20-%20heme%20biosynthetic%20process%20%5BEvidence%20IEA%5D;note=Derived%20by%20automated%20computational%20analysis%20using%20gene%20predic…
CP125295	GenBank	gene	342223	342840	.	+	.	locus_tag=QEN71_01550;ID=gene-QEN71_01550;Name=QEN71_01550
CP125295	GenBank	CDS	342223	342840	.	+	.	locus_tag=QEN71_01550;inference=COORDINATES%3A%20similar%20to%20AA%20sequence%3ARefSeq%3AWP_007579662.1;note=Derived%20by%20automated%20computational%20analysis%20using%20gene%20prediction%20method%3A%20Protein%20Homology.;codon_start=1;transl_table=11;product=SCO%20family%20protein;protein_id=PRJNA956509%3AQEN71_01550;translation=MLTQRFARAARVALVACALGGAALMSGCGKEQPAFTNVDITGNKQFGTDFSLPDSGGKTRTLADYK…
CP125295	GenBank	gene	342939	343229	.	-	.	locus_tag=QEN71_01555;ID=gene-QEN71_01555;Name=QEN71_01555
CP125295	GenBank	CDS	342939	343229	.	-	.	locus_tag=QEN71_01555;inference=COORDINATES%3A%20similar%20to%20AA%20sequence%3ARefSeq%3AWP_007579663.1;note=Derived%20by%20automated%20computational%20analysis%20using%20gene%20prediction%20method%3A%20Protein%20Homology.;codon_start=1;transl_table=11;product=YciI%20family%20protein;protein_id=PRJNA956509%3AQEN71_01555;translation=MYVVSLTYTASLDRVDDALEAHRAFLARQFDAGVFVMAGPKVPRDGGVIIAAGIERARLDEILAS…
CP125295	GenBank	gene	343458	345236	.	+	.	locus_tag=QEN71_01560;ID=gene-QEN71_01560;Name=QEN71_01560
CP125295	GenBank	CDS	343458	345236	.	+	.	locus_tag=QEN71_01560;inference=COORDINATES%3A%20similar%20to%20AA%20sequence%3ARefSeq%3AWP_007579664.1;GO_component=GO%3A0016020%20-%20membrane%20%5BEvidence%20IEA%5D;GO_process=GO%3A0007165%20-%20signal%20transduction%20%5BEvidence%20IEA%5D;note=Derived%20by%20automated%20computational%20analysis%20using%20gene%20prediction%20method%3A%20Protein%20Homology.;codon_start=1;transl_table=11;product…
CP125295	GenBank	gene	345244	346062	.	-	.	locus_tag=QEN71_01565;ID=gene-QEN71_01565;Name=QEN71_01565
CP125295	GenBank	CDS	345244	346062	.	-	.	locus_tag=QEN71_01565;inference=COORDINATES%3A%20similar%20to%20AA%20sequence%3ARefSeq%3AWP_007735509.1;GO_function=GO%3A0016740%20-%20transferase%20activity%20%5BEvidence%20IEA%5D;note=Derived%20by%20automated%20computational%20analysis%20using%20gene%20prediction%20method%3A%20Protein%20Homology.;codon_start=1;transl_table=11;product=FkbM%20family%20methyltransferase;protein_id=PRJNA956509%3AQE…
CP125295	GenBank	gene	346396	347208	.	+	.	locus_tag=QEN71_01570;ID=gene-QEN71_01570;Name=QEN71_01570
CP125295	GenBank	CDS	346396	347208	.	+	.	locus_tag=QEN71_01570;inference=COORDINATES%3A%20similar%20to%20AA%20sequence%3ARefSeq%3AWP_006763338.1;note=Derived%20by%20automated%20computational%20analysis%20using%20gene%20prediction%20method%3A%20Protein%20Homology.;codon_start=1;transl_table=11;product=MetQ/NlpA%20family%20lipoprotein;protein_id=PRJNA956509%3AQEN71_01570;translation=MQRRTLIKVFSAALASAALVTSFGAHADDKVIKVGTISGPDAQIWSVVQKVAKREG…
CP125295	GenBank	gene	347294	348217	.	-	.	locus_tag=QEN71_01575;ID=gene-QEN71_01575;Name=QEN71_01575
CP125295	GenBank	CDS	347294	348217	.	-	.	locus_tag=QEN71_01575;inference=COORDINATES%3A%20similar%20to%20AA%20sequence%3ARefSeq%3AWP_012399711.1;note=Derived%20by%20automated%20computational%20analysis%20using%20gene%20prediction%20method%3A%20Protein%20Homology.;codon_start=1;transl_table=11;product=bifunctional%20helix-turn-helix%20transcriptional%20regulator/GNAT%20family%20N-acetyltransferase;protein_id=PRJNA956509%3AQEN71_01575;tra…
CP125295	GenBank	gene	348594	349328	.	+	.	locus_tag=QEN71_01580;ID=gene-QEN71_01580;Name=QEN71_01580
CP125295	GenBank	CDS	348594	349328	.	+	.	locus_tag=QEN71_01580;inference=COORDINATES%3A%20similar%20to%20AA%20sequence%3ARefSeq%3AWP_012399712.1;GO_function=GO%3A0003677%20-%20DNA%20binding%20%5BEvidence%20IEA%5D;note=Derived%20by%20automated%20computational%20analysis%20using%20gene%20prediction%20method%3A%20Protein%20Homology.;codon_start=1;transl_table=11;product=GntR%20family%20transcriptional%20regulator;protein_id=PRJNA956509%3AQ…
CP125295	GenBank	gene	349409	350512	.	+	.	gene=nagA;locus_tag=QEN71_01585;ID=gene-QEN71_01585;Name=nagA
CP125295	GenBank	CDS	349409	350512	.	+	.	gene=nagA;locus_tag=QEN71_01585;EC_number=3.5.1.25;inference=COORDINATES%3A%20similar%20to%20AA%20sequence%3ARefSeq%3AWP_008921875.1;GO_function=GO%3A0008448%20-%20N-acetylglucosamine-6-phosphate%20deacetylase%20activity%20%5BEvidence%20IEA%5D;GO_process=GO%3A0006040%20-%20amino%20sugar%20metabolic%20process%20%5BEvidence%20IEA%5D;note=Derived%20by%20automated%20computational%20analysis%20using%2…
CP125295	GenBank	gene	350505	351512	.	+	.	locus_tag=QEN71_01590;ID=gene-QEN71_01590;Name=QEN71_01590
CP125295	GenBank	CDS	350505	351512	.	+	.	locus_tag=QEN71_01590;EC_number=3.5.-.-;inference=COORDINATES%3A%20similar%20to%20AA%20sequence%3ARefSeq%3AWP_006024455.1;GO_function=GO%3A0016787%20-%20hydrolase%20activity%20%5BEvidence%20IEA%5D;GO_process=GO%3A0005975%20-%20carbohydrate%20metabolic%20process%20%5BEvidence%20IEA%5D;note=Derived%20by%20automated%20computational%20analysis%20using%20gene%20prediction%20method%3A%20Protein%20Homol…
CP125295	GenBank	gene	351526	354114	.	+	.	gene=ptsP;locus_tag=QEN71_01595;ID=gene-QEN71_01595;Name=ptsP
CP125295	GenBank	CDS	351526	354114	.	+	.	gene=ptsP;locus_tag=QEN71_01595;EC_number=2.7.3.9;inference=COORDINATES%3A%20similar%20to%20AA%20sequence%3ARefSeq%3AWP_011546260.1;GO_function=GO%3A0008965%20-%20phosphoenolpyruvate-protein%20phosphotransferase%20activity%20%5BEvidence%20IEA%5D;GO_process=GO%3A0006808%20-%20regulation%20of%20nitrogen%20utilization%20%5BEvidence%20IEA%5D;note=Derived%20by%20automated%20computational%20analysis%20…
CP125295	GenBank	gene	354223	355980	.	+	.	gene=nagE;locus_tag=QEN71_01600;ID=gene-QEN71_01600;Name=nagE
CP125295	GenBank	CDS	354223	355980	.	+	.	gene=nagE;locus_tag=QEN71_01600;EC_number=2.7.1.193;inference=COORDINATES%3A%20similar%20to%20AA%20sequence%3ARefSeq%3AWP_007579672.1;GO_function=GO%3A0015572%20-%20N-acetylglucosamine%20transmembrane%20transporter%20activity%20%5BEvidence%20IEA%5D;note=Derived%20by%20automated%20computational%20analysis%20using%20gene%20prediction%20method%3A%20Protein%20Homology.;codon_start=1;transl_table=11;p…
CP125295	GenBank	gene	356049	356168	.	-	.	gene=cydX;locus_tag=QEN71_01605;ID=gene-QEN71_01605;Name=cydX
CP125295	GenBank	CDS	356049	356168	.	-	.	gene=cydX;locus_tag=QEN71_01605;EC_number=7.1.1.-;inference=COORDINATES%3A%20similar%20to%20AA%20sequence%3ARefSeq%3AWP_007579673.1;GO_function=GO%3A0016682%20-%20oxidoreductase%20activity%2C%20acting%20on%20diphenols%20and%20related%20substances%20as%20donors%2C%20oxygen%20as%20acceptor%20%5BEvidence%20IEA%5D;note=Derived%20by%20automated%20computational%20analysis%20using%20gene%20prediction%20…
CP125295	GenBank	gene	356195	357331	.	-	.	gene=cydB;locus_tag=QEN71_01610;ID=gene-QEN71_01610;Name=cydB
CP125295	GenBank	CDS	356195	357331	.	-	.	gene=cydB;locus_tag=QEN71_01610;inference=COORDINATES%3A%20similar%20to%20AA%20sequence%3ARefSeq%3AWP_010101549.1;GO_function=GO%3A0016682%20-%20oxidoreductase%20activity%2C%20acting%20on%20diphenols%20and%20related%20substances%20as%20donors%2C%20oxygen%20as%20acceptor%20%5BEvidence%20IEA%5D;note=Derived%20by%20automated%20computational%20analysis%20using%20gene%20prediction%20method%3A%20Protei…
CP125295	GenBank	gene	357357	358946	.	-	.	locus_tag=QEN71_01615;ID=gene-QEN71_01615;Name=QEN71_01615
CP125295	GenBank	CDS	357357	358946	.	-	.	locus_tag=QEN71_01615;EC_number=1.10.3.-;inference=COORDINATES%3A%20similar%20to%20AA%20sequence%3ARefSeq%3AWP_012399719.1;GO_component=GO%3A0070069%20-%20cytochrome%20complex%20%5BEvidence%20IEA%5D;GO_function=GO%3A0009055%20-%20electron%20transfer%20activity%20%5BEvidence%20IEA%5D;GO_process=GO%3A0019646%20-%20aerobic%20electron%20transport%20chain%20%5BEvidence%20IEA%5D;note=Derived%20by%20aut…
CP125295	GenBank	gene	358936	359208	.	-	.	locus_tag=QEN71_01620;ID=gene-QEN71_01620;Name=QEN71_01620
CP125295	GenBank	CDS	358936	359208	.	-	.	locus_tag=QEN71_01620;inference=COORDINATES%3A%20similar%20to%20AA%20sequence%3ARefSeq%3AWP_007579676.1;note=Derived%20by%20automated%20computational%20analysis%20using%20gene%20prediction%20method%3A%20Protein%20Homology.;codon_start=1;transl_table=11;product=hypothetical%20protein;protein_id=PRJNA956509%3AQEN71_01620;translation=MAITLNHRNATRRTLASRIVAWARGPTFARDILIVLAIKFVLLLALKFAFFNHPQAQHMSLPPAQV…
CP125295	GenBank	gene	359524	360459	.	-	.	gene=rpoH;locus_tag=QEN71_01625;ID=gene-QEN71_01625;Name=rpoH
CP125295	GenBank	CDS	359524	360459	.	-	.	gene=rpoH;locus_tag=QEN71_01625;inference=COORDINATES%3A%20similar%20to%20AA%20sequence%3ARefSeq%3AWP_009893111.1;GO_function=GO%3A0016987%20-%20sigma%20factor%20activity%20%5BEvidence%20IEA%5D;GO_process=GO%3A0006352%20-%20DNA-templated%20transcription%20initiation%20%5BEvidence%20IEA%5D;note=Derived%20by%20automated%20computational%20analysis%20using%20gene%20prediction%20method%3A%20Protein%20…
CP125295	GenBank	gene	360824	361387	.	+	.	locus_tag=QEN71_01630;ID=gene-QEN71_01630;Name=QEN71_01630
CP125295	GenBank	CDS	360824	361387	.	+	.	locus_tag=QEN71_01630;inference=COORDINATES%3A%20similar%20to%20AA%20sequence%3ARefSeq%3AWP_017772627.1;note=Derived%20by%20automated%20computational%20analysis%20using%20gene%20prediction%20method%3A%20Protein%20Homology.;codon_start=1;transl_table=11;product=acyloxyacyl%20hydrolase;protein_id=PRJNA956509%3AQEN71_01630;translation=MEKKNKAWLHAALKCAAAATFLGASGLASADQFGIQVAGGTADHHVRKLDLGFVWDPNLTWWEIG…
CP125295	GenBank	gene	361433	361816	.	+	.	locus_tag=QEN71_01635;ID=gene-QEN71_01635;Name=QEN71_01635
CP125295	GenBank	CDS	361433	361816	.	+	.	locus_tag=QEN71_01635;inference=COORDINATES%3A%20similar%20to%20AA%20sequence%3ARefSeq%3AWP_017772628.1;note=Derived%20by%20automated%20computational%20analysis%20using%20gene%20prediction%20method%3A%20Protein%20Homology.;codon_start=1;transl_table=11;product=nuclear%20transport%20factor%202%20family%20protein;protein_id=PRJNA956509%3AQEN71_01635;translation=MVAKVIEAIRGLERDRFRAMVEGNGQQLDALLSDNVI…
CP125295	GenBank	gene	361932	363590	.	-	.	gene=leuA;locus_tag=QEN71_01640;ID=gene-QEN71_01640;Name=leuA
CP125295	GenBank	CDS	361932	363590	.	-	.	gene=leuA;locus_tag=QEN71_01640;EC_number=2.3.3.13;inference=COORDINATES%3A%20similar%20to%20AA%20sequence%3ARefSeq%3AWP_006760404.1;GO_function=GO%3A0003852%20-%202-isopropylmalate%20synthase%20activity%20%5BEvidence%20IEA%5D;GO_process=GO%3A0009098%20-%20leucine%20biosynthetic%20process%20%5BEvidence%20IEA%5D;note=Derived%20by%20automated%20computational%20analysis%20using%20gene%20prediction%2…
CP125295	GenBank	gene	364110	365078	.	-	.	gene=ybiB;locus_tag=QEN71_01645;ID=gene-QEN71_01645;Name=ybiB
CP125295	GenBank	CDS	364110	365078	.	-	.	gene=ybiB;locus_tag=QEN71_01645;inference=COORDINATES%3A%20similar%20to%20AA%20sequence%3ARefSeq%3AWP_012399725.1;note=Derived%20by%20automated%20computational%20analysis%20using%20gene%20prediction%20method%3A%20Protein%20Homology.;codon_start=1;transl_table=11;product=DNA-binding%20protein%20YbiB;protein_id=PRJNA956509%3AQEN71_01645;translation=MTDSTDTTPFPCARFIKEIGRGPNGARALTPDDTHALYAAMLDGRVSDLE…
CP125295	GenBank	gene	365333	366031	.	+	.	locus_tag=QEN71_01650;ID=gene-QEN71_01650;Name=QEN71_01650
CP125295	GenBank	CDS	365333	366031	.	+	.	locus_tag=QEN71_01650;inference=COORDINATES%3A%20similar%20to%20AA%20sequence%3ARefSeq%3AWP_007179428.1;GO_function=GO%3A0003824%20-%20catalytic%20activity%20%5BEvidence%20IEA%5D;note=Derived%20by%20automated%20computational%20analysis%20using%20gene%20prediction%20method%3A%20Protein%20Homology.;codon_start=1;transl_table=11;product=fumarylacetoacetate%20hydrolase%20family%20protein;protein_id=P…
CP125295	GenBank	gene	366066	366710	.	+	.	gene=maiA;locus_tag=QEN71_01655;ID=gene-QEN71_01655;Name=maiA
CP125295	GenBank	CDS	366066	366710	.	+	.	gene=maiA;locus_tag=QEN71_01655;EC_number=5.2.1.2;inference=COORDINATES%3A%20similar%20to%20AA%20sequence%3ARefSeq%3AWP_011546253.1;GO_function=GO%3A0016034%20-%20maleylacetoacetate%20isomerase%20activity%20%5BEvidence%20IEA%5D;GO_process=GO%3A0006559%20-%20L-phenylalanine%20catabolic%20process%20%5BEvidence%20IEA%5D;note=Derived%20by%20automated%20computational%20analysis%20using%20gene%20predic…
CP125295	GenBank	gene	366820	367989	.	-	.	gene=ftsY;locus_tag=QEN71_01660;ID=gene-QEN71_01660;Name=ftsY
CP125295	GenBank	CDS	366820	367989	.	-	.	gene=ftsY;locus_tag=QEN71_01660;inference=COORDINATES%3A%20similar%20to%20AA%20sequence%3ARefSeq%3AWP_012399728.1;GO_function=GO%3A0003924%20-%20GTPase%20activity%20%5BEvidence%20IEA%5D;GO_process=GO%3A0009306%20-%20protein%20secretion%20%5BEvidence%20IEA%5D;note=Derived%20by%20automated%20computational%20analysis%20using%20gene%20prediction%20method%3A%20Protein%20Homology.;codon_start=1;transl_…
CP125295	GenBank	gene	368296	368910	.	+	.	gene=rsmD;locus_tag=QEN71_01665;ID=gene-QEN71_01665;Name=rsmD
CP125295	GenBank	CDS	368296	368910	.	+	.	gene=rsmD;locus_tag=QEN71_01665;EC_number=2.1.1.171;inference=COORDINATES%3A%20similar%20to%20AA%20sequence%3ARefSeq%3AWP_007179425.1;GO_function=GO%3A0052913%20-%2016S%20rRNA%20%28guanine%28966%29-N%282%29%29-methyltransferase%20activity%20%5BEvidence%20IEA%5D;GO_process=GO%3A0031167%20-%20rRNA%20methylation%20%5BEvidence%20IEA%5D;note=Derived%20by%20automated%20computational%20analysis%20using%…
CP125295	GenBank	gene	369028	369534	.	+	.	gene=coaD;locus_tag=QEN71_01670;ID=gene-QEN71_01670;Name=coaD
CP125295	GenBank	CDS	369028	369534	.	+	.	gene=coaD;locus_tag=QEN71_01670;EC_number=2.7.7.3;inference=COORDINATES%3A%20similar%20to%20AA%20sequence%3ARefSeq%3AWP_012399730.1;GO_function=GO%3A0004595%20-%20pantetheine-phosphate%20adenylyltransferase%20activity%20%5BEvidence%20IEA%5D;GO_process=GO%3A0015937%20-%20coenzyme%20A%20biosynthetic%20process%20%5BEvidence%20IEA%5D;note=Derived%20by%20automated%20computational%20analysis%20using%20…
CP125295	GenBank	gene	369683	369940	.	+	.	locus_tag=QEN71_01675;ID=gene-QEN71_01675;Name=QEN71_01675
CP125295	GenBank	CDS	369683	369940	.	+	.	locus_tag=QEN71_01675;inference=COORDINATES%3A%20similar%20to%20AA%20sequence%3ARefSeq%3AWP_013337947.1;note=Derived%20by%20automated%20computational%20analysis%20using%20gene%20prediction%20method%3A%20Protein%20Homology.;codon_start=1;transl_table=11;product=YfhL%20family%204Fe-4S%20dicluster%20ferredoxin;protein_id=PRJNA956509%3AQEN71_01675;translation=MALMITDECINCDVCEPECPNDAISMGPEIYVIDPKKCTEC…
CP125295	GenBank	gene	370012	371091	.	-	.	gene=hisC;locus_tag=QEN71_01680;ID=gene-QEN71_01680;Name=hisC
CP125295	GenBank	CDS	370012	371091	.	-	.	gene=hisC;locus_tag=QEN71_01680;EC_number=2.6.1.9;inference=COORDINATES%3A%20similar%20to%20AA%20sequence%3ARefSeq%3AWP_018419341.1;GO_function=GO%3A0004400%20-%20histidinol-phosphate%20transaminase%20activity%20%5BEvidence%20IEA%5D;GO_process=GO%3A0000105%20-%20histidine%20biosynthetic%20process%20%5BEvidence%20IEA%5D;note=Derived%20by%20automated%20computational%20analysis%20using%20gene%20pred…
CP125295	GenBank	gene	371125	371727	.	-	.	gene=pth;locus_tag=QEN71_01685;ID=gene-QEN71_01685;Name=pth
CP125295	GenBank	CDS	371125	371727	.	-	.	gene=pth;locus_tag=QEN71_01685;EC_number=3.1.1.29;inference=COORDINATES%3A%20similar%20to%20AA%20sequence%3ARefSeq%3AWP_007179421.1;GO_function=GO%3A0004045%20-%20aminoacyl-tRNA%20hydrolase%20activity%20%5BEvidence%20IEA%5D;GO_process=GO%3A0006412%20-%20translation%20%5BEvidence%20IEA%5D;note=Derived%20by%20automated%20computational%20analysis%20using%20gene%20prediction%20method%3A%20Protein%20H…
CP125295	GenBank	gene	371848	372459	.	-	.	locus_tag=QEN71_01690;ID=gene-QEN71_01690;Name=QEN71_01690
CP125295	GenBank	CDS	371848	372459	.	-	.	locus_tag=QEN71_01690;inference=COORDINATES%3A%20similar%20to%20AA%20sequence%3ARefSeq%3AWP_012399734.1;GO_function=GO%3A0003735%20-%20structural%20constituent%20of%20ribosome%20%5BEvidence%20IEA%5D;GO_process=GO%3A0006412%20-%20translation%20%5BEvidence%20IEA%5D;note=Derived%20by%20automated%20computational%20analysis%20using%20gene%20prediction%20method%3A%20Protein%20Homology.;codon_start=1;tr…
CP125295	GenBank	gene	372615	373571	.	-	.	locus_tag=QEN71_01695;ID=gene-QEN71_01695;Name=QEN71_01695
CP125295	GenBank	CDS	372615	373571	.	-	.	locus_tag=QEN71_01695;EC_number=2.7.6.1;inference=COORDINATES%3A%20similar%20to%20AA%20sequence%3ARefSeq%3AWP_012431648.1;GO_component=GO%3A0005737%20-%20cytoplasm%20%5BEvidence%20IEA%5D;GO_function=GO%3A0000287%20-%20magnesium%20ion%20binding%20%5BEvidence%20IEA%5D;GO_process=GO%3A0006015%20-%205-phosphoribose%201-diphosphate%20biosynthetic%20process%20%5BEvidence%20IEA%5D;note=Derived%20by%20au…
CP125295	GenBank	gene	373619	373695	.	-	.	locus_tag=QEN71_01700;ID=gene-QEN71_01700;Name=QEN71_01700
CP125295	GenBank	tRNA	373619	373695	.	-	.	locus_tag=QEN71_01700;product=tRNA-Gln;inference=COORDINATES%3A%20profile%3AtRNAscan-SE%3A2.0.12;note=Derived%20by%20automated%20computational%20analysis%20using%20gene%20prediction%20method%3A%20tRNAscan-SE.;anticodon=%28pos%3Acomplement%28373659..373661%29%2Caa%3AGln%2Cseq%3Attg%29;ID=tRNA-QEN71_01700;Name=QEN71_01700;Parent=gene-QEN71_01700
CP125295	GenBank	gene	373747	374628	.	-	.	gene=ispE;locus_tag=QEN71_01705;ID=gene-QEN71_01705;Name=ispE
CP125295	GenBank	CDS	373747	374628	.	-	.	gene=ispE;locus_tag=QEN71_01705;EC_number=2.7.1.148;inference=COORDINATES%3A%20similar%20to%20AA%20sequence%3ARefSeq%3AWP_015600162.1;GO_function=GO%3A0050515%20-%204-%28cytidine%205%27-diphospho%29-2-C-methyl-D-erythritol%20kinase%20activity%20%5BEvidence%20IEA%5D;GO_process=GO%3A0016114%20-%20terpenoid%20biosynthetic%20process%20%5BEvidence%20IEA%5D;note=Derived%20by%20automated%20computational…
CP125295	GenBank	gene	374654	375286	.	-	.	gene=lolB;locus_tag=QEN71_01710;ID=gene-QEN71_01710;Name=lolB
CP125295	GenBank	CDS	374654	375286	.	-	.	gene=lolB;locus_tag=QEN71_01710;inference=COORDINATES%3A%20similar%20to%20AA%20sequence%3ARefSeq%3AWP_007579693.1;GO_function=GO%3A0008320%20-%20protein%20transmembrane%20transporter%20activity%20%5BEvidence%20IEA%5D;GO_process=GO%3A0009306%20-%20protein%20secretion%20%5BEvidence%20IEA%5D;note=Derived%20by%20automated%20computational%20analysis%20using%20gene%20prediction%20method%3A%20Protein%20…
CP125295	GenBank	gene	375286	377127	.	-	.	locus_tag=QEN71_01715;ID=gene-QEN71_01715;Name=QEN71_01715
CP125295	GenBank	CDS	375286	377127	.	-	.	locus_tag=QEN71_01715;inference=COORDINATES%3A%20similar%20to%20AA%20sequence%3ARefSeq%3AWP_007179417.1;note=Derived%20by%20automated%20computational%20analysis%20using%20gene%20prediction%20method%3A%20Protein%20Homology.;codon_start=1;transl_table=11;product=tetratricopeptide%20repeat%20protein;protein_id=PRJNA956509%3AQEN71_01715;translation=MNLSIVKQFLKRRAGANSVPHAVSARRLLGAAALAVWALAALPAHAQDPSPD…
CP125295	GenBank	gene	377215	378045	.	+	.	gene=mutM;locus_tag=QEN71_01720;ID=gene-QEN71_01720;Name=mutM
CP125295	GenBank	CDS	377215	378045	.	+	.	gene=mutM;locus_tag=QEN71_01720;EC_number=3.2.2.23;inference=COORDINATES%3A%20similar%20to%20AA%20sequence%3ARefSeq%3AWP_012431652.1;GO_function=GO%3A0003676%20-%20nucleic%20acid%20binding%20%5BEvidence%20IEA%5D;GO_process=GO%3A0006281%20-%20DNA%20repair%20%5BEvidence%20IEA%5D;note=Derived%20by%20automated%20computational%20analysis%20using%20gene%20prediction%20method%3A%20Protein%20Homology.;co…
CP125295	GenBank	gene	378053	379150	.	+	.	gene=mutY;locus_tag=QEN71_01725;ID=gene-QEN71_01725;Name=mutY
CP125295	GenBank	CDS	378053	379150	.	+	.	gene=mutY;locus_tag=QEN71_01725;inference=COORDINATES%3A%20similar%20to%20AA%20sequence%3ARefSeq%3AWP_007743383.1;GO_function=GO%3A0004844%20-%20uracil%20DNA%20N-glycosylase%20activity%20%5BEvidence%20IEA%5D;GO_process=GO%3A0006260%20-%20DNA%20replication%20%5BEvidence%20IEA%5D;note=Derived%20by%20automated%20computational%20analysis%20using%20gene%20prediction%20method%3A%20Protein%20Homology.;c…
CP125295	GenBank	gene	379160	379795	.	-	.	locus_tag=QEN71_01730;ID=gene-QEN71_01730;Name=QEN71_01730
CP125295	GenBank	CDS	379160	379795	.	-	.	locus_tag=QEN71_01730;inference=COORDINATES%3A%20similar%20to%20AA%20sequence%3ARefSeq%3AWP_006406624.1;note=Derived%20by%20automated%20computational%20analysis%20using%20gene%20prediction%20method%3A%20Protein%20Homology.;codon_start=1;transl_table=11;product=LON%20peptidase%20substrate-binding%20domain-containing%20protein;protein_id=PRJNA956509%3AQEN71_01730;translation=MSSTPSVLADVPLFPLHTVLFPD…
CP125295	GenBank	gene	379854	380747	.	-	.	gene=rapZ;locus_tag=QEN71_01735;ID=gene-QEN71_01735;Name=rapZ
CP125295	GenBank	CDS	379854	380747	.	-	.	gene=rapZ;locus_tag=QEN71_01735;inference=COORDINATES%3A%20similar%20to%20AA%20sequence%3ARefSeq%3AWP_038458391.1;GO_function=GO%3A0005524%20-%20ATP%20binding%20%5BEvidence%20IEA%5D;note=Derived%20by%20automated%20computational%20analysis%20using%20gene%20prediction%20method%3A%20Protein%20Homology.;codon_start=1;transl_table=11;product=RNase%20adapter%20RapZ;protein_id=PRJNA956509%3AQEN71_01735;…
CP125295	GenBank	gene	380825	381793	.	-	.	gene=hprK;locus_tag=QEN71_01740;ID=gene-QEN71_01740;Name=hprK
CP125295	GenBank	CDS	380825	381793	.	-	.	gene=hprK;locus_tag=QEN71_01740;inference=COORDINATES%3A%20similar%20to%20AA%20sequence%3ARefSeq%3AWP_015877041.1;GO_function=GO%3A0004674%20-%20protein%20serine/threonine%20kinase%20activity%20%5BEvidence%20IEA%5D;GO_process=GO%3A0009401%20-%20phosphoenolpyruvate-dependent%20sugar%20phosphotransferase%20system%20%5BEvidence%20IEA%5D;note=Derived%20by%20automated%20computational%20analysis%20usin…
CP125295	GenBank	gene	381942	382457	.	-	.	locus_tag=QEN71_01745;ID=gene-QEN71_01745;Name=QEN71_01745
CP125295	GenBank	CDS	381942	382457	.	-	.	locus_tag=QEN71_01745;inference=COORDINATES%3A%20similar%20to%20AA%20sequence%3ARefSeq%3AWP_012431657.1;note=Derived%20by%20automated%20computational%20analysis%20using%20gene%20prediction%20method%3A%20Protein%20Homology.;codon_start=1;transl_table=11;product=PTS%20sugar%20transporter%20subunit%20IIA;protein_id=PRJNA956509%3AQEN71_01745;translation=MERFSNATARRIQATFAPVNMNRLAKYLPLENVVVGLAVTSKKRVFE…
CP125295	GenBank	gene	382751	383110	.	-	.	gene=raiA;locus_tag=QEN71_01750;ID=gene-QEN71_01750;Name=raiA
CP125295	GenBank	CDS	382751	383110	.	-	.	gene=raiA;locus_tag=QEN71_01750;inference=COORDINATES%3A%20similar%20to%20AA%20sequence%3ARefSeq%3AWP_004195219.1;GO_component=GO%3A0005840%20-%20ribosome%20%5BEvidence%20IEA%5D;GO_function=GO%3A0045182%20-%20translation%20regulator%20activity%20%5BEvidence%20IEA%5D;GO_process=GO%3A0009386%20-%20translational%20attenuation%20%5BEvidence%20IEA%5D;note=Derived%20by%20automated%20computational%20ana…
CP125295	GenBank	gene	383285	384802	.	-	.	locus_tag=QEN71_01755;ID=gene-QEN71_01755;Name=QEN71_01755
CP125295	GenBank	CDS	383285	384802	.	-	.	locus_tag=QEN71_01755;EC_number=2.7.7.6;inference=COORDINATES%3A%20similar%20to%20AA%20sequence%3ARefSeq%3AWP_004195216.1;GO_function=GO%3A0003677%20-%20DNA%20binding%20%5BEvidence%20IEA%5D;GO_process=GO%3A0006352%20-%20DNA-templated%20transcription%20initiation%20%5BEvidence%20IEA%5D;note=Derived%20by%20automated%20computational%20analysis%20using%20gene%20prediction%20method%3A%20Protein%20Homo…
CP125295	GenBank	gene	385032	385814	.	-	.	gene=lptB;locus_tag=QEN71_01760;ID=gene-QEN71_01760;Name=lptB
CP125295	GenBank	CDS	385032	385814	.	-	.	gene=lptB;locus_tag=QEN71_01760;EC_number=7.5.2.5;inference=COORDINATES%3A%20similar%20to%20AA%20sequence%3ARefSeq%3AWP_016344175.1;GO_component=GO%3A0009898%20-%20cytoplasmic%20side%20of%20plasma%20membrane%20%5BEvidence%20IEA%5D;GO_function=GO%3A0015221%20-%20lipopolysaccharide%20transmembrane%20transporter%20activity%20%5BEvidence%20IEA%5D;GO_process=GO%3A0015920%20-%20lipopolysaccharide%20tra…
CP125295	GenBank	gene	385811	386488	.	-	.	gene=lptA;locus_tag=QEN71_01765;ID=gene-QEN71_01765;Name=lptA
CP125295	GenBank	CDS	385811	386488	.	-	.	gene=lptA;locus_tag=QEN71_01765;inference=COORDINATES%3A%20similar%20to%20AA%20sequence%3ARefSeq%3AWP_007579704.1;GO_component=GO%3A0030288%20-%20outer%20membrane-bounded%20periplasmic%20space%20%5BEvidence%20IEA%5D;GO_function=GO%3A0001530%20-%20lipopolysaccharide%20binding%20%5BEvidence%20IEA%5D;GO_process=GO%3A0015920%20-%20lipopolysaccharide%20transport%20%5BEvidence%20IEA%5D;note=Derived%20b…
CP125295	GenBank	gene	386521	387114	.	-	.	gene=lptC;locus_tag=QEN71_01770;ID=gene-QEN71_01770;Name=lptC
CP125295	GenBank	CDS	386521	387114	.	-	.	gene=lptC;locus_tag=QEN71_01770;inference=COORDINATES%3A%20similar%20to%20AA%20sequence%3ARefSeq%3AWP_012399748.1;GO_component=GO%3A0005886%20-%20plasma%20membrane%20%5BEvidence%20IEA%5D;GO_function=GO%3A0015221%20-%20lipopolysaccharide%20transmembrane%20transporter%20activity%20%5BEvidence%20IEA%5D;GO_process=GO%3A0015920%20-%20lipopolysaccharide%20transport%20%5BEvidence%20IEA%5D;note=Derived%2…
CP125295	GenBank	gene	387111	387674	.	-	.	locus_tag=QEN71_01775;ID=gene-QEN71_01775;Name=QEN71_01775
CP125295	GenBank	CDS	387111	387674	.	-	.	locus_tag=QEN71_01775;inference=COORDINATES%3A%20similar%20to%20AA%20sequence%3ARefSeq%3AWP_008923289.1;note=Derived%20by%20automated%20computational%20analysis%20using%20gene%20prediction%20method%3A%20Protein%20Homology.;codon_start=1;transl_table=11;product=HAD%20family%20hydrolase;protein_id=PRJNA956509%3AQEN71_01775;translation=MAPAALTAAERASRVKLMIFDVDGVLTDGGLLFTDQGDTMKAFNSMDGHGAKLLREAGIDTAII…
CP125295	GenBank	gene	387674	388657	.	-	.	locus_tag=QEN71_01780;ID=gene-QEN71_01780;Name=QEN71_01780
CP125295	GenBank	CDS	387674	388657	.	-	.	locus_tag=QEN71_01780;inference=COORDINATES%3A%20similar%20to%20AA%20sequence%3ARefSeq%3AWP_013699402.1;GO_function=GO%3A0016853%20-%20isomerase%20activity%20%5BEvidence%20IEA%5D;GO_process=GO%3A0005975%20-%20carbohydrate%20metabolic%20process%20%5BEvidence%20IEA%5D;note=Derived%20by%20automated%20computational%20analysis%20using%20gene%20prediction%20method%3A%20Protein%20Homology.;codon_start=1…
CP125295	GenBank	gene	388806	390809	.	+	.	locus_tag=QEN71_01785;ID=gene-QEN71_01785;Name=QEN71_01785
CP125295	GenBank	CDS	388806	390809	.	+	.	locus_tag=QEN71_01785;inference=COORDINATES%3A%20similar%20to%20AA%20sequence%3ARefSeq%3AWP_006048020.1;GO_component=GO%3A0016020%20-%20membrane%20%5BEvidence%20IEA%5D;GO_process=GO%3A0006812%20-%20monoatomic%20cation%20transport%20%5BEvidence%20IEA%5D;note=Derived%20by%20automated%20computational%20analysis%20using%20gene%20prediction%20method%3A%20Protein%20Homology.;codon_start=1;transl_table=…
CP125295	GenBank	gene	390934	391500	.	+	.	locus_tag=QEN71_01790;ID=gene-QEN71_01790;Name=QEN71_01790
CP125295	GenBank	CDS	390934	391500	.	+	.	locus_tag=QEN71_01790;EC_number=2.4.2.7;inference=COORDINATES%3A%20similar%20to%20AA%20sequence%3ARefSeq%3AWP_012431666.1;GO_function=GO%3A0003999%20-%20adenine%20phosphoribosyltransferase%20activity%20%5BEvidence%20IEA%5D;GO_process=GO%3A0006168%20-%20adenine%20salvage%20%5BEvidence%20IEA%5D;note=Derived%20by%20automated%20computational%20analysis%20using%20gene%20prediction%20method%3A%20Protei…
CP125295	GenBank	gene	391526	392140	.	+	.	locus_tag=QEN71_01795;ID=gene-QEN71_01795;Name=QEN71_01795
CP125295	GenBank	CDS	391526	392140	.	+	.	locus_tag=QEN71_01795;inference=COORDINATES%3A%20similar%20to%20AA%20sequence%3ARefSeq%3AWP_014896023.1;note=Derived%20by%20automated%20computational%20analysis%20using%20gene%20prediction%20method%3A%20Protein%20Homology.;codon_start=1;transl_table=11;product=LysE%20family%20translocator;protein_id=PRJNA956509%3AQEN71_01795;translation=MPNFLIFLATSLAITFAPGPDNLQVLARGISQGRAAGFVAALGFAAGISFHTTLAALGVA…
CP125295	GenBank	gene	392182	393030	.	+	.	locus_tag=QEN71_01800;ID=gene-QEN71_01800;Name=QEN71_01800
CP125295	GenBank	CDS	392182	393030	.	+	.	locus_tag=QEN71_01800;inference=COORDINATES%3A%20similar%20to%20AA%20sequence%3ARefSeq%3AWP_012399754.1;note=Derived%20by%20automated%20computational%20analysis%20using%20gene%20prediction%20method%3A%20Protein%20Homology.;codon_start=1;transl_table=11;product=DUF4743%20domain-containing%20protein;protein_id=PRJNA956509%3AQEN71_01800;translation=MSLPCIIAARRFDRALHLPFVIGGERVGWIRASDVPLLTRWPDVFDIDGQR…
CP125295	GenBank	gene	393101	393964	.	+	.	gene=purU;locus_tag=QEN71_01805;ID=gene-QEN71_01805;Name=purU
CP125295	GenBank	CDS	393101	393964	.	+	.	gene=purU;locus_tag=QEN71_01805;EC_number=3.5.1.10;inference=COORDINATES%3A%20similar%20to%20AA%20sequence%3ARefSeq%3AWP_013587058.1;GO_function=GO%3A0008864%20-%20formyltetrahydrofolate%20deformylase%20activity%20%5BEvidence%20IEA%5D;GO_process=GO%3A0009152%20-%20purine%20ribonucleotide%20biosynthetic%20process%20%5BEvidence%20IEA%5D;note=Derived%20by%20automated%20computational%20analysis%20usi…
CP125295	GenBank	gene	394035	395273	.	-	.	locus_tag=QEN71_01810;ID=gene-QEN71_01810;Name=QEN71_01810
CP125295	GenBank	CDS	394035	395273	.	-	.	locus_tag=QEN71_01810;inference=COORDINATES%3A%20similar%20to%20AA%20sequence%3ARefSeq%3AWP_012399756.1;GO_component=GO%3A0016020%20-%20membrane%20%5BEvidence%20IEA%5D;note=Derived%20by%20automated%20computational%20analysis%20using%20gene%20prediction%20method%3A%20Protein%20Homology.;codon_start=1;transl_table=11;product=PepSY-associated%20TM%20helix%20domain-containing%20protein;protein_id=PRJ…
CP125295	GenBank	gene	395628	397784	.	+	.	locus_tag=QEN71_01815;ID=gene-QEN71_01815;Name=QEN71_01815
CP125295	GenBank	CDS	395628	397784	.	+	.	locus_tag=QEN71_01815;inference=COORDINATES%3A%20similar%20to%20AA%20sequence%3ARefSeq%3AWP_020066954.1;GO_function=GO%3A0015267%20-%20channel%20activity%20%5BEvidence%20IEA%5D;GO_process=GO%3A0015891%20-%20siderophore%20transport%20%5BEvidence%20IEA%5D;note=Derived%20by%20automated%20computational%20analysis%20using%20gene%20prediction%20method%3A%20Protein%20Homology.;codon_start=1;transl_table…
CP125295	GenBank	gene	397873	398958	.	-	.	locus_tag=QEN71_01820;ID=gene-QEN71_01820;Name=QEN71_01820
CP125295	GenBank	CDS	397873	398958	.	-	.	locus_tag=QEN71_01820;inference=COORDINATES%3A%20similar%20to%20AA%20sequence%3ARefSeq%3AWP_014917426.1;note=Derived%20by%20automated%20computational%20analysis%20using%20gene%20prediction%20method%3A%20Protein%20Homology.;codon_start=1;transl_table=11;product=AI-2E%20family%20transporter;protein_id=PRJNA956509%3AQEN71_01820;translation=MAKRNQAREDGQVQDLRPRPVRLTSDMSLPKLSAVEIGSYIVALLAMWAVLELKLLGALL…
CP125295	GenBank	gene	398980	402078	.	-	.	gene=uvrA;locus_tag=QEN71_01825;ID=gene-QEN71_01825;Name=uvrA
CP125295	GenBank	CDS	398980	402078	.	-	.	gene=uvrA;locus_tag=QEN71_01825;EC_number=3.1.25.-;inference=COORDINATES%3A%20similar%20to%20AA%20sequence%3ARefSeq%3AWP_012399758.1;GO_function=GO%3A0003677%20-%20DNA%20binding%20%5BEvidence%20IEA%5D;GO_process=GO%3A0006289%20-%20nucleotide-excision%20repair%20%5BEvidence%20IEA%5D;note=Derived%20by%20automated%20computational%20analysis%20using%20gene%20prediction%20method%3A%20Protein%20Homolog…
CP125295	GenBank	gene	402362	403549	.	+	.	locus_tag=QEN71_01830;ID=gene-QEN71_01830;Name=QEN71_01830
CP125295	GenBank	CDS	402362	403549	.	+	.	locus_tag=QEN71_01830;inference=COORDINATES%3A%20similar%20to%20AA%20sequence%3ARefSeq%3AWP_011886043.1;GO_function=GO%3A0022857%20-%20transmembrane%20transporter%20activity%20%5BEvidence%20IEA%5D;GO_process=GO%3A0055085%20-%20transmembrane%20transport%20%5BEvidence%20IEA%5D;note=Derived%20by%20automated%20computational%20analysis%20using%20gene%20prediction%20method%3A%20Protein%20Homology.;codo…
CP125295	GenBank	gene	403677	404210	.	+	.	locus_tag=QEN71_01835;ID=gene-QEN71_01835;Name=QEN71_01835
CP125295	GenBank	CDS	403677	404210	.	+	.	locus_tag=QEN71_01835;inference=COORDINATES%3A%20similar%20to%20AA%20sequence%3ARefSeq%3AWP_004202930.1;note=Derived%20by%20automated%20computational%20analysis%20using%20gene%20prediction%20method%3A%20Protein%20Homology.;codon_start=1;transl_table=11;product=single-stranded%20DNA-binding%20protein;protein_id=PRJNA956509%3AQEN71_01835;translation=MASVNKVILVGNLGADPEVRYLPSGDAVANIRLATTDRYKDKQSGEFKE…
CP125295	GenBank	gene	404347	405090	.	-	.	locus_tag=QEN71_01840;ID=gene-QEN71_01840;Name=QEN71_01840
CP125295	GenBank	CDS	404347	405090	.	-	.	locus_tag=QEN71_01840;inference=COORDINATES%3A%20similar%20to%20AA%20sequence%3ARefSeq%3AWP_013339764.1;note=Derived%20by%20automated%20computational%20analysis%20using%20gene%20prediction%20method%3A%20Protein%20Homology.;codon_start=1;transl_table=11;product=SDR%20family%20oxidoreductase;protein_id=PRJNA956509%3AQEN71_01840;translation=MNNVKNAQVAIVTGASRGIGAAIARRLASDGFAVVVNYAASSKEADALVAELKAEGAAA…
CP125295	GenBank	gene	405227	406132	.	+	.	locus_tag=QEN71_01845;ID=gene-QEN71_01845;Name=QEN71_01845
CP125295	GenBank	CDS	405227	406132	.	+	.	locus_tag=QEN71_01845;inference=COORDINATES%3A%20similar%20to%20AA%20sequence%3ARefSeq%3AWP_007743395.1;note=Derived%20by%20automated%20computational%20analysis%20using%20gene%20prediction%20method%3A%20Protein%20Homology.;codon_start=1;transl_table=11;product=LysR%20substrate-binding%20domain-containing%20protein;protein_id=PRJNA956509%3AQEN71_01845;translation=MDRFQEMQVFVRIAERQSFTRAADDLQIPRATVT…
CP125295	GenBank	gene	406149	406952	.	-	.	locus_tag=QEN71_01850;ID=gene-QEN71_01850;Name=QEN71_01850
CP125295	GenBank	CDS	406149	406952	.	-	.	locus_tag=QEN71_01850;inference=COORDINATES%3A%20similar%20to%20AA%20sequence%3ARefSeq%3AWP_007743396.1;note=Derived%20by%20automated%20computational%20analysis%20using%20gene%20prediction%20method%3A%20Protein%20Homology.;codon_start=1;transl_table=11;product=hypothetical%20protein;protein_id=PRJNA956509%3AQEN71_01850;translation=MQETTSTLVVFVLLLIGTGVGFFGKPYLPEEHRKHETMQLIQLVITMLVTFAALVLGLLTASAKSS…
CP125295	GenBank	gene	407296	408945	.	+	.	locus_tag=QEN71_01855;ID=gene-QEN71_01855;Name=QEN71_01855
CP125295	GenBank	CDS	407296	408945	.	+	.	locus_tag=QEN71_01855;inference=COORDINATES%3A%20similar%20to%20AA%20sequence%3ARefSeq%3AWP_007579721.1;GO_component=GO%3A0016020%20-%20membrane%20%5BEvidence%20IEA%5D;GO_process=GO%3A0007165%20-%20signal%20transduction%20%5BEvidence%20IEA%5D;note=Derived%20by%20automated%20computational%20analysis%20using%20gene%20prediction%20method%3A%20Protein%20Homology.;codon_start=1;transl_table=11;product…
CP125295	GenBank	gene	409033	409842	.	-	.	locus_tag=QEN71_01860;ID=gene-QEN71_01860;Name=QEN71_01860
CP125295	GenBank	CDS	409033	409842	.	-	.	locus_tag=QEN71_01860;inference=COORDINATES%3A%20similar%20to%20AA%20sequence%3ARefSeq%3AWP_007579725.1;GO_function=GO%3A0009055%20-%20electron%20transfer%20activity%20%5BEvidence%20IEA%5D;note=Derived%20by%20automated%20computational%20analysis%20using%20gene%20prediction%20method%3A%20Protein%20Homology.;codon_start=1;transl_table=11;product=c-type%20cytochrome;protein_id=PRJNA956509%3AQEN71_01…
CP125295	GenBank	gene	409842	411464	.	-	.	locus_tag=QEN71_01865;ID=gene-QEN71_01865;Name=QEN71_01865
CP125295	GenBank	CDS	409842	411464	.	-	.	locus_tag=QEN71_01865;inference=COORDINATES%3A%20similar%20to%20AA%20sequence%3ARefSeq%3AWP_006048005.1;note=Derived%20by%20automated%20computational%20analysis%20using%20gene%20prediction%20method%3A%20Protein%20Homology.;codon_start=1;transl_table=11;product=b%28o/a%293-type%20cytochrome-c%20oxidase%20subunit%201;protein_id=PRJNA956509%3AQEN71_01865;translation=MFHAKRLVLAHFWLAFISFGVALLLGAWQMLVR…
CP125295	GenBank	gene	411451	412023	.	-	.	locus_tag=QEN71_01870;ID=gene-QEN71_01870;Name=QEN71_01870
CP125295	GenBank	CDS	411451	412023	.	-	.	locus_tag=QEN71_01870;inference=COORDINATES%3A%20similar%20to%20AA%20sequence%3ARefSeq%3AWP_007579727.1;note=Derived%20by%20automated%20computational%20analysis%20using%20gene%20prediction%20method%3A%20Protein%20Homology.;codon_start=1;transl_table=11;product=cytochrome%20C%20oxidase%20subunit%20II;protein_id=PRJNA956509%3AQEN71_01870;translation=MSTQPSHSPDSGHAVAERSEKRWAYFVIAIVVFMLVVVVYSGLHWAMMP…
CP125295	GenBank	gene	412026	412208	.	-	.	locus_tag=QEN71_01875;ID=gene-QEN71_01875;Name=QEN71_01875
CP125295	GenBank	CDS	412026	412208	.	-	.	locus_tag=QEN71_01875;inference=COORDINATES%3A%20similar%20to%20AA%20sequence%3ARefSeq%3AWP_007579728.1;note=Derived%20by%20automated%20computational%20analysis%20using%20gene%20prediction%20method%3A%20Protein%20Homology.;codon_start=1;transl_table=11;product=hypothetical%20protein;protein_id=PRJNA956509%3AQEN71_01875;translation=MDPGKHSGDHEGNASDDEVERIVAQGPHGAIAVAGVAAVVVLALWIGFYFLVFLPRGVIH;ID=CD…
CP125295	GenBank	gene	412249	413505	.	-	.	locus_tag=QEN71_01880;ID=gene-QEN71_01880;Name=QEN71_01880
CP125295	GenBank	CDS	412249	413505	.	-	.	locus_tag=QEN71_01880;inference=COORDINATES%3A%20similar%20to%20AA%20sequence%3ARefSeq%3AWP_013337982.1;GO_function=GO%3A0009055%20-%20electron%20transfer%20activity%20%5BEvidence%20IEA%5D;note=Derived%20by%20automated%20computational%20analysis%20using%20gene%20prediction%20method%3A%20Protein%20Homology.;codon_start=1;transl_table=11;product=cytochrome%20c;protein_id=PRJNA956509%3AQEN71_01880;t…
CP125295	GenBank	gene	413610	414332	.	-	.	locus_tag=QEN71_01885;ID=gene-QEN71_01885;Name=QEN71_01885
CP125295	GenBank	CDS	413610	414332	.	-	.	locus_tag=QEN71_01885;inference=COORDINATES%3A%20similar%20to%20AA%20sequence%3ARefSeq%3AWP_007179370.1;GO_function=GO%3A0009055%20-%20electron%20transfer%20activity%20%5BEvidence%20IEA%5D;note=Derived%20by%20automated%20computational%20analysis%20using%20gene%20prediction%20method%3A%20Protein%20Homology.;codon_start=1;transl_table=11;product=c-type%20cytochrome;protein_id=PRJNA956509%3AQEN71_01…
CP125295	GenBank	gene	414728	415621	.	-	.	locus_tag=QEN71_01890;ID=gene-QEN71_01890;Name=QEN71_01890
CP125295	GenBank	CDS	414728	415621	.	-	.	locus_tag=QEN71_01890;inference=COORDINATES%3A%20similar%20to%20AA%20sequence%3ARefSeq%3AWP_015001573.1;GO_function=GO%3A0003700%20-%20DNA-binding%20transcription%20factor%20activity%20%5BEvidence%20IEA%5D;GO_process=GO%3A0006355%20-%20regulation%20of%20DNA-templated%20transcription%20%5BEvidence%20IEA%5D;note=Derived%20by%20automated%20computational%20analysis%20using%20gene%20prediction%20metho…
CP125295	GenBank	gene	415720	417012	.	+	.	locus_tag=QEN71_01895;ID=gene-QEN71_01895;Name=QEN71_01895
CP125295	GenBank	CDS	415720	417012	.	+	.	locus_tag=QEN71_01895;inference=COORDINATES%3A%20similar%20to%20AA%20sequence%3ARefSeq%3AWP_007743423.1;GO_function=GO%3A0022857%20-%20transmembrane%20transporter%20activity%20%5BEvidence%20IEA%5D;GO_process=GO%3A0055085%20-%20transmembrane%20transport%20%5BEvidence%20IEA%5D;note=Derived%20by%20automated%20computational%20analysis%20using%20gene%20prediction%20method%3A%20Protein%20Homology.;codo…
CP125295	GenBank	gene	417666	418319	.	+	.	locus_tag=QEN71_01900;ID=gene-QEN71_01900;Name=QEN71_01900
CP125295	GenBank	CDS	417666	418319	.	+	.	locus_tag=QEN71_01900;inference=COORDINATES%3A%20similar%20to%20AA%20sequence%3ARefSeq%3AWP_007579733.1;GO_function=GO%3A0003677%20-%20DNA%20binding%20%5BEvidence%20IEA%5D;GO_process=GO%3A0000160%20-%20phosphorelay%20signal%20transduction%20system%20%5BEvidence%20IEA%5D;note=Derived%20by%20automated%20computational%20analysis%20using%20gene%20prediction%20method%3A%20Protein%20Homology.;codon_sta…
CP125295	GenBank	gene	418434	419138	.	+	.	locus_tag=QEN71_01905;ID=gene-QEN71_01905;Name=QEN71_01905
CP125295	GenBank	CDS	418434	419138	.	+	.	locus_tag=QEN71_01905;inference=COORDINATES%3A%20similar%20to%20AA%20sequence%3ARefSeq%3AWP_012399774.1;GO_function=GO%3A0003677%20-%20DNA%20binding%20%5BEvidence%20IEA%5D;GO_process=GO%3A0000160%20-%20phosphorelay%20signal%20transduction%20system%20%5BEvidence%20IEA%5D;note=Derived%20by%20automated%20computational%20analysis%20using%20gene%20prediction%20method%3A%20Protein%20Homology.;codon_sta…
CP125295	GenBank	gene	419224	419865	.	+	.	locus_tag=QEN71_01910;ID=gene-QEN71_01910;Name=QEN71_01910
CP125295	GenBank	CDS	419224	419865	.	+	.	locus_tag=QEN71_01910;inference=COORDINATES%3A%20similar%20to%20AA%20sequence%3ARefSeq%3AWP_007579735.1;GO_function=GO%3A0003677%20-%20DNA%20binding%20%5BEvidence%20IEA%5D;GO_process=GO%3A0000160%20-%20phosphorelay%20signal%20transduction%20system%20%5BEvidence%20IEA%5D;note=Derived%20by%20automated%20computational%20analysis%20using%20gene%20prediction%20method%3A%20Protein%20Homology.;codon_sta…
CP125295	GenBank	gene	420050	420793	.	+	.	locus_tag=QEN71_01915;ID=gene-QEN71_01915;Name=QEN71_01915
CP125295	GenBank	CDS	420050	420793	.	+	.	locus_tag=QEN71_01915;inference=COORDINATES%3A%20similar%20to%20AA%20sequence%3ARefSeq%3AWP_012399776.1;GO_component=GO%3A0016020%20-%20membrane%20%5BEvidence%20IEA%5D;GO_function=GO%3A0015267%20-%20channel%20activity%20%5BEvidence%20IEA%5D;GO_process=GO%3A0055085%20-%20transmembrane%20transport%20%5BEvidence%20IEA%5D;note=Derived%20by%20automated%20computational%20analysis%20using%20gene%20predi…
CP125295	GenBank	gene	420802	425259	.	+	.	locus_tag=QEN71_01920;ID=gene-QEN71_01920;Name=QEN71_01920
CP125295	GenBank	CDS	420802	425259	.	+	.	locus_tag=QEN71_01920;inference=COORDINATES%3A%20similar%20to%20AA%20sequence%3ARefSeq%3AWP_007743428.1;note=Derived%20by%20automated%20computational%20analysis%20using%20gene%20prediction%20method%3A%20Protein%20Homology.;codon_start=1;transl_table=11;product=transporter%20substrate-binding%20domain-containing%20protein;protein_id=PRJNA956509%3AQEN71_01920;translation=MYCSLVPSQIPSHSTHRTLRTRVRHAL…
CP125295	GenBank	gene	425435	425875	.	+	.	locus_tag=QEN71_01925;ID=gene-QEN71_01925;Name=QEN71_01925
CP125295	GenBank	CDS	425435	425875	.	+	.	locus_tag=QEN71_01925;inference=COORDINATES%3A%20similar%20to%20AA%20sequence%3ARefSeq%3AWP_011486761.1;note=Derived%20by%20automated%20computational%20analysis%20using%20gene%20prediction%20method%3A%20Protein%20Homology.;codon_start=1;transl_table=11;product=CHRD%20domain-containing%20protein;protein_id=PRJNA956509%3AQEN71_01925;translation=MIAIRKLSMVAVVWALASASGVALADTVELKADLEPSSEVPPRVSKGHGALDAT…
CP125295	GenBank	gene	426045	426995	.	+	.	locus_tag=QEN71_01930;ID=gene-QEN71_01930;Name=QEN71_01930
CP125295	GenBank	CDS	426045	426995	.	+	.	locus_tag=QEN71_01930;inference=COORDINATES%3A%20similar%20to%20AA%20sequence%3ARefSeq%3AWP_012399779.1;GO_function=GO%3A0016787%20-%20hydrolase%20activity%20%5BEvidence%20IEA%5D;note=Derived%20by%20automated%20computational%20analysis%20using%20gene%20prediction%20method%3A%20Protein%20Homology.;codon_start=1;transl_table=11;product=alpha/beta%20hydrolase;protein_id=PRJNA956509%3AQEN71_01930;tra…
CP125295	GenBank	gene	426965	427807	.	-	.	locus_tag=QEN71_01935;ID=gene-QEN71_01935;Name=QEN71_01935
CP125295	GenBank	CDS	426965	427807	.	-	.	locus_tag=QEN71_01935;inference=COORDINATES%3A%20similar%20to%20AA%20sequence%3ARefSeq%3AWP_012431699.1;note=Derived%20by%20automated%20computational%20analysis%20using%20gene%20prediction%20method%3A%20Protein%20Homology.;codon_start=1;transl_table=11;product=EcsC%20family%20protein;protein_id=PRJNA956509%3AQEN71_01935;translation=MEPTMLAAAPLSADDLATLRRAKHELESPALAMKLASIVGSPMEKLISRMPSIASDKVNDATQLA…
CP125295	GenBank	gene	427946	429541	.	+	.	locus_tag=QEN71_01940;ID=gene-QEN71_01940;Name=QEN71_01940
CP125295	GenBank	CDS	427946	429541	.	+	.	locus_tag=QEN71_01940;inference=COORDINATES%3A%20similar%20to%20AA%20sequence%3ARefSeq%3AWP_006406581.1;GO_function=GO%3A0022857%20-%20transmembrane%20transporter%20activity%20%5BEvidence%20IEA%5D;GO_process=GO%3A0055085%20-%20transmembrane%20transport%20%5BEvidence%20IEA%5D;note=Derived%20by%20automated%20computational%20analysis%20using%20gene%20prediction%20method%3A%20Protein%20Homology.;codo…
CP125295	GenBank	gene	429572	430042	.	+	.	locus_tag=QEN71_01945;ID=gene-QEN71_01945;Name=QEN71_01945
CP125295	GenBank	CDS	429572	430042	.	+	.	locus_tag=QEN71_01945;inference=COORDINATES%3A%20similar%20to%20AA%20sequence%3ARefSeq%3AWP_012399782.1;GO_function=GO%3A0003700%20-%20DNA-binding%20transcription%20factor%20activity%20%5BEvidence%20IEA%5D;GO_process=GO%3A0006355%20-%20regulation%20of%20DNA-templated%20transcription%20%5BEvidence%20IEA%5D;note=Derived%20by%20automated%20computational%20analysis%20using%20gene%20prediction%20metho…
CP125295	GenBank	gene	430112	431389	.	-	.	locus_tag=QEN71_01950;ID=gene-QEN71_01950;Name=QEN71_01950
CP125295	GenBank	CDS	430112	431389	.	-	.	locus_tag=QEN71_01950;inference=COORDINATES%3A%20similar%20to%20AA%20sequence%3ARefSeq%3AWP_009902905.1;note=Derived%20by%20automated%20computational%20analysis%20using%20gene%20prediction%20method%3A%20Protein%20Homology.;codon_start=1;transl_table=11;product=amino%20acid%20deaminase;protein_id=PRJNA956509%3AQEN71_01950;translation=MKVTNYQGATIDPYSKGLGNVPGTSIQLADASRLEWNLLDEDVSLPAAVLYADRIEHNLNWMQK…
CP125295	GenBank	gene	431567	432460	.	+	.	locus_tag=QEN71_01955;ID=gene-QEN71_01955;Name=QEN71_01955
CP125295	GenBank	CDS	431567	432460	.	+	.	locus_tag=QEN71_01955;inference=COORDINATES%3A%20similar%20to%20AA%20sequence%3ARefSeq%3AWP_020066929.1;GO_function=GO%3A0003700%20-%20DNA-binding%20transcription%20factor%20activity%20%5BEvidence%20IEA%5D;GO_process=GO%3A0006355%20-%20regulation%20of%20DNA-templated%20transcription%20%5BEvidence%20IEA%5D;note=Derived%20by%20automated%20computational%20analysis%20using%20gene%20prediction%20metho…
CP125295	GenBank	gene	432464	433951	.	+	.	locus_tag=QEN71_01960;ID=gene-QEN71_01960;Name=QEN71_01960
CP125295	GenBank	CDS	432464	433951	.	+	.	locus_tag=QEN71_01960;EC_number=3.5.1.-;inference=COORDINATES%3A%20similar%20to%20AA%20sequence%3ARefSeq%3AWP_007579746.1;GO_function=GO%3A0047420%20-%20N-acyl-D-amino-acid%20deacylase%20activity%20%5BEvidence%20IEA%5D;note=Derived%20by%20automated%20computational%20analysis%20using%20gene%20prediction%20method%3A%20Protein%20Homology.;codon_start=1;transl_table=11;product=D-aminoacylase;protein_…
CP125295	GenBank	gene	434007	434393	.	+	.	locus_tag=QEN71_01965;ID=gene-QEN71_01965;Name=QEN71_01965
CP125295	GenBank	CDS	434007	434393	.	+	.	locus_tag=QEN71_01965;EC_number=3.5.-.-;inference=COORDINATES%3A%20similar%20to%20AA%20sequence%3ARefSeq%3AWP_008923846.1;GO_function=GO%3A0016787%20-%20hydrolase%20activity%20%5BEvidence%20IEA%5D;note=Derived%20by%20automated%20computational%20analysis%20using%20gene%20prediction%20method%3A%20Protein%20Homology.;codon_start=1;transl_table=11;product=RidA%20family%20protein;protein_id=PRJNA95650…
CP125295	GenBank	gene	434918	436057	.	-	.	locus_tag=QEN71_01970;ID=gene-QEN71_01970;Name=QEN71_01970
CP125295	GenBank	CDS	434918	436057	.	-	.	locus_tag=QEN71_01970;inference=COORDINATES%3A%20similar%20to%20AA%20sequence%3ARefSeq%3AWP_007739193.1;GO_function=GO%3A0004803%20-%20transposase%20activity%20%5BEvidence%20IEA%5D;note=Derived%20by%20automated%20computational%20analysis%20using%20gene%20prediction%20method%3A%20Protein%20Homology.;codon_start=1;transl_table=11;product=IS481%20family%20transposase;protein_id=PRJNA956509%3AQEN71_0…
CP125295	GenBank	gene	436260	437084	.	-	.	gene=queF;locus_tag=QEN71_01975;ID=gene-QEN71_01975;Name=queF
CP125295	GenBank	CDS	436260	437084	.	-	.	gene=queF;locus_tag=QEN71_01975;EC_number=1.7.1.13;inference=COORDINATES%3A%20similar%20to%20AA%20sequence%3ARefSeq%3AWP_011486769.1;GO_function=GO%3A0033739%20-%20preQ1%20synthase%20activity%20%5BEvidence%20IEA%5D;GO_process=GO%3A0008616%20-%20queuosine%20biosynthetic%20process%20%5BEvidence%20IEA%5D;note=Catalyzes%20the%20NADPH-dependent%20reduction%20of%207-cyano-7-deazaguanine%20%28preQ0%29%2…
CP125295	GenBank	gene	437081	437983	.	-	.	locus_tag=QEN71_01980;ID=gene-QEN71_01980;Name=QEN71_01980
CP125295	GenBank	CDS	437081	437983	.	-	.	locus_tag=QEN71_01980;inference=COORDINATES%3A%20similar%20to%20AA%20sequence%3ARefSeq%3AWP_006047983.1;note=Derived%20by%20automated%20computational%20analysis%20using%20gene%20prediction%20method%3A%20Protein%20Homology.;codon_start=1;transl_table=11;product=5%27-nucleotidase;protein_id=PRJNA956509%3AQEN71_01980;translation=MAFSLDDKLVVAISSRALFDFEEENRVYEDGDLRAYETLQRERLNVPAKPGVAFPLIRKLLALNTGAHRVE…
CP125295	GenBank	gene	437993	439516	.	-	.	gene=ilvA;locus_tag=QEN71_01985;ID=gene-QEN71_01985;Name=ilvA
CP125295	GenBank	CDS	437993	439516	.	-	.	gene=ilvA;locus_tag=QEN71_01985;EC_number=4.3.1.19;inference=COORDINATES%3A%20similar%20to%20AA%20sequence%3ARefSeq%3AWP_013338001.1;GO_function=GO%3A0004794%20-%20L-threonine%20ammonia-lyase%20activity%20%5BEvidence%20IEA%5D;GO_process=GO%3A0009097%20-%20isoleucine%20biosynthetic%20process%20%5BEvidence%20IEA%5D;note=Derived%20by%20automated%20computational%20analysis%20using%20gene%20prediction…
CP125295	GenBank	gene	440602	444735	.	+	.	locus_tag=QEN71_01990;ID=gene-QEN71_01990;Name=QEN71_01990
CP125295	GenBank	CDS	440602	444735	.	+	.	locus_tag=QEN71_01990;inference=COORDINATES%3A%20similar%20to%20AA%20sequence%3ARefSeq%3AWP_008923760.1;note=Derived%20by%20automated%20computational%20analysis%20using%20gene%20prediction%20method%3A%20Protein%20Homology.;codon_start=1;transl_table=11;product=FAD/FMN-binding%20oxidoreductase;protein_id=PRJNA956509%3AQEN71_01990;translation=MNAPQVFDPNGAAASVAADTEARLREIPYNYTSFSDREIVIRLLGDEAWAALDELR…
CP125295	GenBank	gene	444768	445196	.	+	.	locus_tag=QEN71_01995;ID=gene-QEN71_01995;Name=QEN71_01995
CP125295	GenBank	CDS	444768	445196	.	+	.	locus_tag=QEN71_01995;EC_number=2.1.1.-;inference=COORDINATES%3A%20similar%20to%20AA%20sequence%3ARefSeq%3AWP_006047974.1;GO_function=GO%3A1904047%20-%20S-adenosyl-L-methionine%20binding%20%5BEvidence%20IEA%5D;note=Derived%20by%20automated%20computational%20analysis%20using%20gene%20prediction%20method%3A%20Protein%20Homology.;codon_start=1;transl_table=11;product=HIT%20family%20protein;protein_i…
CP125295	GenBank	gene	445204	445617	.	+	.	locus_tag=QEN71_02000;ID=gene-QEN71_02000;Name=QEN71_02000
CP125295	GenBank	CDS	445204	445617	.	+	.	locus_tag=QEN71_02000;inference=COORDINATES%3A%20similar%20to%20AA%20sequence%3ARefSeq%3AWP_011486774.1;note=Derived%20by%20automated%20computational%20analysis%20using%20gene%20prediction%20method%3A%20Protein%20Homology.;codon_start=1;transl_table=11;product=DUF971%20domain-containing%20protein;protein_id=PRJNA956509%3AQEN71_02000;translation=MSGLTPDTPVPTGVVVHAVSRVLELQYANGNSYRVPFELMRVFSPSAEVRGH…
CP125295	GenBank	gene	445688	446419	.	+	.	gene=ubiE;locus_tag=QEN71_02005;ID=gene-QEN71_02005;Name=ubiE
CP125295	GenBank	CDS	445688	446419	.	+	.	gene=ubiE;locus_tag=QEN71_02005;EC_number=2.1.1.163;inference=COORDINATES%3A%20similar%20to%20AA%20sequence%3ARefSeq%3AWP_011546189.1;GO_function=GO%3A0008168%20-%20methyltransferase%20activity%20%5BEvidence%20IEA%5D;note=Derived%20by%20automated%20computational%20analysis%20using%20gene%20prediction%20method%3A%20Protein%20Homology.;codon_start=1;transl_table=11;product=bifunctional%20demethylme…
CP125295	GenBank	gene	446457	447452	.	+	.	locus_tag=QEN71_02010;ID=gene-QEN71_02010;Name=QEN71_02010
CP125295	GenBank	CDS	446457	447452	.	+	.	locus_tag=QEN71_02010;inference=COORDINATES%3A%20similar%20to%20AA%20sequence%3ARefSeq%3AWP_007179345.1;note=Derived%20by%20automated%20computational%20analysis%20using%20gene%20prediction%20method%3A%20Protein%20Homology.;codon_start=1;transl_table=11;product=TIM44-like%20domain-containing%20protein;protein_id=PRJNA956509%3AQEN71_02010;translation=MSDSNLSSRCKVKGAWARRIGLIAMVGLISVGTLASLDAEAKRMGGGR…
CP125295	GenBank	gene	447561	448205	.	+	.	locus_tag=QEN71_02015;ID=gene-QEN71_02015;Name=QEN71_02015
CP125295	GenBank	CDS	447561	448205	.	+	.	locus_tag=QEN71_02015;inference=COORDINATES%3A%20similar%20to%20AA%20sequence%3ARefSeq%3AWP_008923755.1;note=Derived%20by%20automated%20computational%20analysis%20using%20gene%20prediction%20method%3A%20Protein%20Homology.;codon_start=1;transl_table=11;product=SCP2%20sterol-binding%20domain-containing%20protein;protein_id=PRJNA956509%3AQEN71_02015;translation=MTLAAKPFAAAVNHLLARESWARERLTPYAGKTARLS…
CP125295	GenBank	gene	448221	449804	.	+	.	gene=ubiB;locus_tag=QEN71_02020;ID=gene-QEN71_02020;Name=ubiB
CP125295	GenBank	CDS	448221	449804	.	+	.	gene=ubiB;locus_tag=QEN71_02020;inference=COORDINATES%3A%20similar%20to%20AA%20sequence%3ARefSeq%3AWP_012399796.1;GO_process=GO%3A0006744%20-%20ubiquinone%20biosynthetic%20process%20%5BEvidence%20IEA%5D;note=Derived%20by%20automated%20computational%20analysis%20using%20gene%20prediction%20method%3A%20Protein%20Homology.;codon_start=1;transl_table=11;product=ubiquinone%20biosynthesis%20regulatory%…
CP125295	GenBank	gene	449827	450462	.	+	.	locus_tag=QEN71_02025;ID=gene-QEN71_02025;Name=QEN71_02025
CP125295	GenBank	CDS	449827	450462	.	+	.	locus_tag=QEN71_02025;inference=COORDINATES%3A%20similar%20to%20AA%20sequence%3ARefSeq%3AWP_012399797.1;note=Derived%20by%20automated%20computational%20analysis%20using%20gene%20prediction%20method%3A%20Protein%20Homology.;codon_start=1;transl_table=11;product=thiopurine%20S-methyltransferase;protein_id=PRJNA956509%3AQEN71_02025;translation=MSDKRPVIPPSDFENRDPNAPGFWDERFERRFTPWDQAGVPSAFKAFVERHAPMPV…
CP125295	GenBank	gene	450601	450954	.	+	.	locus_tag=QEN71_02030;ID=gene-QEN71_02030;Name=QEN71_02030
CP125295	GenBank	CDS	450601	450954	.	+	.	locus_tag=QEN71_02030;inference=COORDINATES%3A%20similar%20to%20AA%20sequence%3ARefSeq%3AWP_007579765.1;note=Derived%20by%20automated%20computational%20analysis%20using%20gene%20prediction%20method%3A%20Protein%20Homology.;codon_start=1;transl_table=11;product=zinc%20ribbon%20domain-containing%20protein;protein_id=PRJNA956509%3AQEN71_02030;translation=MPIYAYRCESCGFAKDVLQKMSDAPLTQCPECGTDAFRKQVTAAG…
CP125295	GenBank	gene	451022	451678	.	+	.	locus_tag=QEN71_02035;ID=gene-QEN71_02035;Name=QEN71_02035
CP125295	GenBank	CDS	451022	451678	.	+	.	locus_tag=QEN71_02035;inference=COORDINATES%3A%20similar%20to%20AA%20sequence%3ARefSeq%3AWP_020069630.1;note=Derived%20by%20automated%20computational%20analysis%20using%20gene%20prediction%20method%3A%20Protein%20Homology.;codon_start=1;transl_table=11;product=DUF502%20domain-containing%20protein;protein_id=PRJNA956509%3AQEN71_02035;translation=MTTKKTTLKSVFLTGLLVLVPLAITLWVLGLIIGTMDQTLLLLPRSWQPERM…
CP125295	GenBank	gene	451751	453550	.	+	.	gene=aspS;locus_tag=QEN71_02040;ID=gene-QEN71_02040;Name=aspS
CP125295	GenBank	CDS	451751	453550	.	+	.	gene=aspS;locus_tag=QEN71_02040;EC_number=6.1.1.12;inference=COORDINATES%3A%20similar%20to%20AA%20sequence%3ARefSeq%3AWP_006024571.1;GO_function=GO%3A0000166%20-%20nucleotide%20binding%20%5BEvidence%20IEA%5D;GO_process=GO%3A0006418%20-%20tRNA%20aminoacylation%20for%20protein%20translation%20%5BEvidence%20IEA%5D;note=Derived%20by%20automated%20computational%20analysis%20using%20gene%20prediction%2…
CP125295	GenBank	gene	453722	454198	.	+	.	gene=nudB;locus_tag=QEN71_02045;ID=gene-QEN71_02045;Name=nudB
CP125295	GenBank	CDS	453722	454198	.	+	.	gene=nudB;locus_tag=QEN71_02045;EC_number=3.6.1.67;inference=COORDINATES%3A%20similar%20to%20AA%20sequence%3ARefSeq%3AWP_007579771.1;GO_function=GO%3A0008828%20-%20dATP%20diphosphatase%20activity%20%5BEvidence%20IEA%5D;GO_process=GO%3A0046656%20-%20folic%20acid%20biosynthetic%20process%20%5BEvidence%20IEA%5D;note=Derived%20by%20automated%20computational%20analysis%20using%20gene%20prediction%20me…
CP125295	GenBank	gene	454195	455472	.	+	.	gene=clsB;locus_tag=QEN71_02050;ID=gene-QEN71_02050;Name=clsB
CP125295	GenBank	CDS	454195	455472	.	+	.	gene=clsB;locus_tag=QEN71_02050;EC_number=2.7.8.-;inference=COORDINATES%3A%20similar%20to%20AA%20sequence%3ARefSeq%3AWP_013338020.1;GO_function=GO%3A0008808%20-%20cardiolipin%20synthase%20activity%20%5BEvidence%20IEA%5D;GO_process=GO%3A0032049%20-%20cardiolipin%20biosynthetic%20process%20%5BEvidence%20IEA%5D;note=Derived%20by%20automated%20computational%20analysis%20using%20gene%20prediction%20me…
CP125295	GenBank	gene	455712	456317	.	+	.	locus_tag=QEN71_02055;ID=gene-QEN71_02055;Name=QEN71_02055
CP125295	GenBank	CDS	455712	456317	.	+	.	locus_tag=QEN71_02055;inference=COORDINATES%3A%20similar%20to%20AA%20sequence%3ARefSeq%3AWP_014190383.1;GO_function=GO%3A0003677%20-%20DNA%20binding%20%5BEvidence%20IEA%5D;GO_process=GO%3A0006355%20-%20regulation%20of%20DNA-templated%20transcription%20%5BEvidence%20IEA%5D;note=Derived%20by%20automated%20computational%20analysis%20using%20gene%20prediction%20method%3A%20Protein%20Homology.;codon_s…
CP125295	GenBank	gene	456412	458199	.	+	.	locus_tag=QEN71_02060;ID=gene-QEN71_02060;Name=QEN71_02060
CP125295	GenBank	CDS	456412	458199	.	+	.	locus_tag=QEN71_02060;inference=COORDINATES%3A%20similar%20to%20AA%20sequence%3ARefSeq%3AWP_017772699.1;note=Derived%20by%20automated%20computational%20analysis%20using%20gene%20prediction%20method%3A%20Protein%20Homology.;codon_start=1;transl_table=11;product=acyl-CoA%20dehydrogenase%20C-terminal%20domain-containing%20protein;protein_id=PRJNA956509%3AQEN71_02060;translation=MGQYAAPLRDMQFVLHELLNV…
CP125295	GenBank	gene	458325	460760	.	+	.	locus_tag=QEN71_02065;ID=gene-QEN71_02065;Name=QEN71_02065
CP125295	GenBank	CDS	458325	460760	.	+	.	locus_tag=QEN71_02065;inference=COORDINATES%3A%20similar%20to%20AA%20sequence%3ARefSeq%3AWP_004537876.1;note=Derived%20by%20automated%20computational%20analysis%20using%20gene%20prediction%20method%3A%20Protein%20Homology.;codon_start=1;transl_table=11;product=3-hydroxyacyl-CoA%20dehydrogenase/enoyl-CoA%20hydratase%20family%20protein;protein_id=PRJNA956509%3AQEN71_02065;translation=MSNLIIRKVAVLGA…
CP125295	GenBank	gene	460772	461971	.	+	.	locus_tag=QEN71_02070;ID=gene-QEN71_02070;Name=QEN71_02070
CP125295	GenBank	CDS	460772	461971	.	+	.	locus_tag=QEN71_02070;EC_number=2.3.1.16;inference=COORDINATES%3A%20similar%20to%20AA%20sequence%3ARefSeq%3AWP_011353151.1;GO_function=GO%3A0016746%20-%20acyltransferase%20activity%20%5BEvidence%20IEA%5D;note=Derived%20by%20automated%20computational%20analysis%20using%20gene%20prediction%20method%3A%20Protein%20Homology.;codon_start=1;transl_table=11;product=acetyl-CoA%20C-acyltransferase;protein…
CP125295	GenBank	gene	462604	463368	.	+	.	locus_tag=QEN71_02075;ID=gene-QEN71_02075;Name=QEN71_02075
CP125295	GenBank	CDS	462604	463368	.	+	.	locus_tag=QEN71_02075;inference=COORDINATES%3A%20similar%20to%20AA%20sequence%3ARefSeq%3AWP_007579785.1;note=Derived%20by%20automated%20computational%20analysis%20using%20gene%20prediction%20method%3A%20Protein%20Homology.;codon_start=1;transl_table=11;product=enoyl-CoA%20hydratase;protein_id=PRJNA956509%3AQEN71_02075;translation=MEITLTRTHDVLTIAFNRAEKKNAITAAMYQTMADALVEAQANPEIRAVLIRGSAGIFSAGNDLEDF…
CP125295	GenBank	gene	463399	464220	.	-	.	gene=fdhD;locus_tag=QEN71_02080;ID=gene-QEN71_02080;Name=fdhD
CP125295	GenBank	CDS	463399	464220	.	-	.	gene=fdhD;locus_tag=QEN71_02080;inference=COORDINATES%3A%20similar%20to%20AA%20sequence%3ARefSeq%3AWP_007745223.1;GO_component=GO%3A0009326%20-%20formate%20dehydrogenase%20complex%20%5BEvidence%20IEA%5D;GO_function=GO%3A0008863%20-%20formate%20dehydrogenase%20%28NAD%2B%29%20activity%20%5BEvidence%20IEA%5D;GO_process=GO%3A0009061%20-%20anaerobic%20respiration%20%5BEvidence%20IEA%5D;note=Derived%20…
CP125295	GenBank	gene	464341	464817	.	+	.	locus_tag=QEN71_02085;ID=gene-QEN71_02085;Name=QEN71_02085
CP125295	GenBank	CDS	464341	464817	.	+	.	locus_tag=QEN71_02085;inference=COORDINATES%3A%20similar%20to%20AA%20sequence%3ARefSeq%3AWP_007579789.1;note=Derived%20by%20automated%20computational%20analysis%20using%20gene%20prediction%20method%3A%20Protein%20Homology.;codon_start=1;transl_table=11;product=nitrate%20reductase%20associated%20protein;protein_id=PRJNA956509%3AQEN71_02085;translation=MGLNDAPLLFNFEVESSENLKFIPMVVRFNLDRFGLRISLEQWQML…
CP125295	GenBank	gene	465002	468124	.	+	.	locus_tag=QEN71_02090;ID=gene-QEN71_02090;Name=QEN71_02090
CP125295	GenBank	CDS	465002	468124	.	+	.	locus_tag=QEN71_02090;inference=COORDINATES%3A%20similar%20to%20AA%20sequence%3ARefSeq%3AWP_007745224.1;note=Derived%20by%20automated%20computational%20analysis%20using%20gene%20prediction%20method%3A%20Protein%20Homology.;codon_start=1;transl_table=11;product=EAL%20domain-containing%20protein;protein_id=PRJNA956509%3AQEN71_02090;translation=MISFLSKRLLINLAVVAAAVGANAFVAYTQICGQRDADARTARSTAIRQNLEAYR…
CP125295	GenBank	gene	468167	468562	.	-	.	locus_tag=QEN71_02095;ID=gene-QEN71_02095;Name=QEN71_02095
CP125295	GenBank	CDS	468167	468562	.	-	.	locus_tag=QEN71_02095;EC_number=3.1.2.20;inference=COORDINATES%3A%20similar%20to%20AA%20sequence%3ARefSeq%3AWP_013587116.1;GO_function=GO%3A0047617%20-%20acyl-CoA%20hydrolase%20activity%20%5BEvidence%20IEA%5D;note=Derived%20by%20automated%20computational%20analysis%20using%20gene%20prediction%20method%3A%20Protein%20Homology.;codon_start=1;transl_table=11;product=acyl-CoA%20thioesterase;protein_i…
CP125295	GenBank	gene	468804	470672	.	+	.	locus_tag=QEN71_02100;ID=gene-QEN71_02100;Name=QEN71_02100
CP125295	GenBank	CDS	468804	470672	.	+	.	locus_tag=QEN71_02100;inference=COORDINATES%3A%20similar%20to%20AA%20sequence%3ARefSeq%3AWP_007579795.1;GO_function=GO%3A0005524%20-%20ATP%20binding%20%5BEvidence%20IEA%5D;note=Derived%20by%20automated%20computational%20analysis%20using%20gene%20prediction%20method%3A%20Protein%20Homology.;codon_start=1;transl_table=11;product=ABC%20transporter%20ATP-binding%20protein/permease;protein_id=PRJNA956…
CP125295	GenBank	gene	471262	471951	.	-	.	locus_tag=QEN71_02105;ID=gene-QEN71_02105;Name=QEN71_02105
CP125295	GenBank	CDS	471262	471951	.	-	.	locus_tag=QEN71_02105;inference=COORDINATES%3A%20similar%20to%20AA%20sequence%3ARefSeq%3AWP_007582682.1;note=Derived%20by%20automated%20computational%20analysis%20using%20gene%20prediction%20method%3A%20Protein%20Homology.;codon_start=1;transl_table=11;product=nucleotidyltransferase%20family%20protein;protein_id=PRJNA956509%3AQEN71_02105;translation=MIFAAGRGDRMRPLTDTCPKPLLKVGGKALIEWQIERLARAGFTTIV…
CP125295	GenBank	gene	471975	473051	.	-	.	locus_tag=QEN71_02110;ID=gene-QEN71_02110;Name=QEN71_02110
CP125295	GenBank	CDS	471975	473051	.	-	.	locus_tag=QEN71_02110;inference=COORDINATES%3A%20similar%20to%20AA%20sequence%3ARefSeq%3AWP_015001613.1;note=Derived%20by%20automated%20computational%20analysis%20using%20gene%20prediction%20method%3A%20Protein%20Homology.;codon_start=1;transl_table=11;product=phosphotransferase;protein_id=PRJNA956509%3AQEN71_02110;translation=MTHSPASSLTSASSTADTRLELLNGWLRTHADRYRLDLATLQPASADASFRRYFRLAGSGAELAGGASTV…
CP125295	GenBank	gene	473278	475644	.	+	.	locus_tag=QEN71_02115;ID=gene-QEN71_02115;Name=QEN71_02115
CP125295	GenBank	CDS	473278	475644	.	+	.	locus_tag=QEN71_02115;inference=COORDINATES%3A%20similar%20to%20AA%20sequence%3ARefSeq%3AWP_007179320.1;note=Derived%20by%20automated%20computational%20analysis%20using%20gene%20prediction%20method%3A%20Protein%20Homology.;codon_start=1;transl_table=11;product=LPS-assembly%20protein%20LptD;protein_id=PRJNA956509%3AQEN71_02115;translation=MPPRQLFPITPSSDGLPRRRRLAAALIAVPGLLPALSHAQLAGEAAQAQPIDAPWGLRL…
CP125295	GenBank	gene	475785	477188	.	+	.	locus_tag=QEN71_02120;ID=gene-QEN71_02120;Name=QEN71_02120
CP125295	GenBank	CDS	475785	477188	.	+	.	locus_tag=QEN71_02120;EC_number=5.2.1.8;inference=COORDINATES%3A%20similar%20to%20AA%20sequence%3ARefSeq%3AWP_012399816.1;GO_function=GO%3A0003755%20-%20peptidyl-prolyl%20cis-trans%20isomerase%20activity%20%5BEvidence%20IEA%5D;note=Derived%20by%20automated%20computational%20analysis%20using%20gene%20prediction%20method%3A%20Protein%20Homology.;codon_start=1;transl_table=11;product=peptidylprolyl%…
CP125295	GenBank	gene	477203	478204	.	+	.	gene=pdxA;locus_tag=QEN71_02125;ID=gene-QEN71_02125;Name=pdxA
CP125295	GenBank	CDS	477203	478204	.	+	.	gene=pdxA;locus_tag=QEN71_02125;inference=COORDINATES%3A%20similar%20to%20AA%20sequence%3ARefSeq%3AWP_007745140.1;GO_function=GO%3A0050570%20-%204-hydroxythreonine-4-phosphate%20dehydrogenase%20activity%20%5BEvidence%20IEA%5D;GO_process=GO%3A0042823%20-%20pyridoxal%20phosphate%20biosynthetic%20process%20%5BEvidence%20IEA%5D;note=Derived%20by%20automated%20computational%20analysis%20using%20gene%2…
CP125295	GenBank	gene	478225	479055	.	+	.	gene=rsmA;locus_tag=QEN71_02130;ID=gene-QEN71_02130;Name=rsmA
CP125295	GenBank	CDS	478225	479055	.	+	.	gene=rsmA;locus_tag=QEN71_02130;EC_number=2.1.1.182;inference=COORDINATES%3A%20similar%20to%20AA%20sequence%3ARefSeq%3AWP_007582672.1;GO_function=GO%3A0000179%20-%20rRNA%20%28adenine-N6%2CN6-%29-dimethyltransferase%20activity%20%5BEvidence%20IEA%5D;note=Derived%20by%20automated%20computational%20analysis%20using%20gene%20prediction%20method%3A%20Protein%20Homology.;codon_start=1;transl_table=11;p…
CP125295	GenBank	gene	479274	480401	.	+	.	locus_tag=QEN71_02135;ID=gene-QEN71_02135;Name=QEN71_02135
CP125295	GenBank	CDS	479274	480401	.	+	.	locus_tag=QEN71_02135;inference=COORDINATES%3A%20similar%20to%20AA%20sequence%3ARefSeq%3AWP_007582671.1;GO_component=GO%3A0009279%20-%20cell%20outer%20membrane%20%5BEvidence%20IEA%5D;GO_function=GO%3A0015288%20-%20porin%20activity%20%5BEvidence%20IEA%5D;note=Derived%20by%20automated%20computational%20analysis%20using%20gene%20prediction%20method%3A%20Protein%20Homology.;codon_start=1;transl_table…
CP125295	GenBank	gene	480479	480865	.	+	.	gene=gloA;locus_tag=QEN71_02140;ID=gene-QEN71_02140;Name=gloA
CP125295	GenBank	CDS	480479	480865	.	+	.	gene=gloA;locus_tag=QEN71_02140;EC_number=4.4.1.5;inference=COORDINATES%3A%20similar%20to%20AA%20sequence%3ARefSeq%3AWP_012399820.1;GO_function=GO%3A0004462%20-%20lactoylglutathione%20lyase%20activity%20%5BEvidence%20IEA%5D;GO_process=GO%3A0005975%20-%20carbohydrate%20metabolic%20process%20%5BEvidence%20IEA%5D;note=Derived%20by%20automated%20computational%20analysis%20using%20gene%20prediction%20…
CP125295	GenBank	gene	481474	482331	.	-	.	locus_tag=QEN71_02145;ID=gene-QEN71_02145;Name=QEN71_02145
CP125295	GenBank	CDS	481474	482331	.	-	.	locus_tag=QEN71_02145;EC_number=3.4.-.-;inference=COORDINATES%3A%20similar%20to%20AA%20sequence%3ARefSeq%3AWP_010101761.1;GO_function=GO%3A0008237%20-%20metallopeptidase%20activity%20%5BEvidence%20IEA%5D;GO_process=GO%3A0006508%20-%20proteolysis%20%5BEvidence%20IEA%5D;note=Derived%20by%20automated%20computational%20analysis%20using%20gene%20prediction%20method%3A%20Protein%20Homology.;codon_start…
CP125295	GenBank	gene	482392	483150	.	-	.	locus_tag=QEN71_02150;ID=gene-QEN71_02150;Name=QEN71_02150
CP125295	GenBank	CDS	482392	483150	.	-	.	locus_tag=QEN71_02150;inference=COORDINATES%3A%20similar%20to%20AA%20sequence%3ARefSeq%3AWP_006047939.1;note=Derived%20by%20automated%20computational%20analysis%20using%20gene%20prediction%20method%3A%20Protein%20Homology.;codon_start=1;transl_table=11;product=lysophospholipid%20acyltransferase%20family%20protein;protein_id=PRJNA956509%3AQEN71_02150;translation=MRFIRSLLLLIFFAVFTIPYATACFFAFPFMRADN…
CP125295	GenBank	gene	483188	483745	.	-	.	gene=gmhB;locus_tag=QEN71_02155;ID=gene-QEN71_02155;Name=gmhB
CP125295	GenBank	CDS	483188	483745	.	-	.	gene=gmhB;locus_tag=QEN71_02155;EC_number=3.1.3.82;inference=COORDINATES%3A%20similar%20to%20AA%20sequence%3ARefSeq%3AWP_010101763.1;GO_function=GO%3A0016791%20-%20phosphatase%20activity%20%5BEvidence%20IEA%5D;GO_process=GO%3A0005975%20-%20carbohydrate%20metabolic%20process%20%5BEvidence%20IEA%5D;note=Derived%20by%20automated%20computational%20analysis%20using%20gene%20prediction%20method%3A%20Pr…
CP125295	GenBank	gene	483756	485855	.	-	.	gene=glyS;locus_tag=QEN71_02160;ID=gene-QEN71_02160;Name=glyS
CP125295	GenBank	CDS	483756	485855	.	-	.	gene=glyS;locus_tag=QEN71_02160;EC_number=6.1.1.14;inference=COORDINATES%3A%20similar%20to%20AA%20sequence%3ARefSeq%3AWP_009963525.1;GO_component=GO%3A0009345%20-%20glycine-tRNA%20ligase%20complex%20%5BEvidence%20IEA%5D;GO_function=GO%3A0004820%20-%20glycine-tRNA%20ligase%20activity%20%5BEvidence%20IEA%5D;GO_process=GO%3A0006426%20-%20glycyl-tRNA%20aminoacylation%20%5BEvidence%20IEA%5D;note=Deriv…
CP125295	GenBank	gene	485871	486878	.	-	.	gene=glyQ;locus_tag=QEN71_02165;ID=gene-QEN71_02165;Name=glyQ
CP125295	GenBank	CDS	485871	486878	.	-	.	gene=glyQ;locus_tag=QEN71_02165;EC_number=6.1.1.14;inference=COORDINATES%3A%20similar%20to%20AA%20sequence%3ARefSeq%3AWP_014896110.1;GO_component=GO%3A0009345%20-%20glycine-tRNA%20ligase%20complex%20%5BEvidence%20IEA%5D;GO_function=GO%3A0004820%20-%20glycine-tRNA%20ligase%20activity%20%5BEvidence%20IEA%5D;GO_process=GO%3A0006426%20-%20glycyl-tRNA%20aminoacylation%20%5BEvidence%20IEA%5D;note=Deriv…
CP125295	GenBank	gene	487106	488782	.	-	.	gene=lnt;locus_tag=QEN71_02170;ID=gene-QEN71_02170;Name=lnt
CP125295	GenBank	CDS	487106	488782	.	-	.	gene=lnt;locus_tag=QEN71_02170;inference=COORDINATES%3A%20similar%20to%20AA%20sequence%3ARefSeq%3AWP_012399826.1;GO_component=GO%3A0016020%20-%20membrane%20%5BEvidence%20IEA%5D;GO_function=GO%3A0016410%20-%20N-acyltransferase%20activity%20%5BEvidence%20IEA%5D;GO_process=GO%3A0006497%20-%20protein%20lipidation%20%5BEvidence%20IEA%5D;note=Derived%20by%20automated%20computational%20analysis%20using%…
CP125295	GenBank	gene	488819	489715	.	-	.	locus_tag=QEN71_02175;ID=gene-QEN71_02175;Name=QEN71_02175
CP125295	GenBank	CDS	488819	489715	.	-	.	locus_tag=QEN71_02175;inference=COORDINATES%3A%20similar%20to%20AA%20sequence%3ARefSeq%3AWP_007180446.1;note=Derived%20by%20automated%20computational%20analysis%20using%20gene%20prediction%20method%3A%20Protein%20Homology.;codon_start=1;transl_table=11;product=HlyC/CorC%20family%20transporter;protein_id=PRJNA956509%3AQEN71_02175;translation=MNDSYPSRRHTSDKPQEKRSLLERLTDFISPEPDSRGELLEILQDAHERNLIDADS…
CP125295	GenBank	gene	490507	491160	.	-	.	locus_tag=QEN71_02180;ID=gene-QEN71_02180;Name=QEN71_02180
CP125295	GenBank	CDS	490507	491160	.	-	.	locus_tag=QEN71_02180;inference=COORDINATES%3A%20similar%20to%20AA%20sequence%3ARefSeq%3AWP_007745319.1;GO_function=GO%3A0003839%20-%20gamma-glutamylcyclotransferase%20activity%20%5BEvidence%20IEA%5D;GO_process=GO%3A0006751%20-%20glutathione%20catabolic%20process%20%5BEvidence%20IEA%5D;note=Derived%20by%20automated%20computational%20analysis%20using%20gene%20prediction%20method%3A%20Protein%20Hom…
CP125295	GenBank	gene	491243	491704	.	-	.	gene=ybeY;locus_tag=QEN71_02185;ID=gene-QEN71_02185;Name=ybeY
CP125295	GenBank	CDS	491243	491704	.	-	.	gene=ybeY;locus_tag=QEN71_02185;inference=COORDINATES%3A%20similar%20to%20AA%20sequence%3ARefSeq%3AWP_018437711.1;GO_function=GO%3A0004540%20-%20ribonuclease%20activity%20%5BEvidence%20IEA%5D;GO_process=GO%3A0042254%20-%20ribosome%20biogenesis%20%5BEvidence%20IEA%5D;note=Derived%20by%20automated%20computational%20analysis%20using%20gene%20prediction%20method%3A%20Protein%20Homology.;codon_start=1…
CP125295	GenBank	gene	491735	492829	.	-	.	locus_tag=QEN71_02190;ID=gene-QEN71_02190;Name=QEN71_02190
CP125295	GenBank	CDS	491735	492829	.	-	.	locus_tag=QEN71_02190;inference=COORDINATES%3A%20similar%20to%20AA%20sequence%3ARefSeq%3AWP_007745315.1;GO_function=GO%3A0005524%20-%20ATP%20binding%20%5BEvidence%20IEA%5D;note=Derived%20by%20automated%20computational%20analysis%20using%20gene%20prediction%20method%3A%20Protein%20Homology.;codon_start=1;transl_table=11;product=PhoH%20family%20protein;protein_id=PRJNA956509%3AQEN71_02190;translati…
CP125295	GenBank	gene	492848	494233	.	-	.	gene=miaB;locus_tag=QEN71_02195;ID=gene-QEN71_02195;Name=miaB
CP125295	GenBank	CDS	492848	494233	.	-	.	gene=miaB;locus_tag=QEN71_02195;EC_number=2.8.4.3;inference=COORDINATES%3A%20similar%20to%20AA%20sequence%3ARefSeq%3AWP_018437713.1;GO_function=GO%3A0016782%20-%20transferase%20activity%2C%20transferring%20sulphur-containing%20groups%20%5BEvidence%20IEA%5D;GO_process=GO%3A0006400%20-%20tRNA%20modification%20%5BEvidence%20IEA%5D;note=Derived%20by%20automated%20computational%20analysis%20using%20ge…
CP125295	GenBank	gene	494459	495484	.	-	.	locus_tag=QEN71_02200;ID=gene-QEN71_02200;Name=QEN71_02200
CP125295	GenBank	CDS	494459	495484	.	-	.	locus_tag=QEN71_02200;inference=COORDINATES%3A%20similar%20to%20AA%20sequence%3ARefSeq%3AWP_009771351.1;GO_function=GO%3A0001216%20-%20DNA-binding%20transcription%20activator%20activity%20%5BEvidence%20IEA%5D;note=Derived%20by%20automated%20computational%20analysis%20using%20gene%20prediction%20method%3A%20Protein%20Homology.;codon_start=1;transl_table=11;product=LysR%20family%20transcriptional%2…
CP125295	GenBank	gene	495598	495993	.	+	.	locus_tag=QEN71_02205;ID=gene-QEN71_02205;Name=QEN71_02205
CP125295	GenBank	CDS	495598	495993	.	+	.	locus_tag=QEN71_02205;inference=COORDINATES%3A%20similar%20to%20AA%20sequence%3ARefSeq%3AWP_007745312.1;note=Derived%20by%20automated%20computational%20analysis%20using%20gene%20prediction%20method%3A%20Protein%20Homology.;codon_start=1;transl_table=11;product=extradiol%20dioxygenase;protein_id=PRJNA956509%3AQEN71_02205;translation=MHLDHATIVTPDLDATRRFFVDVAGLTDGARPPFGVGGHWLYADDRPVIHLVDSTLPYQAGRTSP…
CP125295	GenBank	gene	496026	497204	.	+	.	locus_tag=QEN71_02210;ID=gene-QEN71_02210;Name=QEN71_02210
CP125295	GenBank	CDS	496026	497204	.	+	.	locus_tag=QEN71_02210;inference=COORDINATES%3A%20similar%20to%20AA%20sequence%3ARefSeq%3AWP_012399834.1;GO_component=GO%3A0005886%20-%20plasma%20membrane%20%5BEvidence%20IEA%5D;GO_function=GO%3A0022857%20-%20transmembrane%20transporter%20activity%20%5BEvidence%20IEA%5D;GO_process=GO%3A0055085%20-%20transmembrane%20transport%20%5BEvidence%20IEA%5D;note=Derived%20by%20automated%20computational%20an…
CP125295	GenBank	gene	497437	498165	.	+	.	locus_tag=QEN71_02215;ID=gene-QEN71_02215;Name=QEN71_02215
CP125295	GenBank	CDS	497437	498165	.	+	.	locus_tag=QEN71_02215;inference=COORDINATES%3A%20similar%20to%20AA%20sequence%3ARefSeq%3AWP_007745309.1;GO_function=GO%3A0003677%20-%20DNA%20binding%20%5BEvidence%20IEA%5D;GO_process=GO%3A0006355%20-%20regulation%20of%20DNA-templated%20transcription%20%5BEvidence%20IEA%5D;note=Derived%20by%20automated%20computational%20analysis%20using%20gene%20prediction%20method%3A%20Protein%20Homology.;codon_s…
CP125295	GenBank	regulatory	498241	498410	.	+	.	regulatory_class=riboswitch;inference=COORDINATES%3A%20nucleotide%20motif%3ARfam%3A14.4%3ARF00050;note=FMN%20riboswitch%3B%20Derived%20by%20automated%20computational%20analysis%20using%20gene%20prediction%20method%3A%20cmsearch.;bound_moiety=flavin%20mononucleotide;db_xref=RFAM%3ARF00050
CP125295	GenBank	gene	498629	499363	.	+	.	gene=ribB;locus_tag=QEN71_02220;ID=gene-QEN71_02220;Name=ribB
CP125295	GenBank	CDS	498629	499363	.	+	.	gene=ribB;locus_tag=QEN71_02220;EC_number=4.1.99.12;inference=COORDINATES%3A%20similar%20to%20AA%20sequence%3ARefSeq%3AWP_007745306.1;GO_function=GO%3A0008686%20-%203%2C4-dihydroxy-2-butanone-4-phosphate%20synthase%20activity%20%5BEvidence%20IEA%5D;note=Derived%20by%20automated%20computational%20analysis%20using%20gene%20prediction%20method%3A%20Protein%20Homology.;codon_start=1;transl_table=11;p…
CP125295	GenBank	gene	500030	500716	.	-	.	locus_tag=QEN71_02225;ID=gene-QEN71_02225;Name=QEN71_02225
CP125295	GenBank	CDS	500030	500716	.	-	.	locus_tag=QEN71_02225;EC_number=3.1.3.-;inference=COORDINATES%3A%20similar%20to%20AA%20sequence%3ARefSeq%3AWP_008919606.1;GO_function=GO%3A0016787%20-%20hydrolase%20activity%20%5BEvidence%20IEA%5D;note=Derived%20by%20automated%20computational%20analysis%20using%20gene%20prediction%20method%3A%20Protein%20Homology.;codon_start=1;transl_table=11;product=HAD%20family%20hydrolase;protein_id=PRJNA9565…
CP125295	GenBank	gene	500819	502318	.	-	.	gene=glpK;locus_tag=QEN71_02230;ID=gene-QEN71_02230;Name=glpK
CP125295	GenBank	CDS	500819	502318	.	-	.	gene=glpK;locus_tag=QEN71_02230;EC_number=2.7.1.30;inference=COORDINATES%3A%20similar%20to%20AA%20sequence%3ARefSeq%3AWP_013589557.1;GO_function=GO%3A0004370%20-%20glycerol%20kinase%20activity%20%5BEvidence%20IEA%5D;GO_process=GO%3A0006071%20-%20glycerol%20metabolic%20process%20%5BEvidence%20IEA%5D;note=Derived%20by%20automated%20computational%20analysis%20using%20gene%20prediction%20method%3A%20…
CP125295	GenBank	gene	502456	503991	.	-	.	gene=glpD;locus_tag=QEN71_02235;ID=gene-QEN71_02235;Name=glpD
CP125295	GenBank	CDS	502456	503991	.	-	.	gene=glpD;locus_tag=QEN71_02235;EC_number=1.1.5.3;inference=COORDINATES%3A%20similar%20to%20AA%20sequence%3ARefSeq%3AWP_007180459.1;GO_component=GO%3A0009331%20-%20glycerol-3-phosphate%20dehydrogenase%20complex%20%5BEvidence%20IEA%5D;GO_function=GO%3A0004368%20-%20glycerol-3-phosphate%20dehydrogenase%20%28quinone%29%20activity%20%5BEvidence%20IEA%5D;GO_process=GO%3A0006072%20-%20glycerol-3-phosph…
CP125295	GenBank	gene	504206	504595	.	+	.	locus_tag=QEN71_02240;ID=gene-QEN71_02240;Name=QEN71_02240
CP125295	GenBank	CDS	504206	504595	.	+	.	locus_tag=QEN71_02240;inference=COORDINATES%3A%20similar%20to%20AA%20sequence%3ARefSeq%3AWP_007180460.1;note=Derived%20by%20automated%20computational%20analysis%20using%20gene%20prediction%20method%3A%20Protein%20Homology.;codon_start=1;transl_table=11;product=hypothetical%20protein;protein_id=PRJNA956509%3AQEN71_02240;translation=MRGLWMTGAAALSIAAALTGCVSTPSLNGTMGAPSFADLQAMCGSQPVDYGNDAQSVYTTLFDAYV…
CP125295	GenBank	gene	504781	504978	.	-	.	locus_tag=QEN71_02245;ID=gene-QEN71_02245;Name=QEN71_02245
CP125295	GenBank	CDS	504781	504978	.	-	.	locus_tag=QEN71_02245;inference=COORDINATES%3A%20similar%20to%20AA%20sequence%3ARefSeq%3AWP_004189182.1;note=Derived%20by%20automated%20computational%20analysis%20using%20gene%20prediction%20method%3A%20Protein%20Homology.;codon_start=1;transl_table=11;product=hypothetical%20protein;protein_id=PRJNA956509%3AQEN71_02245;translation=MLSPHEFATLLLVKDAPNQVDMEREELDALLERQLVQLEKLASGLQQWRITESGDTALRAIKRFS;…
CP125295	GenBank	gene	505360	506139	.	-	.	locus_tag=QEN71_02250;ID=gene-QEN71_02250;Name=QEN71_02250
CP125295	GenBank	CDS	505360	506139	.	-	.	locus_tag=QEN71_02250;inference=COORDINATES%3A%20similar%20to%20AA%20sequence%3ARefSeq%3AWP_009911299.1;GO_function=GO%3A0003700%20-%20DNA-binding%20transcription%20factor%20activity%20%5BEvidence%20IEA%5D;note=Derived%20by%20automated%20computational%20analysis%20using%20gene%20prediction%20method%3A%20Protein%20Homology.;codon_start=1;transl_table=11;product=DeoR/GlpR%20family%20DNA-binding%20t…
CP125295	GenBank	gene	506553	507380	.	+	.	locus_tag=QEN71_02255;ID=gene-QEN71_02255;Name=QEN71_02255
CP125295	GenBank	CDS	506553	507380	.	+	.	locus_tag=QEN71_02255;inference=COORDINATES%3A%20similar%20to%20AA%20sequence%3ARefSeq%3AWP_013589552.1;note=Derived%20by%20automated%20computational%20analysis%20using%20gene%20prediction%20method%3A%20Protein%20Homology.;codon_start=1;transl_table=11;product=ferritin-like%20domain-containing%20protein;protein_id=PRJNA956509%3AQEN71_02255;translation=MHNEAVHVMPWRIEDIDLTRIDRQRAAANEDLLLLLCASSFIESG…
CP125295	GenBank	gene	507459	507980	.	+	.	locus_tag=QEN71_02260;ID=gene-QEN71_02260;Name=QEN71_02260
CP125295	GenBank	CDS	507459	507980	.	+	.	locus_tag=QEN71_02260;inference=COORDINATES%3A%20similar%20to%20AA%20sequence%3ARefSeq%3AWP_007586155.1;note=Derived%20by%20automated%20computational%20analysis%20using%20gene%20prediction%20method%3A%20Protein%20Homology.;codon_start=1;transl_table=11;product=hypothetical%20protein;protein_id=PRJNA956509%3AQEN71_02260;translation=MPTSTEQNHSLDQQVFDEWPVELRALFDGSALESKIGFTASLLTVDESSAVRTSLLGIGEMYAPDS…
CP125295	GenBank	gene	508033	509586	.	-	.	locus_tag=QEN71_02265;ID=gene-QEN71_02265;Name=QEN71_02265
CP125295	GenBank	CDS	508033	509586	.	-	.	locus_tag=QEN71_02265;inference=COORDINATES%3A%20similar%20to%20AA%20sequence%3ARefSeq%3AWP_007586151.1;GO_function=GO%3A0003676%20-%20nucleic%20acid%20binding%20%5BEvidence%20IEA%5D;note=Derived%20by%20automated%20computational%20analysis%20using%20gene%20prediction%20method%3A%20Protein%20Homology.;codon_start=1;transl_table=11;product=DEAD/DEAH%20box%20helicase;protein_id=PRJNA956509%3AQEN71_0…
CP125295	GenBank	gene	509786	510406	.	-	.	locus_tag=QEN71_02270;ID=gene-QEN71_02270;Name=QEN71_02270
CP125295	GenBank	CDS	509786	510406	.	-	.	locus_tag=QEN71_02270;inference=COORDINATES%3A%20similar%20to%20AA%20sequence%3ARefSeq%3AWP_009914721.1;note=Derived%20by%20automated%20computational%20analysis%20using%20gene%20prediction%20method%3A%20Protein%20Homology.;codon_start=1;transl_table=11;product=hemolysin%20III%20family%20protein;protein_id=PRJNA956509%3AQEN71_02270;translation=MHVGERLNSITHLVGAVLSVAGLAALVTMGALDGDAYKVVSFSVYGAMLCALYG…
CP125295	GenBank	gene	510579	511877	.	-	.	locus_tag=QEN71_02275;ID=gene-QEN71_02275;Name=QEN71_02275
CP125295	GenBank	CDS	510579	511877	.	-	.	locus_tag=QEN71_02275;inference=COORDINATES%3A%20similar%20to%20AA%20sequence%3ARefSeq%3AWP_017334110.1;GO_function=GO%3A0009055%20-%20electron%20transfer%20activity%20%5BEvidence%20IEA%5D;note=Derived%20by%20automated%20computational%20analysis%20using%20gene%20prediction%20method%3A%20Protein%20Homology.;codon_start=1;transl_table=11;product=cytochrome%20c;protein_id=PRJNA956509%3AQEN71_02275;t…
CP125295	GenBank	gene	511898	512629	.	-	.	locus_tag=QEN71_02280;ID=gene-QEN71_02280;Name=QEN71_02280
CP125295	GenBank	CDS	511898	512629	.	-	.	locus_tag=QEN71_02280;inference=COORDINATES%3A%20similar%20to%20AA%20sequence%3ARefSeq%3AWP_012434267.1;GO_function=GO%3A0009055%20-%20electron%20transfer%20activity%20%5BEvidence%20IEA%5D;note=Derived%20by%20automated%20computational%20analysis%20using%20gene%20prediction%20method%3A%20Protein%20Homology.;codon_start=1;transl_table=11;product=c-type%20cytochrome;protein_id=PRJNA956509%3AQEN71_02…
CP125295	GenBank	gene	513080	513466	.	+	.	gene=copC;locus_tag=QEN71_02285;ID=gene-QEN71_02285;Name=copC
CP125295	GenBank	CDS	513080	513466	.	+	.	gene=copC;locus_tag=QEN71_02285;inference=COORDINATES%3A%20similar%20to%20AA%20sequence%3ARefSeq%3AWP_010102130.1;GO_component=GO%3A0042597%20-%20periplasmic%20space%20%5BEvidence%20IEA%5D;GO_function=GO%3A0005507%20-%20copper%20ion%20binding%20%5BEvidence%20IEA%5D;GO_process=GO%3A0006825%20-%20copper%20ion%20transport%20%5BEvidence%20IEA%5D;note=Derived%20by%20automated%20computational%20analysi…
CP125295	GenBank	gene	513463	514392	.	+	.	locus_tag=QEN71_02290;ID=gene-QEN71_02290;Name=QEN71_02290
CP125295	GenBank	CDS	513463	514392	.	+	.	locus_tag=QEN71_02290;inference=COORDINATES%3A%20similar%20to%20AA%20sequence%3ARefSeq%3AWP_013340424.1;GO_component=GO%3A0016020%20-%20membrane%20%5BEvidence%20IEA%5D;note=Derived%20by%20automated%20computational%20analysis%20using%20gene%20prediction%20method%3A%20Protein%20Homology.;codon_start=1;transl_table=11;product=CopD%20family%20protein;protein_id=PRJNA956509%3AQEN71_02290;translation=M…
CP125295	GenBank	gene	514652	515800	.	-	.	gene=dgoD;locus_tag=QEN71_02295;ID=gene-QEN71_02295;Name=dgoD
CP125295	GenBank	CDS	514652	515800	.	-	.	gene=dgoD;locus_tag=QEN71_02295;EC_number=4.2.1.6;inference=COORDINATES%3A%20similar%20to%20AA%20sequence%3ARefSeq%3AWP_018926188.1;GO_function=GO%3A0008869%20-%20galactonate%20dehydratase%20activity%20%5BEvidence%20IEA%5D;GO_process=GO%3A0009063%20-%20amino%20acid%20catabolic%20process%20%5BEvidence%20IEA%5D;note=Derived%20by%20automated%20computational%20analysis%20using%20gene%20prediction%20m…
CP125295	GenBank	gene	516073	516750	.	+	.	locus_tag=QEN71_02300;ID=gene-QEN71_02300;Name=QEN71_02300
CP125295	GenBank	CDS	516073	516750	.	+	.	locus_tag=QEN71_02300;inference=COORDINATES%3A%20similar%20to%20AA%20sequence%3ARefSeq%3AWP_013340420.1;GO_function=GO%3A0003677%20-%20DNA%20binding%20%5BEvidence%20IEA%5D;note=Derived%20by%20automated%20computational%20analysis%20using%20gene%20prediction%20method%3A%20Protein%20Homology.;codon_start=1;transl_table=11;product=FadR/GntR%20family%20transcriptional%20regulator;protein_id=PRJNA95650…
CP125295	GenBank	gene	516774	518312	.	-	.	locus_tag=QEN71_02305;ID=gene-QEN71_02305;Name=QEN71_02305
CP125295	GenBank	CDS	516774	518312	.	-	.	locus_tag=QEN71_02305;inference=COORDINATES%3A%20similar%20to%20AA%20sequence%3ARefSeq%3AWP_007180478.1;GO_component=GO%3A0005886%20-%20plasma%20membrane%20%5BEvidence%20IEA%5D;GO_process=GO%3A0006855%20-%20xenobiotic%20transmembrane%20transport%20%5BEvidence%20IEA%5D;note=Derived%20by%20automated%20computational%20analysis%20using%20gene%20prediction%20method%3A%20Protein%20Homology.;codon_start…
CP125295	GenBank	gene	518459	518902	.	+	.	locus_tag=QEN71_02310;ID=gene-QEN71_02310;Name=QEN71_02310
CP125295	GenBank	CDS	518459	518902	.	+	.	locus_tag=QEN71_02310;inference=COORDINATES%3A%20similar%20to%20AA%20sequence%3ARefSeq%3AWP_018421735.1;GO_function=GO%3A0003677%20-%20DNA%20binding%20%5BEvidence%20IEA%5D;note=Derived%20by%20automated%20computational%20analysis%20using%20gene%20prediction%20method%3A%20Protein%20Homology.;codon_start=1;transl_table=11;product=MarR%20family%20transcriptional%20regulator;protein_id=PRJNA956509%3AQ…
CP125295	GenBank	gene	519019	519095	.	-	.	locus_tag=QEN71_02315;ID=gene-QEN71_02315;Name=QEN71_02315
CP125295	GenBank	tRNA	519019	519095	.	-	.	locus_tag=QEN71_02315;product=tRNA-Met;inference=COORDINATES%3A%20profile%3AtRNAscan-SE%3A2.0.12;note=Derived%20by%20automated%20computational%20analysis%20using%20gene%20prediction%20method%3A%20tRNAscan-SE.;anticodon=%28pos%3Acomplement%28519059..519061%29%2Caa%3AMet%2Cseq%3Acat%29;ID=tRNA-QEN71_02315;Name=QEN71_02315;Parent=gene-QEN71_02315
CP125295	GenBank	gene	519182	520840	.	-	.	locus_tag=QEN71_02320;ID=gene-QEN71_02320;Name=QEN71_02320
CP125295	GenBank	CDS	519182	520840	.	-	.	locus_tag=QEN71_02320;inference=COORDINATES%3A%20similar%20to%20AA%20sequence%3ARefSeq%3AWP_011546128.1;GO_function=GO%3A0022857%20-%20transmembrane%20transporter%20activity%20%5BEvidence%20IEA%5D;GO_process=GO%3A0055085%20-%20transmembrane%20transport%20%5BEvidence%20IEA%5D;note=Derived%20by%20automated%20computational%20analysis%20using%20gene%20prediction%20method%3A%20Protein%20Homology.;codo…
CP125295	GenBank	gene	521069	522616	.	-	.	locus_tag=QEN71_02325;ID=gene-QEN71_02325;Name=QEN71_02325
CP125295	GenBank	CDS	521069	522616	.	-	.	locus_tag=QEN71_02325;inference=COORDINATES%3A%20similar%20to%20AA%20sequence%3ARefSeq%3AWP_013090447.1;note=Derived%20by%20automated%20computational%20analysis%20using%20gene%20prediction%20method%3A%20Protein%20Homology.;codon_start=1;transl_table=11;product=sensor%20histidine%20kinase%20N-terminal%20domain-containing%20protein;protein_id=PRJNA956509%3AQEN71_02325;translation=MSVRAPRATAHAADLDEI…
CP125295	GenBank	gene	522625	523374	.	-	.	locus_tag=QEN71_02330;ID=gene-QEN71_02330;Name=QEN71_02330
CP125295	GenBank	CDS	522625	523374	.	-	.	locus_tag=QEN71_02330;inference=COORDINATES%3A%20similar%20to%20AA%20sequence%3ARefSeq%3AWP_007586121.1;GO_function=GO%3A0003677%20-%20DNA%20binding%20%5BEvidence%20IEA%5D;GO_process=GO%3A0000160%20-%20phosphorelay%20signal%20transduction%20system%20%5BEvidence%20IEA%5D;note=Derived%20by%20automated%20computational%20analysis%20using%20gene%20prediction%20method%3A%20Protein%20Homology.;codon_sta…
CP125295	GenBank	gene	523611	524687	.	+	.	gene=recA;locus_tag=QEN71_02335;ID=gene-QEN71_02335;Name=recA
CP125295	GenBank	CDS	523611	524687	.	+	.	gene=recA;locus_tag=QEN71_02335;inference=COORDINATES%3A%20similar%20to%20AA%20sequence%3ARefSeq%3AWP_004189458.1;GO_component=GO%3A0005737%20-%20cytoplasm%20%5BEvidence%20IEA%5D;GO_function=GO%3A0003677%20-%20DNA%20binding%20%5BEvidence%20IEA%5D;GO_process=GO%3A0006281%20-%20DNA%20repair%20%5BEvidence%20IEA%5D;note=Derived%20by%20automated%20computational%20analysis%20using%20gene%20prediction%2…
CP125295	GenBank	gene	524695	525519	.	+	.	gene=recX;locus_tag=QEN71_02340;ID=gene-QEN71_02340;Name=recX
CP125295	GenBank	CDS	524695	525519	.	+	.	gene=recX;locus_tag=QEN71_02340;inference=COORDINATES%3A%20similar%20to%20AA%20sequence%3ARefSeq%3AWP_012399859.1;GO_process=GO%3A0006282%20-%20regulation%20of%20DNA%20repair%20%5BEvidence%20IEA%5D;note=Derived%20by%20automated%20computational%20analysis%20using%20gene%20prediction%20method%3A%20Protein%20Homology.;codon_start=1;transl_table=11;product=recombination%20regulator%20RecX;protein_id=…
CP125295	GenBank	gene	525692	526423	.	+	.	locus_tag=QEN71_02345;ID=gene-QEN71_02345;Name=QEN71_02345
CP125295	GenBank	CDS	525692	526423	.	+	.	locus_tag=QEN71_02345;inference=COORDINATES%3A%20similar%20to%20AA%20sequence%3ARefSeq%3AWP_012399860.1;note=Derived%20by%20automated%20computational%20analysis%20using%20gene%20prediction%20method%3A%20Protein%20Homology.;codon_start=1;transl_table=11;product=DUF2889%20domain-containing%20protein;protein_id=PRJNA956509%3AQEN71_02345;translation=MPLSPPVSRQLRHRRAIRADAYEREDGLWDIEACLTDEKPRDVTLASGVRP…
CP125295	GenBank	gene	526479	527648	.	+	.	gene=sucC;locus_tag=QEN71_02350;ID=gene-QEN71_02350;Name=sucC
CP125295	GenBank	CDS	526479	527648	.	+	.	gene=sucC;locus_tag=QEN71_02350;EC_number=6.2.1.5;inference=COORDINATES%3A%20similar%20to%20AA%20sequence%3ARefSeq%3AWP_013589532.1;GO_function=GO%3A0003824%20-%20catalytic%20activity%20%5BEvidence%20IEA%5D;GO_process=GO%3A0006099%20-%20tricarboxylic%20acid%20cycle%20%5BEvidence%20IEA%5D;note=Derived%20by%20automated%20computational%20analysis%20using%20gene%20prediction%20method%3A%20Protein%20H…
CP125295	GenBank	gene	527765	528646	.	+	.	gene=sucD;locus_tag=QEN71_02355;ID=gene-QEN71_02355;Name=sucD
CP125295	GenBank	CDS	527765	528646	.	+	.	gene=sucD;locus_tag=QEN71_02355;EC_number=6.2.1.5;inference=COORDINATES%3A%20similar%20to%20AA%20sequence%3ARefSeq%3AWP_006049960.1;GO_function=GO%3A0003824%20-%20catalytic%20activity%20%5BEvidence%20IEA%5D;note=Derived%20by%20automated%20computational%20analysis%20using%20gene%20prediction%20method%3A%20Protein%20Homology.;codon_start=1;transl_table=11;product=succinate--CoA%20ligase%20subunit%2…
CP125295	GenBank	gene	528807	529532	.	+	.	locus_tag=QEN71_02360;ID=gene-QEN71_02360;Name=QEN71_02360
CP125295	GenBank	CDS	528807	529532	.	+	.	locus_tag=QEN71_02360;inference=COORDINATES%3A%20similar%20to%20AA%20sequence%3ARefSeq%3AWP_007590075.1;GO_component=GO%3A0016020%20-%20membrane%20%5BEvidence%20IEA%5D;note=Derived%20by%20automated%20computational%20analysis%20using%20gene%20prediction%20method%3A%20Protein%20Homology.;codon_start=1;transl_table=11;product=TerC%20family%20protein;protein_id=PRJNA956509%3AQEN71_02360;translation=M…
CP125295	GenBank	gene	529683	530300	.	+	.	locus_tag=QEN71_02365;ID=gene-QEN71_02365;Name=QEN71_02365
CP125295	GenBank	CDS	529683	530300	.	+	.	locus_tag=QEN71_02365;inference=COORDINATES%3A%20similar%20to%20AA%20sequence%3ARefSeq%3AWP_007737369.1;note=Derived%20by%20automated%20computational%20analysis%20using%20gene%20prediction%20method%3A%20Protein%20Homology.;codon_start=1;transl_table=11;product=pilin;protein_id=PRJNA956509%3AQEN71_02365;translation=MIATVAVASLSKLYARRPLVRAQRAWPTALSRIKRLWGFTLIELMIVLAIVGVIAAYAIPAYQDYLARSRVGEGLSLAAAAQL…
CP125295	GenBank	gene	530471	532261	.	+	.	locus_tag=QEN71_02370;ID=gene-QEN71_02370;Name=QEN71_02370
CP125295	GenBank	CDS	530471	532261	.	+	.	locus_tag=QEN71_02370;inference=COORDINATES%3A%20similar%20to%20AA%20sequence%3ARefSeq%3AWP_007590078.1;note=Derived%20by%20automated%20computational%20analysis%20using%20gene%20prediction%20method%3A%20Protein%20Homology.;codon_start=1;transl_table=11;product=Wzy%20polymerase%20domain-containing%20protein;protein_id=PRJNA956509%3AQEN71_02370;translation=MPTPFARYLSLFILACALILPYAVVNHTYPIPTFYAEFTALS…
CP125295	GenBank	gene	532355	532831	.	-	.	gene=moaC;locus_tag=QEN71_02375;ID=gene-QEN71_02375;Name=moaC
CP125295	GenBank	CDS	532355	532831	.	-	.	gene=moaC;locus_tag=QEN71_02375;EC_number=4.6.1.17;inference=COORDINATES%3A%20similar%20to%20AA%20sequence%3ARefSeq%3AWP_007590080.1;GO_function=GO%3A0003824%20-%20catalytic%20activity%20%5BEvidence%20IEA%5D;GO_process=GO%3A0006777%20-%20Mo-molybdopterin%20cofactor%20biosynthetic%20process%20%5BEvidence%20IEA%5D;note=Derived%20by%20automated%20computational%20analysis%20using%20gene%20prediction%…
CP125295	GenBank	gene	533050	534738	.	+	.	locus_tag=QEN71_02380;ID=gene-QEN71_02380;Name=QEN71_02380
CP125295	GenBank	CDS	533050	534738	.	+	.	locus_tag=QEN71_02380;EC_number=3.4.24.-;inference=COORDINATES%3A%20similar%20to%20AA%20sequence%3ARefSeq%3AWP_012399868.1;GO_function=GO%3A0004222%20-%20metalloendopeptidase%20activity%20%5BEvidence%20IEA%5D;GO_process=GO%3A0006508%20-%20proteolysis%20%5BEvidence%20IEA%5D;note=Derived%20by%20automated%20computational%20analysis%20using%20gene%20prediction%20method%3A%20Protein%20Homology.;codon_…
CP125295	GenBank	gene	534735	535337	.	-	.	locus_tag=QEN71_02385;ID=gene-QEN71_02385;Name=QEN71_02385
CP125295	GenBank	CDS	534735	535337	.	-	.	locus_tag=QEN71_02385;inference=COORDINATES%3A%20similar%20to%20AA%20sequence%3ARefSeq%3AWP_012399869.1;note=Derived%20by%20automated%20computational%20analysis%20using%20gene%20prediction%20method%3A%20Protein%20Homology.;codon_start=1;transl_table=11;product=DUF2946%20family%20protein;protein_id=PRJNA956509%3AQEN71_02385;translation=MDDIVKQALAKWPNVPHCTGWLLLDRRGNWRMRDDAAQAAGAPGEPIRHTALLGFINRNYEA…
CP125295	GenBank	gene	535330	536418	.	-	.	locus_tag=QEN71_02390;ID=gene-QEN71_02390;Name=QEN71_02390
CP125295	GenBank	CDS	535330	536418	.	-	.	locus_tag=QEN71_02390;inference=COORDINATES%3A%20similar%20to%20AA%20sequence%3ARefSeq%3AWP_007742615.1;GO_function=GO%3A0016787%20-%20hydrolase%20activity%20%5BEvidence%20IEA%5D;note=Derived%20by%20automated%20computational%20analysis%20using%20gene%20prediction%20method%3A%20Protein%20Homology.;codon_start=1;transl_table=11;product=hydrolase;protein_id=PRJNA956509%3AQEN71_02390;translation=MSTT…
CP125295	GenBank	gene	536496	536942	.	-	.	locus_tag=QEN71_02395;ID=gene-QEN71_02395;Name=QEN71_02395
CP125295	GenBank	CDS	536496	536942	.	-	.	locus_tag=QEN71_02395;inference=COORDINATES%3A%20similar%20to%20AA%20sequence%3ARefSeq%3AWP_010090801.1;note=Derived%20by%20automated%20computational%20analysis%20using%20gene%20prediction%20method%3A%20Protein%20Homology.;codon_start=1;transl_table=11;product=nuclear%20transport%20factor%202%20family%20protein;protein_id=PRJNA956509%3AQEN71_02395;translation=MPRFAHIFEAAADTLNAYYQAVAEVNIDSLMGLWIDE…
CP125295	GenBank	gene	537118	538143	.	-	.	gene=waaF;locus_tag=QEN71_02400;ID=gene-QEN71_02400;Name=waaF
CP125295	GenBank	CDS	537118	538143	.	-	.	gene=waaF;locus_tag=QEN71_02400;inference=COORDINATES%3A%20similar%20to%20AA%20sequence%3ARefSeq%3AWP_011401829.1;GO_function=GO%3A0008920%20-%20lipopolysaccharide%20heptosyltransferase%20activity%20%5BEvidence%20IEA%5D;GO_process=GO%3A0009244%20-%20lipopolysaccharide%20core%20region%20biosynthetic%20process%20%5BEvidence%20IEA%5D;note=Derived%20by%20automated%20computational%20analysis%20using%2…
CP125295	GenBank	gene	538355	538549	.	-	.	locus_tag=QEN71_02405;ID=gene-QEN71_02405;Name=QEN71_02405
CP125295	GenBank	CDS	538355	538549	.	-	.	locus_tag=QEN71_02405;inference=COORDINATES%3A%20similar%20to%20AA%20sequence%3ARefSeq%3AWP_007180502.1;note=Derived%20by%20automated%20computational%20analysis%20using%20gene%20prediction%20method%3A%20Protein%20Homology.;codon_start=1;transl_table=11;product=zinc-finger%20domain-containing%20protein;protein_id=PRJNA956509%3AQEN71_02405;translation=MSEIKEMPLVELSAKDLPAYCPNPSMPRWSNHPRVFIDVTHGEARCP…
CP125295	GenBank	gene	538621	539544	.	-	.	locus_tag=QEN71_02410;ID=gene-QEN71_02410;Name=QEN71_02410
CP125295	GenBank	CDS	538621	539544	.	-	.	locus_tag=QEN71_02410;EC_number=2.6.1.42;inference=COORDINATES%3A%20similar%20to%20AA%20sequence%3ARefSeq%3AWP_020069237.1;GO_function=GO%3A0004084%20-%20branched-chain-amino-acid%20transaminase%20activity%20%5BEvidence%20IEA%5D;GO_process=GO%3A0009081%20-%20branched-chain%20amino%20acid%20metabolic%20process%20%5BEvidence%20IEA%5D;note=Derived%20by%20automated%20computational%20analysis%20using%…
CP125295	GenBank	gene	539842	540597	.	+	.	locus_tag=QEN71_02415;ID=gene-QEN71_02415;Name=QEN71_02415
CP125295	GenBank	CDS	539842	540597	.	+	.	locus_tag=QEN71_02415;inference=COORDINATES%3A%20similar%20to%20AA%20sequence%3ARefSeq%3AWP_018421705.1;note=Derived%20by%20automated%20computational%20analysis%20using%20gene%20prediction%20method%3A%20Protein%20Homology.;codon_start=1;transl_table=11;product=AzlC%20family%20ABC%20transporter%20permease;protein_id=PRJNA956509%3AQEN71_02415;translation=MLARLSELDRRAFRDGARAYSPTLMAIFSWGLVTGIAMSKSVMT…
CP125295	GenBank	gene	540594	540917	.	+	.	locus_tag=QEN71_02420;ID=gene-QEN71_02420;Name=QEN71_02420
CP125295	GenBank	CDS	540594	540917	.	+	.	locus_tag=QEN71_02420;inference=COORDINATES%3A%20similar%20to%20AA%20sequence%3ARefSeq%3AWP_010101895.1;note=Derived%20by%20automated%20computational%20analysis%20using%20gene%20prediction%20method%3A%20Protein%20Homology.;codon_start=1;transl_table=11;product=AzlD%20domain-containing%20protein;protein_id=PRJNA956509%3AQEN71_02420;translation=MSTLQIWLAIIGMTFVTALTRALFLIGGERTVLPERAQRMLRYAPAAALAAVVV…
CP125295	GenBank	gene	541133	542326	.	+	.	locus_tag=QEN71_02425;ID=gene-QEN71_02425;Name=QEN71_02425
CP125295	GenBank	CDS	541133	542326	.	+	.	locus_tag=QEN71_02425;EC_number=2.7.2.3;inference=COORDINATES%3A%20similar%20to%20AA%20sequence%3ARefSeq%3AWP_007180506.1;GO_component=GO%3A0005737%20-%20cytoplasm%20%5BEvidence%20IEA%5D;GO_function=GO%3A0004618%20-%20phosphoglycerate%20kinase%20activity%20%5BEvidence%20IEA%5D;GO_process=GO%3A0006096%20-%20glycolytic%20process%20%5BEvidence%20IEA%5D;note=Derived%20by%20automated%20computational%2…
CP125295	GenBank	gene	542815	544251	.	+	.	gene=pyk;locus_tag=QEN71_02430;ID=gene-QEN71_02430;Name=pyk
CP125295	GenBank	CDS	542815	544251	.	+	.	gene=pyk;locus_tag=QEN71_02430;EC_number=2.7.1.40;inference=COORDINATES%3A%20similar%20to%20AA%20sequence%3ARefSeq%3AWP_007581428.1;GO_component=GO%3A0005737%20-%20cytoplasm%20%5BEvidence%20IEA%5D;GO_function=GO%3A0004743%20-%20pyruvate%20kinase%20activity%20%5BEvidence%20IEA%5D;GO_process=GO%3A0006096%20-%20glycolytic%20process%20%5BEvidence%20IEA%5D;note=Derived%20by%20automated%20computational…
CP125295	GenBank	gene	544493	545557	.	+	.	gene=fba;locus_tag=QEN71_02435;ID=gene-QEN71_02435;Name=fba
CP125295	GenBank	CDS	544493	545557	.	+	.	gene=fba;locus_tag=QEN71_02435;EC_number=4.1.2.13;inference=COORDINATES%3A%20similar%20to%20AA%20sequence%3ARefSeq%3AWP_013589515.1;GO_function=GO%3A0004332%20-%20fructose-bisphosphate%20aldolase%20activity%20%5BEvidence%20IEA%5D;GO_process=GO%3A0006096%20-%20glycolytic%20process%20%5BEvidence%20IEA%5D;note=catalyzes%20the%20reversible%20aldol%20condensation%20of%20dihydroxyacetonephosphate%20and…
CP125295	GenBank	gene	545735	546625	.	+	.	locus_tag=QEN71_02440;ID=gene-QEN71_02440;Name=QEN71_02440
CP125295	GenBank	CDS	545735	546625	.	+	.	locus_tag=QEN71_02440;EC_number=6.3.2.6;inference=COORDINATES%3A%20similar%20to%20AA%20sequence%3ARefSeq%3AWP_015601066.1;GO_function=GO%3A0004639%20-%20phosphoribosylaminoimidazolesuccinocarboxamide%20synthase%20activity%20%5BEvidence%20IEA%5D;GO_process=GO%3A0006164%20-%20purine%20nucleotide%20biosynthetic%20process%20%5BEvidence%20IEA%5D;note=Derived%20by%20automated%20computational%20analysis…
CP125295	GenBank	gene	546650	547159	.	+	.	gene=purE;locus_tag=QEN71_02445;ID=gene-QEN71_02445;Name=purE
CP125295	GenBank	CDS	546650	547159	.	+	.	gene=purE;locus_tag=QEN71_02445;EC_number=4.1.1.21;inference=COORDINATES%3A%20similar%20to%20AA%20sequence%3ARefSeq%3AWP_007581425.1;GO_component=GO%3A0009320%20-%20phosphoribosylaminoimidazole%20carboxylase%20complex%20%5BEvidence%20IEA%5D;GO_function=GO%3A0004638%20-%20phosphoribosylaminoimidazole%20carboxylase%20activity%20%5BEvidence%20IEA%5D;GO_process=GO%3A0009152%20-%20purine%20ribonucleot…
CP125295	GenBank	gene	547233	548441	.	+	.	locus_tag=QEN71_02450;ID=gene-QEN71_02450;Name=QEN71_02450
CP125295	GenBank	CDS	547233	548441	.	+	.	locus_tag=QEN71_02450;EC_number=6.3.4.18;inference=COORDINATES%3A%20similar%20to%20AA%20sequence%3ARefSeq%3AWP_020069229.1;GO_function=GO%3A0004638%20-%20phosphoribosylaminoimidazole%20carboxylase%20activity%20%5BEvidence%20IEA%5D;GO_process=GO%3A0006189%20-%20%27de%20novo%27%20IMP%20biosynthetic%20process%20%5BEvidence%20IEA%5D;note=Derived%20by%20automated%20computational%20analysis%20using%20g…
CP125295	GenBank	gene	548454	549497	.	+	.	locus_tag=QEN71_02455;ID=gene-QEN71_02455;Name=QEN71_02455
CP125295	GenBank	CDS	548454	549497	.	+	.	locus_tag=QEN71_02455;EC_number=2.7.7.87;inference=COORDINATES%3A%20similar%20to%20AA%20sequence%3ARefSeq%3AWP_007581423.1;GO_function=GO%3A0061710%20-%20L-threonylcarbamoyladenylate%20synthase%20%5BEvidence%20IEA%5D;GO_process=GO%3A0006400%20-%20tRNA%20modification%20%5BEvidence%20IEA%5D;note=Derived%20by%20automated%20computational%20analysis%20using%20gene%20prediction%20method%3A%20Protein%20…
CP125295	GenBank	gene	549588	550787	.	-	.	locus_tag=QEN71_02460;ID=gene-QEN71_02460;Name=QEN71_02460
CP125295	GenBank	CDS	549588	550787	.	-	.	locus_tag=QEN71_02460;inference=COORDINATES%3A%20similar%20to%20AA%20sequence%3ARefSeq%3AWP_007581422.1;GO_function=GO%3A0016788%20-%20hydrolase%20activity%2C%20acting%20on%20ester%20bonds%20%5BEvidence%20IEA%5D;note=Derived%20by%20automated%20computational%20analysis%20using%20gene%20prediction%20method%3A%20Protein%20Homology.;codon_start=1;transl_table=11;product=SGNH/GDSL%20hydrolase%20family…
CP125295	GenBank	gene	550942	551862	.	-	.	locus_tag=QEN71_02465;ID=gene-QEN71_02465;Name=QEN71_02465
CP125295	GenBank	CDS	550942	551862	.	-	.	locus_tag=QEN71_02465;EC_number=1.-.-.-;inference=COORDINATES%3A%20similar%20to%20AA%20sequence%3ARefSeq%3AWP_007581421.1;GO_function=GO%3A0016491%20-%20oxidoreductase%20activity%20%5BEvidence%20IEA%5D;GO_process=GO%3A0006629%20-%20lipid%20metabolic%20process%20%5BEvidence%20IEA%5D;note=Derived%20by%20automated%20computational%20analysis%20using%20gene%20prediction%20method%3A%20Protein%20Homolog…
CP125295	GenBank	gene	552061	553740	.	-	.	gene=dacB;locus_tag=QEN71_02470;ID=gene-QEN71_02470;Name=dacB
CP125295	GenBank	CDS	552061	553740	.	-	.	gene=dacB;locus_tag=QEN71_02470;EC_number=3.4.16.4;inference=COORDINATES%3A%20similar%20to%20AA%20sequence%3ARefSeq%3AWP_007742601.1;GO_function=GO%3A0004175%20-%20endopeptidase%20activity%20%5BEvidence%20IEA%5D;GO_process=GO%3A0009252%20-%20peptidoglycan%20biosynthetic%20process%20%5BEvidence%20IEA%5D;note=Derived%20by%20automated%20computational%20analysis%20using%20gene%20prediction%20method%3…
CP125295	GenBank	gene	554067	554729	.	+	.	locus_tag=QEN71_02475;ID=gene-QEN71_02475;Name=QEN71_02475
CP125295	GenBank	CDS	554067	554729	.	+	.	locus_tag=QEN71_02475;inference=COORDINATES%3A%20similar%20to%20AA%20sequence%3ARefSeq%3AWP_004189255.1;GO_process=GO%3A0000160%20-%20phosphorelay%20signal%20transduction%20system%20%5BEvidence%20IEA%5D;note=Derived%20by%20automated%20computational%20analysis%20using%20gene%20prediction%20method%3A%20Protein%20Homology.;codon_start=1;transl_table=11;product=response%20regulator;protein_id=PRJNA95…
CP125295	GenBank	gene	554734	556035	.	+	.	locus_tag=QEN71_02480;ID=gene-QEN71_02480;Name=QEN71_02480
CP125295	GenBank	CDS	554734	556035	.	+	.	locus_tag=QEN71_02480;inference=COORDINATES%3A%20similar%20to%20AA%20sequence%3ARefSeq%3AWP_020069222.1;note=Derived%20by%20automated%20computational%20analysis%20using%20gene%20prediction%20method%3A%20Protein%20Homology.;codon_start=1;transl_table=11;product=ATP-binding%20protein;protein_id=PRJNA956509%3AQEN71_02480;translation=MRSIRRQLLFWLLAIVLLGVGIAGWLIYRQALAEANELFDYQLQEIAAALPAEPFSQVLSSRDTGDE…
CP125295	GenBank	gene	556149	557657	.	+	.	locus_tag=QEN71_02485;ID=gene-QEN71_02485;Name=QEN71_02485
CP125295	GenBank	CDS	556149	557657	.	+	.	locus_tag=QEN71_02485;inference=COORDINATES%3A%20similar%20to%20AA%20sequence%3ARefSeq%3AWP_015003658.1;note=Derived%20by%20automated%20computational%20analysis%20using%20gene%20prediction%20method%3A%20Protein%20Homology.;codon_start=1;transl_table=11;product=DegQ%20family%20serine%20endoprotease;protein_id=PRJNA956509%3AQEN71_02485;translation=MKANMLTRSAVAAAVVIALSAGYVAGHRNVPAPQVISPAVAAMMPAEAAAK…
CP125295	GenBank	gene	557902	558399	.	+	.	locus_tag=QEN71_02490;ID=gene-QEN71_02490;Name=QEN71_02490
CP125295	GenBank	CDS	557902	558399	.	+	.	locus_tag=QEN71_02490;inference=COORDINATES%3A%20similar%20to%20AA%20sequence%3ARefSeq%3AWP_007581409.1;note=Derived%20by%20automated%20computational%20analysis%20using%20gene%20prediction%20method%3A%20Protein%20Homology.;codon_start=1;transl_table=11;product=carboxypeptidase%20regulatory-like%20domain-containing%20protein;protein_id=PRJNA956509%3AQEN71_02490;translation=MIHRRFVARAATAAAATVLMLGLT…
CP125295	GenBank	gene	558797	559252	.	+	.	locus_tag=QEN71_02495;ID=gene-QEN71_02495;Name=QEN71_02495
CP125295	GenBank	CDS	558797	559252	.	+	.	locus_tag=QEN71_02495;inference=COORDINATES%3A%20similar%20to%20AA%20sequence%3ARefSeq%3AWP_007581404.1;note=Derived%20by%20automated%20computational%20analysis%20using%20gene%20prediction%20method%3A%20Protein%20Homology.;codon_start=1;transl_table=11;product=DUF427%20domain-containing%20protein;protein_id=PRJNA956509%3AQEN71_02495;translation=MNDAPSGASAEDADSGNARHGGDASGRAPAHSGSEEADHTITITANQHRVRV…
CP125295	GenBank	gene	559286	560032	.	+	.	locus_tag=QEN71_02500;ID=gene-QEN71_02500;Name=QEN71_02500
CP125295	GenBank	CDS	559286	560032	.	+	.	locus_tag=QEN71_02500;inference=COORDINATES%3A%20similar%20to%20AA%20sequence%3ARefSeq%3AWP_007581403.1;note=Derived%20by%20automated%20computational%20analysis%20using%20gene%20prediction%20method%3A%20Protein%20Homology.;codon_start=1;transl_table=11;product=SRPBCC%20domain-containing%20protein;protein_id=PRJNA956509%3AQEN71_02500;translation=MELNDALRVPLAPSEVWDALQDLALLRASLDNCESLRRLQGGEYLLTMTVPL…
CP125295	GenBank	gene	560062	561117	.	-	.	locus_tag=QEN71_02505;ID=gene-QEN71_02505;Name=QEN71_02505
CP125295	GenBank	CDS	560062	561117	.	-	.	locus_tag=QEN71_02505;inference=COORDINATES%3A%20similar%20to%20AA%20sequence%3ARefSeq%3AWP_007581401.1;GO_function=GO%3A0003700%20-%20DNA-binding%20transcription%20factor%20activity%20%5BEvidence%20IEA%5D;GO_process=GO%3A0006355%20-%20regulation%20of%20DNA-templated%20transcription%20%5BEvidence%20IEA%5D;note=Derived%20by%20automated%20computational%20analysis%20using%20gene%20prediction%20metho…
CP125295	GenBank	gene	561266	561895	.	+	.	locus_tag=QEN71_02510;ID=gene-QEN71_02510;Name=QEN71_02510
CP125295	GenBank	CDS	561266	561895	.	+	.	locus_tag=QEN71_02510;EC_number=3.-.-.-;inference=COORDINATES%3A%20similar%20to%20AA%20sequence%3ARefSeq%3AWP_007581400.1;GO_function=GO%3A0016787%20-%20hydrolase%20activity%20%5BEvidence%20IEA%5D;note=Derived%20by%20automated%20computational%20analysis%20using%20gene%20prediction%20method%3A%20Protein%20Homology.;codon_start=1;transl_table=11;product=cysteine%20hydrolase%20family%20protein;prote…
CP125295	GenBank	gene	561951	562586	.	-	.	locus_tag=QEN71_02515;ID=gene-QEN71_02515;Name=QEN71_02515
CP125295	GenBank	CDS	561951	562586	.	-	.	locus_tag=QEN71_02515;inference=COORDINATES%3A%20similar%20to%20AA%20sequence%3ARefSeq%3AWP_012399894.1;GO_function=GO%3A0003677%20-%20DNA%20binding%20%5BEvidence%20IEA%5D;note=Derived%20by%20automated%20computational%20analysis%20using%20gene%20prediction%20method%3A%20Protein%20Homology.;codon_start=1;transl_table=11;product=TetR%20family%20transcriptional%20regulator;protein_id=PRJNA956509%3AQ…
CP125295	GenBank	gene	563013	564263	.	+	.	locus_tag=QEN71_02520;ID=gene-QEN71_02520;Name=QEN71_02520
CP125295	GenBank	CDS	563013	564263	.	+	.	locus_tag=QEN71_02520;inference=COORDINATES%3A%20similar%20to%20AA%20sequence%3ARefSeq%3AWP_011489722.1;GO_function=GO%3A0005215%20-%20transporter%20activity%20%5BEvidence%20IEA%5D;GO_process=GO%3A0006810%20-%20transport%20%5BEvidence%20IEA%5D;note=Derived%20by%20automated%20computational%20analysis%20using%20gene%20prediction%20method%3A%20Protein%20Homology.;codon_start=1;transl_table=11;produc…
CP125295	GenBank	gene	564282	567476	.	+	.	locus_tag=QEN71_02525;ID=gene-QEN71_02525;Name=QEN71_02525
CP125295	GenBank	CDS	564282	567476	.	+	.	locus_tag=QEN71_02525;inference=COORDINATES%3A%20similar%20to%20AA%20sequence%3ARefSeq%3AWP_012399896.1;GO_function=GO%3A0015562%20-%20efflux%20transmembrane%20transporter%20activity%20%5BEvidence%20IEA%5D;GO_process=GO%3A0042908%20-%20xenobiotic%20transport%20%5BEvidence%20IEA%5D;note=Derived%20by%20automated%20computational%20analysis%20using%20gene%20prediction%20method%3A%20Protein%20Homology…
CP125295	GenBank	gene	567487	569004	.	+	.	locus_tag=QEN71_02530;ID=gene-QEN71_02530;Name=QEN71_02530
CP125295	GenBank	CDS	567487	569004	.	+	.	locus_tag=QEN71_02530;inference=COORDINATES%3A%20similar%20to%20AA%20sequence%3ARefSeq%3AWP_006049995.1;GO_component=GO%3A0009279%20-%20cell%20outer%20membrane%20%5BEvidence%20IEA%5D;GO_function=GO%3A0015288%20-%20porin%20activity%20%5BEvidence%20IEA%5D;GO_process=GO%3A0006810%20-%20transport%20%5BEvidence%20IEA%5D;note=Derived%20by%20automated%20computational%20analysis%20using%20gene%20predicti…
CP125295	GenBank	gene	569219	569464	.	+	.	locus_tag=QEN71_02535;pseudo=true;ID=gene-QEN71_02535;Name=QEN71_02535
CP125295	GenBank	CDS	569219	569464	.	+	.	locus_tag=QEN71_02535;inference=COORDINATES%3A%20similar%20to%20AA%20sequence%3ARefSeq%3AWP_012432390.1;note=incomplete%3B%20partial%20on%20complete%20genome%3B%20missing%20C-terminus%3B%20Derived%20by%20automated%20computational%20analysis%20using%20gene%20prediction%20method%3A%20Protein%20Homology.;pseudo=true;codon_start=1;transl_table=11;product=hypothetical%20protein;ID=CDS-QEN71_02535;Name…
CP125295	GenBank	gene	569566	570090	.	+	.	locus_tag=QEN71_02540;ID=gene-QEN71_02540;Name=QEN71_02540
CP125295	GenBank	CDS	569566	570090	.	+	.	locus_tag=QEN71_02540;inference=COORDINATES%3A%20similar%20to%20AA%20sequence%3ARefSeq%3AWP_013088950.1;note=Derived%20by%20automated%20computational%20analysis%20using%20gene%20prediction%20method%3A%20Protein%20Homology.;codon_start=1;transl_table=11;product=DNA-binding%20protein;protein_id=PRJNA956509%3AQEN71_02540;translation=MEYTFTLKYRLSAEDCDHDDIVERLGAEGCDDATIGVGQAGRLALAFAREANSATHALVSALKDVRR…
CP125295	GenBank	gene	570164	571579	.	-	.	locus_tag=QEN71_02545;ID=gene-QEN71_02545;Name=QEN71_02545
CP125295	GenBank	CDS	570164	571579	.	-	.	locus_tag=QEN71_02545;inference=COORDINATES%3A%20similar%20to%20AA%20sequence%3ARefSeq%3AWP_011489719.1;GO_function=GO%3A0015205%20-%20nucleobase%20transmembrane%20transporter%20activity%20%5BEvidence%20IEA%5D;note=Derived%20by%20automated%20computational%20analysis%20using%20gene%20prediction%20method%3A%20Protein%20Homology.;codon_start=1;transl_table=11;product=nucleobase%3Acation%20symporter-…
CP125295	GenBank	gene	571999	573423	.	+	.	locus_tag=QEN71_02550;ID=gene-QEN71_02550;Name=QEN71_02550
CP125295	GenBank	CDS	571999	573423	.	+	.	locus_tag=QEN71_02550;inference=COORDINATES%3A%20similar%20to%20AA%20sequence%3ARefSeq%3AWP_007742593.1;GO_function=GO%3A0016773%20-%20phosphotransferase%20activity%2C%20alcohol%20group%20as%20acceptor%20%5BEvidence%20IEA%5D;GO_process=GO%3A0005975%20-%20carbohydrate%20metabolic%20process%20%5BEvidence%20IEA%5D;note=Derived%20by%20automated%20computational%20analysis%20using%20gene%20prediction%2…
CP125295	GenBank	gene	573620	574726	.	+	.	locus_tag=QEN71_02555;ID=gene-QEN71_02555;Name=QEN71_02555
CP125295	GenBank	CDS	573620	574726	.	+	.	locus_tag=QEN71_02555;inference=COORDINATES%3A%20similar%20to%20AA%20sequence%3ARefSeq%3AWP_019451408.1;GO_function=GO%3A0004024%20-%20alcohol%20dehydrogenase%20activity%2C%20zinc-dependent%20%5BEvidence%20IEA%5D;GO_process=GO%3A0006113%20-%20fermentation%20%5BEvidence%20IEA%5D;note=Derived%20by%20automated%20computational%20analysis%20using%20gene%20prediction%20method%3A%20Protein%20Homology.;c…
CP125295	GenBank	gene	574739	575584	.	+	.	gene=fghA;locus_tag=QEN71_02560;ID=gene-QEN71_02560;Name=fghA
CP125295	GenBank	CDS	574739	575584	.	+	.	gene=fghA;locus_tag=QEN71_02560;EC_number=3.1.2.12;inference=COORDINATES%3A%20similar%20to%20AA%20sequence%3ARefSeq%3AWP_007180531.1;GO_function=GO%3A0018738%20-%20S-formylglutathione%20hydrolase%20activity%20%5BEvidence%20IEA%5D;GO_process=GO%3A0046292%20-%20formaldehyde%20metabolic%20process%20%5BEvidence%20IEA%5D;note=Derived%20by%20automated%20computational%20analysis%20using%20gene%20predict…
CP125295	GenBank	gene	575659	576450	.	-	.	locus_tag=QEN71_02565;ID=gene-QEN71_02565;Name=QEN71_02565
CP125295	GenBank	CDS	575659	576450	.	-	.	locus_tag=QEN71_02565;inference=COORDINATES%3A%20similar%20to%20AA%20sequence%3ARefSeq%3AWP_007744656.1;GO_component=GO%3A0043190%20-%20ATP-binding%20cassette%20%28ABC%29%20transporter%20complex%20%5BEvidence%20IEA%5D;GO_process=GO%3A0030001%20-%20metal%20ion%20transport%20%5BEvidence%20IEA%5D;note=Derived%20by%20automated%20computational%20analysis%20using%20gene%20prediction%20method%3A%20Prote…
CP125295	GenBank	gene	576443	577384	.	-	.	locus_tag=QEN71_02570;ID=gene-QEN71_02570;Name=QEN71_02570
CP125295	GenBank	CDS	576443	577384	.	-	.	locus_tag=QEN71_02570;inference=COORDINATES%3A%20similar%20to%20AA%20sequence%3ARefSeq%3AWP_007744655.1;GO_function=GO%3A0005524%20-%20ATP%20binding%20%5BEvidence%20IEA%5D;note=Derived%20by%20automated%20computational%20analysis%20using%20gene%20prediction%20method%3A%20Protein%20Homology.;codon_start=1;transl_table=11;product=ABC%20transporter%20ATP-binding%20protein;protein_id=PRJNA956509%3AQEN…
CP125295	GenBank	gene	577381	578319	.	-	.	locus_tag=QEN71_02575;ID=gene-QEN71_02575;Name=QEN71_02575
CP125295	GenBank	CDS	577381	578319	.	-	.	locus_tag=QEN71_02575;inference=COORDINATES%3A%20similar%20to%20AA%20sequence%3ARefSeq%3AWP_007744654.1;note=Derived%20by%20automated%20computational%20analysis%20using%20gene%20prediction%20method%3A%20Protein%20Homology.;codon_start=1;transl_table=11;product=metal%20ABC%20transporter%20solute-binding%20protein;protein_id=PRJNA956509%3AQEN71_02575;translation=MKNNNSMWKFLTRAAASTVFAFALGHAAHAQEAKIP…
CP125295	GenBank	gene	578366	578857	.	-	.	locus_tag=QEN71_02580;ID=gene-QEN71_02580;Name=QEN71_02580
CP125295	GenBank	CDS	578366	578857	.	-	.	locus_tag=QEN71_02580;inference=COORDINATES%3A%20similar%20to%20AA%20sequence%3ARefSeq%3AWP_012399905.1;GO_function=GO%3A0003700%20-%20DNA-binding%20transcription%20factor%20activity%20%5BEvidence%20IEA%5D;GO_process=GO%3A0006355%20-%20regulation%20of%20DNA-templated%20transcription%20%5BEvidence%20IEA%5D;note=Derived%20by%20automated%20computational%20analysis%20using%20gene%20prediction%20metho…
CP125295	GenBank	gene	579157	579939	.	+	.	locus_tag=QEN71_02585;ID=gene-QEN71_02585;Name=QEN71_02585
CP125295	GenBank	CDS	579157	579939	.	+	.	locus_tag=QEN71_02585;EC_number=1.1.1.14;inference=COORDINATES%3A%20similar%20to%20AA%20sequence%3ARefSeq%3AWP_015003645.1;GO_function=GO%3A0016491%20-%20oxidoreductase%20activity%20%5BEvidence%20IEA%5D;note=Derived%20by%20automated%20computational%20analysis%20using%20gene%20prediction%20method%3A%20Protein%20Homology.;codon_start=1;transl_table=11;product=L-iditol%202-dehydrogenase;protein_id=P…
CP125295	GenBank	gene	580028	581350	.	+	.	locus_tag=QEN71_02590;ID=gene-QEN71_02590;Name=QEN71_02590
CP125295	GenBank	CDS	580028	581350	.	+	.	locus_tag=QEN71_02590;inference=COORDINATES%3A%20similar%20to%20AA%20sequence%3ARefSeq%3AWP_017334034.1;GO_component=GO%3A0055052%20-%20ATP-binding%20cassette%20%28ABC%29%20transporter%20complex%2C%20substrate-binding%20subunit-containing%20%5BEvidence%20IEA%5D;GO_function=GO%3A0042626%20-%20ATPase-coupled%20transmembrane%20transporter%20activity%20%5BEvidence%20IEA%5D;note=Derived%20by%20automat…
CP125295	GenBank	gene	581616	582527	.	+	.	locus_tag=QEN71_02595;ID=gene-QEN71_02595;Name=QEN71_02595
CP125295	GenBank	CDS	581616	582527	.	+	.	locus_tag=QEN71_02595;inference=COORDINATES%3A%20similar%20to%20AA%20sequence%3ARefSeq%3AWP_018421669.1;GO_function=GO%3A0042626%20-%20ATPase-coupled%20transmembrane%20transporter%20activity%20%5BEvidence%20IEA%5D;note=Derived%20by%20automated%20computational%20analysis%20using%20gene%20prediction%20method%3A%20Protein%20Homology.;codon_start=1;transl_table=11;product=sugar%20ABC%20transporter%20…
CP125295	GenBank	gene	582524	583390	.	+	.	locus_tag=QEN71_02600;ID=gene-QEN71_02600;Name=QEN71_02600
CP125295	GenBank	CDS	582524	583390	.	+	.	locus_tag=QEN71_02600;inference=COORDINATES%3A%20similar%20to%20AA%20sequence%3ARefSeq%3AWP_007180539.1;GO_process=GO%3A0008643%20-%20carbohydrate%20transport%20%5BEvidence%20IEA%5D;note=Derived%20by%20automated%20computational%20analysis%20using%20gene%20prediction%20method%3A%20Protein%20Homology.;codon_start=1;transl_table=11;product=carbohydrate%20ABC%20transporter%20permease;protein_id=PRJNA…
CP125295	GenBank	gene	583387	584079	.	+	.	locus_tag=QEN71_02605;ID=gene-QEN71_02605;Name=QEN71_02605
CP125295	GenBank	CDS	583387	584079	.	+	.	locus_tag=QEN71_02605;inference=COORDINATES%3A%20similar%20to%20AA%20sequence%3ARefSeq%3AWP_007578930.1;GO_function=GO%3A0016787%20-%20hydrolase%20activity%20%5BEvidence%20IEA%5D;note=Derived%20by%20automated%20computational%20analysis%20using%20gene%20prediction%20method%3A%20Protein%20Homology.;codon_start=1;transl_table=11;product=HAD%20family%20phosphatase;protein_id=PRJNA956509%3AQEN71_02605…
CP125295	GenBank	gene	584143	585252	.	+	.	gene=ugpC;locus_tag=QEN71_02610;ID=gene-QEN71_02610;Name=ugpC
CP125295	GenBank	CDS	584143	585252	.	+	.	gene=ugpC;locus_tag=QEN71_02610;inference=COORDINATES%3A%20similar%20to%20AA%20sequence%3ARefSeq%3AWP_011489707.1;GO_function=GO%3A0005524%20-%20ATP%20binding%20%5BEvidence%20IEA%5D;note=Derived%20by%20automated%20computational%20analysis%20using%20gene%20prediction%20method%3A%20Protein%20Homology.;codon_start=1;transl_table=11;product=sn-glycerol-3-phosphate%20ABC%20transporter%20ATP-binding%20…
CP125295	GenBank	gene	585505	587286	.	+	.	locus_tag=QEN71_02615;ID=gene-QEN71_02615;Name=QEN71_02615
CP125295	GenBank	CDS	585505	587286	.	+	.	locus_tag=QEN71_02615;inference=COORDINATES%3A%20similar%20to%20AA%20sequence%3ARefSeq%3AWP_012399912.1;note=Derived%20by%20automated%20computational%20analysis%20using%20gene%20prediction%20method%3A%20Protein%20Homology.;codon_start=1;transl_table=11;product=tetratricopeptide%20repeat%20protein;protein_id=PRJNA956509%3AQEN71_02615;translation=MHNASPLTHEHAVPASVAERALAFHRAGELDRAEHAYRALLDTQPDDANTRY…
CP125295	GenBank	gene	587281	588252	.	-	.	locus_tag=QEN71_02620;ID=gene-QEN71_02620;Name=QEN71_02620
CP125295	GenBank	CDS	587281	588252	.	-	.	locus_tag=QEN71_02620;inference=COORDINATES%3A%20similar%20to%20AA%20sequence%3ARefSeq%3AWP_012399913.1;GO_function=GO%3A0003677%20-%20DNA%20binding%20%5BEvidence%20IEA%5D;note=Derived%20by%20automated%20computational%20analysis%20using%20gene%20prediction%20method%3A%20Protein%20Homology.;codon_start=1;transl_table=11;product=sugar-binding%20transcriptional%20regulator;protein_id=PRJNA956509%3AQ…
CP125295	GenBank	gene	588375	589859	.	-	.	gene=xylB;locus_tag=QEN71_02625;ID=gene-QEN71_02625;Name=xylB
CP125295	GenBank	CDS	588375	589859	.	-	.	gene=xylB;locus_tag=QEN71_02625;EC_number=2.7.1.17;inference=COORDINATES%3A%20similar%20to%20AA%20sequence%3ARefSeq%3AWP_007744636.1;GO_function=GO%3A0004856%20-%20xylulokinase%20activity%20%5BEvidence%20IEA%5D;GO_process=GO%3A0005997%20-%20xylulose%20metabolic%20process%20%5BEvidence%20IEA%5D;note=Derived%20by%20automated%20computational%20analysis%20using%20gene%20prediction%20method%3A%20Prote…
CP125295	GenBank	gene	590031	591437	.	-	.	locus_tag=QEN71_02630;ID=gene-QEN71_02630;Name=QEN71_02630
CP125295	GenBank	CDS	590031	591437	.	-	.	locus_tag=QEN71_02630;EC_number=1.1.1.-;inference=COORDINATES%3A%20similar%20to%20AA%20sequence%3ARefSeq%3AWP_012399915.1;GO_function=GO%3A0016616%20-%20oxidoreductase%20activity%2C%20acting%20on%20the%20CH-OH%20group%20of%20donors%2C%20NAD%20or%20NADP%20as%20acceptor%20%5BEvidence%20IEA%5D;note=Derived%20by%20automated%20computational%20analysis%20using%20gene%20prediction%20method%3A%20Protein%…
CP125295	GenBank	gene	592031	593053	.	+	.	locus_tag=QEN71_02635;ID=gene-QEN71_02635;Name=QEN71_02635
CP125295	GenBank	CDS	592031	593053	.	+	.	locus_tag=QEN71_02635;inference=COORDINATES%3A%20similar%20to%20AA%20sequence%3ARefSeq%3AWP_007744630.1;note=Derived%20by%20automated%20computational%20analysis%20using%20gene%20prediction%20method%3A%20Protein%20Homology.;codon_start=1;transl_table=11;product=AraC%20family%20transcriptional%20regulator;protein_id=PRJNA956509%3AQEN71_02635;translation=MQPDLELVTVRRDESFKAWYHGFPYRTVRWHFHPEFEIHLIVATT…
CP125295	GenBank	gene	593143	594096	.	+	.	locus_tag=QEN71_02640;ID=gene-QEN71_02640;Name=QEN71_02640
CP125295	GenBank	CDS	593143	594096	.	+	.	locus_tag=QEN71_02640;inference=COORDINATES%3A%20similar%20to%20AA%20sequence%3ARefSeq%3AWP_007744627.1;note=Derived%20by%20automated%20computational%20analysis%20using%20gene%20prediction%20method%3A%20Protein%20Homology.;codon_start=1;transl_table=11;product=substrate-binding%20domain-containing%20protein;protein_id=PRJNA956509%3AQEN71_02640;translation=MTHSHSSHQSRTLRVRATLAFAAVMLAAPLFAPATANAAPL…
CP125295	GenBank	gene	594166	595713	.	+	.	locus_tag=QEN71_02645;ID=gene-QEN71_02645;Name=QEN71_02645
CP125295	GenBank	CDS	594166	595713	.	+	.	locus_tag=QEN71_02645;EC_number=7.5.2.-;inference=COORDINATES%3A%20similar%20to%20AA%20sequence%3ARefSeq%3AWP_007578921.1;GO_function=GO%3A0005524%20-%20ATP%20binding%20%5BEvidence%20IEA%5D;note=Derived%20by%20automated%20computational%20analysis%20using%20gene%20prediction%20method%3A%20Protein%20Homology.;codon_start=1;transl_table=11;product=sugar%20ABC%20transporter%20ATP-binding%20protein;pr…
CP125295	GenBank	gene	595700	596701	.	+	.	locus_tag=QEN71_02650;ID=gene-QEN71_02650;Name=QEN71_02650
CP125295	GenBank	CDS	595700	596701	.	+	.	locus_tag=QEN71_02650;inference=COORDINATES%3A%20similar%20to%20AA%20sequence%3ARefSeq%3AWP_006050018.1;GO_component=GO%3A0005886%20-%20plasma%20membrane%20%5BEvidence%20IEA%5D;GO_function=GO%3A0022857%20-%20transmembrane%20transporter%20activity%20%5BEvidence%20IEA%5D;GO_process=GO%3A0008643%20-%20carbohydrate%20transport%20%5BEvidence%20IEA%5D;note=Derived%20by%20automated%20computational%20ana…
CP125295	GenBank	gene	596746	597825	.	+	.	locus_tag=QEN71_02655;ID=gene-QEN71_02655;Name=QEN71_02655
CP125295	GenBank	CDS	596746	597825	.	+	.	locus_tag=QEN71_02655;inference=COORDINATES%3A%20similar%20to%20AA%20sequence%3ARefSeq%3AWP_017772856.1;note=Derived%20by%20automated%20computational%20analysis%20using%20gene%20prediction%20method%3A%20Protein%20Homology.;codon_start=1;transl_table=11;product=alcohol%20dehydrogenase%20catalytic%20domain-containing%20protein;protein_id=PRJNA956509%3AQEN71_02655;translation=MTTERNMTAIVCHAPEDYRVERV…
CP125295	GenBank	gene	597894	599438	.	+	.	locus_tag=QEN71_02660;ID=gene-QEN71_02660;Name=QEN71_02660
CP125295	GenBank	CDS	597894	599438	.	+	.	locus_tag=QEN71_02660;EC_number=2.7.1.-;inference=COORDINATES%3A%20similar%20to%20AA%20sequence%3ARefSeq%3AWP_012399921.1;GO_function=GO%3A0005524%20-%20ATP%20binding%20%5BEvidence%20IEA%5D;GO_process=GO%3A0016310%20-%20phosphorylation%20%5BEvidence%20IEA%5D;note=Derived%20by%20automated%20computational%20analysis%20using%20gene%20prediction%20method%3A%20Protein%20Homology.;codon_start=1;transl_…
CP125295	GenBank	gene	599435	600175	.	+	.	locus_tag=QEN71_02665;ID=gene-QEN71_02665;Name=QEN71_02665
CP125295	GenBank	CDS	599435	600175	.	+	.	locus_tag=QEN71_02665;inference=COORDINATES%3A%20similar%20to%20AA%20sequence%3ARefSeq%3AWP_012434192.1;GO_function=GO%3A0016491%20-%20oxidoreductase%20activity%20%5BEvidence%20IEA%5D;note=Derived%20by%20automated%20computational%20analysis%20using%20gene%20prediction%20method%3A%20Protein%20Homology.;codon_start=1;transl_table=11;product=SDR%20family%20oxidoreductase;protein_id=PRJNA956509%3AQEN…
CP125295	GenBank	gene	600791	601726	.	-	.	gene=kynA;locus_tag=QEN71_02670;ID=gene-QEN71_02670;Name=kynA
CP125295	GenBank	CDS	600791	601726	.	-	.	gene=kynA;locus_tag=QEN71_02670;EC_number=1.13.11.11;inference=COORDINATES%3A%20similar%20to%20AA%20sequence%3ARefSeq%3AWP_011489698.1;GO_function=GO%3A0004833%20-%20tryptophan%202%2C3-dioxygenase%20activity%20%5BEvidence%20IEA%5D;GO_process=GO%3A0019441%20-%20tryptophan%20catabolic%20process%20to%20kynurenine%20%5BEvidence%20IEA%5D;note=Derived%20by%20automated%20computational%20analysis%20using…
CP125295	GenBank	gene	601737	602987	.	-	.	gene=kynU;locus_tag=QEN71_02675;ID=gene-QEN71_02675;Name=kynU
CP125295	GenBank	CDS	601737	602987	.	-	.	gene=kynU;locus_tag=QEN71_02675;EC_number=3.7.1.3;inference=COORDINATES%3A%20similar%20to%20AA%20sequence%3ARefSeq%3AWP_004550795.1;GO_function=GO%3A0030429%20-%20kynureninase%20activity%20%5BEvidence%20IEA%5D;GO_process=GO%3A0019441%20-%20tryptophan%20catabolic%20process%20to%20kynurenine%20%5BEvidence%20IEA%5D;note=Derived%20by%20automated%20computational%20analysis%20using%20gene%20prediction%…
CP125295	GenBank	gene	603014	603661	.	-	.	gene=kynB;locus_tag=QEN71_02680;ID=gene-QEN71_02680;Name=kynB
CP125295	GenBank	CDS	603014	603661	.	-	.	gene=kynB;locus_tag=QEN71_02680;EC_number=3.5.1.9;inference=COORDINATES%3A%20similar%20to%20AA%20sequence%3ARefSeq%3AWP_007743231.1;GO_function=GO%3A0004061%20-%20arylformamidase%20activity%20%5BEvidence%20IEA%5D;GO_process=GO%3A0019441%20-%20tryptophan%20catabolic%20process%20to%20kynurenine%20%5BEvidence%20IEA%5D;note=Derived%20by%20automated%20computational%20analysis%20using%20gene%20predicti…
CP125295	GenBank	gene	603794	604300	.	+	.	locus_tag=QEN71_02685;ID=gene-QEN71_02685;Name=QEN71_02685
CP125295	GenBank	CDS	603794	604300	.	+	.	locus_tag=QEN71_02685;inference=COORDINATES%3A%20similar%20to%20AA%20sequence%3ARefSeq%3AWP_007578906.1;GO_function=GO%3A0003677%20-%20DNA%20binding%20%5BEvidence%20IEA%5D;note=Derived%20by%20automated%20computational%20analysis%20using%20gene%20prediction%20method%3A%20Protein%20Homology.;codon_start=1;transl_table=11;product=Lrp/AsnC%20family%20transcriptional%20regulator;protein_id=PRJNA956509…
CP125295	GenBank	gene	604358	604870	.	-	.	locus_tag=QEN71_02690;ID=gene-QEN71_02690;Name=QEN71_02690
CP125295	GenBank	CDS	604358	604870	.	-	.	locus_tag=QEN71_02690;EC_number=1.-.-.-;inference=COORDINATES%3A%20similar%20to%20AA%20sequence%3ARefSeq%3AWP_007578904.1;GO_function=GO%3A0010181%20-%20FMN%20binding%20%5BEvidence%20IEA%5D;note=Derived%20by%20automated%20computational%20analysis%20using%20gene%20prediction%20method%3A%20Protein%20Homology.;codon_start=1;transl_table=11;product=flavin%20reductase%20family%20protein;protein_id=PRJ…
CP125295	GenBank	gene	605177	605722	.	+	.	gene=msrA;locus_tag=QEN71_02695;ID=gene-QEN71_02695;Name=msrA
CP125295	GenBank	CDS	605177	605722	.	+	.	gene=msrA;locus_tag=QEN71_02695;EC_number=1.8.4.11;inference=COORDINATES%3A%20similar%20to%20AA%20sequence%3ARefSeq%3AWP_004189960.1;GO_function=GO%3A0008113%20-%20peptide-methionine%20%28S%29-S-oxide%20reductase%20activity%20%5BEvidence%20IEA%5D;GO_process=GO%3A0006979%20-%20response%20to%20oxidative%20stress%20%5BEvidence%20IEA%5D;note=Derived%20by%20automated%20computational%20analysis%20using…
CP125295	GenBank	gene	605786	606868	.	-	.	locus_tag=QEN71_02700;ID=gene-QEN71_02700;Name=QEN71_02700
CP125295	GenBank	CDS	605786	606868	.	-	.	locus_tag=QEN71_02700;inference=COORDINATES%3A%20similar%20to%20AA%20sequence%3ARefSeq%3AWP_007743229.1;note=Derived%20by%20automated%20computational%20analysis%20using%20gene%20prediction%20method%3A%20Protein%20Homology.;codon_start=1;transl_table=11;product=DUF72%20domain-containing%20protein;protein_id=PRJNA956509%3AQEN71_02700;translation=MFGNPVVDQTTAPEAPVPASNDAPPKKRRARDVLAAPPSDDLLQLASQLPPQV…
CP125295	GenBank	gene	606990	608204	.	-	.	locus_tag=QEN71_02705;ID=gene-QEN71_02705;Name=QEN71_02705
CP125295	GenBank	CDS	606990	608204	.	-	.	locus_tag=QEN71_02705;EC_number=2.1.1.-;inference=COORDINATES%3A%20similar%20to%20AA%20sequence%3ARefSeq%3AWP_020069177.1;GO_function=GO%3A0008757%20-%20S-adenosylmethionine-dependent%20methyltransferase%20activity%20%5BEvidence%20IEA%5D;note=Derived%20by%20automated%20computational%20analysis%20using%20gene%20prediction%20method%3A%20Protein%20Homology.;codon_start=1;transl_table=11;product=cycl…
CP125295	GenBank	gene	608381	609019	.	-	.	gene=pdxH;locus_tag=QEN71_02710;ID=gene-QEN71_02710;Name=pdxH
CP125295	GenBank	CDS	608381	609019	.	-	.	gene=pdxH;locus_tag=QEN71_02710;EC_number=1.4.3.5;inference=COORDINATES%3A%20similar%20to%20AA%20sequence%3ARefSeq%3AWP_012399931.1;GO_function=GO%3A0004733%20-%20pyridoxamine-phosphate%20oxidase%20activity%20%5BEvidence%20IEA%5D;GO_process=GO%3A0008615%20-%20pyridoxine%20biosynthetic%20process%20%5BEvidence%20IEA%5D;note=Derived%20by%20automated%20computational%20analysis%20using%20gene%20predic…
CP125295	GenBank	gene	609189	610049	.	+	.	gene=tcdA;locus_tag=QEN71_02715;ID=gene-QEN71_02715;Name=tcdA
CP125295	GenBank	CDS	609189	610049	.	+	.	gene=tcdA;locus_tag=QEN71_02715;inference=COORDINATES%3A%20similar%20to%20AA%20sequence%3ARefSeq%3AWP_007578889.1;GO_function=GO%3A0008641%20-%20ubiquitin-like%20modifier%20activating%20enzyme%20activity%20%5BEvidence%20IEA%5D;note=Derived%20by%20automated%20computational%20analysis%20using%20gene%20prediction%20method%3A%20Protein%20Homology.;codon_start=1;transl_table=11;product=tRNA%20cyclic%2…
CP125295	GenBank	gene	610125	610973	.	-	.	gene=trxA;locus_tag=QEN71_02720;ID=gene-QEN71_02720;Name=trxA
CP125295	GenBank	CDS	610125	610973	.	-	.	gene=trxA;locus_tag=QEN71_02720;inference=COORDINATES%3A%20similar%20to%20AA%20sequence%3ARefSeq%3AWP_006398476.1;GO_component=GO%3A0005737%20-%20cytoplasm%20%5BEvidence%20IEA%5D;GO_function=GO%3A0015036%20-%20disulfide%20oxidoreductase%20activity%20%5BEvidence%20IEA%5D;note=Derived%20by%20automated%20computational%20analysis%20using%20gene%20prediction%20method%3A%20Protein%20Homology.;codon_sta…
CP125295	GenBank	gene	611084	611965	.	-	.	locus_tag=QEN71_02725;ID=gene-QEN71_02725;Name=QEN71_02725
CP125295	GenBank	CDS	611084	611965	.	-	.	locus_tag=QEN71_02725;inference=COORDINATES%3A%20similar%20to%20AA%20sequence%3ARefSeq%3AWP_007578885.1;note=Derived%20by%20automated%20computational%20analysis%20using%20gene%20prediction%20method%3A%20Protein%20Homology.;codon_start=1;transl_table=11;product=pirin%20family%20protein;protein_id=PRJNA956509%3AQEN71_02725;translation=MSSSIKAVLKPHVRDIGNLAVRRVLPAMAARLVGPFIFFDHMGPATLPAGTGLDVRPHPHIGLA…
CP125295	GenBank	gene	612134	613015	.	+	.	locus_tag=QEN71_02730;ID=gene-QEN71_02730;Name=QEN71_02730
CP125295	GenBank	CDS	612134	613015	.	+	.	locus_tag=QEN71_02730;inference=COORDINATES%3A%20similar%20to%20AA%20sequence%3ARefSeq%3AWP_013090366.1;GO_component=GO%3A0016020%20-%20membrane%20%5BEvidence%20IEA%5D;note=Derived%20by%20automated%20computational%20analysis%20using%20gene%20prediction%20method%3A%20Protein%20Homology.;codon_start=1;transl_table=11;product=EamA%20family%20transporter;protein_id=PRJNA956509%3AQEN71_02730;translati…
CP125295	GenBank	gene	613662	615197	.	-	.	locus_tag=QEN71_02735;ID=gene-QEN71_02735;Name=QEN71_02735
CP125295	GenBank	CDS	613662	615197	.	-	.	locus_tag=QEN71_02735;EC_number=3.5.1.28;inference=COORDINATES%3A%20similar%20to%20AA%20sequence%3ARefSeq%3AWP_007578876.1;GO_function=GO%3A0008745%20-%20N-acetylmuramoyl-L-alanine%20amidase%20activity%20%5BEvidence%20IEA%5D;GO_process=GO%3A0009253%20-%20peptidoglycan%20catabolic%20process%20%5BEvidence%20IEA%5D;note=Derived%20by%20automated%20computational%20analysis%20using%20gene%20prediction%…
CP125295	GenBank	gene	615179	615733	.	-	.	gene=tsaE;locus_tag=QEN71_02740;ID=gene-QEN71_02740;Name=tsaE
CP125295	GenBank	CDS	615179	615733	.	-	.	gene=tsaE;locus_tag=QEN71_02740;inference=COORDINATES%3A%20similar%20to%20AA%20sequence%3ARefSeq%3AWP_015602338.1;GO_component=GO%3A0005737%20-%20cytoplasm%20%5BEvidence%20IEA%5D;GO_function=GO%3A0016887%20-%20ATP%20hydrolysis%20activity%20%5BEvidence%20IEA%5D;GO_process=GO%3A0006400%20-%20tRNA%20modification%20%5BEvidence%20IEA%5D;note=Derived%20by%20automated%20computational%20analysis%20using%…
CP125295	GenBank	gene	615751	617043	.	+	.	gene=queG;locus_tag=QEN71_02745;ID=gene-QEN71_02745;Name=queG
CP125295	GenBank	CDS	615751	617043	.	+	.	gene=queG;locus_tag=QEN71_02745;EC_number=1.17.99.6;inference=COORDINATES%3A%20similar%20to%20AA%20sequence%3ARefSeq%3AWP_007578872.1;GO_function=GO%3A0051539%20-%204%20iron%2C%204%20sulfur%20cluster%20binding%20%5BEvidence%20IEA%5D;GO_process=GO%3A0008616%20-%20queuosine%20biosynthetic%20process%20%5BEvidence%20IEA%5D;note=Derived%20by%20automated%20computational%20analysis%20using%20gene%20pred…
CP125295	GenBank	gene	617075	617545	.	+	.	locus_tag=QEN71_02750;ID=gene-QEN71_02750;Name=QEN71_02750
CP125295	GenBank	CDS	617075	617545	.	+	.	locus_tag=QEN71_02750;EC_number=2.1.1.63;inference=COORDINATES%3A%20similar%20to%20AA%20sequence%3ARefSeq%3AWP_007578870.1;GO_function=GO%3A0003677%20-%20DNA%20binding%20%5BEvidence%20IEA%5D;note=Derived%20by%20automated%20computational%20analysis%20using%20gene%20prediction%20method%3A%20Protein%20Homology.;codon_start=1;transl_table=11;product=methylated-DNA--%5Bprotein%5D-cysteine%20S-methyltr…
CP125295	GenBank	gene	617542	618477	.	+	.	gene=xerD;locus_tag=QEN71_02755;ID=gene-QEN71_02755;Name=xerD
CP125295	GenBank	CDS	617542	618477	.	+	.	gene=xerD;locus_tag=QEN71_02755;inference=COORDINATES%3A%20similar%20to%20AA%20sequence%3ARefSeq%3AWP_007180568.1;GO_function=GO%3A0009009%20-%20site-specific%20recombinase%20activity%20%5BEvidence%20IEA%5D;GO_process=GO%3A0006310%20-%20DNA%20recombination%20%5BEvidence%20IEA%5D;note=Derived%20by%20automated%20computational%20analysis%20using%20gene%20prediction%20method%3A%20Protein%20Homology.;…
CP125295	GenBank	gene	618514	620097	.	-	.	locus_tag=QEN71_02760;ID=gene-QEN71_02760;Name=QEN71_02760
CP125295	GenBank	CDS	618514	620097	.	-	.	locus_tag=QEN71_02760;inference=COORDINATES%3A%20similar%20to%20AA%20sequence%3ARefSeq%3AWP_007578866.1;note=Derived%20by%20automated%20computational%20analysis%20using%20gene%20prediction%20method%3A%20Protein%20Homology.;codon_start=1;transl_table=11;product=AMP-binding%20protein;protein_id=PRJNA956509%3AQEN71_02760;translation=MNTAQHSPDGSQSVPQSVDVAALLAALPERIADIPRRIALRDPQHVALIEDRRRLTRAQLVDAVDAV…
CP125295	GenBank	gene	620240	620731	.	+	.	gene=ybaK;locus_tag=QEN71_02765;ID=gene-QEN71_02765;Name=ybaK
CP125295	GenBank	CDS	620240	620731	.	+	.	gene=ybaK;locus_tag=QEN71_02765;inference=COORDINATES%3A%20similar%20to%20AA%20sequence%3ARefSeq%3AWP_004189587.1;GO_function=GO%3A0002161%20-%20aminoacyl-tRNA%20editing%20activity%20%5BEvidence%20IEA%5D;GO_process=GO%3A0043039%20-%20tRNA%20aminoacylation%20%5BEvidence%20IEA%5D;note=Derived%20by%20automated%20computational%20analysis%20using%20gene%20prediction%20method%3A%20Protein%20Homology.;c…
CP125295	GenBank	gene	620890	621519	.	+	.	gene=plsY;locus_tag=QEN71_02770;ID=gene-QEN71_02770;Name=plsY
CP125295	GenBank	CDS	620890	621519	.	+	.	gene=plsY;locus_tag=QEN71_02770;EC_number=2.3.1.15;inference=COORDINATES%3A%20similar%20to%20AA%20sequence%3ARefSeq%3AWP_012399943.1;GO_component=GO%3A0005886%20-%20plasma%20membrane%20%5BEvidence%20IEA%5D;GO_function=GO%3A0008374%20-%20O-acyltransferase%20activity%20%5BEvidence%20IEA%5D;GO_process=GO%3A0006654%20-%20phosphatidic%20acid%20biosynthetic%20process%20%5BEvidence%20IEA%5D;note=Derived…
CP125295	GenBank	gene	621582	622067	.	-	.	locus_tag=QEN71_02775;ID=gene-QEN71_02775;Name=QEN71_02775
CP125295	GenBank	CDS	621582	622067	.	-	.	locus_tag=QEN71_02775;inference=COORDINATES%3A%20similar%20to%20AA%20sequence%3ARefSeq%3AWP_004189237.1;note=Derived%20by%20automated%20computational%20analysis%20using%20gene%20prediction%20method%3A%20Protein%20Homology.;codon_start=1;transl_table=11;product=YajQ%20family%20cyclic%20di-GMP-binding%20protein;protein_id=PRJNA956509%3AQEN71_02775;translation=MPSFDVVSEANMIEVKNAIEQSNKEISTRFDFKGSDARV…
CP125295	GenBank	gene	622240	623280	.	+	.	gene=murB;locus_tag=QEN71_02780;ID=gene-QEN71_02780;Name=murB
CP125295	GenBank	CDS	622240	623280	.	+	.	gene=murB;locus_tag=QEN71_02780;EC_number=1.3.1.98;inference=COORDINATES%3A%20similar%20to%20AA%20sequence%3ARefSeq%3AWP_012399945.1;GO_function=GO%3A0008762%20-%20UDP-N-acetylmuramate%20dehydrogenase%20activity%20%5BEvidence%20IEA%5D;note=Derived%20by%20automated%20computational%20analysis%20using%20gene%20prediction%20method%3A%20Protein%20Homology.;codon_start=1;transl_table=11;product=UDP-N-a…
CP125295	GenBank	gene	623379	624308	.	-	.	gene=argF;locus_tag=QEN71_02785;ID=gene-QEN71_02785;Name=argF
CP125295	GenBank	CDS	623379	624308	.	-	.	gene=argF;locus_tag=QEN71_02785;EC_number=2.1.3.3;inference=COORDINATES%3A%20similar%20to%20AA%20sequence%3ARefSeq%3AWP_004190177.1;GO_function=GO%3A0004585%20-%20ornithine%20carbamoyltransferase%20activity%20%5BEvidence%20IEA%5D;GO_process=GO%3A0042450%20-%20arginine%20biosynthetic%20process%20via%20ornithine%20%5BEvidence%20IEA%5D;note=Derived%20by%20automated%20computational%20analysis%20using…
CP125295	GenBank	gene	624771	625106	.	+	.	locus_tag=QEN71_02790;ID=gene-QEN71_02790;Name=QEN71_02790
CP125295	GenBank	CDS	624771	625106	.	+	.	locus_tag=QEN71_02790;inference=COORDINATES%3A%20similar%20to%20AA%20sequence%3ARefSeq%3AWP_012399947.1;note=Derived%20by%20automated%20computational%20analysis%20using%20gene%20prediction%20method%3A%20Protein%20Homology.;codon_start=1;transl_table=11;product=DUF3579%20domain-containing%20protein;protein_id=PRJNA956509%3AQEN71_02790;translation=MADTPPTEYFIQGITSSGRKFRPSDWSERLAGVMSCYGPGARGPNARLQYS…
CP125295	GenBank	gene	625308	625586	.	-	.	gene=rpsT;locus_tag=QEN71_02795;ID=gene-QEN71_02795;Name=rpsT
CP125295	GenBank	CDS	625308	625586	.	-	.	gene=rpsT;locus_tag=QEN71_02795;inference=COORDINATES%3A%20similar%20to%20AA%20sequence%3ARefSeq%3AWP_007180577.1;GO_component=GO%3A0000312%20-%20plastid%20small%20ribosomal%20subunit%20%5BEvidence%20IEA%5D;GO_function=GO%3A0003735%20-%20structural%20constituent%20of%20ribosome%20%5BEvidence%20IEA%5D;GO_process=GO%3A0006412%20-%20translation%20%5BEvidence%20IEA%5D;note=Derived%20by%20automated%20…
CP125295	GenBank	gene	626073	627623	.	+	.	gene=murJ;locus_tag=QEN71_02800;ID=gene-QEN71_02800;Name=murJ
CP125295	GenBank	CDS	626073	627623	.	+	.	gene=murJ;locus_tag=QEN71_02800;inference=COORDINATES%3A%20similar%20to%20AA%20sequence%3ARefSeq%3AWP_006050053.1;GO_process=GO%3A0009252%20-%20peptidoglycan%20biosynthetic%20process%20%5BEvidence%20IEA%5D;note=Derived%20by%20automated%20computational%20analysis%20using%20gene%20prediction%20method%3A%20Protein%20Homology.;codon_start=1;transl_table=11;product=murein%20biosynthesis%20integral%20m…
CP125295	GenBank	gene	627629	628471	.	+	.	locus_tag=QEN71_02805;ID=gene-QEN71_02805;Name=QEN71_02805
CP125295	GenBank	CDS	627629	628471	.	+	.	locus_tag=QEN71_02805;inference=COORDINATES%3A%20similar%20to%20AA%20sequence%3ARefSeq%3AWP_011489672.1;note=Derived%20by%20automated%20computational%20analysis%20using%20gene%20prediction%20method%3A%20Protein%20Homology.;codon_start=1;transl_table=11;product=SirB1%20family%20protein;protein_id=PRJNA956509%3AQEN71_02805;translation=MTRVLDYFSALVAEDDGLPLTEAALSLAQDAYPDLDMQAVLAEIDELALRVKRRIPDDADIQQR…
CP125295	GenBank	gene	628554	629312	.	-	.	locus_tag=QEN71_02810;ID=gene-QEN71_02810;Name=QEN71_02810
CP125295	GenBank	CDS	628554	629312	.	-	.	locus_tag=QEN71_02810;inference=COORDINATES%3A%20similar%20to%20AA%20sequence%3ARefSeq%3AWP_004189909.1;note=Derived%20by%20automated%20computational%20analysis%20using%20gene%20prediction%20method%3A%20Protein%20Homology.;codon_start=1;transl_table=11;product=3-hydroxyacyl-CoA%20dehydrogenase;protein_id=PRJNA956509%3AQEN71_02810;translation=MDIKDNVFLVTGGASGLGAATARLFAENGGKVVLADLNHDAGEALAKELGGVFVK…
CP125295	GenBank	gene	629548	630213	.	-	.	gene=adk;locus_tag=QEN71_02815;ID=gene-QEN71_02815;Name=adk
CP125295	GenBank	CDS	629548	630213	.	-	.	gene=adk;locus_tag=QEN71_02815;EC_number=2.7.4.3;inference=COORDINATES%3A%20similar%20to%20AA%20sequence%3ARefSeq%3AWP_006398497.1;GO_function=GO%3A0004017%20-%20adenylate%20kinase%20activity%20%5BEvidence%20IEA%5D;GO_process=GO%3A0006139%20-%20nucleobase-containing%20compound%20metabolic%20process%20%5BEvidence%20IEA%5D;note=Derived%20by%20automated%20computational%20analysis%20using%20gene%20pr…
CP125295	GenBank	gene	630459	631277	.	-	.	gene=kdsB;locus_tag=QEN71_02820;ID=gene-QEN71_02820;Name=kdsB
CP125295	GenBank	CDS	630459	631277	.	-	.	gene=kdsB;locus_tag=QEN71_02820;EC_number=2.7.7.38;inference=COORDINATES%3A%20similar%20to%20AA%20sequence%3ARefSeq%3AWP_012399953.1;GO_function=GO%3A0008690%20-%203-deoxy-manno-octulosonate%20cytidylyltransferase%20activity%20%5BEvidence%20IEA%5D;GO_process=GO%3A0009244%20-%20lipopolysaccharide%20core%20region%20biosynthetic%20process%20%5BEvidence%20IEA%5D;note=Derived%20by%20automated%20comput…
CP125295	GenBank	gene	631406	631609	.	-	.	locus_tag=QEN71_02825;ID=gene-QEN71_02825;Name=QEN71_02825
CP125295	GenBank	CDS	631406	631609	.	-	.	locus_tag=QEN71_02825;inference=COORDINATES%3A%20similar%20to%20AA%20sequence%3ARefSeq%3AWP_006050060.1;note=Derived%20by%20automated%20computational%20analysis%20using%20gene%20prediction%20method%3A%20Protein%20Homology.;codon_start=1;transl_table=11;product=Trm112%20family%20protein;protein_id=PRJNA956509%3AQEN71_02825;translation=MDARLLEILVCPICKGPLSYDRAAQELICNADKLAYPIRDGIPVMLVDEARQTVEGTPVDLNP…
CP125295	GenBank	gene	631590	632606	.	-	.	gene=lpxK;locus_tag=QEN71_02830;ID=gene-QEN71_02830;Name=lpxK
CP125295	GenBank	CDS	631590	632606	.	-	.	gene=lpxK;locus_tag=QEN71_02830;EC_number=2.7.1.130;inference=COORDINATES%3A%20similar%20to%20AA%20sequence%3ARefSeq%3AWP_018437828.1;GO_function=GO%3A0009029%20-%20tetraacyldisaccharide%204%27-kinase%20activity%20%5BEvidence%20IEA%5D;GO_process=GO%3A0009245%20-%20lipid%20A%20biosynthetic%20process%20%5BEvidence%20IEA%5D;note=Derived%20by%20automated%20computational%20analysis%20using%20gene%20pr…
CP125295	GenBank	gene	633199	634578	.	+	.	gene=xseA;locus_tag=QEN71_02835;ID=gene-QEN71_02835;Name=xseA
CP125295	GenBank	CDS	633199	634578	.	+	.	gene=xseA;locus_tag=QEN71_02835;EC_number=3.1.11.6;inference=COORDINATES%3A%20similar%20to%20AA%20sequence%3ARefSeq%3AWP_020069151.1;GO_component=GO%3A0009318%20-%20exodeoxyribonuclease%20VII%20complex%20%5BEvidence%20IEA%5D;GO_function=GO%3A0008855%20-%20exodeoxyribonuclease%20VII%20activity%20%5BEvidence%20IEA%5D;GO_process=GO%3A0006308%20-%20DNA%20catabolic%20process%20%5BEvidence%20IEA%5D;not…
CP125295	GenBank	gene	634786	635364	.	+	.	gene=sodB;locus_tag=QEN71_02840;ID=gene-QEN71_02840;Name=sodB
CP125295	GenBank	CDS	634786	635364	.	+	.	gene=sodB;locus_tag=QEN71_02840;EC_number=1.15.1.1;inference=COORDINATES%3A%20similar%20to%20AA%20sequence%3ARefSeq%3AWP_006024786.1;note=Derived%20by%20automated%20computational%20analysis%20using%20gene%20prediction%20method%3A%20Protein%20Homology.;codon_start=1;transl_table=11;product=superoxide%20dismutase%20%5BFe%5D;protein_id=PRJNA956509%3AQEN71_02840;translation=MEHTLPPLPFAKNALAPHMSEETLEF…
CP125295	GenBank	gene	635549	636856	.	-	.	locus_tag=QEN71_02845;ID=gene-QEN71_02845;Name=QEN71_02845
CP125295	GenBank	CDS	635549	636856	.	-	.	locus_tag=QEN71_02845;inference=COORDINATES%3A%20similar%20to%20AA%20sequence%3ARefSeq%3AWP_013090342.1;note=Derived%20by%20automated%20computational%20analysis%20using%20gene%20prediction%20method%3A%20Protein%20Homology.;codon_start=1;transl_table=11;product=NYN%20domain-containing%20protein;protein_id=PRJNA956509%3AQEN71_02845;translation=MASSQDTVSMALFCDFENVALGVRDAKYEKFDIKLVLERLLLKGSIVVKKAYCDW…
CP125295	GenBank	gene	636954	637553	.	-	.	locus_tag=QEN71_02850;ID=gene-QEN71_02850;Name=QEN71_02850
CP125295	GenBank	CDS	636954	637553	.	-	.	locus_tag=QEN71_02850;inference=COORDINATES%3A%20similar%20to%20AA%20sequence%3ARefSeq%3AWP_007578784.1;note=Derived%20by%20automated%20computational%20analysis%20using%20gene%20prediction%20method%3A%20Protein%20Homology.;codon_start=1;transl_table=11;product=isochorismatase%20family%20protein;protein_id=PRJNA956509%3AQEN71_02850;translation=MTQALSIDPRSTALVLIDLQHSNVGRQLMPHSAADVVARSVRAADALRAAGGTV…
CP125295	GenBank	gene	637602	638213	.	+	.	locus_tag=QEN71_02855;ID=gene-QEN71_02855;Name=QEN71_02855
CP125295	GenBank	CDS	637602	638213	.	+	.	locus_tag=QEN71_02855;inference=COORDINATES%3A%20similar%20to%20AA%20sequence%3ARefSeq%3AWP_007747852.1;note=Derived%20by%20automated%20computational%20analysis%20using%20gene%20prediction%20method%3A%20Protein%20Homology.;codon_start=1;transl_table=11;product=TetR/AcrR%20family%20transcriptional%20regulator;protein_id=PRJNA956509%3AQEN71_02855;translation=MSLASDNPKVRRVPQQERAAKRVDALLDAAGDVIAERGFD…
CP125295	GenBank	gene	638223	638876	.	-	.	gene=clpP;locus_tag=QEN71_02860;ID=gene-QEN71_02860;Name=clpP
CP125295	GenBank	CDS	638223	638876	.	-	.	gene=clpP;locus_tag=QEN71_02860;EC_number=3.4.21.92;inference=COORDINATES%3A%20similar%20to%20AA%20sequence%3ARefSeq%3AWP_012399960.1;GO_component=GO%3A0009368%20-%20endopeptidase%20Clp%20complex%20%5BEvidence%20IEA%5D;GO_function=GO%3A0004176%20-%20ATP-dependent%20peptidase%20activity%20%5BEvidence%20IEA%5D;GO_process=GO%3A0006508%20-%20proteolysis%20%5BEvidence%20IEA%5D;note=Derived%20by%20auto…
CP125295	GenBank	gene	639037	639996	.	+	.	locus_tag=QEN71_02865;ID=gene-QEN71_02865;Name=QEN71_02865
CP125295	GenBank	CDS	639037	639996	.	+	.	locus_tag=QEN71_02865;inference=COORDINATES%3A%20similar%20to%20AA%20sequence%3ARefSeq%3AWP_012399961.1;GO_function=GO%3A0003677%20-%20DNA%20binding%20%5BEvidence%20IEA%5D;GO_process=GO%3A0006352%20-%20DNA-templated%20transcription%20initiation%20%5BEvidence%20IEA%5D;note=Derived%20by%20automated%20computational%20analysis%20using%20gene%20prediction%20method%3A%20Protein%20Homology.;codon_start=…
CP125295	GenBank	gene	639952	641226	.	-	.	locus_tag=QEN71_02870;ID=gene-QEN71_02870;Name=QEN71_02870
CP125295	GenBank	CDS	639952	641226	.	-	.	locus_tag=QEN71_02870;inference=COORDINATES%3A%20similar%20to%20AA%20sequence%3ARefSeq%3AWP_018437834.1;note=Derived%20by%20automated%20computational%20analysis%20using%20gene%20prediction%20method%3A%20Protein%20Homology.;codon_start=1;transl_table=11;product=EAL%20domain-containing%20protein;protein_id=PRJNA956509%3AQEN71_02870;translation=MSMIELDPPGFQPPRPVAGDEGSRRTVRYGGYTVFSVFQPVFSVSHRRAIGYHAS…
CP125295	GenBank	gene	641509	642894	.	-	.	gene=mdtD;locus_tag=QEN71_02875;ID=gene-QEN71_02875;Name=mdtD
CP125295	GenBank	CDS	641509	642894	.	-	.	gene=mdtD;locus_tag=QEN71_02875;inference=COORDINATES%3A%20similar%20to%20AA%20sequence%3ARefSeq%3AWP_013589432.1;GO_component=GO%3A0016020%20-%20membrane%20%5BEvidence%20IEA%5D;GO_function=GO%3A0022857%20-%20transmembrane%20transporter%20activity%20%5BEvidence%20IEA%5D;GO_process=GO%3A0055085%20-%20transmembrane%20transport%20%5BEvidence%20IEA%5D;note=Derived%20by%20automated%20computational%20a…
CP125295	GenBank	gene	643120	643398	.	+	.	locus_tag=QEN71_02880;ID=gene-QEN71_02880;Name=QEN71_02880
CP125295	GenBank	CDS	643120	643398	.	+	.	locus_tag=QEN71_02880;inference=COORDINATES%3A%20similar%20to%20AA%20sequence%3ARefSeq%3AWP_007182877.1;GO_process=GO%3A0051983%20-%20regulation%20of%20chromosome%20segregation%20%5BEvidence%20IEA%5D;note=Derived%20by%20automated%20computational%20analysis%20using%20gene%20prediction%20method%3A%20Protein%20Homology.;codon_start=1;transl_table=11;product=type%20II%20toxin-antitoxin%20system%20Par…
CP125295	GenBank	gene	643395	643712	.	+	.	locus_tag=QEN71_02885;ID=gene-QEN71_02885;Name=QEN71_02885
CP125295	GenBank	CDS	643395	643712	.	+	.	locus_tag=QEN71_02885;inference=COORDINATES%3A%20protein%20motif%3AHMM%3ANF016876.2;GO_function=GO%3A0008657%20-%20DNA%20topoisomerase%20type%20II%20%28double%20strand%20cut%2C%20ATP-hydrolyzing%29%20inhibitor%20activity%20%5BEvidence%20IEA%5D;GO_process=GO%3A0009432%20-%20SOS%20response%20%5BEvidence%20IEA%5D;note=Derived%20by%20automated%20computational%20analysis%20using%20gene%20prediction%20…
CP125295	GenBank	gene	643726	645138	.	-	.	locus_tag=QEN71_02890;ID=gene-QEN71_02890;Name=QEN71_02890
CP125295	GenBank	CDS	643726	645138	.	-	.	locus_tag=QEN71_02890;inference=COORDINATES%3A%20similar%20to%20AA%20sequence%3ARefSeq%3AWP_020069141.1;GO_function=GO%3A0030170%20-%20pyridoxal%20phosphate%20binding%20%5BEvidence%20IEA%5D;note=Derived%20by%20automated%20computational%20analysis%20using%20gene%20prediction%20method%3A%20Protein%20Homology.;codon_start=1;transl_table=11;product=PLP-dependent%20aminotransferase%20family%20protein;…
CP125295	GenBank	gene	645323	645634	.	+	.	locus_tag=QEN71_02895;ID=gene-QEN71_02895;Name=QEN71_02895
CP125295	GenBank	CDS	645323	645634	.	+	.	locus_tag=QEN71_02895;inference=COORDINATES%3A%20similar%20to%20AA%20sequence%3ARefSeq%3AWP_012399965.1;note=Derived%20by%20automated%20computational%20analysis%20using%20gene%20prediction%20method%3A%20Protein%20Homology.;codon_start=1;transl_table=11;product=DUF2917%20domain-containing%20protein;protein_id=PRJNA956509%3AQEN71_02895;translation=MREIRTFELEHGEPASAWRVAQPLAVNVLAGELWLTVEGDADDYWLAPGES…
CP125295	GenBank	gene	645668	646900	.	-	.	locus_tag=QEN71_02900;ID=gene-QEN71_02900;Name=QEN71_02900
CP125295	GenBank	CDS	645668	646900	.	-	.	locus_tag=QEN71_02900;inference=COORDINATES%3A%20similar%20to%20AA%20sequence%3ARefSeq%3AWP_008919585.1;note=Derived%20by%20automated%20computational%20analysis%20using%20gene%20prediction%20method%3A%20Protein%20Homology.;codon_start=1;transl_table=11;product=citrate%20synthase%20family%20protein;protein_id=PRJNA956509%3AQEN71_02900;translation=MSTTRYLSADEAAAMLGISVTTLYAYVSRGMLRSAPDANSKRRLYDADEVR…
CP125295	GenBank	gene	647017	648411	.	+	.	locus_tag=QEN71_02905;ID=gene-QEN71_02905;Name=QEN71_02905
CP125295	GenBank	CDS	647017	648411	.	+	.	locus_tag=QEN71_02905;inference=COORDINATES%3A%20similar%20to%20AA%20sequence%3ARefSeq%3AWP_011489652.1;GO_function=GO%3A0008410%20-%20CoA-transferase%20activity%20%5BEvidence%20IEA%5D;note=Derived%20by%20automated%20computational%20analysis%20using%20gene%20prediction%20method%3A%20Protein%20Homology.;codon_start=1;transl_table=11;product=CoA%20transferase;protein_id=PRJNA956509%3AQEN71_02905;tr…
CP125295	GenBank	gene	648422	649168	.	-	.	locus_tag=QEN71_02910;ID=gene-QEN71_02910;Name=QEN71_02910
CP125295	GenBank	CDS	648422	649168	.	-	.	locus_tag=QEN71_02910;inference=COORDINATES%3A%20similar%20to%20AA%20sequence%3ARefSeq%3AWP_004185897.1;GO_function=GO%3A0003677%20-%20DNA%20binding%20%5BEvidence%20IEA%5D;note=Derived%20by%20automated%20computational%20analysis%20using%20gene%20prediction%20method%3A%20Protein%20Homology.;codon_start=1;transl_table=11;product=GntR%20family%20transcriptional%20regulator;protein_id=PRJNA956509%3AQ…
CP125295	GenBank	gene	649347	650192	.	+	.	locus_tag=QEN71_02915;ID=gene-QEN71_02915;Name=QEN71_02915
CP125295	GenBank	CDS	649347	650192	.	+	.	locus_tag=QEN71_02915;inference=COORDINATES%3A%20similar%20to%20AA%20sequence%3ARefSeq%3AWP_006398516.1;note=Derived%20by%20automated%20computational%20analysis%20using%20gene%20prediction%20method%3A%20Protein%20Homology.;codon_start=1;transl_table=11;product=aldo/keto%20reductase;protein_id=PRJNA956509%3AQEN71_02915;translation=MTNDIASVTLPDGERIPKLGQGTWEMGEHPSRRKAEIEAVRGGIELGMTLIDTAEMYGEGATESLLG…
CP125295	GenBank	gene	650226	650681	.	-	.	locus_tag=QEN71_02920;ID=gene-QEN71_02920;Name=QEN71_02920
CP125295	GenBank	CDS	650226	650681	.	-	.	locus_tag=QEN71_02920;inference=COORDINATES%3A%20similar%20to%20AA%20sequence%3ARefSeq%3AWP_007180603.1;note=Derived%20by%20automated%20computational%20analysis%20using%20gene%20prediction%20method%3A%20Protein%20Homology.;codon_start=1;transl_table=11;product=hypothetical%20protein;protein_id=PRJNA956509%3AQEN71_02920;translation=MQRHFPRPVARIASCLLMASLVGGASLAQAQNAPQNAAQTQAAPPVDPTFSAYSLAQACQQKSDNV…
CP125295	GenBank	gene	650945	651913	.	-	.	locus_tag=QEN71_02925;ID=gene-QEN71_02925;Name=QEN71_02925
CP125295	GenBank	CDS	650945	651913	.	-	.	locus_tag=QEN71_02925;inference=COORDINATES%3A%20similar%20to%20AA%20sequence%3ARefSeq%3AWP_011489649.1;note=Derived%20by%20automated%20computational%20analysis%20using%20gene%20prediction%20method%3A%20Protein%20Homology.;codon_start=1;transl_table=11;product=hypothetical%20protein;protein_id=PRJNA956509%3AQEN71_02925;translation=MKTGIINTYYYKAIRGTATLVVGAGAFMAAQSVQAASTDDVIPKWIVTADAPLPASGASAATQPAH…
CP125295	GenBank	gene	652412	654517	.	-	.	locus_tag=QEN71_02930;ID=gene-QEN71_02930;Name=QEN71_02930
CP125295	GenBank	CDS	652412	654517	.	-	.	locus_tag=QEN71_02930;inference=COORDINATES%3A%20similar%20to%20AA%20sequence%3ARefSeq%3AWP_007745283.1;GO_function=GO%3A0005524%20-%20ATP%20binding%20%5BEvidence%20IEA%5D;note=Derived%20by%20automated%20computational%20analysis%20using%20gene%20prediction%20method%3A%20Protein%20Homology.;codon_start=1;transl_table=11;product=ABC%20transporter%20ATP-binding%20protein;protein_id=PRJNA956509%3AQEN…
CP125295	GenBank	gene	654514	655449	.	-	.	locus_tag=QEN71_02935;ID=gene-QEN71_02935;Name=QEN71_02935
CP125295	GenBank	CDS	654514	655449	.	-	.	locus_tag=QEN71_02935;inference=COORDINATES%3A%20similar%20to%20AA%20sequence%3ARefSeq%3AWP_013090328.1;GO_function=GO%3A0042626%20-%20ATPase-coupled%20transmembrane%20transporter%20activity%20%5BEvidence%20IEA%5D;note=Derived%20by%20automated%20computational%20analysis%20using%20gene%20prediction%20method%3A%20Protein%20Homology.;codon_start=1;transl_table=11;product=ABC%20transporter%20permease…
CP125295	GenBank	gene	655446	656456	.	-	.	locus_tag=QEN71_02940;ID=gene-QEN71_02940;Name=QEN71_02940
CP125295	GenBank	CDS	655446	656456	.	-	.	locus_tag=QEN71_02940;inference=COORDINATES%3A%20similar%20to%20AA%20sequence%3ARefSeq%3AWP_007745289.1;GO_process=GO%3A0055085%20-%20transmembrane%20transport%20%5BEvidence%20IEA%5D;note=Derived%20by%20automated%20computational%20analysis%20using%20gene%20prediction%20method%3A%20Protein%20Homology.;codon_start=1;transl_table=11;product=ABC%20transporter%20permease;protein_id=PRJNA956509%3AQEN71…
CP125295	GenBank	gene	656488	658173	.	-	.	locus_tag=QEN71_02945;ID=gene-QEN71_02945;Name=QEN71_02945
CP125295	GenBank	CDS	656488	658173	.	-	.	locus_tag=QEN71_02945;inference=COORDINATES%3A%20similar%20to%20AA%20sequence%3ARefSeq%3AWP_007745293.1;GO_component=GO%3A0055052%20-%20ATP-binding%20cassette%20%28ABC%29%20transporter%20complex%2C%20substrate-binding%20subunit-containing%20%5BEvidence%20IEA%5D;GO_function=GO%3A0042626%20-%20ATPase-coupled%20transmembrane%20transporter%20activity%20%5BEvidence%20IEA%5D;note=Derived%20by%20automat…
CP125295	GenBank	gene	658397	659413	.	-	.	locus_tag=QEN71_02950;ID=gene-QEN71_02950;Name=QEN71_02950
CP125295	GenBank	CDS	658397	659413	.	-	.	locus_tag=QEN71_02950;inference=COORDINATES%3A%20similar%20to%20AA%20sequence%3ARefSeq%3AWP_012399975.1;note=Derived%20by%20automated%20computational%20analysis%20using%20gene%20prediction%20method%3A%20Protein%20Homology.;codon_start=1;transl_table=11;product=HoxN/HupN/NixA%20family%20nickel/cobalt%20transporter;protein_id=PRJNA956509%3AQEN71_02950;translation=MTPTSLRPRLVTLYVGLIAANLAAWAWALIAFRHY…
CP125295	GenBank	gene	659425	659916	.	-	.	locus_tag=QEN71_02955;ID=gene-QEN71_02955;Name=QEN71_02955
CP125295	GenBank	CDS	659425	659916	.	-	.	locus_tag=QEN71_02955;inference=COORDINATES%3A%20similar%20to%20AA%20sequence%3ARefSeq%3AWP_007745304.1;note=Derived%20by%20automated%20computational%20analysis%20using%20gene%20prediction%20method%3A%20Protein%20Homology.;codon_start=1;transl_table=11;product=cupin%20domain-containing%20protein;protein_id=PRJNA956509%3AQEN71_02955;translation=MSHDDDHQAPTDWRTNGVKVIKGDQLDTNTPQTPGMNRAAAINAARVGAQKIW…
CP125295	GenBank	gene	660610	662715	.	-	.	gene=fusA;locus_tag=QEN71_02960;ID=gene-QEN71_02960;Name=fusA
CP125295	GenBank	CDS	660610	662715	.	-	.	gene=fusA;locus_tag=QEN71_02960;inference=COORDINATES%3A%20similar%20to%20AA%20sequence%3ARefSeq%3AWP_012399977.1;GO_function=GO%3A0003746%20-%20translation%20elongation%20factor%20activity%20%5BEvidence%20IEA%5D;GO_process=GO%3A0006414%20-%20translational%20elongation%20%5BEvidence%20IEA%5D;note=Derived%20by%20automated%20computational%20analysis%20using%20gene%20prediction%20method%3A%20Protein…
CP125295	GenBank	gene	662958	663473	.	-	.	locus_tag=QEN71_02965;ID=gene-QEN71_02965;Name=QEN71_02965
CP125295	GenBank	CDS	662958	663473	.	-	.	locus_tag=QEN71_02965;inference=COORDINATES%3A%20similar%20to%20AA%20sequence%3ARefSeq%3AWP_007744843.1;note=Derived%20by%20automated%20computational%20analysis%20using%20gene%20prediction%20method%3A%20Protein%20Homology.;codon_start=1;transl_table=11;product=DUF192%20domain-containing%20protein;protein_id=PRJNA956509%3AQEN71_02965;translation=MRFSLRSLIARFAIAVALPVAALSAVSFAAMSAQDAHAQQMPQGAKQPGDFP…
CP125295	GenBank	gene	663618	663812	.	-	.	locus_tag=QEN71_02970;ID=gene-QEN71_02970;Name=QEN71_02970
CP125295	GenBank	CDS	663618	663812	.	-	.	locus_tag=QEN71_02970;inference=COORDINATES%3A%20similar%20to%20AA%20sequence%3ARefSeq%3AWP_011489640.1;note=Derived%20by%20automated%20computational%20analysis%20using%20gene%20prediction%20method%3A%20Protein%20Homology.;codon_start=1;transl_table=11;product=hypothetical%20protein;protein_id=PRJNA956509%3AQEN71_02970;translation=MNKLIAALVAGLFATAAFAQASAPEAASAAPAAAASSHKATKKVSHKKSHKKAAPAAAASAASE;I…
CP125295	GenBank	gene	664241	664810	.	-	.	locus_tag=QEN71_02975;ID=gene-QEN71_02975;Name=QEN71_02975
CP125295	GenBank	CDS	664241	664810	.	-	.	locus_tag=QEN71_02975;inference=COORDINATES%3A%20similar%20to%20AA%20sequence%3ARefSeq%3AWP_018437854.1;GO_function=GO%3A0009982%20-%20pseudouridine%20synthase%20activity%20%5BEvidence%20IEA%5D;GO_process=GO%3A0001522%20-%20pseudouridine%20synthesis%20%5BEvidence%20IEA%5D;note=Derived%20by%20automated%20computational%20analysis%20using%20gene%20prediction%20method%3A%20Protein%20Homology.;codon_s…
CP125295	GenBank	gene	665134	666390	.	+	.	gene=icd;locus_tag=QEN71_02980;ID=gene-QEN71_02980;Name=icd
CP125295	GenBank	CDS	665134	666390	.	+	.	gene=icd;locus_tag=QEN71_02980;inference=COORDINATES%3A%20similar%20to%20AA%20sequence%3ARefSeq%3AWP_020069124.1;GO_function=GO%3A0000287%20-%20magnesium%20ion%20binding%20%5BEvidence%20IEA%5D;GO_process=GO%3A0006099%20-%20tricarboxylic%20acid%20cycle%20%5BEvidence%20IEA%5D;note=Derived%20by%20automated%20computational%20analysis%20using%20gene%20prediction%20method%3A%20Protein%20Homology.;codon…
CP125295	GenBank	gene	666532	666873	.	+	.	locus_tag=QEN71_02985;ID=gene-QEN71_02985;Name=QEN71_02985
CP125295	GenBank	CDS	666532	666873	.	+	.	locus_tag=QEN71_02985;inference=COORDINATES%3A%20similar%20to%20AA%20sequence%3ARefSeq%3AWP_007586261.1;note=Derived%20by%20automated%20computational%20analysis%20using%20gene%20prediction%20method%3A%20Protein%20Homology.;codon_start=1;transl_table=11;product=hypothetical%20protein;protein_id=PRJNA956509%3AQEN71_02985;translation=MKLLWRIVIVLTFSLLGMQGAFACEHHHHDVSSGVVPVHAEAAHCLASTSDRDSSCHRTHSLCCMS…
CP125295	GenBank	gene	667003	668631	.	+	.	locus_tag=QEN71_02990;ID=gene-QEN71_02990;Name=QEN71_02990
CP125295	GenBank	CDS	667003	668631	.	+	.	locus_tag=QEN71_02990;inference=COORDINATES%3A%20similar%20to%20AA%20sequence%3ARefSeq%3AWP_004555962.1;note=Derived%20by%20automated%20computational%20analysis%20using%20gene%20prediction%20method%3A%20Protein%20Homology.;codon_start=1;transl_table=11;product=multicopper%20oxidase%20family%20protein;protein_id=PRJNA956509%3AQEN71_02990;translation=MIRREFLARTLSVAVASLFARNVSAQHSMHDMHGMSDMDDMPGMSSSH…
CP125295	GenBank	gene	668725	668931	.	-	.	gene=cspD;locus_tag=QEN71_02995;ID=gene-QEN71_02995;Name=cspD
CP125295	GenBank	CDS	668725	668931	.	-	.	gene=cspD;locus_tag=QEN71_02995;inference=COORDINATES%3A%20similar%20to%20AA%20sequence%3ARefSeq%3AWP_017232769.1;GO_process=GO%3A0008156%20-%20negative%20regulation%20of%20DNA%20replication%20%5BEvidence%20IEA%5D;note=Derived%20by%20automated%20computational%20analysis%20using%20gene%20prediction%20method%3A%20Protein%20Homology.;codon_start=1;transl_table=11;product=cold%20shock%20domain-contai…
CP125295	GenBank	gene	669471	669785	.	+	.	gene=clpS;locus_tag=QEN71_03000;ID=gene-QEN71_03000;Name=clpS
CP125295	GenBank	CDS	669471	669785	.	+	.	gene=clpS;locus_tag=QEN71_03000;inference=COORDINATES%3A%20similar%20to%20AA%20sequence%3ARefSeq%3AWP_008351199.1;note=Derived%20by%20automated%20computational%20analysis%20using%20gene%20prediction%20method%3A%20Protein%20Homology.;codon_start=1;transl_table=11;product=ATP-dependent%20Clp%20protease%20adapter%20ClpS;protein_id=PRJNA956509%3AQEN71_03000;translation=MAIIPDKQDNTVLERQEQKLKPPAMFKVVLL…
CP125295	GenBank	gene	669782	672082	.	+	.	gene=clpA;locus_tag=QEN71_03005;ID=gene-QEN71_03005;Name=clpA
CP125295	GenBank	CDS	669782	672082	.	+	.	gene=clpA;locus_tag=QEN71_03005;inference=COORDINATES%3A%20similar%20to%20AA%20sequence%3ARefSeq%3AWP_011546019.1;GO_component=GO%3A0009368%20-%20endopeptidase%20Clp%20complex%20%5BEvidence%20IEA%5D;GO_function=GO%3A0004176%20-%20ATP-dependent%20peptidase%20activity%20%5BEvidence%20IEA%5D;GO_process=GO%3A0006508%20-%20proteolysis%20%5BEvidence%20IEA%5D;note=Derived%20by%20automated%20computationa…
CP125295	GenBank	gene	672191	672637	.	-	.	gene=dut;locus_tag=QEN71_03010;ID=gene-QEN71_03010;Name=dut
CP125295	GenBank	CDS	672191	672637	.	-	.	gene=dut;locus_tag=QEN71_03010;EC_number=3.6.1.23;inference=COORDINATES%3A%20similar%20to%20AA%20sequence%3ARefSeq%3AWP_012078689.1;GO_function=GO%3A0000287%20-%20magnesium%20ion%20binding%20%5BEvidence%20IEA%5D;GO_process=GO%3A0006226%20-%20dUMP%20biosynthetic%20process%20%5BEvidence%20IEA%5D;note=Derived%20by%20automated%20computational%20analysis%20using%20gene%20prediction%20method%3A%20Prote…
CP125295	GenBank	gene	672702	673706	.	-	.	locus_tag=QEN71_03015;ID=gene-QEN71_03015;Name=QEN71_03015
CP125295	GenBank	CDS	672702	673706	.	-	.	locus_tag=QEN71_03015;EC_number=1.-.-.-;inference=COORDINATES%3A%20similar%20to%20AA%20sequence%3ARefSeq%3AWP_012399985.1;GO_function=GO%3A0010181%20-%20FMN%20binding%20%5BEvidence%20IEA%5D;note=Derived%20by%20automated%20computational%20analysis%20using%20gene%20prediction%20method%3A%20Protein%20Homology.;codon_start=1;transl_table=11;product=LLM%20class%20flavin-dependent%20oxidoreductase;prot…
CP125295	GenBank	gene	673780	675003	.	-	.	gene=coaBC;locus_tag=QEN71_03020;ID=gene-QEN71_03020;Name=coaBC
CP125295	GenBank	CDS	673780	675003	.	-	.	gene=coaBC;locus_tag=QEN71_03020;EC_number=4.1.1.36;inference=COORDINATES%3A%20similar%20to%20AA%20sequence%3ARefSeq%3AWP_012399986.1;GO_function=GO%3A0004632%20-%20phosphopantothenate--cysteine%20ligase%20activity%20%5BEvidence%20IEA%5D;GO_process=GO%3A0015937%20-%20coenzyme%20A%20biosynthetic%20process%20%5BEvidence%20IEA%5D;note=Derived%20by%20automated%20computational%20analysis%20using%20gen…
CP125295	GenBank	gene	675153	675653	.	-	.	gene=lspA;locus_tag=QEN71_03025;ID=gene-QEN71_03025;Name=lspA
CP125295	GenBank	CDS	675153	675653	.	-	.	gene=lspA;locus_tag=QEN71_03025;EC_number=3.4.23.36;inference=COORDINATES%3A%20similar%20to%20AA%20sequence%3ARefSeq%3AWP_012399987.1;GO_component=GO%3A0005886%20-%20plasma%20membrane%20%5BEvidence%20IEA%5D;GO_function=GO%3A0004190%20-%20aspartic-type%20endopeptidase%20activity%20%5BEvidence%20IEA%5D;GO_process=GO%3A0006508%20-%20proteolysis%20%5BEvidence%20IEA%5D;note=Derived%20by%20automated%20…
CP125295	GenBank	gene	675653	678490	.	-	.	gene=ileS;locus_tag=QEN71_03030;ID=gene-QEN71_03030;Name=ileS
CP125295	GenBank	CDS	675653	678490	.	-	.	gene=ileS;locus_tag=QEN71_03030;EC_number=6.1.1.5;inference=COORDINATES%3A%20similar%20to%20AA%20sequence%3ARefSeq%3AWP_011352960.1;GO_component=GO%3A0005737%20-%20cytoplasm%20%5BEvidence%20IEA%5D;GO_function=GO%3A0004822%20-%20isoleucine-tRNA%20ligase%20activity%20%5BEvidence%20IEA%5D;GO_process=GO%3A0006428%20-%20isoleucyl-tRNA%20aminoacylation%20%5BEvidence%20IEA%5D;note=Derived%20by%20automat…
CP125295	GenBank	gene	678680	679672	.	-	.	locus_tag=QEN71_03035;ID=gene-QEN71_03035;Name=QEN71_03035
CP125295	GenBank	CDS	678680	679672	.	-	.	locus_tag=QEN71_03035;EC_number=2.7.1.26;inference=COORDINATES%3A%20similar%20to%20AA%20sequence%3ARefSeq%3AWP_012434122.1;note=Derived%20by%20automated%20computational%20analysis%20using%20gene%20prediction%20method%3A%20Protein%20Homology.;codon_start=1;transl_table=11;product=bifunctional%20riboflavin%20kinase/FAD%20synthetase;protein_id=PRJNA956509%3AQEN71_03035;translation=MRVFRGLPNAESRAPCAL…
CP125295	GenBank	gene	679792	680457	.	+	.	gene=purN;locus_tag=QEN71_03040;ID=gene-QEN71_03040;Name=purN
CP125295	GenBank	CDS	679792	680457	.	+	.	gene=purN;locus_tag=QEN71_03040;EC_number=2.1.2.2;inference=COORDINATES%3A%20similar%20to%20AA%20sequence%3ARefSeq%3AWP_006050109.1;GO_function=GO%3A0004644%20-%20phosphoribosylglycinamide%20formyltransferase%20activity%20%5BEvidence%20IEA%5D;GO_process=GO%3A0009152%20-%20purine%20ribonucleotide%20biosynthetic%20process%20%5BEvidence%20IEA%5D;note=Derived%20by%20automated%20computational%20analys…
CP125295	GenBank	gene	680454	681713	.	+	.	locus_tag=QEN71_03045;ID=gene-QEN71_03045;Name=QEN71_03045
CP125295	GenBank	CDS	680454	681713	.	+	.	locus_tag=QEN71_03045;EC_number=2.1.1.-;inference=COORDINATES%3A%20similar%20to%20AA%20sequence%3ARefSeq%3AWP_007734599.1;GO_function=GO%3A0008168%20-%20methyltransferase%20activity%20%5BEvidence%20IEA%5D;note=Derived%20by%20automated%20computational%20analysis%20using%20gene%20prediction%20method%3A%20Protein%20Homology.;codon_start=1;transl_table=11;product=RsmB/NOP%20family%20class%20I%20SAM-d…
CP125295	GenBank	gene	681800	683155	.	+	.	locus_tag=QEN71_03050;ID=gene-QEN71_03050;Name=QEN71_03050
CP125295	GenBank	CDS	681800	683155	.	+	.	locus_tag=QEN71_03050;inference=COORDINATES%3A%20similar%20to%20AA%20sequence%3ARefSeq%3AWP_007734600.1;GO_component=GO%3A0016020%20-%20membrane%20%5BEvidence%20IEA%5D;GO_process=GO%3A0055085%20-%20transmembrane%20transport%20%5BEvidence%20IEA%5D;note=Derived%20by%20automated%20computational%20analysis%20using%20gene%20prediction%20method%3A%20Protein%20Homology.;codon_start=1;transl_table=11;pro…
CP125295	GenBank	gene	683361	684557	.	+	.	locus_tag=QEN71_03055;ID=gene-QEN71_03055;Name=QEN71_03055
CP125295	GenBank	CDS	683361	684557	.	+	.	locus_tag=QEN71_03055;inference=COORDINATES%3A%20similar%20to%20AA%20sequence%3ARefSeq%3AWP_012434118.1;note=Derived%20by%20automated%20computational%20analysis%20using%20gene%20prediction%20method%3A%20Protein%20Homology.;codon_start=1;transl_table=11;product=acyl-CoA%20desaturase;protein_id=PRJNA956509%3AQEN71_03055;translation=MLNSLLDFLAHGALRFSWWQIVLWTLAVTHVTIIGVTVYLHRCQAHRALDLHPIASHFFRFWLWMST…
CP125295	GenBank	gene	684690	685820	.	+	.	gene=nadA;locus_tag=QEN71_03060;ID=gene-QEN71_03060;Name=nadA
CP125295	GenBank	CDS	684690	685820	.	+	.	gene=nadA;locus_tag=QEN71_03060;EC_number=2.5.1.72;inference=COORDINATES%3A%20similar%20to%20AA%20sequence%3ARefSeq%3AWP_012329066.1;GO_function=GO%3A0008987%20-%20quinolinate%20synthetase%20A%20activity%20%5BEvidence%20IEA%5D;GO_process=GO%3A0009435%20-%20NAD%20biosynthetic%20process%20%5BEvidence%20IEA%5D;note=Derived%20by%20automated%20computational%20analysis%20using%20gene%20prediction%20met…
CP125295	GenBank	gene	685820	686722	.	+	.	gene=nadC;locus_tag=QEN71_03065;ID=gene-QEN71_03065;Name=nadC
CP125295	GenBank	CDS	685820	686722	.	+	.	gene=nadC;locus_tag=QEN71_03065;EC_number=2.4.2.19;inference=COORDINATES%3A%20similar%20to%20AA%20sequence%3ARefSeq%3AWP_007180628.1;GO_function=GO%3A0004514%20-%20nicotinate-nucleotide%20diphosphorylase%20%28carboxylating%29%20activity%20%5BEvidence%20IEA%5D;GO_process=GO%3A0019363%20-%20pyridine%20nucleotide%20biosynthetic%20process%20%5BEvidence%20IEA%5D;note=Derived%20by%20automated%20computa…
CP125295	GenBank	gene	686802	688400	.	-	.	gene=nadB;locus_tag=QEN71_03070;ID=gene-QEN71_03070;Name=nadB
CP125295	GenBank	CDS	686802	688400	.	-	.	gene=nadB;locus_tag=QEN71_03070;EC_number=1.4.3.16;inference=COORDINATES%3A%20similar%20to%20AA%20sequence%3ARefSeq%3AWP_015003574.1;GO_function=GO%3A0008734%20-%20L-aspartate%20oxidase%20activity%20%5BEvidence%20IEA%5D;GO_process=GO%3A0009435%20-%20NAD%20biosynthetic%20process%20%5BEvidence%20IEA%5D;note=Derived%20by%20automated%20computational%20analysis%20using%20gene%20prediction%20method%3A%…
CP125295	GenBank	gene	688634	688801	.	-	.	gene=rpmG;locus_tag=QEN71_03075;ID=gene-QEN71_03075;Name=rpmG
CP125295	GenBank	CDS	688634	688801	.	-	.	gene=rpmG;locus_tag=QEN71_03075;inference=COORDINATES%3A%20similar%20to%20AA%20sequence%3ARefSeq%3AWP_007180630.1;GO_component=GO%3A0000315%20-%20organellar%20large%20ribosomal%20subunit%20%5BEvidence%20IEA%5D;GO_function=GO%3A0003735%20-%20structural%20constituent%20of%20ribosome%20%5BEvidence%20IEA%5D;GO_process=GO%3A0006412%20-%20translation%20%5BEvidence%20IEA%5D;note=Derived%20by%20automated…
CP125295	GenBank	gene	688812	689045	.	-	.	gene=rpmB;locus_tag=QEN71_03080;ID=gene-QEN71_03080;Name=rpmB
CP125295	GenBank	CDS	688812	689045	.	-	.	gene=rpmB;locus_tag=QEN71_03080;inference=COORDINATES%3A%20similar%20to%20AA%20sequence%3ARefSeq%3AWP_007586227.1;GO_component=GO%3A0000311%20-%20plastid%20large%20ribosomal%20subunit%20%5BEvidence%20IEA%5D;GO_function=GO%3A0003735%20-%20structural%20constituent%20of%20ribosome%20%5BEvidence%20IEA%5D;GO_process=GO%3A0006412%20-%20translation%20%5BEvidence%20IEA%5D;note=Derived%20by%20automated%20…
CP125295	GenBank	gene	689303	690031	.	-	.	gene=radC;locus_tag=QEN71_03085;ID=gene-QEN71_03085;Name=radC
CP125295	GenBank	CDS	689303	690031	.	-	.	gene=radC;locus_tag=QEN71_03085;inference=COORDINATES%3A%20similar%20to%20AA%20sequence%3ARefSeq%3AWP_007749221.1;GO_function=GO%3A0003677%20-%20DNA%20binding%20%5BEvidence%20IEA%5D;GO_process=GO%3A0006281%20-%20DNA%20repair%20%5BEvidence%20IEA%5D;note=Derived%20by%20automated%20computational%20analysis%20using%20gene%20prediction%20method%3A%20Protein%20Homology.;codon_start=1;transl_table=11;pr…
CP125295	GenBank	gene	690221	690676	.	+	.	locus_tag=QEN71_03090;ID=gene-QEN71_03090;Name=QEN71_03090
CP125295	GenBank	CDS	690221	690676	.	+	.	locus_tag=QEN71_03090;inference=COORDINATES%3A%20similar%20to%20AA%20sequence%3ARefSeq%3AWP_009892571.1;note=Derived%20by%20automated%20computational%20analysis%20using%20gene%20prediction%20method%3A%20Protein%20Homology.;codon_start=1;transl_table=11;product=peptidylprolyl%20isomerase;protein_id=PRJNA956509%3AQEN71_03090;translation=MSIIDISEVKPGSHVTLHYRLSLADGAEVVSTFNEKPATLLLGAGQLAPPLENILLGLKVGH…
CP125295	GenBank	gene	690679	691638	.	+	.	gene=ispH;locus_tag=QEN71_03095;gene_synonym=lytB;ID=gene-QEN71_03095;Name=ispH
CP125295	GenBank	CDS	690679	691638	.	+	.	gene=ispH;locus_tag=QEN71_03095;gene_synonym=lytB;EC_number=1.17.7.4;inference=COORDINATES%3A%20similar%20to%20AA%20sequence%3ARefSeq%3AWP_015003572.1;GO_function=GO%3A0046872%20-%20metal%20ion%20binding%20%5BEvidence%20IEA%5D;GO_process=GO%3A0019288%20-%20isopentenyl%20diphosphate%20biosynthetic%20process%2C%20methylerythritol%204-phosphate%20pathway%20%5BEvidence%20IEA%5D;note=Derived%20by%20au…
CP125295	GenBank	gene	692177	693376	.	+	.	locus_tag=QEN71_03100;ID=gene-QEN71_03100;Name=QEN71_03100
CP125295	GenBank	CDS	692177	693376	.	+	.	locus_tag=QEN71_03100;inference=COORDINATES%3A%20similar%20to%20AA%20sequence%3ARefSeq%3AWP_015003571.1;GO_function=GO%3A0015658%20-%20branched-chain%20amino%20acid%20transmembrane%20transporter%20activity%20%5BEvidence%20IEA%5D;GO_process=GO%3A0015803%20-%20branched-chain%20amino%20acid%20transport%20%5BEvidence%20IEA%5D;note=Derived%20by%20automated%20computational%20analysis%20using%20gene%20p…
CP125295	GenBank	gene	693605	694555	.	+	.	locus_tag=QEN71_03105;ID=gene-QEN71_03105;Name=QEN71_03105
CP125295	GenBank	CDS	693605	694555	.	+	.	locus_tag=QEN71_03105;inference=COORDINATES%3A%20similar%20to%20AA%20sequence%3ARefSeq%3AWP_011885761.1;GO_component=GO%3A0016020%20-%20membrane%20%5BEvidence%20IEA%5D;GO_function=GO%3A0015658%20-%20branched-chain%20amino%20acid%20transmembrane%20transporter%20activity%20%5BEvidence%20IEA%5D;note=Derived%20by%20automated%20computational%20analysis%20using%20gene%20prediction%20method%3A%20Protein…
CP125295	GenBank	gene	694574	695743	.	+	.	locus_tag=QEN71_03110;ID=gene-QEN71_03110;Name=QEN71_03110
CP125295	GenBank	CDS	694574	695743	.	+	.	locus_tag=QEN71_03110;inference=COORDINATES%3A%20similar%20to%20AA%20sequence%3ARefSeq%3AWP_006478052.1;note=Derived%20by%20automated%20computational%20analysis%20using%20gene%20prediction%20method%3A%20Protein%20Homology.;codon_start=1;transl_table=11;product=ABC%20transporter%20ATP-binding%20protein;protein_id=PRJNA956509%3AQEN71_03110;translation=MTSIQPIEPSTTLVPERNMTKTLTVGLITAVFVIVAPMIIGAAGGNY…
CP125295	GenBank	gene	695762	696538	.	+	.	locus_tag=QEN71_03115;ID=gene-QEN71_03115;Name=QEN71_03115
CP125295	GenBank	CDS	695762	696538	.	+	.	locus_tag=QEN71_03115;inference=COORDINATES%3A%20similar%20to%20AA%20sequence%3ARefSeq%3AWP_008351156.1;GO_function=GO%3A0005524%20-%20ATP%20binding%20%5BEvidence%20IEA%5D;note=Derived%20by%20automated%20computational%20analysis%20using%20gene%20prediction%20method%3A%20Protein%20Homology.;codon_start=1;transl_table=11;product=ABC%20transporter%20ATP-binding%20protein;protein_id=PRJNA956509%3AQEN…
CP125295	GenBank	gene	696538	697254	.	+	.	locus_tag=QEN71_03120;ID=gene-QEN71_03120;Name=QEN71_03120
CP125295	GenBank	CDS	696538	697254	.	+	.	locus_tag=QEN71_03120;inference=COORDINATES%3A%20similar%20to%20AA%20sequence%3ARefSeq%3AWP_006478054.1;GO_function=GO%3A0005524%20-%20ATP%20binding%20%5BEvidence%20IEA%5D;note=Derived%20by%20automated%20computational%20analysis%20using%20gene%20prediction%20method%3A%20Protein%20Homology.;codon_start=1;transl_table=11;product=ABC%20transporter%20ATP-binding%20protein;protein_id=PRJNA956509%3AQEN…
CP125295	GenBank	gene	697913	698371	.	-	.	locus_tag=QEN71_03125;ID=gene-QEN71_03125;Name=QEN71_03125
CP125295	GenBank	CDS	697913	698371	.	-	.	locus_tag=QEN71_03125;EC_number=2.3.1.-;inference=COORDINATES%3A%20similar%20to%20AA%20sequence%3ARefSeq%3AWP_012400005.1;GO_function=GO%3A0008080%20-%20N-acetyltransferase%20activity%20%5BEvidence%20IEA%5D;note=Derived%20by%20automated%20computational%20analysis%20using%20gene%20prediction%20method%3A%20Protein%20Homology.;codon_start=1;transl_table=11;product=GNAT%20family%20acetyltransferase;p…
CP125295	GenBank	gene	698368	699552	.	-	.	locus_tag=QEN71_03130;ID=gene-QEN71_03130;Name=QEN71_03130
CP125295	GenBank	CDS	698368	699552	.	-	.	locus_tag=QEN71_03130;EC_number=2.6.1.11;inference=COORDINATES%3A%20similar%20to%20AA%20sequence%3ARefSeq%3AWP_006398556.1;note=Derived%20by%20automated%20computational%20analysis%20using%20gene%20prediction%20method%3A%20Protein%20Homology.;codon_start=1;transl_table=11;product=acetylornithine%20transaminase;protein_id=PRJNA956509%3AQEN71_03130;translation=MNFNEYPIDSLMYITNRPEIVFTHGKGSWLYDNTGKRYL…
CP125295	GenBank	gene	699890	700921	.	-	.	locus_tag=QEN71_03135;ID=gene-QEN71_03135;Name=QEN71_03135
CP125295	GenBank	CDS	699890	700921	.	-	.	locus_tag=QEN71_03135;inference=COORDINATES%3A%20similar%20to%20AA%20sequence%3ARefSeq%3AWP_006413312.1;note=Derived%20by%20automated%20computational%20analysis%20using%20gene%20prediction%20method%3A%20Protein%20Homology.;codon_start=1;transl_table=11;product=CDP-6-deoxy-delta-3%2C4-glucoseen%20reductase;protein_id=PRJNA956509%3AQEN71_03135;translation=MAFNVTLRQSGRQFQVEPDEPVLTAALRQGIGLPYGCKNGACG…
CP125295	GenBank	gene	700995	702059	.	+	.	locus_tag=QEN71_03140;ID=gene-QEN71_03140;Name=QEN71_03140
CP125295	GenBank	CDS	700995	702059	.	+	.	locus_tag=QEN71_03140;inference=COORDINATES%3A%20similar%20to%20AA%20sequence%3ARefSeq%3AWP_009769516.1;note=Derived%20by%20automated%20computational%20analysis%20using%20gene%20prediction%20method%3A%20Protein%20Homology.;codon_start=1;transl_table=11;product=SDR%20family%20NAD%28P%29-dependent%20oxidoreductase;protein_id=PRJNA956509%3AQEN71_03140;translation=MKATRNMRRPRLLIVGCGDVGMRCVRQLQRRARLYA…
CP125295	GenBank	gene	702083	702271	.	-	.	locus_tag=QEN71_03145;ID=gene-QEN71_03145;Name=QEN71_03145
CP125295	GenBank	CDS	702083	702271	.	-	.	locus_tag=QEN71_03145;inference=COORDINATES%3A%20similar%20to%20AA%20sequence%3ARefSeq%3AWP_009769517.1;note=Derived%20by%20automated%20computational%20analysis%20using%20gene%20prediction%20method%3A%20Protein%20Homology.;codon_start=1;transl_table=11;product=hypothetical%20protein;protein_id=PRJNA956509%3AQEN71_03145;translation=MFTYGNLAMSYGMIAFIGLAILLIGGVVAVMHLRHRYEPSLIAALIGAFCCFLLLEALPALT;ID=…
CP125295	GenBank	gene	702437	703141	.	-	.	locus_tag=QEN71_03150;ID=gene-QEN71_03150;Name=QEN71_03150
CP125295	GenBank	CDS	702437	703141	.	-	.	locus_tag=QEN71_03150;EC_number=5.4.99.19;inference=COORDINATES%3A%20similar%20to%20AA%20sequence%3ARefSeq%3AWP_008919540.1;GO_function=GO%3A0003723%20-%20RNA%20binding%20%5BEvidence%20IEA%5D;GO_process=GO%3A0001522%20-%20pseudouridine%20synthesis%20%5BEvidence%20IEA%5D;note=Derived%20by%20automated%20computational%20analysis%20using%20gene%20prediction%20method%3A%20Protein%20Homology.;codon_sta…
CP125295	GenBank	gene	703303	704124	.	-	.	locus_tag=QEN71_03155;ID=gene-QEN71_03155;Name=QEN71_03155
CP125295	GenBank	CDS	703303	704124	.	-	.	locus_tag=QEN71_03155;inference=COORDINATES%3A%20similar%20to%20AA%20sequence%3ARefSeq%3AWP_009769519.1;note=Derived%20by%20automated%20computational%20analysis%20using%20gene%20prediction%20method%3A%20Protein%20Homology.;codon_start=1;transl_table=11;product=glycine%20betaine/L-proline%20ABC%20transporter%20ATP-binding%20protein;protein_id=PRJNA956509%3AQEN71_03155;translation=MSSIEVKNVYKLFGPEA…
CP125295	GenBank	gene	704139	705128	.	-	.	locus_tag=QEN71_03160;ID=gene-QEN71_03160;Name=QEN71_03160
CP125295	GenBank	CDS	704139	705128	.	-	.	locus_tag=QEN71_03160;inference=COORDINATES%3A%20similar%20to%20AA%20sequence%3ARefSeq%3AWP_009769520.1;note=Derived%20by%20automated%20computational%20analysis%20using%20gene%20prediction%20method%3A%20Protein%20Homology.;codon_start=1;transl_table=11;product=proline/glycine%20betaine%20ABC%20transporter%20permease;protein_id=PRJNA956509%3AQEN71_03160;translation=MNSIFLHLSIADWVNDHVQSFVAAYGDSFHDL…
CP125295	GenBank	gene	705168	706205	.	-	.	locus_tag=QEN71_03165;ID=gene-QEN71_03165;Name=QEN71_03165
CP125295	GenBank	CDS	705168	706205	.	-	.	locus_tag=QEN71_03165;inference=COORDINATES%3A%20similar%20to%20AA%20sequence%3ARefSeq%3AWP_007747531.1;note=Derived%20by%20automated%20computational%20analysis%20using%20gene%20prediction%20method%3A%20Protein%20Homology.;codon_start=1;transl_table=11;product=ABC%20transporter%20substrate-binding%20protein;protein_id=PRJNA956509%3AQEN71_03165;translation=MQIRSLMRAATVALAASALWPAAAHAGSWCSAGKPVRFAGV…
CP125295	GenBank	gene	706268	707452	.	-	.	locus_tag=QEN71_03170;ID=gene-QEN71_03170;Name=QEN71_03170
CP125295	GenBank	CDS	706268	707452	.	-	.	locus_tag=QEN71_03170;inference=COORDINATES%3A%20similar%20to%20AA%20sequence%3ARefSeq%3AWP_009769521.1;note=Derived%20by%20automated%20computational%20analysis%20using%20gene%20prediction%20method%3A%20Protein%20Homology.;codon_start=1;transl_table=11;product=mandelate%20racemase/muconate%20lactonizing%20enzyme%20family%20protein;protein_id=PRJNA956509%3AQEN71_03170;translation=MDREASQVVNQTAHSAH…
CP125295	GenBank	gene	707721	709151	.	+	.	locus_tag=QEN71_03175;ID=gene-QEN71_03175;Name=QEN71_03175
CP125295	GenBank	CDS	707721	709151	.	+	.	locus_tag=QEN71_03175;inference=COORDINATES%3A%20similar%20to%20AA%20sequence%3ARefSeq%3AWP_007747526.1;GO_function=GO%3A0030170%20-%20pyridoxal%20phosphate%20binding%20%5BEvidence%20IEA%5D;note=Derived%20by%20automated%20computational%20analysis%20using%20gene%20prediction%20method%3A%20Protein%20Homology.;codon_start=1;transl_table=11;product=PLP-dependent%20aminotransferase%20family%20protein;…
CP125295	GenBank	gene	709266	710519	.	+	.	locus_tag=QEN71_03180;ID=gene-QEN71_03180;Name=QEN71_03180
CP125295	GenBank	CDS	709266	710519	.	+	.	locus_tag=QEN71_03180;inference=COORDINATES%3A%20similar%20to%20AA%20sequence%3ARefSeq%3AWP_009769522.1;GO_function=GO%3A0022857%20-%20transmembrane%20transporter%20activity%20%5BEvidence%20IEA%5D;GO_process=GO%3A0055085%20-%20transmembrane%20transport%20%5BEvidence%20IEA%5D;note=Derived%20by%20automated%20computational%20analysis%20using%20gene%20prediction%20method%3A%20Protein%20Homology.;codo…
CP125295	GenBank	gene	710558	711493	.	-	.	locus_tag=QEN71_03185;ID=gene-QEN71_03185;Name=QEN71_03185
CP125295	GenBank	CDS	710558	711493	.	-	.	locus_tag=QEN71_03185;inference=COORDINATES%3A%20similar%20to%20AA%20sequence%3ARefSeq%3AWP_012400012.1;GO_function=GO%3A0016787%20-%20hydrolase%20activity%20%5BEvidence%20IEA%5D;note=Derived%20by%20automated%20computational%20analysis%20using%20gene%20prediction%20method%3A%20Protein%20Homology.;codon_start=1;transl_table=11;product=alpha/beta%20hydrolase;protein_id=PRJNA956509%3AQEN71_03185;tra…
CP125295	GenBank	gene	711764	713164	.	+	.	locus_tag=QEN71_03190;ID=gene-QEN71_03190;Name=QEN71_03190
CP125295	GenBank	CDS	711764	713164	.	+	.	locus_tag=QEN71_03190;inference=COORDINATES%3A%20similar%20to%20AA%20sequence%3ARefSeq%3AWP_012400013.1;GO_component=GO%3A0016020%20-%20membrane%20%5BEvidence%20IEA%5D;GO_function=GO%3A0022857%20-%20transmembrane%20transporter%20activity%20%5BEvidence%20IEA%5D;GO_process=GO%3A0055085%20-%20transmembrane%20transport%20%5BEvidence%20IEA%5D;note=Derived%20by%20automated%20computational%20analysis%20…
CP125295	GenBank	gene	713331	713415	.	-	.	locus_tag=QEN71_03195;ID=gene-QEN71_03195;Name=QEN71_03195
CP125295	GenBank	tRNA	713331	713415	.	-	.	locus_tag=QEN71_03195;product=tRNA-Leu;inference=COORDINATES%3A%20profile%3AtRNAscan-SE%3A2.0.12;note=Derived%20by%20automated%20computational%20analysis%20using%20gene%20prediction%20method%3A%20tRNAscan-SE.;anticodon=%28pos%3Acomplement%28713379..713381%29%2Caa%3ALeu%2Cseq%3Acaa%29;ID=tRNA-QEN71_03195;Name=QEN71_03195;Parent=gene-QEN71_03195
CP125295	GenBank	gene	713509	714912	.	-	.	gene=hemN;locus_tag=QEN71_03200;ID=gene-QEN71_03200;Name=hemN
CP125295	GenBank	CDS	713509	714912	.	-	.	gene=hemN;locus_tag=QEN71_03200;EC_number=1.3.98.3;inference=COORDINATES%3A%20similar%20to%20AA%20sequence%3ARefSeq%3AWP_007589528.1;GO_function=GO%3A0051989%20-%20coproporphyrinogen%20dehydrogenase%20activity%20%5BEvidence%20IEA%5D;GO_process=GO%3A0006779%20-%20porphyrin-containing%20compound%20biosynthetic%20process%20%5BEvidence%20IEA%5D;note=Derived%20by%20automated%20computational%20analysis…
CP125295	GenBank	gene	715134	715430	.	+	.	locus_tag=QEN71_03205;ID=gene-QEN71_03205;Name=QEN71_03205
CP125295	GenBank	CDS	715134	715430	.	+	.	locus_tag=QEN71_03205;inference=COORDINATES%3A%20similar%20to%20AA%20sequence%3ARefSeq%3AWP_007589526.1;note=Derived%20by%20automated%20computational%20analysis%20using%20gene%20prediction%20method%3A%20Protein%20Homology.;codon_start=1;transl_table=11;product=YkgJ%20family%20cysteine%20cluster%20protein;protein_id=PRJNA956509%3AQEN71_03205;translation=MSLPLSHTPSAAPDHACRPNCGACCIAPSISSPIPGMPHGKPAG…
CP125295	GenBank	gene	715517	716110	.	+	.	locus_tag=QEN71_03210;ID=gene-QEN71_03210;Name=QEN71_03210
CP125295	GenBank	CDS	715517	716110	.	+	.	locus_tag=QEN71_03210;inference=COORDINATES%3A%20similar%20to%20AA%20sequence%3ARefSeq%3AWP_008919215.1;note=Derived%20by%20automated%20computational%20analysis%20using%20gene%20prediction%20method%3A%20Protein%20Homology.;codon_start=1;transl_table=11;product=DUF1439%20domain-containing%20protein;protein_id=PRJNA956509%3AQEN71_03210;translation=MTQSAAPARRRFLVSALSVCVAAGITAPLVACATSTFPFIPDHYTFSQKQV…
CP125295	GenBank	gene	716190	717026	.	+	.	locus_tag=QEN71_03215;ID=gene-QEN71_03215;Name=QEN71_03215
CP125295	GenBank	CDS	716190	717026	.	+	.	locus_tag=QEN71_03215;EC_number=3.6.1.27;inference=COORDINATES%3A%20similar%20to%20AA%20sequence%3ARefSeq%3AWP_018434504.1;GO_component=GO%3A0016020%20-%20membrane%20%5BEvidence%20IEA%5D;GO_function=GO%3A0050380%20-%20undecaprenyl-diphosphatase%20activity%20%5BEvidence%20IEA%5D;GO_process=GO%3A0016311%20-%20dephosphorylation%20%5BEvidence%20IEA%5D;note=Derived%20by%20automated%20computational%20a…
CP125295	GenBank	gene	717110	717889	.	-	.	gene=trmB;locus_tag=QEN71_03220;ID=gene-QEN71_03220;Name=trmB
CP125295	GenBank	CDS	717110	717889	.	-	.	gene=trmB;locus_tag=QEN71_03220;EC_number=2.1.1.33;inference=COORDINATES%3A%20similar%20to%20AA%20sequence%3ARefSeq%3AWP_007589520.1;GO_function=GO%3A0008176%20-%20tRNA%20%28guanine-N7-%29-methyltransferase%20activity%20%5BEvidence%20IEA%5D;GO_process=GO%3A0006400%20-%20tRNA%20modification%20%5BEvidence%20IEA%5D;note=Derived%20by%20automated%20computational%20analysis%20using%20gene%20prediction%…
CP125295	GenBank	gene	718080	718153	.	-	.	locus_tag=QEN71_03225;ID=gene-QEN71_03225;Name=QEN71_03225
CP125295	GenBank	tRNA	718080	718153	.	-	.	locus_tag=QEN71_03225;product=tRNA-Gly;inference=COORDINATES%3A%20profile%3AtRNAscan-SE%3A2.0.12;note=Derived%20by%20automated%20computational%20analysis%20using%20gene%20prediction%20method%3A%20tRNAscan-SE.;anticodon=%28pos%3Acomplement%28718119..718121%29%2Caa%3AGly%2Cseq%3Accc%29;ID=tRNA-QEN71_03225;Name=QEN71_03225;Parent=gene-QEN71_03225
CP125295	GenBank	gene	718252	718815	.	-	.	locus_tag=QEN71_03230;ID=gene-QEN71_03230;Name=QEN71_03230
CP125295	GenBank	CDS	718252	718815	.	-	.	locus_tag=QEN71_03230;inference=COORDINATES%3A%20similar%20to%20AA%20sequence%3ARefSeq%3AWP_010116661.1;note=Derived%20by%20automated%20computational%20analysis%20using%20gene%20prediction%20method%3A%20Protein%20Homology.;codon_start=1;transl_table=11;product=YggT%20family%20protein;protein_id=PRJNA956509%3AQEN71_03230;translation=MFGDIARFLLNTVFTLFGAALLLRAWLQFIRMQPYNPVSSAVMQATNWLVLPLRKIIPSTRSIDW…
CP125295	GenBank	gene	718950	719270	.	-	.	locus_tag=QEN71_03235;ID=gene-QEN71_03235;Name=QEN71_03235
CP125295	GenBank	CDS	718950	719270	.	-	.	locus_tag=QEN71_03235;inference=COORDINATES%3A%20similar%20to%20AA%20sequence%3ARefSeq%3AWP_006050151.1;GO_function=GO%3A0016491%20-%20oxidoreductase%20activity%20%5BEvidence%20IEA%5D;note=Derived%20by%20automated%20computational%20analysis%20using%20gene%20prediction%20method%3A%20Protein%20Homology.;codon_start=1;transl_table=11;product=EthD%20family%20reductase;protein_id=PRJNA956509%3AQEN71_0…
CP125295	GenBank	gene	719442	720380	.	-	.	locus_tag=QEN71_03240;ID=gene-QEN71_03240;Name=QEN71_03240
CP125295	GenBank	CDS	719442	720380	.	-	.	locus_tag=QEN71_03240;inference=COORDINATES%3A%20similar%20to%20AA%20sequence%3ARefSeq%3AWP_011489570.1;note=Derived%20by%20automated%20computational%20analysis%20using%20gene%20prediction%20method%3A%20Protein%20Homology.;codon_start=1;transl_table=11;product=DUF2520%20domain-containing%20protein;protein_id=PRJNA956509%3AQEN71_03240;translation=MSQPSLPRLGFVGAGRIARCLALGFARAGYPVTAIASRTPESARQLASQIE…
CP125295	GenBank	gene	720648	720809	.	+	.	locus_tag=QEN71_03245;ID=gene-QEN71_03245;Name=QEN71_03245
CP125295	GenBank	CDS	720648	720809	.	+	.	locus_tag=QEN71_03245;inference=COORDINATES%3A%20similar%20to%20AA%20sequence%3ARefSeq%3AWP_016344705.1;note=Derived%20by%20automated%20computational%20analysis%20using%20gene%20prediction%20method%3A%20Protein%20Homology.;codon_start=1;transl_table=11;product=hypothetical%20protein;protein_id=PRJNA956509%3AQEN71_03245;translation=MSIFAYRKHLRFLTHSQRRRWWDQKKRLSPRVKISGAYVPPNVTREFTYVKVG;ID=CDS-QEN71…
CP125295	GenBank	gene	721226	721516	.	+	.	locus_tag=QEN71_03250;ID=gene-QEN71_03250;Name=QEN71_03250
CP125295	GenBank	CDS	721226	721516	.	+	.	locus_tag=QEN71_03250;inference=COORDINATES%3A%20similar%20to%20AA%20sequence%3ARefSeq%3AWP_007589509.1;note=Derived%20by%20automated%20computational%20analysis%20using%20gene%20prediction%20method%3A%20Protein%20Homology.;codon_start=1;transl_table=11;product=hypothetical%20protein;protein_id=PRJNA956509%3AQEN71_03250;translation=MKKIVPSIAVAALGVGMTTAAQAHVSVGIGIGVPVAPAYPVYAAPPPAYYAPPPPVVYAPPPVVYA…
CP125295	GenBank	gene	721637	722314	.	-	.	locus_tag=QEN71_03255;ID=gene-QEN71_03255;Name=QEN71_03255
CP125295	GenBank	CDS	721637	722314	.	-	.	locus_tag=QEN71_03255;inference=COORDINATES%3A%20similar%20to%20AA%20sequence%3ARefSeq%3AWP_007589507.1;GO_component=GO%3A0016020%20-%20membrane%20%5BEvidence%20IEA%5D;GO_process=GO%3A0006865%20-%20amino%20acid%20transport%20%5BEvidence%20IEA%5D;note=Derived%20by%20automated%20computational%20analysis%20using%20gene%20prediction%20method%3A%20Protein%20Homology.;codon_start=1;transl_table=11;prod…
CP125295	GenBank	gene	722372	723949	.	-	.	locus_tag=QEN71_03260;ID=gene-QEN71_03260;Name=QEN71_03260
CP125295	GenBank	CDS	722372	723949	.	-	.	locus_tag=QEN71_03260;inference=COORDINATES%3A%20similar%20to%20AA%20sequence%3ARefSeq%3AWP_012213943.1;GO_function=GO%3A0016831%20-%20carboxy-lyase%20activity%20%5BEvidence%20IEA%5D;note=Derived%20by%20automated%20computational%20analysis%20using%20gene%20prediction%20method%3A%20Protein%20Homology.;codon_start=1;transl_table=11;product=UbiD%20family%20decarboxylase;protein_id=PRJNA956509%3AQEN7…
CP125295	GenBank	gene	724543	725742	.	+	.	locus_tag=QEN71_03265;ID=gene-QEN71_03265;Name=QEN71_03265
CP125295	GenBank	CDS	724543	725742	.	+	.	locus_tag=QEN71_03265;inference=COORDINATES%3A%20similar%20to%20AA%20sequence%3ARefSeq%3AWP_007180748.1;note=Derived%20by%20automated%20computational%20analysis%20using%20gene%20prediction%20method%3A%20Protein%20Homology.;codon_start=1;transl_table=11;product=transglycosylase%20SLT%20domain-containing%20protein;protein_id=PRJNA956509%3AQEN71_03265;translation=MNAWLSWRPNERLAQVMRGAVRQGTRVSHHLFSVVG…
CP125295	GenBank	gene	725807	727153	.	-	.	locus_tag=QEN71_03270;ID=gene-QEN71_03270;Name=QEN71_03270
CP125295	GenBank	CDS	725807	727153	.	-	.	locus_tag=QEN71_03270;inference=COORDINATES%3A%20similar%20to%20AA%20sequence%3ARefSeq%3AWP_006400725.1;GO_function=GO%3A0004803%20-%20transposase%20activity%20%5BEvidence%20IEA%5D;note=Derived%20by%20automated%20computational%20analysis%20using%20gene%20prediction%20method%3A%20Protein%20Homology.;codon_start=1;transl_table=11;product=IS4%20family%20transposase;protein_id=PRJNA956509%3AQEN71_032…
CP125295	GenBank	gene	727267	728460	.	-	.	locus_tag=QEN71_03275;ID=gene-QEN71_03275;Name=QEN71_03275
CP125295	GenBank	CDS	727267	728460	.	-	.	locus_tag=QEN71_03275;EC_number=2.6.1.-;inference=COORDINATES%3A%20similar%20to%20AA%20sequence%3ARefSeq%3AWP_007749951.1;GO_function=GO%3A0003824%20-%20catalytic%20activity%20%5BEvidence%20IEA%5D;GO_process=GO%3A0009058%20-%20biosynthetic%20process%20%5BEvidence%20IEA%5D;note=Derived%20by%20automated%20computational%20analysis%20using%20gene%20prediction%20method%3A%20Protein%20Homology.;codon_s…
CP125295	GenBank	gene	728581	729018	.	-	.	gene=nusB;locus_tag=QEN71_03280;ID=gene-QEN71_03280;Name=nusB
CP125295	GenBank	CDS	728581	729018	.	-	.	gene=nusB;locus_tag=QEN71_03280;inference=COORDINATES%3A%20similar%20to%20AA%20sequence%3ARefSeq%3AWP_007589501.1;GO_process=GO%3A0006355%20-%20regulation%20of%20DNA-templated%20transcription%20%5BEvidence%20IEA%5D;note=Derived%20by%20automated%20computational%20analysis%20using%20gene%20prediction%20method%3A%20Protein%20Homology.;codon_start=1;transl_table=11;product=transcription%20antitermina…
CP125295	GenBank	gene	729015	729533	.	-	.	gene=ribH;locus_tag=QEN71_03285;ID=gene-QEN71_03285;Name=ribH
CP125295	GenBank	CDS	729015	729533	.	-	.	gene=ribH;locus_tag=QEN71_03285;EC_number=2.5.1.78;inference=COORDINATES%3A%20similar%20to%20AA%20sequence%3ARefSeq%3AWP_012400029.1;GO_component=GO%3A0009349%20-%20riboflavin%20synthase%20complex%20%5BEvidence%20IEA%5D;GO_function=GO%3A0000906%20-%206%2C7-dimethyl-8-ribityllumazine%20synthase%20activity%20%5BEvidence%20IEA%5D;note=Derived%20by%20automated%20computational%20analysis%20using%20gen…
CP125295	GenBank	gene	729612	730748	.	-	.	gene=ribBA;locus_tag=QEN71_03290;ID=gene-QEN71_03290;Name=ribBA
CP125295	GenBank	CDS	729612	730748	.	-	.	gene=ribBA;locus_tag=QEN71_03290;EC_number=3.5.4.25;inference=COORDINATES%3A%20similar%20to%20AA%20sequence%3ARefSeq%3AWP_007589499.1;GO_function=GO%3A0003935%20-%20GTP%20cyclohydrolase%20II%20activity%20%5BEvidence%20IEA%5D;note=Derived%20by%20automated%20computational%20analysis%20using%20gene%20prediction%20method%3A%20Protein%20Homology.;codon_start=1;transl_table=11;product=bifunctional%203%…
CP125295	GenBank	gene	730863	731477	.	-	.	locus_tag=QEN71_03295;ID=gene-QEN71_03295;Name=QEN71_03295
CP125295	GenBank	CDS	730863	731477	.	-	.	locus_tag=QEN71_03295;EC_number=2.5.1.9;inference=COORDINATES%3A%20similar%20to%20AA%20sequence%3ARefSeq%3AWP_015003543.1;note=Derived%20by%20automated%20computational%20analysis%20using%20gene%20prediction%20method%3A%20Protein%20Homology.;codon_start=1;transl_table=11;product=riboflavin%20synthase;protein_id=PRJNA956509%3AQEN71_03295;translation=MFTGIVAAVGRIASIKPLGNDPDAGVRLHVDAGGLDMEDVQLGDSIAIQ…
CP125295	GenBank	gene	731502	732623	.	-	.	gene=ribD;locus_tag=QEN71_03300;ID=gene-QEN71_03300;Name=ribD
CP125295	GenBank	CDS	731502	732623	.	-	.	gene=ribD;locus_tag=QEN71_03300;EC_number=1.1.1.193;inference=COORDINATES%3A%20similar%20to%20AA%20sequence%3ARefSeq%3AWP_012400032.1;GO_function=GO%3A0008703%20-%205-amino-6-%285-phosphoribosylamino%29uracil%20reductase%20activity%20%5BEvidence%20IEA%5D;note=Derived%20by%20automated%20computational%20analysis%20using%20gene%20prediction%20method%3A%20Protein%20Homology.;codon_start=1;transl_tabl…
CP125295	GenBank	gene	732663	733943	.	-	.	gene=hemL;locus_tag=QEN71_03305;ID=gene-QEN71_03305;Name=hemL
CP125295	GenBank	CDS	732663	733943	.	-	.	gene=hemL;locus_tag=QEN71_03305;EC_number=5.4.3.8;inference=COORDINATES%3A%20similar%20to%20AA%20sequence%3ARefSeq%3AWP_007589487.1;GO_component=GO%3A0005737%20-%20cytoplasm%20%5BEvidence%20IEA%5D;GO_function=GO%3A0042286%20-%20glutamate-1-semialdehyde%202%2C1-aminomutase%20activity%20%5BEvidence%20IEA%5D;GO_process=GO%3A0006779%20-%20porphyrin-containing%20compound%20biosynthetic%20process%20%5B…
CP125295	GenBank	gene	734148	734792	.	-	.	locus_tag=QEN71_03310;ID=gene-QEN71_03310;Name=QEN71_03310
CP125295	GenBank	CDS	734148	734792	.	-	.	locus_tag=QEN71_03310;inference=COORDINATES%3A%20similar%20to%20AA%20sequence%3ARefSeq%3AWP_007589485.1;note=Derived%20by%20automated%20computational%20analysis%20using%20gene%20prediction%20method%3A%20Protein%20Homology.;codon_start=1;transl_table=11;product=hypothetical%20protein;protein_id=PRJNA956509%3AQEN71_03310;translation=MTAFLLIWSPKKWPWPELPDVAKRVAAGEAVTDVWGCGFSRSILPGDRVFVHRVTLEPKGVFASGY…
CP125295	GenBank	gene	734976	736187	.	+	.	locus_tag=QEN71_03315;ID=gene-QEN71_03315;Name=QEN71_03315
CP125295	GenBank	CDS	734976	736187	.	+	.	locus_tag=QEN71_03315;inference=COORDINATES%3A%20similar%20to%20AA%20sequence%3ARefSeq%3AWP_012400035.1;GO_component=GO%3A0016020%20-%20membrane%20%5BEvidence%20IEA%5D;GO_function=GO%3A0042910%20-%20xenobiotic%20transmembrane%20transporter%20activity%20%5BEvidence%20IEA%5D;GO_process=GO%3A0042908%20-%20xenobiotic%20transport%20%5BEvidence%20IEA%5D;note=Derived%20by%20automated%20computational%20a…
CP125295	GenBank	gene	736401	738317	.	-	.	locus_tag=QEN71_03320;ID=gene-QEN71_03320;Name=QEN71_03320
CP125295	GenBank	CDS	736401	738317	.	-	.	locus_tag=QEN71_03320;EC_number=2.7.1.2;inference=COORDINATES%3A%20similar%20to%20AA%20sequence%3ARefSeq%3AWP_004541285.1;note=Derived%20by%20automated%20computational%20analysis%20using%20gene%20prediction%20method%3A%20Protein%20Homology.;codon_start=1;transl_table=11;product=bifunctional%20transcriptional%20regulator/glucokinase;protein_id=PRJNA956509%3AQEN71_03320;translation=MSTGVQTKAAPGAGQH…
CP125295	GenBank	gene	738295	739002	.	-	.	gene=pgl;locus_tag=QEN71_03325;ID=gene-QEN71_03325;Name=pgl
CP125295	GenBank	CDS	738295	739002	.	-	.	gene=pgl;locus_tag=QEN71_03325;EC_number=3.1.1.31;inference=COORDINATES%3A%20similar%20to%20AA%20sequence%3ARefSeq%3AWP_012400037.1;GO_function=GO%3A0017057%20-%206-phosphogluconolactonase%20activity%20%5BEvidence%20IEA%5D;GO_process=GO%3A0006098%20-%20pentose-phosphate%20shunt%20%5BEvidence%20IEA%5D;note=Derived%20by%20automated%20computational%20analysis%20using%20gene%20prediction%20method%3A%…
CP125295	GenBank	gene	739150	740607	.	-	.	gene=zwf;locus_tag=QEN71_03330;ID=gene-QEN71_03330;Name=zwf
CP125295	GenBank	CDS	739150	740607	.	-	.	gene=zwf;locus_tag=QEN71_03330;inference=COORDINATES%3A%20similar%20to%20AA%20sequence%3ARefSeq%3AWP_012213936.1;GO_function=GO%3A0004345%20-%20glucose-6-phosphate%20dehydrogenase%20activity%20%5BEvidence%20IEA%5D;GO_process=GO%3A0006098%20-%20pentose-phosphate%20shunt%20%5BEvidence%20IEA%5D;note=Derived%20by%20automated%20computational%20analysis%20using%20gene%20prediction%20method%3A%20Protein…
CP125295	GenBank	gene	741137	742384	.	+	.	locus_tag=QEN71_03335;ID=gene-QEN71_03335;Name=QEN71_03335
CP125295	GenBank	CDS	741137	742384	.	+	.	locus_tag=QEN71_03335;inference=COORDINATES%3A%20similar%20to%20AA%20sequence%3ARefSeq%3AWP_004185848.1;GO_component=GO%3A0055052%20-%20ATP-binding%20cassette%20%28ABC%29%20transporter%20complex%2C%20substrate-binding%20subunit-containing%20%5BEvidence%20IEA%5D;GO_function=GO%3A0042626%20-%20ATPase-coupled%20transmembrane%20transporter%20activity%20%5BEvidence%20IEA%5D;note=Derived%20by%20automat…
CP125295	GenBank	gene	742613	743491	.	+	.	locus_tag=QEN71_03340;ID=gene-QEN71_03340;Name=QEN71_03340
CP125295	GenBank	CDS	742613	743491	.	+	.	locus_tag=QEN71_03340;inference=COORDINATES%3A%20similar%20to%20AA%20sequence%3ARefSeq%3AWP_015001996.1;GO_function=GO%3A0042626%20-%20ATPase-coupled%20transmembrane%20transporter%20activity%20%5BEvidence%20IEA%5D;note=Derived%20by%20automated%20computational%20analysis%20using%20gene%20prediction%20method%3A%20Protein%20Homology.;codon_start=1;transl_table=11;product=sugar%20ABC%20transporter%20…
CP125295	GenBank	gene	743481	744338	.	+	.	locus_tag=QEN71_03345;ID=gene-QEN71_03345;Name=QEN71_03345
CP125295	GenBank	CDS	743481	744338	.	+	.	locus_tag=QEN71_03345;inference=COORDINATES%3A%20similar%20to%20AA%20sequence%3ARefSeq%3AWP_006764932.1;GO_process=GO%3A0008643%20-%20carbohydrate%20transport%20%5BEvidence%20IEA%5D;note=Derived%20by%20automated%20computational%20analysis%20using%20gene%20prediction%20method%3A%20Protein%20Homology.;codon_start=1;transl_table=11;product=carbohydrate%20ABC%20transporter%20permease;protein_id=PRJNA…
CP125295	GenBank	gene	744450	745565	.	+	.	gene=ugpC;locus_tag=QEN71_03350;ID=gene-QEN71_03350;Name=ugpC
CP125295	GenBank	CDS	744450	745565	.	+	.	gene=ugpC;locus_tag=QEN71_03350;inference=COORDINATES%3A%20similar%20to%20AA%20sequence%3ARefSeq%3AWP_018440516.1;GO_function=GO%3A0005524%20-%20ATP%20binding%20%5BEvidence%20IEA%5D;note=Derived%20by%20automated%20computational%20analysis%20using%20gene%20prediction%20method%3A%20Protein%20Homology.;codon_start=1;transl_table=11;product=sn-glycerol-3-phosphate%20ABC%20transporter%20ATP-binding%20…
CP125295	GenBank	gene	746139	747503	.	+	.	locus_tag=QEN71_03355;ID=gene-QEN71_03355;Name=QEN71_03355
CP125295	GenBank	CDS	746139	747503	.	+	.	locus_tag=QEN71_03355;inference=COORDINATES%3A%20ab%20initio%20prediction%3AGeneMarkS-2%2B;note=Derived%20by%20automated%20computational%20analysis%20using%20gene%20prediction%20method%3A%20GeneMarkS-2%2B.;codon_start=1;transl_table=11;product=hypothetical%20protein;protein_id=PRJNA956509%3AQEN71_03355;translation=MTGKAQKEYIAEGIGKVFEHRKNFLVIGLTGRTGSGCTTAARVLATALFSDLSLPSVQNPPRSHEDRKLRIVRLWAEKHWQPF…
CP125295	GenBank	gene	748032	749302	.	-	.	locus_tag=QEN71_03360;pseudo=true;ID=gene-QEN71_03360;Name=QEN71_03360
CP125295	GenBank	CDS	748032	749302	.	-	.	locus_tag=QEN71_03360;inference=COORDINATES%3A%20similar%20to%20AA%20sequence%3ARefSeq%3AWP_011881073.1;GO_function=GO%3A0004803%20-%20transposase%20activity%20%5BEvidence%20IEA%5D;note=frameshifted%3B%20Derived%20by%20automated%20computational%20analysis%20using%20gene%20prediction%20method%3A%20Protein%20Homology.;pseudo=true;codon_start=1;transl_table=11;product=IS256%20family%20transposase;ID…
CP125295	GenBank	gene	749363	749983	.	-	.	locus_tag=QEN71_03365;ID=gene-QEN71_03365;Name=QEN71_03365
CP125295	GenBank	CDS	749363	749983	.	-	.	locus_tag=QEN71_03365;inference=COORDINATES%3A%20similar%20to%20AA%20sequence%3ARefSeq%3AWP_009889701.1;GO_component=GO%3A0005886%20-%20plasma%20membrane%20%5BEvidence%20IEA%5D;note=Derived%20by%20automated%20computational%20analysis%20using%20gene%20prediction%20method%3A%20Protein%20Homology.;codon_start=1;transl_table=11;product=trimeric%20intracellular%20cation%20channel%20family%20protein;pr…
CP125295	GenBank	gene	749999	750817	.	-	.	locus_tag=QEN71_03370;ID=gene-QEN71_03370;Name=QEN71_03370
CP125295	GenBank	CDS	749999	750817	.	-	.	locus_tag=QEN71_03370;inference=COORDINATES%3A%20similar%20to%20AA%20sequence%3ARefSeq%3AWP_012400044.1;note=Derived%20by%20automated%20computational%20analysis%20using%20gene%20prediction%20method%3A%20Protein%20Homology.;codon_start=1;transl_table=11;product=Smr/MutS%20family%20protein;protein_id=PRJNA956509%3AQEN71_03370;translation=MPKNLPHPSEPKRPRKAASRPDDASVSSDAGASSSSSASSKKPLVETGAGLAGLGGLRDAL…
CP125295	GenBank	gene	750816	750950	.	+	.	locus_tag=QEN71_03375;ID=gene-QEN71_03375;Name=QEN71_03375
CP125295	GenBank	CDS	750816	750950	.	+	.	locus_tag=QEN71_03375;inference=COORDINATES%3A%20ab%20initio%20prediction%3AGeneMarkS-2%2B;note=Derived%20by%20automated%20computational%20analysis%20using%20gene%20prediction%20method%3A%20GeneMarkS-2%2B.;codon_start=1;transl_table=11;product=hypothetical%20protein;protein_id=PRJNA956509%3AQEN71_03375;translation=MAIEAKNKKGRRHIAAALTNIENPASAARRLHAAILPIHVRRSS;ID=CDS-QEN71_03375;Name=QEN71_03375;Pa…
CP125295	GenBank	gene	750980	751987	.	-	.	gene=trxB;locus_tag=QEN71_03380;ID=gene-QEN71_03380;Name=trxB
CP125295	GenBank	CDS	750980	751987	.	-	.	gene=trxB;locus_tag=QEN71_03380;EC_number=1.8.1.9;inference=COORDINATES%3A%20similar%20to%20AA%20sequence%3ARefSeq%3AWP_020065201.1;GO_function=GO%3A0004791%20-%20thioredoxin-disulfide%20reductase%20activity%20%5BEvidence%20IEA%5D;note=Derived%20by%20automated%20computational%20analysis%20using%20gene%20prediction%20method%3A%20Protein%20Homology.;codon_start=1;transl_table=11;product=thioredoxin…
CP125295	GenBank	gene	752473	754788	.	+	.	locus_tag=QEN71_03385;ID=gene-QEN71_03385;Name=QEN71_03385
CP125295	GenBank	CDS	752473	754788	.	+	.	locus_tag=QEN71_03385;inference=COORDINATES%3A%20similar%20to%20AA%20sequence%3ARefSeq%3AWP_013587507.1;note=Derived%20by%20automated%20computational%20analysis%20using%20gene%20prediction%20method%3A%20Protein%20Homology.;codon_start=1;transl_table=11;product=DNA%20translocase%20FtsK%204TM%20domain-containing%20protein;protein_id=PRJNA956509%3AQEN71_03385;translation=MAKAPYSANAQALPHRMSRLFTEIRWIL…
CP125295	GenBank	gene	754825	755520	.	+	.	gene=lolA;locus_tag=QEN71_03390;ID=gene-QEN71_03390;Name=lolA
CP125295	GenBank	CDS	754825	755520	.	+	.	gene=lolA;locus_tag=QEN71_03390;inference=COORDINATES%3A%20similar%20to%20AA%20sequence%3ARefSeq%3AWP_007580600.1;note=Derived%20by%20automated%20computational%20analysis%20using%20gene%20prediction%20method%3A%20Protein%20Homology.;codon_start=1;transl_table=11;product=outer%20membrane%20lipoprotein%20chaperone%20LolA;protein_id=PRJNA956509%3AQEN71_03390;translation=MLQIVGSKTRLGNLMRVLAFGASMLVTSH…
CP125295	GenBank	gene	755530	756444	.	-	.	locus_tag=QEN71_03395;ID=gene-QEN71_03395;Name=QEN71_03395
CP125295	GenBank	CDS	755530	756444	.	-	.	locus_tag=QEN71_03395;inference=COORDINATES%3A%20similar%20to%20AA%20sequence%3ARefSeq%3AWP_012400048.1;GO_function=GO%3A0003700%20-%20DNA-binding%20transcription%20factor%20activity%20%5BEvidence%20IEA%5D;GO_process=GO%3A0006355%20-%20regulation%20of%20DNA-templated%20transcription%20%5BEvidence%20IEA%5D;note=Derived%20by%20automated%20computational%20analysis%20using%20gene%20prediction%20metho…
CP125295	GenBank	gene	756607	757599	.	+	.	gene=speB;locus_tag=QEN71_03400;ID=gene-QEN71_03400;Name=speB
CP125295	GenBank	CDS	756607	757599	.	+	.	gene=speB;locus_tag=QEN71_03400;EC_number=3.5.3.11;inference=COORDINATES%3A%20similar%20to%20AA%20sequence%3ARefSeq%3AWP_007580603.1;GO_function=GO%3A0008783%20-%20agmatinase%20activity%20%5BEvidence%20IEA%5D;GO_process=GO%3A0008295%20-%20spermidine%20biosynthetic%20process%20%5BEvidence%20IEA%5D;note=Derived%20by%20automated%20computational%20analysis%20using%20gene%20prediction%20method%3A%20Pr…
CP125295	GenBank	gene	757847	759478	.	+	.	locus_tag=QEN71_03405;ID=gene-QEN71_03405;Name=QEN71_03405
CP125295	GenBank	CDS	757847	759478	.	+	.	locus_tag=QEN71_03405;inference=COORDINATES%3A%20similar%20to%20AA%20sequence%3ARefSeq%3AWP_012400050.1;note=Derived%20by%20automated%20computational%20analysis%20using%20gene%20prediction%20method%3A%20Protein%20Homology.;codon_start=1;transl_table=11;product=tetratricopeptide%20repeat-containing%20glycosyltransferase%20family%20protein;protein_id=PRJNA956509%3AQEN71_03405;translation=MYGDLQNPEA…
CP125295	GenBank	gene	759492	760808	.	-	.	gene=cytX;locus_tag=QEN71_03410;ID=gene-QEN71_03410;Name=cytX
CP125295	GenBank	CDS	759492	760808	.	-	.	gene=cytX;locus_tag=QEN71_03410;inference=COORDINATES%3A%20similar%20to%20AA%20sequence%3ARefSeq%3AWP_006048496.1;GO_component=GO%3A0016020%20-%20membrane%20%5BEvidence%20IEA%5D;GO_function=GO%3A0022857%20-%20transmembrane%20transporter%20activity%20%5BEvidence%20IEA%5D;GO_process=GO%3A0055085%20-%20transmembrane%20transport%20%5BEvidence%20IEA%5D;note=Derived%20by%20automated%20computational%20a…
CP125295	GenBank	gene	761118	762428	.	+	.	locus_tag=QEN71_03415;ID=gene-QEN71_03415;Name=QEN71_03415
CP125295	GenBank	CDS	761118	762428	.	+	.	locus_tag=QEN71_03415;inference=COORDINATES%3A%20similar%20to%20AA%20sequence%3ARefSeq%3AWP_007580613.1;GO_function=GO%3A0005524%20-%20ATP%20binding%20%5BEvidence%20IEA%5D;GO_process=GO%3A0006260%20-%20DNA%20replication%20%5BEvidence%20IEA%5D;note=Derived%20by%20automated%20computational%20analysis%20using%20gene%20prediction%20method%3A%20Protein%20Homology.;codon_start=1;transl_table=11;product…
CP125295	GenBank	gene	762520	763818	.	+	.	gene=serS;locus_tag=QEN71_03420;ID=gene-QEN71_03420;Name=serS
CP125295	GenBank	CDS	762520	763818	.	+	.	gene=serS;locus_tag=QEN71_03420;EC_number=6.1.1.11;inference=COORDINATES%3A%20similar%20to%20AA%20sequence%3ARefSeq%3AWP_012432093.1;GO_component=GO%3A0005737%20-%20cytoplasm%20%5BEvidence%20IEA%5D;GO_function=GO%3A0004828%20-%20serine-tRNA%20ligase%20activity%20%5BEvidence%20IEA%5D;GO_process=GO%3A0006434%20-%20seryl-tRNA%20aminoacylation%20%5BEvidence%20IEA%5D;note=Derived%20by%20automated%20co…
CP125295	GenBank	gene	763968	764058	.	+	.	locus_tag=QEN71_03425;ID=gene-QEN71_03425;Name=QEN71_03425
CP125295	GenBank	tRNA	763968	764058	.	+	.	locus_tag=QEN71_03425;product=tRNA-Ser;inference=COORDINATES%3A%20profile%3AtRNAscan-SE%3A2.0.12;note=Derived%20by%20automated%20computational%20analysis%20using%20gene%20prediction%20method%3A%20tRNAscan-SE.;anticodon=%28pos%3A764002..764004%2Caa%3ASer%2Cseq%3Acga%29;ID=tRNA-QEN71_03425;Name=QEN71_03425;Parent=gene-QEN71_03425
CP125295	GenBank	gene	764371	764601	.	+	.	locus_tag=QEN71_03430;ID=gene-QEN71_03430;Name=QEN71_03430
CP125295	GenBank	CDS	764371	764601	.	+	.	locus_tag=QEN71_03430;inference=COORDINATES%3A%20similar%20to%20AA%20sequence%3ARefSeq%3AWP_007740295.1;note=Derived%20by%20automated%20computational%20analysis%20using%20gene%20prediction%20method%3A%20Protein%20Homology.;codon_start=1;transl_table=11;product=hypothetical%20protein;protein_id=PRJNA956509%3AQEN71_03430;translation=MTSPNREESTQPKDPAEIPPNELNKPIGDAIPTPVEPGLDQPLPEKPKTDDEDPDEPIGDEDPPPG…
CP125295	GenBank	gene	765121	766461	.	+	.	locus_tag=QEN71_03435;ID=gene-QEN71_03435;Name=QEN71_03435
CP125295	GenBank	CDS	765121	766461	.	+	.	locus_tag=QEN71_03435;EC_number=2.7.13.3;inference=COORDINATES%3A%20similar%20to%20AA%20sequence%3ARefSeq%3AWP_007580618.1;GO_function=GO%3A0000155%20-%20phosphorelay%20sensor%20kinase%20activity%20%5BEvidence%20IEA%5D;GO_process=GO%3A0007165%20-%20signal%20transduction%20%5BEvidence%20IEA%5D;note=Derived%20by%20automated%20computational%20analysis%20using%20gene%20prediction%20method%3A%20Protei…
CP125295	GenBank	gene	766458	767129	.	+	.	locus_tag=QEN71_03440;ID=gene-QEN71_03440;Name=QEN71_03440
CP125295	GenBank	CDS	766458	767129	.	+	.	locus_tag=QEN71_03440;inference=COORDINATES%3A%20similar%20to%20AA%20sequence%3ARefSeq%3AWP_007580619.1;GO_process=GO%3A0000160%20-%20phosphorelay%20signal%20transduction%20system%20%5BEvidence%20IEA%5D;note=Derived%20by%20automated%20computational%20analysis%20using%20gene%20prediction%20method%3A%20Protein%20Homology.;codon_start=1;transl_table=11;product=response%20regulator;protein_id=PRJNA95…
CP125295	GenBank	gene	767192	767578	.	+	.	locus_tag=QEN71_03445;ID=gene-QEN71_03445;Name=QEN71_03445
CP125295	GenBank	CDS	767192	767578	.	+	.	locus_tag=QEN71_03445;inference=COORDINATES%3A%20similar%20to%20AA%20sequence%3ARefSeq%3AWP_007580620.1;GO_process=GO%3A0000160%20-%20phosphorelay%20signal%20transduction%20system%20%5BEvidence%20IEA%5D;note=Derived%20by%20automated%20computational%20analysis%20using%20gene%20prediction%20method%3A%20Protein%20Homology.;codon_start=1;transl_table=11;product=response%20regulator;protein_id=PRJNA95…
CP125295	GenBank	gene	767818	769071	.	+	.	locus_tag=QEN71_03450;ID=gene-QEN71_03450;Name=QEN71_03450
CP125295	GenBank	CDS	767818	769071	.	+	.	locus_tag=QEN71_03450;inference=COORDINATES%3A%20similar%20to%20AA%20sequence%3ARefSeq%3AWP_012400058.1;GO_function=GO%3A0005215%20-%20transporter%20activity%20%5BEvidence%20IEA%5D;GO_process=GO%3A0006810%20-%20transport%20%5BEvidence%20IEA%5D;note=Derived%20by%20automated%20computational%20analysis%20using%20gene%20prediction%20method%3A%20Protein%20Homology.;codon_start=1;transl_table=11;produc…
CP125295	GenBank	gene	769135	772395	.	+	.	locus_tag=QEN71_03455;ID=gene-QEN71_03455;Name=QEN71_03455
CP125295	GenBank	CDS	769135	772395	.	+	.	locus_tag=QEN71_03455;inference=COORDINATES%3A%20similar%20to%20AA%20sequence%3ARefSeq%3AWP_012404745.1;GO_component=GO%3A0016020%20-%20membrane%20%5BEvidence%20IEA%5D;GO_function=GO%3A0015562%20-%20efflux%20transmembrane%20transporter%20activity%20%5BEvidence%20IEA%5D;GO_process=GO%3A0042908%20-%20xenobiotic%20transport%20%5BEvidence%20IEA%5D;note=Derived%20by%20automated%20computational%20analy…
CP125295	GenBank	gene	772397	773869	.	+	.	locus_tag=QEN71_03460;ID=gene-QEN71_03460;Name=QEN71_03460
CP125295	GenBank	CDS	772397	773869	.	+	.	locus_tag=QEN71_03460;inference=COORDINATES%3A%20similar%20to%20AA%20sequence%3ARefSeq%3AWP_012400060.1;GO_component=GO%3A0009279%20-%20cell%20outer%20membrane%20%5BEvidence%20IEA%5D;GO_function=GO%3A0015288%20-%20porin%20activity%20%5BEvidence%20IEA%5D;GO_process=GO%3A0006810%20-%20transport%20%5BEvidence%20IEA%5D;note=Derived%20by%20automated%20computational%20analysis%20using%20gene%20predicti…
CP125295	GenBank	gene	773866	775215	.	+	.	locus_tag=QEN71_03465;ID=gene-QEN71_03465;Name=QEN71_03465
CP125295	GenBank	CDS	773866	775215	.	+	.	locus_tag=QEN71_03465;inference=COORDINATES%3A%20similar%20to%20AA%20sequence%3ARefSeq%3AWP_007583352.1;note=Derived%20by%20automated%20computational%20analysis%20using%20gene%20prediction%20method%3A%20Protein%20Homology.;codon_start=1;transl_table=11;product=paraquat-inducible%20protein%20A;protein_id=PRJNA956509%3AQEN71_03465;translation=MSDTATSTYLGHAARTPVIACHECDLLQRESAVPPEGVLRCCRCRATLYRRHANSL…
CP125295	GenBank	gene	775212	776807	.	+	.	locus_tag=QEN71_03470;ID=gene-QEN71_03470;Name=QEN71_03470
CP125295	GenBank	CDS	775212	776807	.	+	.	locus_tag=QEN71_03470;inference=COORDINATES%3A%20similar%20to%20AA%20sequence%3ARefSeq%3AWP_012400062.1;note=Derived%20by%20automated%20computational%20analysis%20using%20gene%20prediction%20method%3A%20Protein%20Homology.;codon_start=1;transl_table=11;product=MlaD%20family%20protein;protein_id=PRJNA956509%3AQEN71_03470;translation=MNRPPDAVAVPKKRWRIQWIWLVPVVAVGVGIWLAVQAALSQGPTITISFKTGEGLEAGKTKIKF…
CP125295	GenBank	gene	776804	777394	.	+	.	locus_tag=QEN71_03475;ID=gene-QEN71_03475;Name=QEN71_03475
CP125295	GenBank	CDS	776804	777394	.	+	.	locus_tag=QEN71_03475;inference=COORDINATES%3A%20similar%20to%20AA%20sequence%3ARefSeq%3AWP_012400063.1;note=Derived%20by%20automated%20computational%20analysis%20using%20gene%20prediction%20method%3A%20Protein%20Homology.;codon_start=1;transl_table=11;product=PqiC%20family%20protein;protein_id=PRJNA956509%3AQEN71_03475;translation=MKRSMLSRGAYLCVAVMLAACASPRSNFYTLSPDSTLDSTGAPLSVSVVVGPVTVPELVDRPQLV…
CP125295	GenBank	gene	777501	778025	.	-	.	locus_tag=QEN71_03480;ID=gene-QEN71_03480;Name=QEN71_03480
CP125295	GenBank	CDS	777501	778025	.	-	.	locus_tag=QEN71_03480;inference=COORDINATES%3A%20similar%20to%20AA%20sequence%3ARefSeq%3AWP_006048488.1;GO_component=GO%3A0009289%20-%20pilus%20%5BEvidence%20IEA%5D;GO_process=GO%3A0007155%20-%20cell%20adhesion%20%5BEvidence%20IEA%5D;note=Derived%20by%20automated%20computational%20analysis%20using%20gene%20prediction%20method%3A%20Protein%20Homology.;codon_start=1;transl_table=11;product=fimbrial…
CP125295	GenBank	gene	778155	779240	.	-	.	locus_tag=QEN71_03485;ID=gene-QEN71_03485;Name=QEN71_03485
CP125295	GenBank	CDS	778155	779240	.	-	.	locus_tag=QEN71_03485;inference=COORDINATES%3A%20protein%20motif%3AHMM%3ANF012635.2;GO_component=GO%3A0009289%20-%20pilus%20%5BEvidence%20IEA%5D;GO_process=GO%3A0007155%20-%20cell%20adhesion%20%5BEvidence%20IEA%5D;note=Derived%20by%20automated%20computational%20analysis%20using%20gene%20prediction%20method%3A%20Protein%20Homology.;codon_start=1;transl_table=11;product=fimbrial%20protein;protein_i…
CP125295	GenBank	gene	779359	782115	.	-	.	locus_tag=QEN71_03490;ID=gene-QEN71_03490;Name=QEN71_03490
CP125295	GenBank	CDS	779359	782115	.	-	.	locus_tag=QEN71_03490;inference=COORDINATES%3A%20similar%20to%20AA%20sequence%3ARefSeq%3AWP_006048486.1;GO_function=GO%3A0015473%20-%20fimbrial%20usher%20porin%20activity%20%5BEvidence%20IEA%5D;GO_process=GO%3A0009297%20-%20pilus%20assembly%20%5BEvidence%20IEA%5D;note=Derived%20by%20automated%20computational%20analysis%20using%20gene%20prediction%20method%3A%20Protein%20Homology.;codon_start=1;tr…
CP125295	GenBank	gene	782314	783057	.	-	.	locus_tag=QEN71_03495;ID=gene-QEN71_03495;Name=QEN71_03495
CP125295	GenBank	CDS	782314	783057	.	-	.	locus_tag=QEN71_03495;inference=COORDINATES%3A%20similar%20to%20AA%20sequence%3ARefSeq%3AWP_006048485.1;GO_component=GO%3A0030288%20-%20outer%20membrane-bounded%20periplasmic%20space%20%5BEvidence%20IEA%5D;GO_process=GO%3A0071555%20-%20cell%20wall%20organization%20%5BEvidence%20IEA%5D;note=Derived%20by%20automated%20computational%20analysis%20using%20gene%20prediction%20method%3A%20Protein%20Homo…
CP125295	GenBank	gene	783284	783832	.	-	.	locus_tag=QEN71_03500;ID=gene-QEN71_03500;Name=QEN71_03500
CP125295	GenBank	CDS	783284	783832	.	-	.	locus_tag=QEN71_03500;inference=COORDINATES%3A%20similar%20to%20AA%20sequence%3ARefSeq%3AWP_006048484.1;GO_component=GO%3A0009289%20-%20pilus%20%5BEvidence%20IEA%5D;GO_process=GO%3A0007155%20-%20cell%20adhesion%20%5BEvidence%20IEA%5D;note=Derived%20by%20automated%20computational%20analysis%20using%20gene%20prediction%20method%3A%20Protein%20Homology.;codon_start=1;transl_table=11;product=fimbrial…
CP125295	GenBank	gene	784338	785123	.	+	.	gene=map;locus_tag=QEN71_03505;ID=gene-QEN71_03505;Name=map
CP125295	GenBank	CDS	784338	785123	.	+	.	gene=map;locus_tag=QEN71_03505;EC_number=3.4.11.18;inference=COORDINATES%3A%20similar%20to%20AA%20sequence%3ARefSeq%3AWP_012400064.1;GO_process=GO%3A0036211%20-%20protein%20modification%20process%20%5BEvidence%20IEA%5D;note=Derived%20by%20automated%20computational%20analysis%20using%20gene%20prediction%20method%3A%20Protein%20Homology.;codon_start=1;transl_table=11;product=type%20I%20methionyl%20…
CP125295	GenBank	gene	785365	785907	.	+	.	locus_tag=QEN71_03510;ID=gene-QEN71_03510;Name=QEN71_03510
CP125295	GenBank	CDS	785365	785907	.	+	.	locus_tag=QEN71_03510;inference=COORDINATES%3A%20similar%20to%20AA%20sequence%3ARefSeq%3AWP_012400065.1;GO_function=GO%3A0008080%20-%20N-acetyltransferase%20activity%20%5BEvidence%20IEA%5D;note=Derived%20by%20automated%20computational%20analysis%20using%20gene%20prediction%20method%3A%20Protein%20Homology.;codon_start=1;transl_table=11;product=GNAT%20family%20N-acetyltransferase;protein_id=PRJNA9…
CP125295	GenBank	gene	786129	786965	.	+	.	gene=minC;locus_tag=QEN71_03515;ID=gene-QEN71_03515;Name=minC
CP125295	GenBank	CDS	786129	786965	.	+	.	gene=minC;locus_tag=QEN71_03515;inference=COORDINATES%3A%20similar%20to%20AA%20sequence%3ARefSeq%3AWP_007741583.1;GO_function=GO%3A0004857%20-%20enzyme%20inhibitor%20activity%20%5BEvidence%20IEA%5D;GO_process=GO%3A0000918%20-%20division%20septum%20site%20selection%20%5BEvidence%20IEA%5D;note=Derived%20by%20automated%20computational%20analysis%20using%20gene%20prediction%20method%3A%20Protein%20Ho…
CP125295	GenBank	gene	787055	787870	.	+	.	gene=minD;locus_tag=QEN71_03520;ID=gene-QEN71_03520;Name=minD
CP125295	GenBank	CDS	787055	787870	.	+	.	gene=minD;locus_tag=QEN71_03520;inference=COORDINATES%3A%20similar%20to%20AA%20sequence%3ARefSeq%3AWP_006025606.1;GO_function=GO%3A0016887%20-%20ATP%20hydrolysis%20activity%20%5BEvidence%20IEA%5D;GO_process=GO%3A0000918%20-%20division%20septum%20site%20selection%20%5BEvidence%20IEA%5D;note=Derived%20by%20automated%20computational%20analysis%20using%20gene%20prediction%20method%3A%20Protein%20Homo…
CP125295	GenBank	gene	787886	788140	.	+	.	gene=minE;locus_tag=QEN71_03525;ID=gene-QEN71_03525;Name=minE
CP125295	GenBank	CDS	787886	788140	.	+	.	gene=minE;locus_tag=QEN71_03525;inference=COORDINATES%3A%20similar%20to%20AA%20sequence%3ARefSeq%3AWP_012400068.1;note=Derived%20by%20automated%20computational%20analysis%20using%20gene%20prediction%20method%3A%20Protein%20Homology.;codon_start=1;transl_table=11;product=cell%20division%20topological%20specificity%20factor%20MinE;protein_id=PRJNA956509%3AQEN71_03525;translation=MSILSFLLGEKKKSASIAK…
CP125295	GenBank	gene	788399	788710	.	+	.	locus_tag=QEN71_03530;ID=gene-QEN71_03530;Name=QEN71_03530
CP125295	GenBank	CDS	788399	788710	.	+	.	locus_tag=QEN71_03530;inference=COORDINATES%3A%20similar%20to%20AA%20sequence%3ARefSeq%3AWP_007583336.1;note=Derived%20by%20automated%20computational%20analysis%20using%20gene%20prediction%20method%3A%20Protein%20Homology.;codon_start=1;transl_table=11;product=YXWGXW%20repeat-containing%20protein;protein_id=PRJNA956509%3AQEN71_03530;translation=MNKSIRLLAVSAVLVVSGLSAAASASAAEVIVVAPSAPPVERFEAVPAPRVG…
CP125295	GenBank	gene	788994	790391	.	-	.	locus_tag=QEN71_03535;ID=gene-QEN71_03535;Name=QEN71_03535
CP125295	GenBank	CDS	788994	790391	.	-	.	locus_tag=QEN71_03535;inference=COORDINATES%3A%20similar%20to%20AA%20sequence%3ARefSeq%3AWP_007741578.1;GO_function=GO%3A0005247%20-%20voltage-gated%20chloride%20channel%20activity%20%5BEvidence%20IEA%5D;GO_process=GO%3A0006821%20-%20chloride%20transport%20%5BEvidence%20IEA%5D;note=Derived%20by%20automated%20computational%20analysis%20using%20gene%20prediction%20method%3A%20Protein%20Homology.;co…
CP125295	GenBank	gene	790664	791671	.	+	.	gene=waaC;locus_tag=QEN71_03540;ID=gene-QEN71_03540;Name=waaC
CP125295	GenBank	CDS	790664	791671	.	+	.	gene=waaC;locus_tag=QEN71_03540;inference=COORDINATES%3A%20similar%20to%20AA%20sequence%3ARefSeq%3AWP_007583330.1;GO_function=GO%3A0008920%20-%20lipopolysaccharide%20heptosyltransferase%20activity%20%5BEvidence%20IEA%5D;GO_process=GO%3A0009244%20-%20lipopolysaccharide%20core%20region%20biosynthetic%20process%20%5BEvidence%20IEA%5D;note=Derived%20by%20automated%20computational%20analysis%20using%2…
CP125295	GenBank	gene	792444	792623	.	-	.	locus_tag=QEN71_03545;ID=gene-QEN71_03545;Name=QEN71_03545
CP125295	GenBank	CDS	792444	792623	.	-	.	locus_tag=QEN71_03545;inference=COORDINATES%3A%20similar%20to%20AA%20sequence%3ARefSeq%3AWP_013088754.1;note=Derived%20by%20automated%20computational%20analysis%20using%20gene%20prediction%20method%3A%20Protein%20Homology.;codon_start=1;transl_table=11;product=hypothetical%20protein;protein_id=PRJNA956509%3AQEN71_03545;translation=MNFHLDNADVVVIIALALLGSLLLAFRFKPASWKGIVVEAVAANLAAIAAVVAFEMLMA;ID=CDS…
CP125295	GenBank	gene	792832	794139	.	-	.	locus_tag=QEN71_03550;ID=gene-QEN71_03550;Name=QEN71_03550
CP125295	GenBank	CDS	792832	794139	.	-	.	locus_tag=QEN71_03550;inference=COORDINATES%3A%20similar%20to%20AA%20sequence%3ARefSeq%3AWP_013338521.1;GO_function=GO%3A0022857%20-%20transmembrane%20transporter%20activity%20%5BEvidence%20IEA%5D;GO_process=GO%3A0055085%20-%20transmembrane%20transport%20%5BEvidence%20IEA%5D;note=Derived%20by%20automated%20computational%20analysis%20using%20gene%20prediction%20method%3A%20Protein%20Homology.;codo…
CP125295	GenBank	gene	794559	795065	.	-	.	locus_tag=QEN71_03555;ID=gene-QEN71_03555;Name=QEN71_03555
CP125295	GenBank	CDS	794559	795065	.	-	.	locus_tag=QEN71_03555;inference=COORDINATES%3A%20similar%20to%20AA%20sequence%3ARefSeq%3AWP_007583322.1;GO_function=GO%3A0015291%20-%20secondary%20active%20transmembrane%20transporter%20activity%20%5BEvidence%20IEA%5D;GO_process=GO%3A0006810%20-%20transport%20%5BEvidence%20IEA%5D;note=Derived%20by%20automated%20computational%20analysis%20using%20gene%20prediction%20method%3A%20Protein%20Homology.…
CP125295	GenBank	gene	795244	795393	.	+	.	locus_tag=QEN71_03560;ID=gene-QEN71_03560;Name=QEN71_03560
CP125295	GenBank	CDS	795244	795393	.	+	.	locus_tag=QEN71_03560;inference=COORDINATES%3A%20ab%20initio%20prediction%3AGeneMarkS-2%2B;note=Derived%20by%20automated%20computational%20analysis%20using%20gene%20prediction%20method%3A%20GeneMarkS-2%2B.;codon_start=1;transl_table=11;product=hypothetical%20protein;protein_id=PRJNA956509%3AQEN71_03560;translation=MSEASGAFVSTTGELQRQGSDDRRRNSDWIFGDQEEAQQEKAGGGCVRQ;ID=CDS-QEN71_03560;Name=QEN71_035…
CP125295	GenBank	gene	795527	796723	.	+	.	locus_tag=QEN71_03565;ID=gene-QEN71_03565;Name=QEN71_03565
CP125295	GenBank	CDS	795527	796723	.	+	.	locus_tag=QEN71_03565;inference=COORDINATES%3A%20similar%20to%20AA%20sequence%3ARefSeq%3AWP_018421393.1;GO_function=GO%3A0003677%20-%20DNA%20binding%20%5BEvidence%20IEA%5D;GO_process=GO%3A0006310%20-%20DNA%20recombination%20%5BEvidence%20IEA%5D;note=Derived%20by%20automated%20computational%20analysis%20using%20gene%20prediction%20method%3A%20Protein%20Homology.;codon_start=1;transl_table=11;produ…
CP125295	GenBank	gene	797334	798059	.	-	.	locus_tag=QEN71_03570;ID=gene-QEN71_03570;Name=QEN71_03570
CP125295	GenBank	CDS	797334	798059	.	-	.	locus_tag=QEN71_03570;inference=COORDINATES%3A%20similar%20to%20AA%20sequence%3ARefSeq%3AWP_006757721.1;note=Derived%20by%20automated%20computational%20analysis%20using%20gene%20prediction%20method%3A%20Protein%20Homology.;codon_start=1;transl_table=11;product=hypothetical%20protein;protein_id=PRJNA956509%3AQEN71_03570;translation=MTLAIAVLSAILAAYAGGACASKSYDDYDTFYTAQPRAVFEVPIASGDSAAYANPGEPGIYTELQS…
CP125295	GenBank	gene	798149	798445	.	-	.	locus_tag=QEN71_03575;ID=gene-QEN71_03575;Name=QEN71_03575
CP125295	GenBank	CDS	798149	798445	.	-	.	locus_tag=QEN71_03575;inference=COORDINATES%3A%20ab%20initio%20prediction%3AGeneMarkS-2%2B;note=Derived%20by%20automated%20computational%20analysis%20using%20gene%20prediction%20method%3A%20GeneMarkS-2%2B.;codon_start=1;transl_table=11;product=hypothetical%20protein;protein_id=PRJNA956509%3AQEN71_03575;translation=MENGSYFFIKDDDASNRQSIGVLLVHNSKIGDDIFLYCMEYAQFWRHMSGSVVMDEVDFKKPHISPVAFGDLLESNFAAHISG…
CP125295	GenBank	gene	798469	802719	.	-	.	locus_tag=QEN71_03580;ID=gene-QEN71_03580;Name=QEN71_03580
CP125295	GenBank	CDS	798469	802719	.	-	.	locus_tag=QEN71_03580;inference=COORDINATES%3A%20protein%20motif%3AHMM%3ATIGR03696.1;note=Derived%20by%20automated%20computational%20analysis%20using%20gene%20prediction%20method%3A%20Protein%20Homology.;codon_start=1;transl_table=11;product=RHS%20repeat-associated%20core%20domain-containing%20protein;protein_id=PRJNA956509%3AQEN71_03580;translation=MLAVTHLTPVVGVDVHMIQTPAGVVLPIPHPHVGFVLDPAEYLSCLP…
CP125295	GenBank	gene	802725	804089	.	-	.	locus_tag=QEN71_03585;ID=gene-QEN71_03585;Name=QEN71_03585
CP125295	GenBank	CDS	802725	804089	.	-	.	locus_tag=QEN71_03585;inference=COORDINATES%3A%20ab%20initio%20prediction%3AGeneMarkS-2%2B;GO_function=GO%3A0005515%20-%20protein%20binding%20%5BEvidence%20IEA%5D;note=Derived%20by%20automated%20computational%20analysis%20using%20gene%20prediction%20method%3A%20GeneMarkS-2%2B.;codon_start=1;transl_table=11;product=tetratricopeptide%20repeat%20protein;protein_id=PRJNA956509%3AQEN71_03585;translati…
CP125295	GenBank	gene	804406	804831	.	-	.	locus_tag=QEN71_03590;ID=gene-QEN71_03590;Name=QEN71_03590
CP125295	GenBank	CDS	804406	804831	.	-	.	locus_tag=QEN71_03590;inference=COORDINATES%3A%20similar%20to%20AA%20sequence%3ARefSeq%3AWP_012762367.1;note=Derived%20by%20automated%20computational%20analysis%20using%20gene%20prediction%20method%3A%20Protein%20Homology.;codon_start=1;transl_table=11;product=hypothetical%20protein;protein_id=PRJNA956509%3AQEN71_03590;translation=MRHVPARPEQSQSLLSATDAVSREREALERQRADLVSALAAAEQSASFFPPGSTEHGKAKARVTLL…
CP125295	GenBank	gene	805111	805653	.	-	.	locus_tag=QEN71_03595;ID=gene-QEN71_03595;Name=QEN71_03595
CP125295	GenBank	CDS	805111	805653	.	-	.	locus_tag=QEN71_03595;inference=COORDINATES%3A%20ab%20initio%20prediction%3AGeneMarkS-2%2B;note=Derived%20by%20automated%20computational%20analysis%20using%20gene%20prediction%20method%3A%20GeneMarkS-2%2B.;codon_start=1;transl_table=11;product=hypothetical%20protein;protein_id=PRJNA956509%3AQEN71_03595;translation=MNERISASEFARRAGCDVKQIRRALARGALERGADGLIDTAMIGTAWRKPNRRTLAKDVRADAQDNATAQTPAGRESDSLPGM…
CP125295	GenBank	gene	805973	806653	.	-	.	locus_tag=QEN71_03600;ID=gene-QEN71_03600;Name=QEN71_03600
CP125295	GenBank	CDS	805973	806653	.	-	.	locus_tag=QEN71_03600;inference=COORDINATES%3A%20similar%20to%20AA%20sequence%3ARefSeq%3AWP_014616310.1;note=Derived%20by%20automated%20computational%20analysis%20using%20gene%20prediction%20method%3A%20Protein%20Homology.;codon_start=1;transl_table=11;product=hypothetical%20protein;protein_id=PRJNA956509%3AQEN71_03600;translation=MTVKVRKKTGANAATGANGTNGIGASEAARRESMALGARVAHSPALRAAGAVQPYVEHMFGPHTDI…
CP125295	GenBank	gene	806688	807302	.	-	.	locus_tag=QEN71_03605;ID=gene-QEN71_03605;Name=QEN71_03605
CP125295	GenBank	CDS	806688	807302	.	-	.	locus_tag=QEN71_03605;inference=COORDINATES%3A%20similar%20to%20AA%20sequence%3ARefSeq%3AWP_018421491.1;note=Derived%20by%20automated%20computational%20analysis%20using%20gene%20prediction%20method%3A%20Protein%20Homology.;codon_start=1;transl_table=11;product=hypothetical%20protein;protein_id=PRJNA956509%3AQEN71_03605;translation=MSAAELVERAAALGVSLWIEGERIGIEGPAHSVATIRPELAARKPEIMKYLLTGGTGGAVIDEPPA…
CP125295	GenBank	gene	807299	808546	.	-	.	locus_tag=QEN71_03610;ID=gene-QEN71_03610;Name=QEN71_03610
CP125295	GenBank	CDS	807299	808546	.	-	.	locus_tag=QEN71_03610;inference=COORDINATES%3A%20similar%20to%20AA%20sequence%3ARefSeq%3AWP_018421384.1;note=Derived%20by%20automated%20computational%20analysis%20using%20gene%20prediction%20method%3A%20Protein%20Homology.;codon_start=1;transl_table=11;product=AAA%20family%20ATPase;protein_id=PRJNA956509%3AQEN71_03610;translation=MANGQPAEEPAAVLLQCAADVKPQPVTWLWPDWLPAGKLTILAGAAGTGKTTLAINLAAVVSRGGAW…
CP125295	GenBank	gene	808723	809115	.	-	.	locus_tag=QEN71_03615;ID=gene-QEN71_03615;Name=QEN71_03615
CP125295	GenBank	CDS	808723	809115	.	-	.	locus_tag=QEN71_03615;inference=COORDINATES%3A%20ab%20initio%20prediction%3AGeneMarkS-2%2B;note=Derived%20by%20automated%20computational%20analysis%20using%20gene%20prediction%20method%3A%20GeneMarkS-2%2B.;codon_start=1;transl_table=11;product=hypothetical%20protein;protein_id=PRJNA956509%3AQEN71_03615;translation=MDAADVQSQTAPPDDAEALAAARAEFWARWRGELPSYAESRRVAVRLIESNAAVTGTPRNPLAARVANGASRRRAEALVACFE…
CP125295	GenBank	gene	809115	809330	.	-	.	locus_tag=QEN71_03620;ID=gene-QEN71_03620;Name=QEN71_03620
CP125295	GenBank	CDS	809115	809330	.	-	.	locus_tag=QEN71_03620;inference=COORDINATES%3A%20similar%20to%20AA%20sequence%3ARefSeq%3AWP_018421382.1;note=Derived%20by%20automated%20computational%20analysis%20using%20gene%20prediction%20method%3A%20Protein%20Homology.;codon_start=1;transl_table=11;product=AlpA%20family%20phage%20regulatory%20protein;protein_id=PRJNA956509%3AQEN71_03620;translation=MADRTIPILIPRSRVSEITGLQRSALYDRIARGDFPKPVTIGSA…
CP125295	GenBank	gene	809452	810252	.	-	.	locus_tag=QEN71_03625;ID=gene-QEN71_03625;Name=QEN71_03625
CP125295	GenBank	CDS	809452	810252	.	-	.	locus_tag=QEN71_03625;inference=COORDINATES%3A%20ab%20initio%20prediction%3AGeneMarkS-2%2B;note=Derived%20by%20automated%20computational%20analysis%20using%20gene%20prediction%20method%3A%20GeneMarkS-2%2B.;codon_start=1;transl_table=11;product=hypothetical%20protein;protein_id=PRJNA956509%3AQEN71_03625;translation=MKAWENDSCATVQACFSVYPVAVAAALWCGVSPDEVDEELRRAIPVGQGNALARATLRHPYLKCLEPRIRAIHAAIDGGELLS…
CP125295	GenBank	gene	810543	810632	.	-	.	locus_tag=QEN71_03630;ID=gene-QEN71_03630;Name=QEN71_03630
CP125295	GenBank	tRNA	810543	810632	.	-	.	locus_tag=QEN71_03630;product=tRNA-Ser;inference=COORDINATES%3A%20profile%3AtRNAscan-SE%3A2.0.12;note=Derived%20by%20automated%20computational%20analysis%20using%20gene%20prediction%20method%3A%20tRNAscan-SE.;anticodon=%28pos%3Acomplement%28810596..810598%29%2Caa%3ASer%2Cseq%3Atga%29;ID=tRNA-QEN71_03630;Name=QEN71_03630;Parent=gene-QEN71_03630
CP125295	GenBank	gene	810690	811904	.	-	.	gene=hemW;locus_tag=QEN71_03635;ID=gene-QEN71_03635;Name=hemW
CP125295	GenBank	CDS	810690	811904	.	-	.	gene=hemW;locus_tag=QEN71_03635;inference=COORDINATES%3A%20similar%20to%20AA%20sequence%3ARefSeq%3AWP_007741571.1;GO_function=GO%3A0051989%20-%20coproporphyrinogen%20dehydrogenase%20activity%20%5BEvidence%20IEA%5D;GO_process=GO%3A0006779%20-%20porphyrin-containing%20compound%20biosynthetic%20process%20%5BEvidence%20IEA%5D;note=Derived%20by%20automated%20computational%20analysis%20using%20gene%20p…
CP125295	GenBank	gene	811901	812536	.	-	.	gene=rdgB;locus_tag=QEN71_03640;ID=gene-QEN71_03640;Name=rdgB
CP125295	GenBank	CDS	811901	812536	.	-	.	gene=rdgB;locus_tag=QEN71_03640;inference=COORDINATES%3A%20similar%20to%20AA%20sequence%3ARefSeq%3AWP_012400077.1;GO_function=GO%3A0016462%20-%20pyrophosphatase%20activity%20%5BEvidence%20IEA%5D;GO_process=GO%3A0006281%20-%20DNA%20repair%20%5BEvidence%20IEA%5D;note=Derived%20by%20automated%20computational%20analysis%20using%20gene%20prediction%20method%3A%20Protein%20Homology.;codon_start=1;trans…
CP125295	GenBank	gene	812529	813269	.	-	.	gene=rph;locus_tag=QEN71_03645;ID=gene-QEN71_03645;Name=rph
[truncated: 16,441 more rows]
