# Supplementary material for: Paraburkholderia sabiae Uses One Type VI Secretion System (T6SS-1) as a Powerful Weapon against Notorious Plant Pathogens
Source: Microbiol Spectr. 2023 Jul 13;11(4):e01622-23. doi: 10.1128/spectrum.01622-23 (PMC10434147; doi:10.1128/spectrum.01622-23)
Supplement: Supplemental file 4 — File S4. Download spectrum.01622-23-s0005.txt, TXT file, 21.3 MB [file spectrum.01622-23-s0005.txt]

LOCUS       plasmid_1              615744 bp    DNA     linear   BCT 15-OCT-2020
DEFINITION  Paraburkholderia sabiae strain -, whole genome shotgun sequence.
ACCESSION   
VERSION
KEYWORDS    WGS.
SOURCE      Paraburkholderia sabiae
  ORGANISM  Paraburkholderia sabiae
            Bacteria; Proteobacteria; Betaproteobacteria; Burkholderiales;
            Burkholderiaceae; Paraburkholderia.
REFERENCE   1  (bases 1 to 615744)
  AUTHORS   -,-.
  TITLE     -
  JOURNAL   Unpublished
REFERENCE   2  (bases 1 to 615744)
  AUTHORS   -,-.
  CONSRTM   -
  TITLE     Direct Submission
  JOURNAL   Submitted (15-OCT-2020) -, -, -, - -, -
COMMENT     -.
            The annotation was added by the assembly submitters using the NCBI
            Prokaryotic Genome Annotation Pipeline (PGAP). Information about
            stand-alone PGAP can be found here: https://github.com/ncbi/pgap/
            
            ##Genome-Annotation-Data-START##
            Annotation Provider               :: -
            Annotation Date                   :: 10/15/2020 18:33:39
            Annotation Pipeline               :: NCBI Prokaryotic Genome
                                                 Annotation Pipeline (PGAP)
            Annotation Method                 :: Best-placed reference protein
                                                 set; GeneMarkS-2+
            Annotation Software revision      :: 2020-09-24.build4894
            Features Annotated                :: Gene; CDS; rRNA; tRNA; ncRNA;
                                                 repeat_region
            Genes (total)                     :: 8,859
            CDSs (total)                      :: 8,773
            Genes (coding)                    :: 8,477
            CDSs (with protein)               :: 8,477
            Genes (RNA)                       :: 86
            rRNAs                             :: 6, 6, 6 (5S, 16S, 23S)
            complete rRNAs                    :: 6, 6, 6 (5S, 16S, 23S)
            tRNAs                             :: 64
            ncRNAs                            :: 4
            Pseudo Genes (total)              :: 296
            CDSs (without protein)            :: 296
            Pseudo Genes (ambiguous residues) :: 0 of 296
            Pseudo Genes (frameshifted)       :: 153 of 296
            Pseudo Genes (incomplete)         :: 193 of 296
            Pseudo Genes (internal stop)      :: 59 of 296
            Pseudo Genes (multiple problems)  :: 89 of 296
            ##Genome-Annotation-Data-END##
FEATURES             Location/Qualifiers
     source          1..615744
                     /organism="Paraburkholderia sabiae"
                     /mol_type="genomic DNA"
                     /strain="-"
                     /db_xref="taxon:273251"
     gene            51..1045
                     /gene="hypE"
                     /locus_tag="paras_000001"
                     /pseudo
     CDS             51..1045
                     /gene="hypE"
                     /locus_tag="paras_000001"
                     /inference="COORDINATES: similar to AA
                     sequence:RefSeq:WP_013318682.1"
                     /note="frameshifted; internal stop; Derived by automated
                     computational analysis using gene prediction method:
                     Protein Homology."
                     /pseudo
                     /codon_start=1
                     /transl_table=11
                     /product="hydrogenase expression/formation protein HypE"
     gene            complement(1149..1409)
                     /locus_tag="paras_000002"
                     /pseudo
     CDS             complement(1149..1409)
                     /locus_tag="paras_000002"
                     /inference="COORDINATES: similar to AA
                     sequence:RefSeq:WP_010099870.1"
                     /note="catalyzes conversion of
                     1-aminocyclopropane-1-carboxylate to ammonia and
                     alpha-ketobutyrate; incomplete; partial in the middle of a
                     contig; missing N-terminus and C-terminus; Derived by
                     automated computational analysis using gene prediction
                     method: Protein Homology."
                     /pseudo
                     /codon_start=1
                     /transl_table=11
                     /product="aminocyclopropane-1-carboxylate
                     deaminase/D-cysteine desulfhydrase family protein"
     gene            2080..3249
                     /locus_tag="paras_000003"
     CDS             2080..3249
                     /locus_tag="paras_000003"
                     /inference="COORDINATES: similar to AA
                     sequence:RefSeq:WP_008919514.1"
                     /note="Derived by automated computational analysis using
                     gene prediction method: Protein Homology."
                     /codon_start=1
                     /transl_table=11
                     /product="porin"
                     /protein_id="extdb:paras_000003"
                     /translation="MVNGLAKSGCAAMFGVCSLAQAQNSVTLYGVLDEGIMYQSNLAD
                     EKRVSLDSLAGVMGSRWGVTGVEDLGGALHAIFTLESGVNLNNGQTAQGGLLFGRQAF
                     VGVKRDNWGGLTFGRQYDMIFYFPEPLTAEALVGGAPAGHPGDVDNACNTVRLNNSVR
                     YMSPDIRGVNFGGEYSFGGVAGNFTSTSGYSIGAGYTNGPLKLAAAFEYFKNPTAAPV
                     TGFFTAYGNGGSPLQGALNKGYVSAKTYQSAVVGANYAIGPVILAASFSNVQYANLGP
                     SLAEGTAIFNNYDVGIMYRFNPDWTVAASYDYLHSNGVQNAAGHIVGNQHFNQVTIST
                     NYFLSKRIDVYFGIGWQQASGTSSLGKPAVASIANMNDSSNNRQILARAAIRHKF"
     gene            complement(3427..3696)
                     /locus_tag="paras_000004"
                     /pseudo
     CDS             complement(3427..3696)
                     /locus_tag="paras_000004"
                     /inference="COORDINATES: similar to AA
                     sequence:RefSeq:WP_008919982.1"
                     /note="incomplete; partial in the middle of a contig;
                     missing N-terminus; Derived by automated computational
                     analysis using gene prediction method: Protein Homology."
                     /pseudo
                     /codon_start=1
                     /transl_table=11
                     /product="diaminopropionate ammonia-lyase"
     gene            complement(3683..3961)
                     /locus_tag="paras_000005"
                     /pseudo
     CDS             complement(3683..3961)
                     /locus_tag="paras_000005"
                     /inference="COORDINATES: similar to AA
                     sequence:RefSeq:WP_018240724.1"
                     /note="internal stop; incomplete; partial in the middle of
                     a contig; missing C-terminus; Derived by automated
                     computational analysis using gene prediction method:
                     Protein Homology."
                     /pseudo
                     /codon_start=1
                     /transl_table=11
                     /product="alcohol dehydrogenase catalytic
                     domain-containing protein"
     gene            complement(4120..4525)
                     /locus_tag="paras_000006"
                     /pseudo
     CDS             complement(4120..4525)
                     /locus_tag="paras_000006"
                     /inference="COORDINATES: similar to AA
                     sequence:RefSeq:WP_015004402.1"
                     /note="frameshifted; internal stop; incomplete; partial in
                     the middle of a contig; missing C-terminus; Derived by
                     automated computational analysis using gene prediction
                     method: Protein Homology."
                     /pseudo
                     /codon_start=1
                     /transl_table=11
                     /product="MFS transporter"
     gene            complement(4573..5766)
                     /locus_tag="paras_000007"
                     /pseudo
     CDS             complement(4573..5766)
                     /locus_tag="paras_000007"
                     /inference="COORDINATES: similar to AA
                     sequence:RefSeq:WP_015004403.1"
                     /note="frameshifted; internal stop; incomplete; partial in
                     the middle of a contig; missing N-terminus; Derived by
                     automated computational analysis using gene prediction
                     method: Protein Homology."
                     /pseudo
                     /codon_start=1
                     /transl_table=11
                     /product="tetratricopeptide repeat protein"
     gene            6318..6695
                     /locus_tag="paras_000008"
     CDS             6318..6695
                     /locus_tag="paras_000008"
                     /inference="COORDINATES: similar to AA
                     sequence:RefSeq:WP_012406829.1"
                     /note="Derived by automated computational analysis using
                     gene prediction method: Protein Homology."
                     /codon_start=1
                     /transl_table=11
                     /product="iron-sulfur cluster assembly accessory protein"
                     /protein_id="extdb:paras_000008"
                     /translation="MVVQRTPLLAAPAPDIPALTPRAAEKVAELIALQGETQIYIRLC
                     AEVRGFDDIKYFITLDDSVGDSDMKVNTQGITIYIDNASLKFLAGARIDYDERALQPC
                     FVIDRLNEQTFCGHSSAFSTCPR"
     gene            complement(6870..7681)
                     /locus_tag="paras_000009"
     CDS             complement(join(6870..7333,7333..7681))
                     /locus_tag="paras_000009"
                     /inference="COORDINATES: similar to AA
                     sequence:RefSeq:WP_013587663.1"
                     /ribosomal_slippage
                     /note="programmed frameshift; Derived by automated
                     computational analysis using gene prediction method:
                     Protein Homology."
                     /codon_start=1
                     /transl_table=11
                     /product="IS5 family transposase"
                     /protein_id="extdb:paras_000009"
                     /translation="MAKPILDDELWALIEPLLPPPKPRRSRYPGRKPLDDRAVLTGIL
                     SILQTGLRWDLLPREMGCGSGMSCWRRLRDWQAAGVWDGLHELLLAKLREADRIDWSR
                     VVVDSSSIRAVGAGPKTGPNPTDRARPGSKHRLITEAQGIPLAVILTGANRHDVTQLH
                     ALVDAIPRIAGKPGRPLSKPRIVQGDRGYDHDKYRRPLHAAGIDTEIARRGEPHGSGL
                     GKTRWVVERTISWLHNFRRLRIRFERLAFIHEAFMKIACCIIRWRRLKTSSC"
     gene            8658..9868
                     /locus_tag="paras_000010"
                     /pseudo
     CDS             8658..9868
                     /locus_tag="paras_000010"
                     /inference="COORDINATES: similar to AA
                     sequence:RefSeq:WP_015003032.1"
                     /note="frameshifted; incomplete; partial in the middle of
                     a contig; missing N-terminus; Derived by automated
                     computational analysis using gene prediction method:
                     Protein Homology."
                     /pseudo
                     /codon_start=1
                     /transl_table=11
                     /product="IS701 family transposase"
     gene            complement(9881..10042)
                     /locus_tag="paras_000011"
                     /pseudo
     CDS             complement(9881..10042)
                     /locus_tag="paras_000011"
                     /inference="COORDINATES: similar to AA
                     sequence:RefSeq:WP_013587663.1"
                     /note="incomplete; partial in the middle of a contig;
                     missing N-terminus; Derived by automated computational
                     analysis using gene prediction method: Protein Homology."
                     /pseudo
                     /codon_start=1
                     /transl_table=11
                     /product="IS5/IS1182 family transposase"
     gene            10564..11445
                     /gene="nifH"
                     /locus_tag="paras_000012"
     CDS             10564..11445
                     /gene="nifH"
                     /locus_tag="paras_000012"
                     /EC_number="1.18.6.1"
                     /inference="COORDINATES: similar to AA
                     sequence:RefSeq:WP_013094509.1"
                     /note="Derived by automated computational analysis using
                     gene prediction method: Protein Homology."
                     /codon_start=1
                     /transl_table=11
                     /product="nitrogenase iron protein"
                     /protein_id="extdb:paras_000012"
                     /translation="MSQLRQIAFYGKGGIGKSTTSQNTLAALSDLGQKILIVGCDPKA
                     DSTRLILHAKAQDTILSLAAEAGSVEDLELDDVMKIGYKDIRCVESGGPEPGVGCAGR
                     GVITSINFLEENGAYDGVDYVSYDVLGDVVCGGFAMPIRENKAQEIYIVMSGEMMAMY
                     AANNISKGILKYANSGGVRLGGLICNERKTDKELELAESLATMLGTKLIHFVPRDNIV
                     QHAELRRMTVIEYAPDSSQAAQYRALAEKVHHNGGNGVVPTPITMDQLEDLLMEKGIM
                     AQVDESQVGKTAAELTA"
     gene            11517..11690
                     /locus_tag="paras_000013"
                     /pseudo
     CDS             11517..11690
                     /locus_tag="paras_000013"
                     /inference="COORDINATES: similar to AA
                     sequence:RefSeq:WP_011801729.1"
                     /note="incomplete; partial in the middle of a contig;
                     missing C-terminus; Derived by automated computational
                     analysis using gene prediction method: Protein Homology."
                     /pseudo
                     /codon_start=1
                     /transl_table=11
                     /product="nitrogenase molybdenum-iron protein alpha chain"
     gene            12150..13070
                     /locus_tag="paras_000014"
     CDS             12150..13070
                     /locus_tag="paras_000014"
                     /inference="COORDINATES: similar to AA
                     sequence:RefSeq:WP_012406825.1"
                     /note="Derived by automated computational analysis using
                     gene prediction method: Protein Homology."
                     /codon_start=1
                     /transl_table=11
                     /product="EamA family transporter"
                     /protein_id="extdb:paras_000014"
                     /translation="MRGELNANQAKYALSRASVLFSHAIAPMFAVASMFSIQLGAALS
                     LSTTIRYSTISITWLRLCFAAVALAAIARPPLHTYSRQHWGAAAALGSAAACMTLCFF
                     EAVRRVPLVFAVAVSFLGPVAVATFGERRLRRLMWPVFAVAGVLLLARQDGMWVVSPI
                     DLIFPIGSALGWVVHIVLKKRVGMVFDELEGLSASLIAAAVVTGPFGILLSGGHLPMG
                     QLVNAAYIAVLVPIVPYVLKLIALRRMNASAFGVVMCTEPAIAAAIGCLVLAQPIGRS
                     QFIGTLCVVGACIGAVVGGIRAHSPPRSRV"
     gene            13690..13870
                     /locus_tag="paras_000015"
                     /pseudo
     CDS             13690..13870
                     /locus_tag="paras_000015"
                     /inference="COORDINATES: similar to AA
                     sequence:RefSeq:WP_011295755.1"
                     /note="frameshifted; incomplete; partial in the middle of
                     a contig; missing N-terminus and C-terminus; Derived by
                     automated computational analysis using gene prediction
                     method: Protein Homology."
                     /pseudo
                     /codon_start=1
                     /transl_table=11
                     /product="IS5/IS1182 family transposase"
     gene            13872..14060
                     /locus_tag="paras_000016"
     CDS             13872..14060
                     /locus_tag="paras_000016"
                     /inference="COORDINATES: protein motif:HMM:NF017528.1"
                     /note="Derived by automated computational analysis using
                     gene prediction method: Protein Homology."
                     /codon_start=1
                     /transl_table=11
                     /product="IS66 family insertion sequence element accessory
                     protein TnpB"
                     /protein_id="extdb:paras_000016"
                     /translation="MKVLVYDGLGIWLATRRLNRGRFIWSNGEQAVALPLNQEQLRAL
                     ITGLPWRTLASDHAITVV"
     gene            14124..15446
                     /locus_tag="paras_000017"
                     /pseudo
     CDS             14124..15446
                     /locus_tag="paras_000017"
                     /inference="COORDINATES: similar to AA
                     sequence:RefSeq:WP_006484960.1"
                     /note="incomplete; partial in the middle of a contig;
                     missing C-terminus; Derived by automated computational
                     analysis using gene prediction method: Protein Homology."
                     /pseudo
                     /codon_start=1
                     /transl_table=11
                     /product="IS66 family transposase"
     gene            15649..16527
                     /locus_tag="paras_000018"
     CDS             15649..16527
                     /locus_tag="paras_000018"
                     /inference="COORDINATES: similar to AA
                     sequence:RefSeq:WP_018312316.1"
                     /note="Derived by automated computational analysis using
                     gene prediction method: Protein Homology."
                     /codon_start=1
                     /transl_table=11
                     /product="site-specific integrase"
                     /protein_id="extdb:paras_000018"
                     /translation="MTPLRQRMLHDMQIRNLADNTQKSYLIQVSSFARHFRRSPELLG
                     PEEIRAWLIYLREERELAPASLSPAIGALRFLYRVTLKRDWSDEDFPLPRKPVRLPVI
                     LSLEEITTFFDSIPSLKHRTILMVAYAAGLRVSEVAHLQVTDIDSKRMVIRVNQGKNR
                     KDRYVMLSPRLLEILRTYWQDAHPRGWLFPGDIPGHPITRGAVSRICALARQRCGIQK
                     PITPHSLRHAFATHLLEAGTDVRRIQLLMGHRSLATTSRYLRIATSTVCATASPFDLL
                     PHPAPIPSPPPSPEYF"
     gene            16536..17741
                     /locus_tag="paras_000019"
                     /pseudo
     CDS             16536..17741
                     /locus_tag="paras_000019"
                     /inference="COORDINATES: similar to AA
                     sequence:RefSeq:WP_012405793.1"
                     /note="internal stop; Derived by automated computational
                     analysis using gene prediction method: Protein Homology."
                     /pseudo
                     /codon_start=1
                     /transl_table=11
                     /product="IS91 family transposase"
     gene            18228..19460
                     /locus_tag="paras_000020"
     CDS             18228..19460
                     /locus_tag="paras_000020"
                     /inference="COORDINATES: similar to AA
                     sequence:RefSeq:WP_011516041.1"
                     /note="Derived by automated computational analysis using
                     gene prediction method: Protein Homology."
                     /codon_start=1
                     /transl_table=11
                     /product="tyrosine-type recombinase/integrase"
                     /protein_id="extdb:paras_000020"
                     /translation="MNATRTVSESGGLPAHYIDRFLDRLRTAHYSEVSLRKKRRVLCA
                     FSGWMENRNIDLIDLDESVTARFMNSMIDASRDRVQRARPTLRQFLAYLRAEAIVCSP
                     TLGGQSEIARIYRRYLDHLRQDRGLAKNSLLVYGPFIRDFLDSHSAGDGTILPDAFDA
                     VTIRDHFLAYSKGRSAEYTRLMAVALRSFCHFLFLRGDTVRDLYESVPSVRKWRQSTV
                     PTFLTPEQQEALIASADRSTSTGRRDYAILLLLARLGLRAGEIVAMQLDDIHWRSGEL
                     VVHGKGQMVEHVPLPSEVGEAIATYLRDGRGASASRYVFLRRLAPRVGLAGPAAIGKI
                     VCQAFARAGFRPACRGAAHLFRHGLATTMIRHGASMAEIAEVLRHRSQDSTAIYAKIA
                     FEDLRGVARSWPTAGGAI"
     gene            19457..20404
                     /locus_tag="paras_000021"
     CDS             19457..20404
                     /locus_tag="paras_000021"
                     /inference="COORDINATES: similar to AA
                     sequence:RefSeq:WP_013088974.1"
                     /note="Derived by automated computational analysis using
                     gene prediction method: Protein Homology."
                     /codon_start=1
                     /transl_table=11
                     /product="tyrosine-type recombinase/integrase"
                     /protein_id="extdb:paras_000021"
                     /translation="MTAIRESLVRYVAVRRALGASFYEPALALGHFVDLLEREGAEFI
                     TTDQALRWATTPVLVERATWGRRLSQVRGFARWMNVIDNRNQIPPAGLLSARRRRNAP
                     HIYTEQEIDLLMARAAQLRSRTGMRALTYSTLIGLLVATGLRPGEALRLDRSDVDLVS
                     GILSIRESKFGKSRFVPVAESSRVALEHYARKRDHLCPVRLSEAFLVSERGKRLKAGT
                     ARSMFVRMSRAVGLRSATEDGRDGYGPRLQDFRHSFATGRPVEWYRAGLDVSRELPKL
                     AAYLGHVNIGLTYWYIEAVPELLELAAAYLDKDCPGERP"
     gene            20401..21396
                     /locus_tag="paras_000022"
     CDS             20401..21396
                     /locus_tag="paras_000022"
                     /inference="COORDINATES: similar to AA
                     sequence:RefSeq:WP_007179252.1"
                     /note="Derived by automated computational analysis using
                     gene prediction method: Protein Homology."
                     /codon_start=1
                     /transl_table=11
                     /product="tyrosine-type recombinase/integrase"
                     /protein_id="extdb:paras_000022"
                     /translation="MSAASLPALVQRFFTQRLLEQQGLSSHTVASYRDTFRLLLAFAT
                     KHIGRAPSKLRIEDFDVPLIEEFLQHLEHGRGNSVRTRNTRLAAVHAFFRFVAVSEPA
                     LFLQCQRILAIPSKRCEHGPVEFLTESEAAALVGAPDVRNWIGNRDRTLLLVAVQTGL
                     RNSELTALRRQDVTLGTGAHVRCLGKGRKMRCTPLRPDVVAVLKQWLLYQPGEPGDPV
                     FPSSRGGHLSADALQQLVSRNAEIACLSCPSLKKKSITPHTLRHTAAMSLMHHGVDLT
                     VIALWLGHESSETTQIYLHADMQLKERALAHATASGVAPTRYKPPDPLLALLEAL"
     gene            21485..21733
                     /locus_tag="paras_000023"
                     /pseudo
     CDS             21485..21733
                     /locus_tag="paras_000023"
                     /inference="COORDINATES: similar to AA
                     sequence:RefSeq:WP_007182619.1"
                     /note="incomplete; partial in the middle of a contig;
                     missing N-terminus; Derived by automated computational
                     analysis using gene prediction method: Protein Homology."
                     /pseudo
                     /codon_start=1
                     /transl_table=11
                     /product="transposase domain-containing protein"
     gene            complement(21757..21996)
                     /locus_tag="paras_000024"
                     /pseudo
     CDS             complement(21757..21996)
                     /locus_tag="paras_000024"
                     /inference="COORDINATES: similar to AA
                     sequence:RefSeq:WP_011487045.1"
                     /note="incomplete; partial in the middle of a contig;
                     missing C-terminus; Derived by automated computational
                     analysis using gene prediction method: Protein Homology."
                     /pseudo
                     /codon_start=1
                     /transl_table=11
                     /product="winged helix-turn-helix transcriptional
                     regulator"
     gene            complement(22242..23380)
                     /locus_tag="paras_000025"
                     /pseudo
     CDS             complement(22242..23380)
                     /locus_tag="paras_000025"
                     /inference="COORDINATES: similar to AA
                     sequence:RefSeq:WP_013700079.1"
                     /note="frameshifted; Derived by automated computational
                     analysis using gene prediction method: Protein Homology."
                     /pseudo
                     /codon_start=1
                     /transl_table=11
                     /product="IS110 family transposase"
     gene            23512..23808
                     /locus_tag="paras_000026"
                     /pseudo
     CDS             23512..23808
                     /locus_tag="paras_000026"
                     /inference="COORDINATES: similar to AA
                     sequence:RefSeq:WP_014194161.1"
                     /note="incomplete; partial in the middle of a contig;
                     missing N-terminus and C-terminus; Derived by automated
                     computational analysis using gene prediction method:
                     Protein Homology."
                     /pseudo
                     /codon_start=1
                     /transl_table=11
                     /product="transposase"
     gene            complement(23815..24657)
                     /locus_tag="paras_000027"
                     /pseudo
     CDS             complement(23815..24657)
                     /locus_tag="paras_000027"
                     /inference="COORDINATES: similar to AA
                     sequence:RefSeq:WP_015004548.1"
                     /note="internal stop; incomplete; partial in the middle of
                     a contig; missing C-terminus; Derived by automated
                     computational analysis using gene prediction method:
                     Protein Homology."
                     /pseudo
                     /codon_start=1
                     /transl_table=11
                     /product="transposase"
     gene            24791..25231
                     /locus_tag="paras_000028"
     CDS             24791..25231
                     /locus_tag="paras_000028"
                     /inference="COORDINATES: similar to AA
                     sequence:RefSeq:WP_009769829.1"
                     /note="Derived by automated computational analysis using
                     gene prediction method: Protein Homology."
                     /codon_start=1
                     /transl_table=11
                     /product="transposase"
                     /protein_id="extdb:paras_000028"
                     /translation="MVGTKVDKTWDERSAGSAYKRPNFPTEFKRQLVEQSFEPGASVA
                     LIARSNDINANLLFKWRRLYLAGEYGLPTLPEGAAPKPTQQAPSLLSVDVVAEAASHT
                     PPTAVTTVRSLEDLCEIEFDRARLRVRGNVSPDMLRLLIRELTR"
     gene            25228..25572
                     /gene="tnpB"
                     /locus_tag="paras_000029"
     CDS             25228..25572
                     /gene="tnpB"
                     /locus_tag="paras_000029"
                     /inference="COORDINATES: similar to AA
                     sequence:RefSeq:NP_858152.1"
                     /note="Derived by automated computational analysis using
                     gene prediction method: Protein Homology."
                     /codon_start=1
                     /transl_table=11
                     /product="IS66 family insertion sequence element accessory
                     protein TnpB"
                     /protein_id="extdb:paras_000029"
                     /translation="MIGMPAGTRIWIAAGVTDMRAGFQGLAAKVQTALEENPLGGNVF
                     IFRGRRGDLIKILWATEDGLWLLAKRLERGRFIWPQADGGKVHLTHAQLSMLLEGIDW
                     RQPRRTAALSVL"
     gene            25603..27153
                     /locus_tag="paras_000030"
                     /pseudo
     CDS             25603..27153
                     /locus_tag="paras_000030"
                     /inference="COORDINATES: similar to AA
                     sequence:RefSeq:WP_011352128.1"
                     /note="frameshifted; Derived by automated computational
                     analysis using gene prediction method: Protein Homology."
                     /pseudo
                     /codon_start=1
                     /transl_table=11
                     /product="IS66 family transposase"
     gene            complement(27403..28191)
                     /locus_tag="paras_000031"
     CDS             complement(27403..28191)
                     /locus_tag="paras_000031"
                     /inference="COORDINATES: similar to AA
                     sequence:RefSeq:WP_011881631.1"
                     /note="Derived by automated computational analysis using
                     gene prediction method: Protein Homology."
                     /codon_start=1
                     /transl_table=11
                     /product="ATP-binding protein"
                     /protein_id="extdb:paras_000031"
                     /translation="MHPSPELNTILKQLRLSGILDSLEQRNRQAIDGQLAYTEFLATL
                     LHDEVARREQKKLGVRLARAGFSLGKTLENFDFDRVPKLNRAHIYDLAAGRYIDEKVC
                     VLMVGQTGVGKSHLAQALGHCAARQGRDVLFITQTELLKKLHAARATELYERKLQQFV
                     RVPVLIVDDFALKPLRAPHDEDFHDLIAARYERAATILTSNLDFSEWGDAFPDNRILG
                     AATLDRLRHGAYRVVIEGESFRKPKPMPENGENVVAKSGKKTHS"
     gene            complement(28198..29377)
                     /locus_tag="paras_000032"
                     /pseudo
     CDS             complement(28198..29377)
                     /locus_tag="paras_000032"
                     /inference="COORDINATES: similar to AA
                     sequence:RefSeq:WP_076611122.1"
                     /note="frameshifted; incomplete; partial in the middle of
                     a contig; missing N-terminus; Derived by automated
                     computational analysis using gene prediction method:
                     Protein Homology."
                     /pseudo
                     /codon_start=1
                     /transl_table=11
                     /product="IS21 family transposase"
     gene            complement(30272..44374)
                     /locus_tag="paras_000033"
     CDS             complement(30272..44374)
                     /locus_tag="paras_000033"
                     /inference="COORDINATES: protein motif:HMM:NF012760.1"
                     /inference="COORDINATES: similar to AA
                     sequence:RefSeq:WP_011084903.1"
                     /note="Derived by automated computational analysis using
                     gene prediction method: Protein Homology."
                     /codon_start=1
                     /transl_table=11
                     /product="amino acid adenylation domain-containing
                     protein"
                     /protein_id="extdb:paras_000033"
                     /translation="MSYLVTPARGSVCQPGDQDGLPEARSISSTVVVGSGTLAISCVQ
                     LAIQMGHVIAAALCADGVFRDWAVRSNIPSIASVEELASFLKDAPVDLIFSVANPFIL
                     PADLLEGVRRGAFNYHEGPLPRYAGVHVTSWALLAQETEYAITWHWIDDGVDSGDVVV
                     QRQVLIAPTDTALTLNLKCNEAAIEGFRELLTGVKNGNLLAYPQAVLDRSYFPRHRRP
                     DSAGCLRWDQSAQEISAMTRALSFAPHQLNPMCLPKALLGDQAVKVSNVDVLARSSSS
                     PAGSLLEVHSSHWRVATGTEDVDVCFGELDGQMLDARALARHFKVDEGSRLPILSDEQ
                     ARSITVIHELLAPLEDFWRQRLEQFRTLDPPFLSSSVAAAPPGWQSSSWFSPSALAKL
                     SPLDRSEYLATAWLIYLARITGETELQLGWTPALYEPQTGSKAMEVLISSVVPMEVTI
                     ELASDFEEVLKTVAAEFAQLRAHGSFARDIIARCPVLRGVEALRSHRPWPIGITLTTE
                     SSSVAGDLMASHGTGRALCGDLLTFEVCALDGRFRWHFDASRLAPRQIGRMTQHLQTL
                     LNGVMADAGKPVGRINILPDDERTYLLEDLNRTEAAYPSEWCIHELFEAQAQKAPEAV
                     AVVHENERLSYGELNSRANRLAHHLIFLGVKPDQLVAICLERGLAMVVGVLAILKAGA
                     AYLPLDAAYPSVRLRKIVDDAAPQLLLCDAAGRTALGAETVADVSVVDLDSATPVWGE
                     RPPSDPEPRTLGLTSRHLAYVIYTSGSTGAPKGVEMSHGALVNSLAGVGTSKRCTLQF
                     ATLNFDVSCQEMFICWKDGGLLVLVREATRRHFSDLLEFMEREAIERLFLPFVALNHF
                     AEVSGAQQVKLPSLREIYTAGEQLQSTPLLRTFFEAHPKARLINQYGSTEISVVAEHH
                     LAADPSCWPQLPPVGRPIWNTRVYLLDRHGAPVPFGAVGELYIGGAGVARGYLNRPEL
                     TAERFIASPFVEGDRLYRTGDLGRYLPDGNLEFLGRNDDQVKIRGYRIEPGEIAARLG
                     EHAFVREAVVVARQNRAGDRHLIAYVVCAPEARSDELDGPELANTLRAHLSTRLPDYM
                     VPSAFMRLSELPLTVNGKLDRKALPAPADDAYARSAYEAPQGAVETALAEIWAELLGL
                     ERVGRHDNFFELGGHSLLAVQVSSRLSQAVGVELPLSTLFARPVLGDLAARIVEVLSR
                     SAPQHLPAIVAVSRHEPLELSFAQQRLWFLAQLDEGSTHYHVPLALRLRGVLDRSAWQ
                     RSLDRLFARHEALRSVFVAPQAKPRVEILPPDAGLPVSEHDLRQRADTEAALSDLCHE
                     EERTPFDLARGPLIRGRLVRMSDEEHVFLLTQHHIISDGWSMGVLVRELSQLYRAFEG
                     GQDDPLPPLAVQYPDYAAWQRQWLSGERLQKQAQYWRKALSGAPSMLALPTDRARPAQ
                     QSFAGASVPVVIDVDLTRDLKRRSRQHGTTLFMTVLAAWAAVLSRLSGQDDLVIGVPS
                     ANRGRREIEELIGFFVNTLALRVDLSGGPDVATLLERTRRTTLAAQEHQDLPFEQVVE
                     IVRPPRALDHTPLFQVMLAWENHAGPSFDFPGLSVEAADGLDQVKFDLELSLSEHGEE
                     IAGTLNYATALFDQATIERQRGYLLALLRAMVADVGQPVERIDILPAAERNYLLEELN
                     RTAAAYPSERCIHELFEAQVQKAPEATAVVHENERLSYGELNARANRLAHHLVALGVR
                     PGDSIATVLDRSVALVVAQLAILKTGGVYVPIDRGLPSARQEWLMADCAARLVLGQID
                     GDNLVEATIPVLAIEPLIVGTGCSSDPGLALTADAAAYVKYTSGSTGRPKGVLVPHRA
                     VNRLVINNAYAKIEAGDRVAWASNPAFDASTFEVWAPLLNGGCIVAMQAVADPSSFAR
                     ALKQHRVTSLFLTTALFNQFTSSIAPTLAQLKYLLCGGEPNDLRSFLRLLKEEGPVRL
                     VHCYGPTETTTFATVWNCPADFNGSVVPIGRPISNTRVYLLDRHGAPVPFGAVGELYI
                     GGAGVARGYLNRPELTAERFIASPFVEGDRLYRTGDLGRYLPDGNLEFLGRNDDQVKI
                     RGYRIEPGEIAARLGEHAFVREAVVVARQNRAGDRHLIAYVVCAPEARSDELDGPELA
                     NTLRAHLSTRLPDYMVPSAFMRLSELPLTVNGKLDRKALPAPADDAYARSAYEAPQGA
                     VETALAEIWAELLGLERVGRHDNFFELGGHSLLAVQVSSRLSQAVGVELPLSTLFARP
                     VLGDLAARIVEVLSRSAPQHLPAIVAVSRHEPLELSFAQQRLWFLAQLDEGSTHYHVP
                     LALRLRGVLDRSAWQRSLDRLFARHEALRSVFVAPQAKPRVEILPPDAGLPVSEHDLR
                     QRADTEAALSDLCHEEERTPFDLARGPLIRGRLVRMSDEEHVFLLTQHHIISDGWSMG
                     VLVRELSQLYRAFEGGQDDPLPPLAVQYPDYAAWQRQWLSGERLQKQAQYWRKALSGA
                     PSMLALPTDRARPAQQSFAGASVPVVIDVDLTRDLKRRSRQHGTTLFMTVLAAWAAVL
                     SRLSGQDDLVIGVPSANRGRREIEELIGFFVNTLALRVDLSGGPDVATLLERTRRTTL
                     AAQEHQDLPFEQVVEIVRPPRALDHTPLFQVMLAWENHAGPSFDFPGLSVEAADGLDQ
                     VKFDLELSLSEHGEEIAGTLNYATALFDQATIERQRGYLLALLRAMVADVGQPVERID
                     ILPAAERNYLLEELNRTAAAYPSERCIHELFEAQVQKAPEATAVVHENERLSYGELNA
                     RANRLAHHLVALGVRPDQPVAICVKRSPAMVVGLLAILKAGGAYLPLDPAYPSQRLRQ
                     VLGDAAPQLLLCDVAGRAALGPEVVTDVIAVDLETATPEWANLPFSDPDPRALGLTSR
                     HLAYVIYTSGSTGTPKGAQSEHRAIVNRLIWMQKAYALNTADVVLQKTPFSFDVSAWE
                     LFWTLLEGATLVLAVPGVHKDPDALVNLIIGQRITTAHFVPSMLASFMDTKGVDRCTS
                     LQRLVCSGEALSASLTQKVRCVLPWTGLHNLYGPTEAAIDVTAWNCPADFNGSVVPIG
                     RPISNTRVYLLDRHGAPVPFGAVGELYIGGAGVARGYLNRPELTAERFIASPFVEGDR
                     LYRTGDLGRYLPDGNLEFLGRNDDQVKIRGYRIEPGEIAARLGEHAFVREAVVVARQN
                     RAGDRHLIAYVVCAPEARSDELDGPELANTLRAHLSTRLPDYMVPSAFMRLSELPLTV
                     NGKLDRKALPAPADDAYARSAYEAPQGAVETALAEIWAELLGLERVGRHDNFFELGGH
                     SLLAVQVSSRLSQAAGVELPLSTLFARPVLGDLAASLGRPHEVAVPASLLTEQNTAIT
                     PQMLPLTELAQPEIDRIVATVPGGVRNIQDIYALSPLQEGILFHHLLASRGDPYLLVS
                     QMAFAHRSLLERYLSAVQQVVDRHDILRTAFVWEGLSSPAQVVWRRASLEVSEVELDG
                     CDGSGADELWRRFDPRRQRINLDRAPLLRFVTARDPGSGSWLLLELQHHLIGDHTTLE
                     VMHAEVRAILAGRAYELAAPVPFRNLVAQARLAADTRAHEEFFRGLLADIDEPTMPFG
                     LSEVYGDGSGAGEAHWMLPQALNERLREQARRLGVSLASLCHLAWGQVVARSSGREQV
                     VFGTVLSGRSYAGAGADRSMGLFINTLPVRLALDETGVAASVRSTHAQLSELLAHEHA
                     SLALAQRYSGVAAPAPLFSALLNYRHNRPAATPGSGMDDVLSGVAWLGGEERTNYPVS
                     LSVEDYGEALGLTAQLAKPVSADRVCGYMQRALEQLAEALEHAPTTPVRELDILPAAE
                     RNYLLEELNRTAAAYPSERCIHELFEAQVQKAPEATAVVHENERLSYGELNARANRLA
                     HHLVALGVRPDQPVAICVKRSPAMVVGLLAILKAGGAYLPLDPAYPSQRLRQVLGDAA
                     PQLLLCDVAGRAALGPEVVTDVIAVDLETATPEWANLPFSDPDPRALGLTSRHLAYVI
                     YTSGSTGNPKGVMVQHRGLVNLVLAQVGLFGASSTSRVAQFASIGFDASAWELLMAFG
                     SGAALHLPADEIRQANNKLSDYLRSEHITHATLPPALLQTSKNLEYLASQVLILAGEL
                     PKAELIQSLVPASIVNAYGPTETTVCATVWNCPADFNGSVVPIGRPISNTRVYLLDRH
                     GAPVPFGAVGELYIGGAGVARGYLNRPELTAERFIASPFVEGDRLYRTGDLGRYLPDG
                     NLEFLGRNDDQVKIRGYRIEPGEIAARLGEHAFVREAVVVARQNRAGDRHLIAYVVCA
                     PEARSDELDGPELANTLRAHLSTRLPDYMVPSAFMRLSELPLTVNGKLDRKALPAPAD
                     DAYARSAYEAPQGAVETALAEIWAELLGLERVGRHDNFFELGGHSLLAVQLLSRAVDL
                     GLKFSAADLFQAPLLKEVASKVRLAPQPSCVRAICVREIGSRPTVFFVPTGLGDCSYV
                     PSLVHEMGADCSVYALPWPQFSAFQFPSLQEIASQASLAIREIQPRGPYRLSGYSSGG
                     NLAYAIAQQLLNLNETVSFIGLIDVVLFADLSRTSPTQMIKEVVLESLELNDEKFEIL
                     NRFAGQSSISRLLEKAQKIGAIPLDRDLRNDIVTYEKATQFRRALGCYQVPSLPVEIH
                     QFYAARPFSSRTRSRITPLAPEAISPLRGWDRILSAEAIHAVPIPGDHVTMMNVRENR
                     EVLGRAISTALQALTK"
     gene            complement(44857..45938)
                     /locus_tag="paras_000034"
                     /pseudo
     CDS             complement(44857..45938)
                     /locus_tag="paras_000034"
                     /inference="COORDINATES: similar to AA
                     sequence:RefSeq:WP_012402562.1"
                     /note="frameshifted; Derived by automated computational
                     analysis using gene prediction method: Protein Homology."
                     /pseudo
                     /codon_start=1
                     /transl_table=11
                     /product="IS5 family transposase"
     gene            complement(46682..46903)
                     /locus_tag="paras_000035"
                     /pseudo
     CDS             complement(46682..46903)
                     /locus_tag="paras_000035"
                     /inference="COORDINATES: similar to AA
                     sequence:RefSeq:WP_011515952.1"
                     /note="internal stop; incomplete; partial in the middle of
                     a contig; missing C-terminus; Derived by automated
                     computational analysis using gene prediction method:
                     Protein Homology."
                     /pseudo
                     /codon_start=1
                     /transl_table=11
                     /product="IS5/IS1182 family transposase"
     gene            complement(47352..47738)
                     /locus_tag="paras_000036"
     CDS             complement(47352..47738)
                     /locus_tag="paras_000036"
                     /inference="COORDINATES: similar to AA
                     sequence:RefSeq:WP_016737402.1"
                     /note="Derived by automated computational analysis using
                     gene prediction method: Protein Homology."
                     /codon_start=1
                     /transl_table=11
                     /product="ectoine synthase"
                     /protein_id="extdb:paras_000036"
                     /translation="MIVRSLNDVEATDHFVEWGNGTSHRLLTAKDGMGFSLCHTVVRA
                     KTVSLLQYRNHLEACYCIAGEGEVEDMEGNVFVLRKGDMYVLDKYDKHLLRGGRDKDM
                     ILVSIFNPPLDGTECHNLNDPKGSAY"
     gene            complement(48330..48530)
                     /locus_tag="paras_000037"
                     /pseudo
     CDS             complement(48330..48530)
                     /locus_tag="paras_000037"
                     /inference="COORDINATES: similar to AA
                     sequence:RefSeq:WP_014253169.1"
                     /note="incomplete; partial in the middle of a contig;
                     missing N-terminus; Derived by automated computational
                     analysis using gene prediction method: Protein Homology."
                     /pseudo
                     /codon_start=1
                     /transl_table=11
                     /product="transposase domain-containing protein"
     gene            48576..48767
                     /locus_tag="paras_000038"
                     /pseudo
     CDS             48576..48767
                     /locus_tag="paras_000038"
                     /inference="COORDINATES: similar to AA
                     sequence:RefSeq:WP_014989244.1"
                     /note="incomplete; partial in the middle of a contig;
                     missing N-terminus; Derived by automated computational
                     analysis using gene prediction method: Protein Homology."
                     /pseudo
                     /codon_start=1
                     /transl_table=11
                     /product="transposase domain-containing protein"
     gene            48972..49220
                     /locus_tag="paras_000039"
     CDS             48972..49220
                     /locus_tag="paras_000039"
                     /inference="COORDINATES: ab initio
                     prediction:GeneMarkS-2+"
                     /note="Derived by automated computational analysis using
                     gene prediction method: GeneMarkS-2+."
                     /codon_start=1
                     /transl_table=11
                     /product="hypothetical protein"
                     /protein_id="extdb:paras_000039"
                     /translation="MMLLTEEESALALADRHILEALQRISLQEERVQEAQRSGMDSSQ
                     AGELLRIMREILFTFRRHRRQLHEELERQRRLTKSFGH"
     gene            complement(49385..49494)
                     /locus_tag="paras_000040"
                     /pseudo
     CDS             complement(49385..49494)
                     /locus_tag="paras_000040"
                     /inference="COORDINATES: similar to AA
                     sequence:RefSeq:WP_076611487.1"
                     /note="frameshifted; incomplete; partial in the middle of
                     a contig; missing C-terminus; Derived by automated
                     computational analysis using gene prediction method:
                     Protein Homology."
                     /pseudo
                     /codon_start=1
                     /transl_table=11
                     /product="transposase"
     gene            49824..50754
                     /locus_tag="paras_000041"
                     /pseudo
     CDS             49824..50754
                     /locus_tag="paras_000041"
                     /inference="COORDINATES: similar to AA
                     sequence:RefSeq:WP_076611749.1"
                     /note="frameshifted; incomplete; partial in the middle of
                     a contig; missing C-terminus; Derived by automated
                     computational analysis using gene prediction method:
                     Protein Homology."
                     /pseudo
                     /codon_start=1
                     /transl_table=11
                     /product="IS3 family transposase"
     gene            complement(50890..51573)
                     /locus_tag="paras_000042"
     CDS             complement(50890..51573)
                     /locus_tag="paras_000042"
                     /inference="COORDINATES: protein motif:HMM:NF012235.1"
                     /note="Derived by automated computational analysis using
                     gene prediction method: Protein Homology."
                     /codon_start=1
                     /transl_table=11
                     /product="ATP-binding cassette domain-containing protein"
                     /protein_id="extdb:paras_000042"
                     /translation="MTGFVHTFATAAPHVVRLAQIVEKVQEVEQEGAGRDDMITFHRG
                     QVIRFNQLTVETPGRERTLLRNLCLTLSAGEHLLIMGQTGVGKSSLLRAMAGLWRAGN
                     GTITMPDTDEVLFLPQRPYMLLGSLREQILYPAIARVFTDSELQAFLVEASLPDLAAR
                     HGGFDSVIDWSRVLSLGEQQRIGFTRALAAQARYVCLDEATSAVDVATEARLYEVDPV
                     RRTDLRPAI"
     gene            complement(52006..52312)
                     /gene="tldD"
                     /locus_tag="paras_000043"
                     /pseudo
     CDS             complement(52006..52312)
                     /gene="tldD"
                     /locus_tag="paras_000043"
                     /inference="COORDINATES: similar to AA
                     sequence:RefSeq:WP_012401886.1"
                     /note="responsible for the proteolytic maturation of the
                     E. coli pMccB17 plasmid-encoded microcin B17, an exported
                     protein that targets the essential topoisomerase II DNA
                     gyrase; degrades the E. coli plasmid F-encoded CcdA;
                     frameshifted; incomplete; partial in the middle of a
                     contig; missing N-terminus and C-terminus; Derived by
                     automated computational analysis using gene prediction
                     method: Protein Homology."
                     /pseudo
                     /codon_start=1
                     /transl_table=11
                     /product="metalloprotease TldD"
     gene            complement(52873..53430)
                     /locus_tag="paras_000044"
     CDS             complement(52873..53430)
                     /locus_tag="paras_000044"
                     /inference="COORDINATES: similar to AA
                     sequence:RefSeq:WP_013094614.1"
                     /note="Derived by automated computational analysis using
                     gene prediction method: Protein Homology."
                     /codon_start=1
                     /transl_table=11
                     /product="hypothetical protein"
                     /protein_id="extdb:paras_000044"
                     /translation="MTCIVALTDGKKVYMGADSAAAGGSYMTVRADPKIYRVGPFLIG
                     FTSSFRMGQLLGHSLTVAPRPEGTDVFVFMCTTFVEAVRECFTRGGYARKDGERESAG
                     TFLVGHEGRIFRIDGDYQVGENAVNFNACGSGEQAALGSLHTTAGMPMRPEIKLERAL
                     AAAAEFSVGVRGPFRIEVLDGQTVQ"
     gene            complement(53427..53702)
                     /locus_tag="paras_000045"
     CDS             complement(53427..53702)
                     /locus_tag="paras_000045"
                     /inference="COORDINATES: ab initio
                     prediction:GeneMarkS-2+"
                     /note="Derived by automated computational analysis using
                     gene prediction method: GeneMarkS-2+."
                     /codon_start=1
                     /transl_table=11
                     /product="hypothetical protein"
                     /protein_id="extdb:paras_000045"
                     /translation="MSVLSANQRVMRATENQWHKIAALLLMKLPGEKARIRVVMTTAG
                     KRSWNREAGARQFSTAMGELHGFGRTTAEPCDGMHVAFCWATPTEAA"
     gene            complement(54421..54894)
                     /locus_tag="paras_000046"
                     /pseudo
     CDS             complement(54421..54894)
                     /locus_tag="paras_000046"
                     /inference="COORDINATES: similar to AA
                     sequence:RefSeq:WP_003271244.1"
                     /note="incomplete; partial in the middle of a contig;
                     missing N-terminus; Derived by automated computational
                     analysis using gene prediction method: Protein Homology."
                     /pseudo
                     /codon_start=1
                     /transl_table=11
                     /product="ATP-binding protein"
     gene            55189..55356
                     /locus_tag="paras_000047"
     CDS             55189..55356
                     /locus_tag="paras_000047"
                     /inference="COORDINATES: ab initio
                     prediction:GeneMarkS-2+"
                     /note="Derived by automated computational analysis using
                     gene prediction method: GeneMarkS-2+."
                     /codon_start=1
                     /transl_table=11
                     /product="hypothetical protein"
                     /protein_id="extdb:paras_000047"
                     /translation="MHNQMTRQKDLFEETVPEALVSEEIQAELVTQLALLMFALIDVI
                     EAEARDEQDRR"
     gene            55337..55510
                     /locus_tag="paras_000048"
                     /pseudo
     CDS             55337..55510
                     /locus_tag="paras_000048"
                     /inference="COORDINATES: similar to AA
                     sequence:RefSeq:WP_011493046.1"
                     /note="incomplete; partial in the middle of a contig;
                     missing C-terminus; Derived by automated computational
                     analysis using gene prediction method: Protein Homology."
                     /pseudo
                     /codon_start=1
                     /transl_table=11
                     /product="recombinase family protein"
     gene            complement(55552..57117)
                     /locus_tag="paras_000049"
     CDS             complement(55552..57117)
                     /locus_tag="paras_000049"
                     /inference="COORDINATES: similar to AA
                     sequence:RefSeq:WP_007182619.1"
                     /note="Derived by automated computational analysis using
                     gene prediction method: Protein Homology."
                     /codon_start=1
                     /transl_table=11
                     /product="IS66 family transposase"
                     /protein_id="extdb:paras_000049"
                     /translation="MDLPVDLTTLSPDQLRALAAQLAVQLADREREVGEKERELQYRQ
                     TRIDQLTHELSVIKRQQFGKRSEQLNTEQMSLLDEAVDTDLAAIEAELEQLQPDTPER
                     KSRQQRARRAPLPAHLPRTDIHHDPDTTTCHCGCELERIGEDISEKLDYTPGVFTVER
                     HIRGKWVCRQCETLTQEPVPAHIIDKGIPTAALLAWVLVSKFADHLPLYRLERICARA
                     GLAIPQSTLGDWVGVCGVRLQPLVDALREQILRQGVLHADETPVQMLSPGKGKTHRAY
                     LWAYTTTQYASLKAVVYDFADSRAGEHARAFLGDWQGKLVCDDYSGYKNSFTRGITEI
                     GCAAHARRKFFELHANHQSEIAGQALKYFGTLYEIEREAAVLDPDARRALRQSRSRPV
                     MDALHAWLSAQRCLVPEASGIAKALDYNLNRWAALTRYLDDGHVPIDNNWVENQIRPW
                     ATGRKNWLFAGSLRAGERAAAIMSLIRSAQLNGHDPLTYLKDVLTRLPTHRASDIEQL
                     LPHCWAPALPDHS"
     gene            complement(57181..57516)
                     /gene="tnpB"
                     /locus_tag="paras_000050"
     CDS             complement(57181..57516)
                     /gene="tnpB"
                     /locus_tag="paras_000050"
                     /inference="COORDINATES: protein motif:HMM:NF017528.1"
                     /note="Derived by automated computational analysis using
                     gene prediction method: Protein Homology."
                     /codon_start=1
                     /transl_table=11
                     /product="IS66 family insertion sequence element accessory
                     protein TnpB"
                     /protein_id="extdb:paras_000050"
                     /translation="MIRIDAIWLATEPVDMRAGADTLLARVVKVFGAARPHHAYLFAK
                     RHSTRMKVLVYDGLGIWLATRRLNRGRFIWSNGEQAVALPLNQEQLRALVTGLPWRTL
                     ASDHAITVV"
     gene            complement(57513..57905)
                     /locus_tag="paras_000051"
     CDS             complement(57513..57905)
                     /locus_tag="paras_000051"
                     /inference="COORDINATES: similar to AA
                     sequence:RefSeq:WP_018420755.1"
                     /note="Derived by automated computational analysis using
                     gene prediction method: Protein Homology."
                     /codon_start=1
                     /transl_table=11
                     /product="transposase"
                     /protein_id="extdb:paras_000051"
                     /translation="MADDDRIDDGVVPVIERRKHSREFKEMVVRAAMQPHVSIAAVAL
                     HYRLNANLLRRWVVAARQHVGAHPAPDEAQPPPTTAFVPLQLQAPVAATDRGEIRIEV
                     RRGAATITLYWPVSAADDCAAWLQGWLR"
     gene            complement(58454..59326)
                     /locus_tag="paras_000052"
     CDS             complement(58454..59326)
                     /locus_tag="paras_000052"
                     /inference="COORDINATES: similar to AA
                     sequence:RefSeq:WP_011776996.1"
                     /note="Derived by automated computational analysis using
                     gene prediction method: Protein Homology."
                     /codon_start=1
                     /transl_table=11
                     /product="IS5 family transposase"
                     /protein_id="extdb:paras_000052"
                     /translation="MTRVVPWQKLIALIEPHYPKGKTGRPPFPIQTMLRIHFLQQWFS
                     LSDPAMEEALHDIPLYREFALLGTGMTRLPDESTILRFRHLLEAHELSTRILATVNEI
                     LQAKGLMLKAGSAVDATLISAPNSTKKPGTRDPEMRQTQKGGSWYFGMKAHIGVDVES
                     GLVHTVKCTPANVHDITVAHELLHGKEKVAFADAGYVGIEKRGETGAVQWYVAMRPSK
                     RNKLDKRKRLDSIYNKIERLKAGVRAKVEHPFRVLECQFGYLKARYRGLAKNTAHIET
                     QFALANLWMARKML"
     gene            60262..61764
                     /locus_tag="paras_000053"
     CDS             60262..61764
                     /locus_tag="paras_000053"
                     /inference="COORDINATES: similar to AA
                     sequence:RefSeq:WP_015004452.1"
                     /note="Derived by automated computational analysis using
                     gene prediction method: Protein Homology."
                     /codon_start=1
                     /transl_table=11
                     /product="toluene monooxygenase"
                     /protein_id="extdb:paras_000053"
                     /translation="MALLERAAWYDIARATNWTSSYVAESELFPDLMSGAQGIPMVSW
                     ETYDEPYKTSYPEYVRVQREKDAGAYSVKGALERSRMFEDADPGWLSILKAHYGAIAL
                     GEYAAMSAEARMARFGRAPGMRNMATFGMLDENRHGQLQLYFPHDYCPKDRQFDWAHK
                     ACHTNEWGAIAARSAFDDLFMSRSAIEIAVMLTFAFETGFTNIQFLGLAADAAEAGDF
                     TFASLISSIQTDESRHAQIGGPALQILIANGRKEQAQKLVDIAIARAWRLFCLLTGSS
                     MDYATPPVHRKQSFKEFMREWIVGQFERTLIDLGLDLPWYWAQMINEVDYQHHAYQLS
                     IWFWRSTVWWNPAAGMTPECRDWLEEKYPGWNDTFGKAWDVIIDNLLDGKPELTVPEA
                     LPIICNMSQLPICAIPGNGWNVKDYPLVYNGRTYHFNSEIDRWVFQQDPVRYRDHLTL
                     VDRFLAGQIQPPDLTGALKYMGLAPGEIGDDAHHYAWVETYRDKRYEKTP"
     gene            61789..62049
                     /locus_tag="paras_000054"
     CDS             61789..62049
                     /locus_tag="paras_000054"
                     /inference="COORDINATES: similar to AA
                     sequence:RefSeq:WP_018435811.1"
                     /note="Derived by automated computational analysis using
                     gene prediction method: Protein Homology."
                     /codon_start=1
                     /transl_table=11
                     /product="toluene-4-monooxygenase system B family protein"
                     /protein_id="extdb:paras_000054"
                     /translation="MALFPVISNFQYDFVLQLVAVDTDNSMDEVAAAAAHHSVGRRVA
                     PRPDKVIRVRRQDGEQFYPRDAKLAETDIKPMETLEFIFCDD"
     gene            62057..62383
                     /locus_tag="paras_000055"
     CDS             62057..62383
                     /locus_tag="paras_000055"
                     /inference="COORDINATES: similar to AA
                     sequence:RefSeq:WP_018989564.1"
                     /note="Derived by automated computational analysis using
                     gene prediction method: Protein Homology."
                     /codon_start=1
                     /transl_table=11
                     /product="Rieske 2Fe-2S domain-containing protein"
                     /protein_id="extdb:paras_000055"
                     /translation="MSFQKACTLDDLWEGEMTEVEVDGHVIVLVRPEGGEPRAFQGIC
                     PHQDIPLVEGKFEGRVLMCRAHQWTFDASTGKGINPGDCRLAEYAVRLEGDDVLIAVE
                     PFFAHS"
     gene            62403..62717
                     /locus_tag="paras_000056"
     CDS             62403..62717
                     /locus_tag="paras_000056"
                     /inference="COORDINATES: similar to AA
                     sequence:RefSeq:WP_012430595.1"
                     /note="Derived by automated computational analysis using
                     gene prediction method: Protein Homology."
                     /codon_start=1
                     /transl_table=11
                     /product="MmoB/DmpM family protein"
                     /protein_id="extdb:paras_000056"
                     /translation="MTIDNTAEAYRNNRVGPVLRASSITAGVIEAAHVDNPGRTIRVD
                     DKLAYVRIDSDGELILRRATLQETLGRPFRMSELEVNLSAFAGRIETTDDYVRFYYEK
                     TL"
     gene            62730..63716
                     /locus_tag="paras_000057"
     CDS             62730..63716
                     /locus_tag="paras_000057"
                     /inference="COORDINATES: similar to AA
                     sequence:RefSeq:WP_015004448.1"
                     /note="Derived by automated computational analysis using
                     gene prediction method: Protein Homology."
                     /codon_start=1
                     /transl_table=11
                     /product="aromatic/alkene monooxygenase hydroxylase
                     subunit beta"
                     /protein_id="extdb:paras_000057"
                     /translation="MTQPVVLKPLKTWSHLAARRRKPSEYEIVSTNLHYTTDNPDAPF
                     ELDPNFEMAQWFKRNRNASPLTHPDWNAFRDPDELVYRTYNLLQDGQETYVFGLLDHF
                     SARGHDTMLARTWAGTLARHYTPARFLFHALQMSSAYLTQMAPASTISNCAAYQTADS
                     LRWLTHTAYRTRELSQAFDDLGFGTAERHYWENDPAWQGWRKLVEHALTAWDWAESFV
                     ALNLVARPAVEETVLRSLGVAARHNGDTLLGLITDAQLIDAQRHRHWAAELVRMALEQ
                     ESNRTVLTAWVSKWESLADDAIAAWCAALPDAPDASTRAKAAAREFRRAIGI"
     gene            65044..65619
                     /locus_tag="paras_000058"
     CDS             65044..65619
                     /locus_tag="paras_000058"
                     /EC_number="2.7.1.71"
                     /inference="COORDINATES: similar to AA
                     sequence:RefSeq:WP_007539253.1"
                     /note="Derived by automated computational analysis using
                     gene prediction method: Protein Homology."
                     /codon_start=1
                     /transl_table=11
                     /product="shikimate kinase"
                     /protein_id="extdb:paras_000058"
                     /translation="MPLNSQPEAALLAALGGRCIVLIGMMGSGKTSVGRPLARRLGLD
                     FVDADAEIEAAYCMTIPEIFAQHGEPYFRHIEQRVLARLFAEGPRVVATGGGAFMSAE
                     TRARIAEKGLSIWLKADFDVLVRRVRSRANRPLLQTPDPDDALRRLIDDRYPLYALAD
                     VTVVSTDGSHEVAAAETMQALMSHLNVHPVP"
     gene            complement(66534..67564)
                     /locus_tag="paras_000059"
                     /pseudo
     CDS             complement(66534..67564)
                     /locus_tag="paras_000059"
                     /inference="COORDINATES: similar to AA
                     sequence:RefSeq:WP_018435895.1"
                     /note="frameshifted; Derived by automated computational
                     analysis using gene prediction method: Protein Homology."
                     /pseudo
                     /codon_start=1
                     /transl_table=11
                     /product="transposase"
     gene            68294..69313
                     /locus_tag="paras_000060"
     CDS             68294..69313
                     /locus_tag="paras_000060"
                     /inference="COORDINATES: similar to AA
                     sequence:RefSeq:WP_018420491.1"
                     /note="Derived by automated computational analysis using
                     gene prediction method: Protein Homology."
                     /codon_start=1
                     /transl_table=11
                     /product="IS110 family transposase"
                     /protein_id="extdb:paras_000060"
                     /translation="MKYTTVGVDIAKNVFQLHWVDAGTGEIVNKQLKRAAFLEHFANR
                     EPCLIGMEACGGAQHWARRLMEMGHQVKLMPAKFVKAFNIGNKNDPADARAIWMATQM
                     PSKPVAVKTEAQQAVLALHRLRQQKIKFRTMQMNSLRGLVAEYGEVMAKSRAALDKAI
                     PGVLARLAERLPAMLIDSLRELWNDLDRLDKQIADIERSLHTWMKEDKACKAIAAIPG
                     VGLLTATATVATMGDAKAFRSGREFAAWLGLVPKQIGTGGKIQLLGISRRGDTYVRTL
                     LIHGARSVLFHGKHAGSWAEQLQKRRPSNVVTVALANKMARTIWAVLAHGTPYNQGHV
                     SAQPA"
     gene            complement(69816..71147)
                     /locus_tag="paras_000061"
     CDS             complement(69816..71147)
                     /locus_tag="paras_000061"
                     /inference="COORDINATES: similar to AA
                     sequence:RefSeq:WP_011875717.1"
                     /note="Derived by automated computational analysis using
                     gene prediction method: Protein Homology."
                     /codon_start=1
                     /transl_table=11
                     /product="IS110 family transposase"
                     /protein_id="extdb:paras_000061"
                     /translation="MATRTRRTLDIAYPNAAGIDIGSASHYVAVPADRDDEPVREFKS
                     FTCELDNLVTWLTACNVDIVAMESTGVYWIPVYELLESRGFTVHLVNARHVKNVSGRK
                     SDVLDCQWLQQLMSYGLLSGAFRPTDEICALRAVSRQRDMLLRYQARHVQHIQKALSQ
                     MNVQLANVISDIMGETGQKIVRAIIAGERNATTLAKLKHARIRASEEEIVKSLQGNWR
                     SEHLFTLKQAMSLYDAYGVELMACDQQLEAMLAVLQKHAGAQDKPQRPSRGKNAPRFD
                     LRTYLIGLCGVDLTRINGIDTATALKVISETGPDLSRFRSAKQFVAWLGLCPGTKISG
                     GKILSSASKRTTNRAAQALRLAAAALRTSQSALGAYYRRMCARLDRPKAITATAHKLA
                     RLIYAMLTKGGEYIDQGQDYYEERYRQRVMHHLARRAEKLGFKLTPVSEAA"
     gene            71406..72857
                     /locus_tag="paras_000062"
     CDS             71406..72857
                     /locus_tag="paras_000062"
                     /inference="COORDINATES: similar to AA
                     sequence:RefSeq:WP_020384411.1"
                     /note="Derived by automated computational analysis using
                     gene prediction method: Protein Homology."
                     /codon_start=1
                     /transl_table=11
                     /product="IS21 family transposase"
                     /protein_id="extdb:paras_000062"
                     /translation="MNKRKHHSQEVAAAKTGISVRTARRIERDATLPSQKPRHSWRTR
                     PDPFTEVWDSEVVPLLRNAPHLMGITILRKLQDDHPDRYPDSMRRTLERRIRQWRALE
                     GPTQEVFFPQEHQPGVRGLSDFTDMSKLCVTIGGAPFGHRLYHFVLAFSRWEYANVVE
                     GGESFEALATGLQNALWQAGGCPREHRTDSLSAAFRNLTKQEDFTTRYAALLDHYGME
                     GTRNNRGLGHENGSVESSHRYLKEAVDQALMLRGHRDFADRPAYDEFVREVVMRRNRR
                     NAAAFRIEREQLRDLPERRTTDFVEDEALVTRCSTFTVRGILYSAPSRLIGHRLKVRI
                     YGDRLDCYLSGALVHSTPRGSRSADNRHALDYRHFIDSLRRKPQAFKGLAFRDALFPR
                     EAYRRTWERLEAQLTQRQACKIMVGLLELAGLHGVEAVLAERLDTLFDADELPDLKQL
                     RDEFAPRQTLCPEVVVHMPPVAVYDALLDKVAA"
     gene            72854..73194
                     /locus_tag="paras_000063"
                     /pseudo
     CDS             72854..73194
                     /locus_tag="paras_000063"
                     /inference="COORDINATES: similar to AA
                     sequence:RefSeq:WP_012354629.1"
                     /note="frameshifted; incomplete; partial in the middle of
                     a contig; missing C-terminus; Derived by automated
                     computational analysis using gene prediction method:
                     Protein Homology."
                     /pseudo
                     /codon_start=1
                     /transl_table=11
                     /product="ATP-binding protein"
     gene            complement(73226..75283)
                     /locus_tag="paras_000064"
     CDS             complement(73226..75283)
                     /locus_tag="paras_000064"
                     /inference="COORDINATES: similar to AA
                     sequence:RefSeq:WP_011493046.1"
                     /note="Derived by automated computational analysis using
                     gene prediction method: Protein Homology."
                     /codon_start=1
                     /transl_table=11
                     /product="recombinase family protein"
                     /protein_id="extdb:paras_000064"
                     /translation="MSKIGAEHLSRRAYVYVRQSTLDQVHHNRESQLRQYGLADRARG
                     LGWPDATVIDDDLGRSGSGNHRPGFERLLVALCSGEVGAVFCIEASRLVRNGRDWHTL
                     LEFCRLVGCLLIDEDGIYDPRQPNDRLLLGMKGTLSEMELSTFRQRSQAALDQKAKRG
                     ELFTSVPIGYVRAQGNRIEKDPDARVREALDLAFRKFREFGSVRQVLLWIRQECIELP
                     AVNYGPDGRHIVWKLPVYNTLLHILTNPTYGGAYAFGKTRTIARIVNGRKRVFAGNPL
                     QREKWQALIIEHHAGYISWDEYEANRKLITNNANMKGNMVRGAVKRGSSLLAGLLRCG
                     HCGRKLHVAYSGTKGTVARYNCQGSMINHGGPRCISFGAVRVDQRVTEEVLRQLQPLG
                     IRASLEAIERARTEQDERVRHKELALEQARYEAARARRQYDAIDPENRLVAAELERRW
                     NETLKTQAQIQTELDLLREQSSRALSVGARDELLRLGEDLPRLWHHPASSVEIKKRIL
                     RTVVKEIVATKQDDTIRALVHWQGGDHTEIVFEKSHTGEHRWATDVATIDIVRALART
                     LADQGVAAVINRLGKRTAKGHTWTAARICTLRKDRRIPAYREGERQERRELTVTEVAT
                     LLGISAPTVIRLIRVGRLPASQACLGAPWITQQVDVDNYLVRRAADHPQSDNSNQLSI
                     DLQ"
     gene            complement(75264..75431)
                     /locus_tag="paras_000065"
     CDS             complement(75264..75431)
                     /locus_tag="paras_000065"
                     /inference="COORDINATES: ab initio
                     prediction:GeneMarkS-2+"
                     /note="Derived by automated computational analysis using
                     gene prediction method: GeneMarkS-2+."
                     /codon_start=1
                     /transl_table=11
                     /product="hypothetical protein"
                     /protein_id="extdb:paras_000065"
                     /translation="MRNQMTRQKDLFEETVPEALVSEEIQAELVTQLALLMFALIDVI
                     EAEARDEQDRR"
     gene            75747..75917
                     /locus_tag="paras_000066"
                     /pseudo
     CDS             75747..75917
                     /locus_tag="paras_000066"
                     /inference="COORDINATES: similar to AA
                     sequence:RefSeq:WP_012354629.1"
                     /note="incomplete; partial in the middle of a contig;
                     missing N-terminus and C-terminus; Derived by automated
                     computational analysis using gene prediction method:
                     Protein Homology."
                     /pseudo
                     /codon_start=1
                     /transl_table=11
                     /product="ATP-binding protein"
     gene            complement(76003..77028)
                     /locus_tag="paras_000067"
                     /pseudo
     CDS             complement(76003..77028)
                     /locus_tag="paras_000067"
                     /inference="COORDINATES: similar to AA
                     sequence:RefSeq:WP_009769536.1"
                     /note="frameshifted; Derived by automated computational
                     analysis using gene prediction method: Protein Homology."
                     /pseudo
                     /codon_start=1
                     /transl_table=11
                     /product="tyrosine-type recombinase/integrase"
     gene            complement(77025..78002)
                     /locus_tag="paras_000068"
     CDS             complement(77025..78002)
                     /locus_tag="paras_000068"
                     /inference="COORDINATES: similar to AA
                     sequence:RefSeq:WP_010562368.1"
                     /note="Derived by automated computational analysis using
                     gene prediction method: Protein Homology."
                     /codon_start=1
                     /transl_table=11
                     /product="tyrosine-type recombinase/integrase"
                     /protein_id="extdb:paras_000068"
                     /translation="MKHQLDTTALDPVISRYLAHRRTLGRQYSNQERTLISMRDFLVR
                     TGESDLNNTLFESWCKTFDSLISNVRRARQVAVRNFCLYRQRTEPRCFVPDIIRFARR
                     QPHATPIILTPAQVGRVLELAGTRQATATSPLRPYVLRLAVVLLYTAGLRRRELLRLT
                     LADVDAHAGVLHVRESKFHKSRWVPLSGGARLELRRYLMRRLAPPLDTTPLPPLLCNM
                     HHGLRGYTGTGLHEGIAGLLQDAGLRDADGRVPRIHDFRHSFAIEALMRWYRQGADVQ
                     SNLPKLALYMGHVSIVSTAYYLRWIPELQELASKRFAKRFGYLVQGEQL"
     gene            complement(77999..79222)
                     /locus_tag="paras_000069"
                     /pseudo
     CDS             complement(77999..79222)
                     /locus_tag="paras_000069"
                     /inference="COORDINATES: similar to AA
                     sequence:RefSeq:WP_010562367.1"
                     /note="internal stop; Derived by automated computational
                     analysis using gene prediction method: Protein Homology."
                     /pseudo
                     /codon_start=1
                     /transl_table=11
                     /product="tyrosine-type recombinase/integrase"
     gene            80030..80341
                     /locus_tag="paras_000070"
                     /pseudo
     CDS             80030..80341
                     /locus_tag="paras_000070"
                     /inference="COORDINATES: similar to AA
                     sequence:RefSeq:WP_012354629.1"
                     /note="incomplete; partial in the middle of a contig;
                     missing N-terminus; Derived by automated computational
                     analysis using gene prediction method: Protein Homology."
                     /pseudo
                     /codon_start=1
                     /transl_table=11
                     /product="ATP-binding protein"
     gene            complement(80652..81671)
                     /locus_tag="paras_000071"
     CDS             complement(80652..81671)
                     /locus_tag="paras_000071"
                     /inference="COORDINATES: similar to AA
                     sequence:RefSeq:WP_018420491.1"
                     /note="Derived by automated computational analysis using
                     gene prediction method: Protein Homology."
                     /codon_start=1
                     /transl_table=11
                     /product="IS110 family transposase"
                     /protein_id="extdb:paras_000071"
                     /translation="MKYTTVGVDIAKNVFQLHWVDAGTGEIVNKQLKRAAFLEHFANR
                     EPCVIGMEACGGAQHWARRLMEMGHQVKLMPAKFVKAFNIGNKNDPADARAIWMATQM
                     PSKPVAVKTEAQQAVLALHRLRQQKIKFRTMQMNSLRGLLTEYGEVMAKSRAALDKAI
                     PGVLARLAERLPAMLIDSLRELWNDLDRLDKQIADIERSLHTWMKEDKACKAIAAIPG
                     VGLLTATATVATMGDAKAFRSGREFAAWLGLVPKQIGTGGKIQLLGISRRGDTYVRTL
                     LIHGARSVLFHGKHAGSWAEQLQKRRPSNVVTVALANKMARTIWAVLAHGTPYNQGHV
                     SAQPA"
     gene            complement(82752..83675)
                     /gene="argP"
                     /locus_tag="paras_000072"
     CDS             complement(82752..83675)
                     /gene="argP"
                     /locus_tag="paras_000072"
                     /inference="COORDINATES: similar to AA
                     sequence:RefSeq:WP_015004566.1"
                     /note="Derived by automated computational analysis using
                     gene prediction method: Protein Homology."
                     /codon_start=1
                     /transl_table=11
                     /product="HTH-type transcriptional regulator ArgP"
                     /protein_id="extdb:paras_000072"
                     /translation="MDGRLNMIELETFAAVVEYRSFAQAAAALNISSAAVTRRVKRLE
                     QSIGAMLLLREPAVPPTKAGEEVSRHFMTVRLHEDDLLRRVTPGRATTTALALAVNAD
                     SLATWFEPVTRELAQHHVALQIVVDDQDHTLEALARGDVKGFLSTLPEPVVDRFVAAP
                     VGQMRYQCVATPGFAREHFAGGLTLPGALEATAILFDRKDALHDAFFASHFGVTVGRY
                     PRHYFPSPVALLNAILDNLGYGLVPALQAEPLIGSGRLVALAPGHDLLIDLYWHHWEH
                     EPEPLATISALVMAAARRSLVQRVQRDEETR"
     gene            complement(84465..85226)
                     /locus_tag="paras_000073"
     CDS             complement(84465..85226)
                     /locus_tag="paras_000073"
                     /inference="COORDINATES: similar to AA
                     sequence:RefSeq:WP_012406589.1"
                     /note="Derived by automated computational analysis using
                     gene prediction method: Protein Homology."
                     /codon_start=1
                     /transl_table=11
                     /product="hypothetical protein"
                     /protein_id="extdb:paras_000073"
                     /translation="MSETGRAQTVAAAAKTLERRPSLGVIKLDSDGSTEQSPEVIDER
                     TVMPFAVDDPACWTVPLCKTVAKGADAVANKVPTPEASRGILDAAQRLDGQTDLIIGG
                     CGYMWASREHLYEQTSTPVLTSALEFLDLALRMTKLPVGIITWDAVPLMPLLKDHRGF
                     ERLRFVSIRDLPDFQKWVLDPCGRQVPCGWSKELIAQQLSERLGEAFGKNGVFNDVGV
                     LVLECTLMPDFRDTIRGLTRIPILDLLSFAKAVLQ"
     gene            complement(85356..86723)
                     /locus_tag="paras_000074"
     CDS             complement(85356..86723)
                     /locus_tag="paras_000074"
                     /inference="COORDINATES: similar to AA
                     sequence:RefSeq:WP_012406590.1"
                     /note="Derived by automated computational analysis using
                     gene prediction method: Protein Homology."
                     /codon_start=1
                     /transl_table=11
                     /product="MmgE/PrpD family protein"
                     /protein_id="extdb:paras_000074"
                     /translation="MASPSTSTVSVLARYVCDLKSTDISDKTKRHAAMCVLDTLAAAA
                     AGLHVSSVVAAREASMTLFGKGEVPLWFDGRQTTAAGAIFANSCAAAVLDMDDGHSEA
                     RGHPAAAVIPAVLNLAAEIGASADEVLSAIAIGYEVGIRIKAARGDHGQKGWNGQSGV
                     WTGFCVAVATGWLLRASEEQIANSIALAGVYSPNLVATSYTKELGADVKEGIPWSAVA
                     GYSSMILAKLGHAGFRDTLDHSPFYDSSVILHELGAGEMKIVGNYFKPYANCRHFHAA
                     LKALETVMAEHAIKPSDITSVKVYIYDYAMRLSNATQPENLTDIQYSIPYCMAIMAIL
                     GADSLMPIDESLLGRPELVSFAEKVEIVPDPEYSAIYPRMTLNRIDVFTANGTYSSPT
                     TRPPCGPYAPMSMQELERKFRNASSKVLDERQQEDLLRAFNRLLNGEIAPLLEAIARP
                     AAIGA"
     gene            complement(86786..87511)
                     /locus_tag="paras_000075"
     CDS             complement(86786..87511)
                     /locus_tag="paras_000075"
                     /inference="COORDINATES: ab initio
                     prediction:GeneMarkS-2+"
                     /note="Derived by automated computational analysis using
                     gene prediction method: GeneMarkS-2+."
                     /codon_start=1
                     /transl_table=11
                     /product="hypothetical protein"
                     /protein_id="extdb:paras_000075"
                     /translation="MSSQKMPVLGIVKLDRPEIAGSKSSPDLCEPEGMMPFSVDDPTM
                     WQQPLQKVVAEGTGGGGLDGPTEDAVRGILEAAQRLDGRSQLIIGNCGYMWSARGHLY
                     RKLSTPVVTSALEFVDLALKITTAPVGIITWNAATLKPLMHGVNELERLRFLTVRDLP
                     DWANWPQDPFASATPRRWTKERMAQQLQQRVADAFREGGNFEQVGIIVIECTLVPDFR
                     DAIRAVTSVPIIDLLSFAKAALD"
     gene            complement(87540..88412)
                     /gene="ehuB"
                     /locus_tag="paras_000076"
     CDS             complement(87540..88412)
                     /gene="ehuB"
                     /locus_tag="paras_000076"
                     /inference="COORDINATES: similar to AA
                     sequence:RefSeq:WP_018436506.1"
                     /note="Derived by automated computational analysis using
                     gene prediction method: Protein Homology."
                     /codon_start=1
                     /transl_table=11
                     /product="ectoine/hydroxyectoine ABC transporter
                     substrate-binding protein EhuB"
                     /protein_id="extdb:paras_000076"
                     /translation="MAPRWKKLLLSVTAAVGLIASASAPAEQIKDRVLQEGRITIGME
                     NSAPWAYKTADGTVTGVHPDLIRAVLEPLGIKQFDFVIIDFGALIPSLLAKKIDVVAS
                     GMGITPARCKQVIFSDPDLASTDAILVKKGNPLNIHSYEDIVKNPGIRMGGYRGSSNT
                     ENALAAGIPQGQMQLFQDVDGLSAIQAGRIDALTLGVATAERMLKQPLVSERLERATP
                     FKGHILKNGREAANYGAMVFRPEDTQLRDAYNASFEKLRANGTVKRILAKYGFQEAPD
                     GLTAKDLCSPDYYK"
     gene            complement(88917..90137)
                     /locus_tag="paras_000077"
     CDS             complement(88917..90137)
                     /locus_tag="paras_000077"
                     /inference="COORDINATES: similar to AA
                     sequence:RefSeq:WP_020066697.1"
                     /note="Derived by automated computational analysis using
                     gene prediction method: Protein Homology."
                     /codon_start=1
                     /transl_table=11
                     /product="PLP-dependent aminotransferase family protein"
                     /protein_id="extdb:paras_000077"
                     /translation="MYPFTAPYASPTGSPIRELFRYLGEPGMISLAGGYPAVEQFDAD
                     GLKRAMDSAWSMPERCLQYGPTDGLCELKDEVIALMRRRGAICSADELLVTTGSQQGF
                     DLLLRILVAPGDTVLTEQPAYPATLQALRLQQANIVTVPVDEFGIDTEHLASLLDSGS
                     VKAPKLLYTVPTFANPTGATLSQERRLALLQLSAKYRFILIEDEPYGDLRFTGEAVPS
                     LLSLSQEVPGAREWVVYFGSLSKIVAPGLRIGWTIGSKEIVRRCIVAKQTIDLCSSPM
                     TQAIAAAYLAQGSLENHLPRITAAYQRKCEVLCDEMSRSLKGLISYHRPQGGMFVWAR
                     CETGNSSILLQHAIERRVLFVPGRAFYADRIDNATLRLSYTAPTISEIRTGIHRLAMA
                     MEALSAGAPNRENE"
     gene            complement(90154..91653)
                     /locus_tag="paras_000078"
     CDS             complement(90154..91653)
                     /locus_tag="paras_000078"
                     /inference="COORDINATES: similar to AA
                     sequence:RefSeq:WP_018439232.1"
                     /note="Derived by automated computational analysis using
                     gene prediction method: Protein Homology."
                     /codon_start=1
                     /transl_table=11
                     /product="aldehyde dehydrogenase family protein"
                     /protein_id="extdb:paras_000078"
                     /translation="MNASYILSELAISHAAEDGDLVVQSPIDGEIIGRVASQTIADVD
                     AALSKAQEAFKIWRNTPAPRRGELLRLLGNKLREQKRALGSIITLETGKIQQEALGEV
                     QEMIDICDFAVGLSRQLYGLTIASERPGHRMAENWHPMGVCTVISAFNFPAAVWSWNA
                     ALALVCGNAVVWKPSEKTPITAMAVDRILQDALKEFGDAPAGLTALINGGRDLGAKLV
                     SDPRSNIVSATGSTEMGRAVGVEVARRFGRSILELGGNNAGIVSRTANMELALRGIVF
                     SAVGTAGQRCTTLRRLFVNENVYDNVVQRLKILYSKVAVGDPLEQGTLIGPLIDEASF
                     IRMQAALEQAKREGGKIFGGERVAVAGKENGFYVRPAIVEMPSQTEVVLKETFAPILY
                     VLKYSAFDEAIESNNAAVHGLSSCVFTGDLHESERFMSASGSDCGIANVNIGPSGAEI
                     GGAFGGEKETGGGRESGSDAWKAYMRRTTNTVNYSSALPLAQGVDFSIE"
     gene            complement(91845..94841)
                     /locus_tag="paras_000079"
     CDS             complement(91845..94841)
                     /locus_tag="paras_000079"
                     /inference="COORDINATES: similar to AA
                     sequence:RefSeq:WP_013591502.1"
                     /note="Derived by automated computational analysis using
                     gene prediction method: Protein Homology."
                     /codon_start=1
                     /transl_table=11
                     /product="FAD-binding oxidoreductase"
                     /protein_id="extdb:paras_000079"
                     /translation="MQRSNVKAATPFQASKSLLQEVEAELRRSIRGEVRFDSSSKALY
                     ASDASNYRQIPLGVVVPADVNDLVAALGACRRKDVPFLTRGGGTSQNGQCVNVAVVAD
                     ASKYVNRVVSVDPESRTAIVEPGVVCDTLRDAAEKHGLTFAPDPATHSRCTLGGMIAN
                     NSCGAHSVMAGKTVENVEALEIVTYDGARFWVGPTTDAELEDIIVQGGRRGEIYRKLR
                     DLRDRYADRIRHEFPQIRRRVSGFNLDQLLPENGFNVARALVGTEGTCAVTLQAKVRL
                     VHSPSCRVLLVLGFCDIYTAADAVPHFNRFSPIAIEGLDRGIIRGLQVRGLKAEEIAL
                     LPAGDAWVVLEFGADTVADAIQQANDAHAWFAAGEGGAGVTGLVVEDKAKQQKVWSIR
                     ETGASAVSLSIDSSKPDPMVGWEDAAVDPLRLGDYLRKFQALVDRYGYETCLYGHFGD
                     GCVHARITFDVRTAEGVLTWRDFLREAAQLVVDFGGSLSGEHGDGQAKAEFLPIMYGP
                     EIMQAMEAFKAIWDPANRLNPGKVVNAYRADENLRMGLSYKPVKLTTRLTFASPEGDG
                     LQRAVERCIGMGKCRSLEGGTMCPSFRATREEKYSTRGRAHLFWEMLQGEVITNGWSS
                     HEVKEALDACLACKGCKSDCPTHTDMASYKAEFLSHYYENHRRPRQAMFMGRIGQWAP
                     VASRFPSLTNFLISSRPLARISKWVAGLAPQRRLPVFAAKAFRRIAKERPTQTRIAST
                     SKPLGKVILWVDTFNDHFSPDVATAAFEVLSCIGYEVVLPRKRLCCGRPLYDFGFLDE
                     ARGLLKTAVGELAEDILHGVPVVGLEPGCLSVFKDELLKQLPDEPMAKKLSAQTFLFS
                     DFLALTEFKWPRLDADVIVHGHCHQKSIFGMKGEAALLDKLGVRWKLLDTGCCGMAGA
                     FGFDSKHYELSILIGEEKLLPIVREVPDSTIVVSNGFSCREQIVQGTGRKSLHIAQLA
                     LNSLRQEESGRLGSRTSNRGNPMRVA"
     gene            complement(94828..95856)
                     /locus_tag="paras_000080"
     CDS             complement(94828..95856)
                     /locus_tag="paras_000080"
                     /inference="COORDINATES: similar to AA
                     sequence:RefSeq:WP_017330572.1"
                     /note="Derived by automated computational analysis using
                     gene prediction method: Protein Homology."
                     /codon_start=1
                     /transl_table=11
                     /product="DUF1338 domain-containing protein"
                     /protein_id="extdb:paras_000080"
                     /translation="MRNANVERLLTKLLGHEKTQFLFSTLNVPAILQDWEDGTVTRAE
                     LAQAMNMALFEDLLQRSPNGRTYTHDAIASGGSVYFDHGALRTVRWPHNGALPPGEGA
                     FTRILRPLGFKLNGRYPLEKLGMTGRAYAHEDAPDEIAQFFLSELHPERFSKEFQTAV
                     TNVVKSSKDPLTPLAISQLSDLERDGSLPFEAAHELLPVIVGAFARQHDIPSEADYET
                     LLLESAEMAWISTEGNAFNHATDRVADVFTLSDAEKAKGRPMKPEVECSRSGRVFQTA
                     YRADTVRREFRSADGRTVTREVPGSFYEFITRKRAFDQKERRWQTDLRFDAGNATGIF
                     KMTANAAK"
     gene            96013..96924
                     /locus_tag="paras_000081"
     CDS             96013..96924
                     /locus_tag="paras_000081"
                     /inference="COORDINATES: similar to AA
                     sequence:RefSeq:WP_015004417.1"
                     /note="Derived by automated computational analysis using
                     gene prediction method: Protein Homology."
                     /codon_start=1
                     /transl_table=11
                     /product="LysR family transcriptional regulator"
                     /protein_id="extdb:paras_000081"
                     /translation="MRKFKIPNMGALIAFEAAARHESFTHAARELFLTESAVSRQIAT
                     LESNLGVRLFVRAKQRVVLTRAGRLYGTQVRRALENLDRDTLSIIAHGSGGGYLELAV
                     LPTFASHWLIPRLKDFNDRTPDVRVNMGVQTGMFDFEESHFEAAIHYGKPTWPGTSAD
                     YLFGEEVVPICASSLLSRPIKNAHELLNYPLLHSTTRPDAWTRWFFDLGVEDNSTMQG
                     VRYELHTMLIAAAAAGLGIALVPKFFVDRHLKQQGLEIPFEVASAVDSAYYLVYPTEL
                     SHGKPLELFRVWLLEQASAYTAIQSLA"
     gene            complement(97529..98791)
                     /locus_tag="paras_000082"
     CDS             complement(97529..98791)
                     /locus_tag="paras_000082"
                     /inference="COORDINATES: similar to AA
                     sequence:RefSeq:WP_013094535.1"
                     /note="Derived by automated computational analysis using
                     gene prediction method: Protein Homology."
                     /codon_start=1
                     /transl_table=11
                     /product="FAD-binding oxidoreductase"
                     /protein_id="extdb:paras_000082"
                     /translation="MQQIPKSTSVAIIGGGIIGISAALALARRGVDVVVFEKGVVAGE
                     QSSRNWGWIRSVGRNPAELPLSAMANDMWQDIQSGVDVGYRRTGLAYLAASESALAAH
                     QAWLDIARESGANARILSKGESARLIPSSRRTWAGALYSSTDGVAEPTLATQGIAALA
                     VSLGAKILEGCAARGLDVSAGRVSGVVTEHGLVKCSSVVLAGGAWSRLLCGNHGIEFP
                     QLKVHASGLQTTPVNAGLDLAINGGDFTVRKRSDGGYTVSKLGASVAELTPDSIRLST
                     KFMGAWVKERKYLRLRIGRRFFDELKTPRRFGLDRPTPFEACRTLDPEPNVRMLDEAL
                     KQLKSAFAGFSDALPVRAWAGMIDVTPDALPVISEVSEIPGFFLGSGFSGHGFGIGPA
                     AGSVLANLVTGDRPVVEVRDFSLTRFSS"
     gene            complement(99118..100467)
                     /locus_tag="paras_000083"
     CDS             complement(99118..100467)
                     /locus_tag="paras_000083"
                     /inference="COORDINATES: similar to AA
                     sequence:RefSeq:WP_009763539.1"
                     /note="Derived by automated computational analysis using
                     gene prediction method: Protein Homology."
                     /codon_start=1
                     /transl_table=11
                     /product="FAD-binding oxidoreductase"
                     /protein_id="extdb:paras_000083"
                     /translation="MKNSESTISEYVDSYYSRTLRSDKARTPVDSDITVDVCIVGAGM
                     AGITAALELLRRGRSVVLLESNRVAWGASGRNGGVVSPGYSTGVDNIARYVGMQKATD
                     LYRMSIEGVDIVAENIRQLGIEEAEPIHGIMKLLRHDNDEELTARQRWLVREFGYKVN
                     VLSTSDVRQLVVSNKYRQGILDENAFHFHPLNYARGLVNEVERLGGRVFEGAEVTSIK
                     DHGASKRILTKGGTVTARDVLLTCGGYTGRLIPRLARSYLPISTYMMLTEQAGSVIAS
                     AIRTRAAVSDSRRASDYYRLVDGGERVLWGGLITTRRSDPRRLADTLRNRMVDVYPQL
                     KGLDVQIAWSGKMAYARHLMPLIGRLDPGLWYCMGFGGHGMNTTAVGGRVIAEGITEE
                     SGRYKMFSELGLPWNGGYAGLAVAQLTYWSYQVMDFMRERGGVGGNRGQHSRRSTVC"
     gene            complement(100498..102267)
                     /gene="lpdA"
                     /locus_tag="paras_000084"
     CDS             complement(100498..102267)
                     /gene="lpdA"
                     /locus_tag="paras_000084"
                     /EC_number="1.8.1.4"
                     /inference="COORDINATES: similar to AA
                     sequence:RefSeq:WP_012213072.1"
                     /note="Derived by automated computational analysis using
                     gene prediction method: Protein Homology."
                     /codon_start=1
                     /transl_table=11
                     /product="dihydrolipoyl dehydrogenase"
                     /protein_id="extdb:paras_000084"
                     /translation="MTLIKAKVPDIGDFRDIEVIEVNIKAGDVIEKEQTLLSLESDKA
                     TMEVPSDVAGTVKEVKIKAGDKASQGTVIALVEASGGATAGAAAPAPKAEAPKAEAPK
                     AAAPAPQAGSCSGSADVECDMLVLGAGPGGYSAAFRSADLGMKTVLVERYSTLGGVCL
                     NVGCIPSKALLHTALVIDEAEALGSHGITFGKPQIDLDKLRDFKSGVVKKLTGGLAGM
                     AKARKVEVVTGVGTFLDPNHMEVAGENGKKIVRFKQAIIASGSQAVKLPFMPEDPRVV
                     DSTGALELRQIPQKMLVIGGGIIGLEMATVYATLGAQIDVVEMLDGLMAGADRDLVKV
                     WEKYNAKRFANVMLKTKTTKADAKDDGIYVSFEGEKAPAEPQRYDLVLVAVGRSPNGK
                     TIGADKAGVVVTDRGFIEVDKQMRTNVPHIFAIADVVGQPMLAHKAVHEGHVAAEAAH
                     GEKAYFDALQIPSVAYTDPEVAWAGKTEDQCKAEGIKYGKAVFPWAASGRAIANGRDE
                     GFTKLIFDEETHRVIGGGIVGLNAGDLISEVCLAVEMGADATDIGKTIHPHPTLGESI
                     GMAAELYEGVCTDLPTTRVKTSL"
     gene            complement(102311..103612)
                     /gene="aceF"
                     /locus_tag="paras_000085"
     CDS             complement(102311..103612)
                     /gene="aceF"
                     /locus_tag="paras_000085"
                     /EC_number="2.3.1.12"
                     /inference="COORDINATES: similar to AA
                     sequence:RefSeq:WP_006408537.1"
                     /note="Derived by automated computational analysis using
                     gene prediction method: Protein Homology."
                     /codon_start=1
                     /transl_table=11
                     /product="dihydrolipoyllysine-residue acetyltransferase"
                     /protein_id="extdb:paras_000085"
                     /translation="MHVTEIKVPDIGDYKGVPVIEVLVAPGDVVREEQSLVTLESDKA
                     TMDVPSPFGGVVREIKLRVGDAVSEGSVILLMEPHGAAAEVVTSEAASRANTGLHGRP
                     QIVNELPEPAGRPSTPGPAAVIAEKDAGPSGSSHASPSVRKLARDLGVDVARVTGTGP
                     KGRITQDDVTAFVKGVMTDQLAAPAAGGSGLNLLPWPKVDFTKFGPIDTQPLSRIKKI
                     SGANLHRNWVMIPHVTNNDEADITDLEALRVQLNKENEKSGVKFTMLAFVIKAVISAL
                     KKFPTFNASLDGDNLVFKQYYHIGFAADTPNGLVVPVIRDSDKKGLVDIAREMAELSK
                     LAREGKLKPDQMQGGCFSISSLGGIGGTHFTPIINAPEVAILGLSKSAMKPVWDGKQF
                     VPRLILPLSLSWDHRVIDGAEAGRFNAYLATILTDYRRVSL"
     gene            complement(103738..105492)
                     /gene="ilvB"
                     /locus_tag="paras_000086"
     CDS             complement(103738..105492)
                     /gene="ilvB"
                     /locus_tag="paras_000086"
                     /EC_number="2.2.1.6"
                     /inference="COORDINATES: similar to AA
                     sequence:RefSeq:WP_020748126.1"
                     /note="Derived by automated computational analysis using
                     gene prediction method: Protein Homology."
                     /codon_start=1
                     /transl_table=11
                     /product="biosynthetic-type acetolactate synthase large
                     subunit"
                     /protein_id="extdb:paras_000086"
                     /translation="MQQVAKAGSEASGKNGHASGAQIVLSVLRGEGVDTVWGYPGGAV
                     LPLYDALQESVDITHLLVRHEQAAVHAADGFARATGKVGVALVTSGPGVTNAVTGIAT
                     AYFDSIPMVVISGNVPTQSIGTDAFQECDAVGITRSIVKHNFLVLDISQLAKTLKSAF
                     HIARTGRPGPVLVDIPKDVLQAKTPLRIPDSVTLRSYRPRTDPHTGQVRRAAEALARS
                     ERPCILVGGGAVASAASEEIAELARRLDAPVTNTLMALGAFPASDRRCLGMPGLHGTY
                     EANMAMQHCDVLIALGARFDDRVIGNTREFQSDRRTIIHVDIDPATIDKRVQVDIPIV
                     GDVKTAARAILEQLRAQRINDGNRNGWWKEIENWREKRCLAYEPDADVIKPQFVIQRL
                     WEVTGGDAYICSDVGQHQMWAAQLYGFDKPRRWINSGGLGTMGVGLPYAMGVKRALPD
                     ADVVAVTGDGSIQMCIQELSTCRQYDLGVKIVSLNNGYLGMVRQLQHVNYRDRYSHSY
                     MDALPDFVALARAYGHVGFRIERPCDVEPVLREALSMKHRTVFMDFAIDPSENVWPMV
                     RAGAGLTDMLMNSCDVDR"
     gene            complement(105540..108254)
                     /gene="mdeB"
                     /locus_tag="paras_000087"
     CDS             complement(105540..108254)
                     /gene="mdeB"
                     /locus_tag="paras_000087"
                     /inference="COORDINATES: similar to AA
                     sequence:RefSeq:WP_004539398.1"
                     /note="Derived by automated computational analysis using
                     gene prediction method: Protein Homology."
                     /codon_start=1
                     /transl_table=11
                     /product="alpha-ketoglutarate dehydrogenase"
                     /protein_id="extdb:paras_000087"
                     /translation="MTDLSSGAKPVLALTQTRIDSDPQETAEWLTALDGVVEHVGLER
                     AQYVFDRLAAHALSSGIATARANVTPYTNTIPVDQQPPFPGDVDAEERLAAALRWNAL
                     AMVVRANRAYGELGGHIASYASAADLFEAGFNHFFRGANDTNGGDLVYFQPHSSPGVY
                     ARAFLEGFLSEQHLEHYRREIAGPGLCSYPHPWLMPDFWQFPTGSMGIGPINSIYQAR
                     FMRYLQNRGLLRTEGRKVWGFFGDGEMDEPESIGALSLAAREGLDNLVFVINCNLQRL
                     DGPVRSNGRIIDELEAQFTGAGWNVIKVVWGSDWDALFARDRTGALLRAFAHTVDGQF
                     QTFSANDGAYNRERFFGQNEELAALAAHLSNDDIDRLRRGGHDVRKLYAAYDKALKHG
                     GQPTVILAKTMKGFGMGSIGQGRMTTHQQKKLDVEQLKAFRDRFRLPLSDEDVEQLRF
                     YRPAESSPEMRYLHARREALGGYLPRRRTVASQTLPVPAMSAWGQFALEASGKEMSTT
                     MAFVRMLGSLLKDASLGPRVVPVVADEARTFGMANLFRQVGIYSPLGQLYEPEDMGSM
                     LYYREDTGGQILEEGISEAGAVSSWVAAATSYSVHDLPMLPFYIYYSMFGFQRIGDLI
                     WAAADQRARGFLIGATAGKTTLGGEGLQHQDGTSHLAASTVPNCRAYDPAFAYEVAMI
                     VDEGMREMIERQRDVFYYLTVTNENYAQPSLPVAPIESVREGVLKGMYSLDATSLDRA
                     QVQLFGSGAILGEVQAAARLLKEDWNIDASVWSVTSFTELHRDGVASERTDRLFEADR
                     GPVPYVTSALSPTRGPVVAATDYVRAVPELIRAYVPRRYVTLGTDGFGRSDTRAALRA
                     FFEVDRHSIAIAALKALADDGAVAVEVVRRAVDRYGKHDANRAAPWQR"
     gene            complement(108664..109434)
                     /locus_tag="paras_000088"
     CDS             complement(108664..109434)
                     /locus_tag="paras_000088"
                     /inference="COORDINATES: similar to AA
                     sequence:RefSeq:WP_006178897.1"
                     /note="Derived by automated computational analysis using
                     gene prediction method: Protein Homology."
                     /codon_start=1
                     /transl_table=11
                     /product="amino acid ABC transporter ATP-binding protein"
                     /protein_id="extdb:paras_000088"
                     /translation="MISDTTPSPAVQAERVVEIEQLSKWYGAFQVLKDINLSIRDGER
                     IVICGPSGSGKSTLIRCINHLEAYQKGRVIVSGEQIAAGRKSLPSLRREVGMVFQQFN
                     LFPHLSVLQNCILAPVRAKKMSKAQATELAMMNLEKVRIGEQAGKYPAQLSGGQQQRV
                     AIARALCMTPKVMLFDEPTSALDPEMVNEVLDVMTGLAVEGMTMVCVTHEMNFARRVA
                     DRVIFMDKGEIVEEAPPDRFFGAPKTERARRFLEQILH"
     gene            complement(109472..110131)
                     /gene="ehuD"
                     /locus_tag="paras_000089"
     CDS             complement(109472..110131)
                     /gene="ehuD"
                     /locus_tag="paras_000089"
                     /inference="COORDINATES: similar to AA
                     sequence:RefSeq:WP_019400270.1"
                     /note="Derived by automated computational analysis using
                     gene prediction method: Protein Homology."
                     /codon_start=1
                     /transl_table=11
                     /product="ectoine/hydroxyectoine ABC transporter permease
                     subunit EhuD"
                     /protein_id="extdb:paras_000089"
                     /translation="MNFDMAFAMRIVPQVLHGIGTTILVAILSSVGAAAMGFTWEMLR
                     RSGKPMRYAMGVFVDLIRSTPSLVQLYFAFFVLPFYGIVLPAMVVGVLGLSFYFSSYL
                     AEVFKSGIDSIPRGQYEAAQSLHLSKLDTVRFVVTPQMLRNIAAPMGSYFVSILKSTP
                     VLAVLAVPEMLGSALDIASDTYRYAEPMLVAGVLFLTLALVVTYLVKRLEVRLMASTR
                     R"
     gene            complement(110121..110780)
                     /locus_tag="paras_000090"
     CDS             complement(110121..110780)
                     /locus_tag="paras_000090"
                     /inference="COORDINATES: similar to AA
                     sequence:RefSeq:WP_020629186.1"
                     /note="Derived by automated computational analysis using
                     gene prediction method: Protein Homology."
                     /codon_start=1
                     /transl_table=11
                     /product="amino acid ABC transporter permease"
                     /protein_id="extdb:paras_000090"
                     /translation="MSLLAIVLGIFEGFRVTAVVTVLGLLYAIPFAFVFGILQHMTDG
                     WARRLVTAVIEFWRSSPTIVLLYAFYYSLPSFGVDLSAITVGSMVLGLNIGGYGSQSV
                     RAALQSIERGQTEAGLALGLNRINVLCFVELPQAITATVPNFVSLAIQLVKGTALVSL
                     ITLTDMTFRAKEIGQLAYNPIGVYTALVVAYCVICYPMAIIGRRLEARIGKYRGTKHE
                     L"
     gene            complement(111450..112628)
                     /locus_tag="paras_000091"
     CDS             complement(111450..112628)
                     /locus_tag="paras_000091"
                     /inference="COORDINATES: similar to AA
                     sequence:RefSeq:WP_012406592.1"
                     /note="Derived by automated computational analysis using
                     gene prediction method: Protein Homology."
                     /codon_start=1
                     /transl_table=11
                     /product="pyridoxal-phosphate dependent enzyme"
                     /protein_id="extdb:paras_000091"
                     /translation="MTPCTAHRNPYMTGMRCIRCNSLFPVDDYFEGCPDCRSAGWPAS
                     VAPAYDDAVFNSKQWENWLAYSGGSVLGEGETPLVRLRALAQRIGVGSLSAKHEGANP
                     TGSHKDRMSAFVVHRAREVGATTLAAASSGNAGVSLAAYAASAGLGCVIVTTPDMSAN
                     WRRAAEMHGAQIIATATSAERWLLVSEKARSGAWYPVTNYVTPPVGSNPFGVDGYRAI
                     AYELFAQSGAHQPTDIVVPTSRGDIIWGIAQGYADLRSAGLLKVLPKVHAVEPFPRIT
                     RVLAGADMRETFAGSSAVVSIDGATVTFQAVEALRMTGGTAVAVGDKQVQADQIELAR
                     AGLYLELSSVAALSGLKQLLHAGAVSREANAVIVVTSHGYKEDAHYERPLEPVSLRSM
                     "
     gene            complement(112625..113641)
                     /locus_tag="paras_000092"
     CDS             complement(112625..113641)
                     /locus_tag="paras_000092"
                     /inference="COORDINATES: similar to AA
                     sequence:RefSeq:WP_012406593.1"
                     /note="Derived by automated computational analysis using
                     gene prediction method: Protein Homology."
                     /codon_start=1
                     /transl_table=11
                     /product="succinylglutamate desuccinylase/aspartoacylase
                     family protein"
                     /protein_id="extdb:paras_000092"
                     /translation="MSTPTRIWTPVDFDRDGKQTGSLRLPISSDLSAYGWIPIPVVCI
                     RNGNGPTAVLIAGTHGDEYEGQVALLELARSIEASTITGRILILPALNFPAVEAGRRV
                     SPIDEGNLNRLYPGEAHGTATQMIAHYVTTVLLPMADLVVDLHSGGRSLDYVSCALVR
                     PCADRQLDERQMEMLRVFGAPIGYVTDGKGGGGNTTLPAAAEPLGVPVITAELGGGAM
                     LRADGKELARLAVLRLLDHMGIRTDRTLPQPEETRVMVSQSGSLYAESDGLFEPAAMP
                     GDEVTAGQHAGYLHSIERPTDSPINLTFGTSGLVACRRFPTLTKRGDCLYTFMRDIEG
                     GVQK"
     gene            complement(113733..114575)
                     /gene="ehuB"
                     /locus_tag="paras_000093"
     CDS             complement(113733..114575)
                     /gene="ehuB"
                     /locus_tag="paras_000093"
                     /inference="COORDINATES: protein motif:HMM:TIGR02995.1"
                     /note="Derived by automated computational analysis using
                     gene prediction method: Protein Homology."
                     /codon_start=1
                     /transl_table=11
                     /product="ectoine/hydroxyectoine ABC transporter
                     substrate-binding protein EhuB"
                     /protein_id="extdb:paras_000093"
                     /translation="MVVAAGFAVAAPASAEQTGDRVLREGRITIGISNAAPWAFKAAD
                     GSVSGVHPDLIRAVLRPLGIKQFDFVVLDFPALIPSLLAKRVDVVASGMGITPARCRQ
                     VIFGDPDLASVDAVLVKKGNPLKIHSYEDVVKNPAIRMSGNRGSANTDNALAAGIPQG
                     QMQLFQDLDSGVSALVAGRVDALTLSASTVDRLLGQPMLGDRLERATPFKGRVLKNGR
                     EAATYGAMVFRPDDTQLRDAYNASFEKLRAGGTIKGILAKYGFTEAPADLTAKELCSP
                     DYYR"
     gene            complement(115015..116166)
                     /locus_tag="paras_000094"
     CDS             complement(115015..116166)
                     /locus_tag="paras_000094"
                     /inference="COORDINATES: similar to AA
                     sequence:RefSeq:WP_012406587.1"
                     /note="Derived by automated computational analysis using
                     gene prediction method: Protein Homology."
                     /codon_start=1
                     /transl_table=11
                     /product="porin"
                     /protein_id="extdb:paras_000094"
                     /translation="MKATSIIAASILSASAIPAMAQSSVTLYGLIDEGFNFTNNAHGE
                     KAYQLQSGYLQGSRWGLKGAEDLGGGVKAIFQLENGFNVNNGKLGQGGLMFGRQAYVG
                     VASDTYGKMTLGRQYDSLVDFLAQTTVNGNWGGYIFAHPYDNDNTDNTFRVNNTAKYT
                     SPNLAGFQFGGTYSFSNDTNFANNRQYSVGAQYTNGSLLIAAAYLQANNPSSTATGAI
                     TNGGDQNFLATRLRIFGAGINYTVGSATLGFAYTNTNLTQPLSSTYVGVITPPVGSNL
                     SSLRFQNFEVNAKYQFTPAFFAGAMYTYTHTDFNATSGKLHPNYQMVGLMADYYLSKR
                     TDLYLQGAYQHVSGDKTQTVLDVAYVPGAAGVSSNSNQFVIRAAMRHKF"
     gene            complement(116722..117447)
                     /locus_tag="paras_000095"
     CDS             complement(116722..117447)
                     /locus_tag="paras_000095"
                     /inference="COORDINATES: similar to AA
                     sequence:RefSeq:WP_020069309.1"
                     /note="Derived by automated computational analysis using
                     gene prediction method: Protein Homology."
                     /codon_start=1
                     /transl_table=11
                     /product="amino acid ABC transporter ATP-binding protein"
                     /protein_id="extdb:paras_000095"
                     /translation="MIEIKNVSKSYGQFQVLTDCTAHVKKGEVVVICGPSGSGKSTLI
                     KTVNGLEPFQKGEIRVDGQSVGAKRTNLSKLRAKIGMVFQHFELFPHLSITENLTLAQ
                     IKVLGRSKDEAAAKGLSLLDRVGLRSHADKYPGQLSGGQQQRVAIARALSMNPGAMLF
                     DEPTSALDPEMINEVLDVIVELAQEGMTMVCVTHEMGFAKKVANRVIFMDKGLIVEDD
                     SKEAFFSNPRSDRAREFLRKILH"
     gene            complement(117487..118458)
                     /locus_tag="paras_000096"
     CDS             complement(117487..118458)
                     /locus_tag="paras_000096"
                     /inference="COORDINATES: similar to AA
                     sequence:RefSeq:WP_017277591.1"
                     /note="Derived by automated computational analysis using
                     gene prediction method: Protein Homology."
                     /codon_start=1
                     /transl_table=11
                     /product="amino acid ABC transporter permease"
                     /protein_id="extdb:paras_000096"
                     /translation="MFVQRAECARKGWRATALSAVIVVVAVSAMLSHGAPQWLPAVDL
                     PWFAKFGDMPGGLHKTLVFAGGVVTLTANGYLLTRLPSRAQIGIVWCELLLLLVGLLS
                     TFDLSFEFIHRKIGYLITQGATTTLFVSAISIAIAFVLALIGALAKLSSNSIAVGIAT
                     FYTSLFRGLPLLMQIFILYLGLPQLGYVVDPIPAGVAALSLCYGAYMTEIFRAGIQSI
                     PHGQWNAARALGFTPNQMMRLIILPQAMRVIIPPTGNQFIAMLKDSSLVSVVGVWELT
                     YVATTEGQKEFRHMEMLISAAVVYWVMSLVLELVQSRIEWRFRKAVR"
     gene            complement(118496..118846)
                     /locus_tag="paras_000097"
     CDS             complement(118496..118846)
                     /locus_tag="paras_000097"
                     /inference="COORDINATES: protein motif:HMM:NF013646.1"
                     /note="Derived by automated computational analysis using
                     gene prediction method: Protein Homology."
                     /codon_start=1
                     /transl_table=11
                     /product="FAD-binding protein"
                     /protein_id="extdb:paras_000097"
                     /translation="MDSYYSRTLRRDNARPSVNTEVNVDVCIVGAGMAGITAALELLH
                     RGRSVALLGAKPEHDGDWRSCDCRGHYTGVRTLPVVRGTWAVPWNGSYVGLAVAQLTY
                     WSYQMMDFMREPAA"
     gene            complement(118979..119812)
                     /locus_tag="paras_000098"
     CDS             complement(118979..119812)
                     /locus_tag="paras_000098"
                     /inference="COORDINATES: similar to AA
                     sequence:RefSeq:WP_006468547.1"
                     /note="Derived by automated computational analysis using
                     gene prediction method: Protein Homology."
                     /codon_start=1
                     /transl_table=11
                     /product="transporter substrate-binding domain-containing
                     protein"
                     /protein_id="extdb:paras_000098"
                     /translation="MRIGKLVKHTMCIAAMVGMAGAAYAGQTLERVKSRGTMVVVTAA
                     KWPPQAYLNDKHEFDGFDVDVAKEIGRRLGVKVSFETPQFSLMTGGHWHGRWDLCVLS
                     VTPTKERERLLDFPAVYYYSPYVFAVYKNSKIASRDDLNDKVIGVEAGTTSEDYVNRQ
                     LNIGGPDVPAFKYLPHDPKQVKTYGTTMLPYEDLRLGDGKRLDAIVTPEQTALAAIKS
                     GYPIKILPGDYAYREPLAVVTDKGDPEWDKAVGGAVAQMKHDGTLTKLSERWFGKDYT
                     K"
     gene            complement(120430..121200)
                     /locus_tag="paras_000099"
     CDS             complement(120430..121200)
                     /locus_tag="paras_000099"
                     /inference="COORDINATES: similar to AA
                     sequence:RefSeq:WP_006178897.1"
                     /note="Derived by automated computational analysis using
                     gene prediction method: Protein Homology."
                     /codon_start=1
                     /transl_table=11
                     /product="amino acid ABC transporter ATP-binding protein"
                     /protein_id="extdb:paras_000099"
                     /translation="MISDTTPSPAVQAERVVEIEQLSKWYGAFQVLKDINLSIRDGER
                     IVICGPSGSGKSTLIRCINHLEAYQKGRVIVSGEQIAAGRKSLPSLRREVGMVFQQFN
                     LFPHLSVLQNCILAPVRAKKMSKAQATELAMMNLEKVRIGEQAGKYPAQLSGGQQQRV
                     AIARALCMTPKVMLFDEPTSALDPEMVNEVLDVMTGLAVEGMTMVCVTHEMNFARRVA
                     DRVIFMDKGEIVEEAPPDRFFGAPKTERARRFLEQILH"
     gene            complement(121238..121897)
                     /gene="ehuD"
                     /locus_tag="paras_000100"
     CDS             complement(121238..121897)
                     /gene="ehuD"
                     /locus_tag="paras_000100"
                     /inference="COORDINATES: similar to AA
                     sequence:RefSeq:WP_019400270.1"
                     /note="Derived by automated computational analysis using
                     gene prediction method: Protein Homology."
                     /codon_start=1
                     /transl_table=11
                     /product="ectoine/hydroxyectoine ABC transporter permease
                     subunit EhuD"
                     /protein_id="extdb:paras_000100"
                     /translation="MNFDMAFAMRIVPQVLHGIGTTILVAILSSVGAAAMGFTWEMLR
                     RSGKPMRYAMGVFVDLIRSTPSLVQLYFAFFVLPFYGIVLPAMVVGVLGLSFYFSSYL
                     AEVFKSGIDSIPRGQYEAAQSLHLSKLDTVRFVVTPQMLRNIAAPMGSYFVSILKSTP
                     VLAVLAVPEMLGSALDIASDTYRYAEPMLVAGVLFLTLALVVTYLVKRLEVRLMASTR
                     R"
     gene            complement(121887..122546)
                     /locus_tag="paras_000101"
     CDS             complement(121887..122546)
                     /locus_tag="paras_000101"
                     /inference="COORDINATES: similar to AA
                     sequence:RefSeq:WP_020629186.1"
                     /note="Derived by automated computational analysis using
                     gene prediction method: Protein Homology."
                     /codon_start=1
                     /transl_table=11
                     /product="amino acid ABC transporter permease"
                     /protein_id="extdb:paras_000101"
                     /translation="MSLLAIVLGIFEGFRVTAVVTVLGLLYAIPFAFVFGILQHMTDG
                     WARRLVTAVIEFWRSSPTIVLLYAFYYSLPSFGVDLSAITVGSMVLGLNIGGYGSQSV
                     RAALQSIERGQTEAGLALGLNRINVLCFVELPQAITATVPNFVSLAIQLVKGTALVSL
                     ITLTDMTFRAKEIGQLAYNPIGVYTALVVAYCVICYPMAIIGRRLEARIGKYRGTKHE
                     L"
     gene            complement(123216..124394)
                     /locus_tag="paras_000102"
     CDS             complement(123216..124394)
                     /locus_tag="paras_000102"
                     /inference="COORDINATES: similar to AA
                     sequence:RefSeq:WP_012406592.1"
                     /note="Derived by automated computational analysis using
                     gene prediction method: Protein Homology."
                     /codon_start=1
                     /transl_table=11
                     /product="pyridoxal-phosphate dependent enzyme"
                     /protein_id="extdb:paras_000102"
                     /translation="MTPCTAHRNPYMTGMRCIRCNSLFPVDDYFEGCPDCRSAGWPAS
                     VAPAYDDAVFNSKQWENWLAYSGGSVLGEGETPLVRLRALAQRIGVGSLSAKHEGANP
                     TGSHKDRMSAFVVHRAREVGATTLAAASSGNAGVSLAAYAASAGLGCVIVTTPDMSAN
                     WRRAAEMHGAQIIATATSAERWLLVSEKARSGAWYPVTNYVTPPVGSNPFGVDGYRAI
                     AYELFAQSGAHQPTDIVVPTSRGDIIWGIAQGYADLRSAGLLKVLPKVHAVEPFPRIT
                     RVLAGADMRETFAGSSAVVSIDGATVTFQAVEALRMTGGTAVAVGDKQVQADQIELAR
                     AGLYLELSSVAALSGLKQLLHAGAVSREANAVIVVTSHGYKEDAHYERPLEPVSLRSM
                     "
     gene            complement(124391..125407)
                     /locus_tag="paras_000103"
     CDS             complement(124391..125407)
                     /locus_tag="paras_000103"
                     /inference="COORDINATES: similar to AA
                     sequence:RefSeq:WP_012406593.1"
                     /note="Derived by automated computational analysis using
                     gene prediction method: Protein Homology."
                     /codon_start=1
                     /transl_table=11
                     /product="succinylglutamate desuccinylase/aspartoacylase
                     family protein"
                     /protein_id="extdb:paras_000103"
                     /translation="MSTPTRIWTPVDFDRDGKQTGSLRLPISSDLSAYGWIPIPVVCI
                     RNGNGPTAVLIAGTHGDEYEGQVALLELARSIEASTITGRILILPALNFPAVEAGRRV
                     SPIDEGNLNRLYPGEAHGTATQMIAHYVTTVLLPMADLVVDLHSGGRSLDYVSCALVR
                     PCADRQLDERQMEMLRVFGAPIGYVTDGKGGGGNTTLPAAAEPLGVPVITAELGGGAM
                     LRADGKELARLAVLRLLDHMGIRTDRTLPQPEETRVMVSQSGSLYAESDGLFEPAAMP
                     GDEVTAGQHAGYLHSIERPTDSPINLTFGTSGLVACRRFPTLTKRGDCLYTFMRDIEG
                     GVQK"
     gene            complement(125428..126624)
                     /locus_tag="paras_000104"
     CDS             complement(125428..126624)
                     /locus_tag="paras_000104"
                     /inference="COORDINATES: similar to AA
                     sequence:RefSeq:WP_018436508.1"
                     /note="Derived by automated computational analysis using
                     gene prediction method: Protein Homology."
                     /codon_start=1
                     /transl_table=11
                     /product="aminopeptidase P family protein"
                     /protein_id="extdb:paras_000104"
                     /translation="MCEKKVNLIARPRPPAPKVPARELETRLKRIRQEMERDGLDVIV
                     LSDKKNIEYFTDYHTLGWMYKARPVFVLVTAKELLLVASIIETKGVGLEPRNFTAQFY
                     DGYLAEGVVLAAKIIRKIFTGVTPRVAIDYGQDFFGLGSLQLVDALRSLSADGTVGSA
                     GPALWRVRLIKSRFEADMKRTAFAIVNDAFDVAIAQAYIGIPEYELYQLMQAQIFLNG
                     AETGDQIAMLFSKGDFTYGRPAGTRRLEPGHYVWTDFRATYGGYPADRNRIARAGEPA
                     QWERDTYTAVRSLTHELCRSVRAGMTCADVFGKFRSRWSELLLGNIYAGVTRIGHGGG
                     LDVTEPPSLSAVDQQVIHLGMILHIEPKLEKDGAVFQFEEVVYVTDEGVEFLSALSPE
                     ALPIIR"
     gene            complement(126796..126957)
                     /locus_tag="paras_000105"
     CDS             complement(126796..126957)
                     /locus_tag="paras_000105"
                     /inference="COORDINATES: ab initio
                     prediction:GeneMarkS-2+"
                     /note="Derived by automated computational analysis using
                     gene prediction method: GeneMarkS-2+."
                     /codon_start=1
                     /transl_table=11
                     /product="hypothetical protein"
                     /protein_id="extdb:paras_000105"
                     /translation="MIIPLRERNVFPVRLFLFDVCVAAPSAGVASVVLPQFQTRAAPR
                     LSSDVRDFA"
     gene            126956..127258
                     /locus_tag="paras_000106"
     CDS             126956..127258
                     /locus_tag="paras_000106"
                     /inference="COORDINATES: ab initio
                     prediction:GeneMarkS-2+"
                     /note="Derived by automated computational analysis using
                     gene prediction method: GeneMarkS-2+."
                     /codon_start=1
                     /transl_table=11
                     /product="hypothetical protein"
                     /protein_id="extdb:paras_000106"
                     /translation="MRNAKRQLDQIAGTREAQCAAGSGWPRKWKTSKQEGKDKLRAGV
                     ECLEKGKARTYKFGVKGAHHDNLQGKPRDGGALPGNPHDCHTLMGGTSSNLGRRET"
     gene            complement(127290..127574)
                     /locus_tag="paras_000107"
     CDS             complement(127290..127574)
                     /locus_tag="paras_000107"
                     /inference="COORDINATES: ab initio
                     prediction:GeneMarkS-2+"
                     /note="Derived by automated computational analysis using
                     gene prediction method: GeneMarkS-2+."
                     /codon_start=1
                     /transl_table=11
                     /product="hypothetical protein"
                     /protein_id="extdb:paras_000107"
                     /translation="MKQRPLCGSSRRSEESRQKPQVFENHAQVGGAEQHGLNLINERA
                     FKPFFARISHPLHVTDGGGDLARLLIIACSPPLLLRRIPAVVVLFFRRKL"
     gene            complement(127760..128521)
                     /locus_tag="paras_000108"
     CDS             complement(127760..128521)
                     /locus_tag="paras_000108"
                     /inference="COORDINATES: similar to AA
                     sequence:RefSeq:WP_012406598.1"
                     /note="Derived by automated computational analysis using
                     gene prediction method: Protein Homology."
                     /codon_start=1
                     /transl_table=11
                     /product="GntR family transcriptional regulator"
                     /protein_id="extdb:paras_000108"
                     /translation="MNKRALGQNGSPLHESVRAEISRRIADGIYKPGDVIMSTAQLGE
                     EFGVSSITVKRALRDLQSEGVLTSIPGKGTFVKDRRRFIREVDVCMSSQDDARRHGFD
                     TKIELISITKERITDPALSVFELPNKVLLCVRKVIYADGVPIMYDSAYVPTNIADEIV
                     DEFGERYIVDALRRHNVDIKDMSIIIDASPASVEAQRIFSIPNGYPTLRRLYDLKTKD
                     PATFVIGIVESPFDRLACSVRLNSLQLSKMVKTKK"
     gene            129203..130045
                     /gene="ehuB"
                     /locus_tag="paras_000109"
     CDS             129203..130045
                     /gene="ehuB"
                     /locus_tag="paras_000109"
                     /inference="COORDINATES: similar to AA
                     sequence:RefSeq:WP_019400268.1"
                     /note="Derived by automated computational analysis using
                     gene prediction method: Protein Homology."
                     /codon_start=1
                     /transl_table=11
                     /product="ectoine/hydroxyectoine ABC transporter
                     substrate-binding protein EhuB"
                     /protein_id="extdb:paras_000109"
                     /translation="MVVAAGFVATAPASAEQARDRVLREGRITIGISNAAPWAFKAAD
                     GSVSGVHPDLIKAVLRPLGIKQFDFVVLDFPALIPSLLVKRVDVVASGMGITPARCRQ
                     VIFGDPDLASVDAVLVKKGNPLKIHSYEDVVKNPAIRMSGNRGSANTDNALAAGIPQG
                     QMQLFQDLDSGVSALVAGRVDALTLSASTVDRLLGQPMLGDRLERATPFKGRVLKNGR
                     EAATYGAMVFRPDDTQLRDAYNASFEKLRAGGTIKGILAKYGFTEAPADLTAKELCSP
                     DYYR"
     gene            complement(130363..130853)
                     /locus_tag="paras_000110"
                     /pseudo
     CDS             complement(130363..130853)
                     /locus_tag="paras_000110"
                     /inference="COORDINATES: similar to AA
                     sequence:RefSeq:WP_012406542.1"
                     /note="frameshifted; incomplete; partial in the middle of
                     a contig; missing N-terminus; Derived by automated
                     computational analysis using gene prediction method:
                     Protein Homology."
                     /pseudo
                     /codon_start=1
                     /transl_table=11
                     /product="LysR family transcriptional regulator"
     gene            complement(131026..131836)
                     /locus_tag="paras_000111"
                     /pseudo
     CDS             complement(131026..131836)
                     /locus_tag="paras_000111"
                     /inference="COORDINATES: similar to AA
                     sequence:RefSeq:WP_076611267.1"
                     /note="frameshifted; internal stop; Derived by automated
                     computational analysis using gene prediction method:
                     Protein Homology."
                     /pseudo
                     /codon_start=1
                     /transl_table=11
                     /product="IS5 family transposase"
     gene            132441..133526
                     /locus_tag="paras_000112"
     CDS             132441..133526
                     /locus_tag="paras_000112"
                     /inference="COORDINATES: similar to AA
                     sequence:RefSeq:WP_013094525.1"
                     /note="Derived by automated computational analysis using
                     gene prediction method: Protein Homology."
                     /codon_start=1
                     /transl_table=11
                     /product="saccharopine dehydrogenase"
                     /protein_id="extdb:paras_000112"
                     /translation="MNHIWLRSETKAFERRTPLMPVHAAMLLKKGVRVTVERSPMRCI
                     QDEQYKAVGCEITGPHSWQHAPPDTYILGLKELTEDVEELRHTHVYFAHAFKQQMGAT
                     AVLDRFRRGGGVLLDLEYLRNFRGRELVSPGLSFWAGVCGAAVTLEIMQGKTSGDERV
                     SLKKQFYNRFADLVEILEMKIEKIRNVRILIAGARGMTGSGVRHLLNVLGLHSECWGR
                     AETSSNLRSQILDFDVLFNCIRSDDATPVLINSKMLEIPHRLSIIGDISCDAASPFNP
                     LPIYQESTDFSKPVHRCGSGLNAIDVVAIDNVASLLPVEASSAISSELFPFLCELFIS
                     SGCLADSAWGVAYQNFVDNLARPKNAN"
     gene            133516..134772
                     /locus_tag="paras_000113"
     CDS             133516..134772
                     /locus_tag="paras_000113"
                     /inference="COORDINATES: similar to AA
                     sequence:RefSeq:WP_013094524.1"
                     /note="Derived by automated computational analysis using
                     gene prediction method: Protein Homology."
                     /codon_start=1
                     /transl_table=11
                     /product="ATP-grasp domain-containing protein"
                     /protein_id="extdb:paras_000113"
                     /translation="MQTRSKNVIVIVDGWASGRYLAPAFVGRGYDCIHVSSTDKTSHA
                     GYRKSDYIDNFELESSTPSAILERLRGYSIKAIVPGCESGVVLADLLANNFDVPRNDA
                     TTTQARRNKYHMIEALRKAGVSSMKQFASESISEILAWYTASELKTVIVKPTMGCRSD
                     GVALCSNAAEIESTLVSNHGKLNVMGVVNTEFVIQERLEGIELMVNSVSCGGDHFVTD
                     MWIGVGGIKNRISTDEYAELIMRGTEIFETVERYVIDMLDAIGVRNGAAHSEVMLTVN
                     GPRLIECGARLTGAQLFAAVEEAQGYSQLSMTVETVLNPGQFRIRADALRKSNQRNLR
                     FVYMCSKSDGYLVNDLDLSQFDQLATLERMIVFPRIGEYLPKTHDTVGRPGYAFLLSD
                     DNQALDMDYLRFRELESKMFQDALDA"
     gene            135272..136999
                     /locus_tag="paras_000114"
     CDS             135272..136999
                     /locus_tag="paras_000114"
                     /inference="COORDINATES: similar to AA
                     sequence:RefSeq:WP_018240789.1"
                     /note="Derived by automated computational analysis using
                     gene prediction method: Protein Homology."
                     /codon_start=1
                     /transl_table=11
                     /product="MFS transporter"
                     /protein_id="extdb:paras_000114"
                     /translation="MARPDTDANLQTLLAPLRNTAFRRIWVATQMSSLGSLMQTVAIG
                     WLMTTISSSDLMVALVQASSTLPVFALSIFAGSVADNFDRRVVMLASLWLMTLASAMM
                     TVLIALGCTDPWLILGFTFLVGCGSAFYNPAWQASVGDIVGTLDLPAAVTLGSAGFNT
                     MRSIGPALGGVIVAVFGPLAAFVFNTLSYLLPLDATRRCRWEIRHSYLPRESMVTSIF
                     DGLRFTAMSAEIKAAIARGALFGVASISILALLPLVVRDRLGAGPVAYGVLMGGFGAG
                     AFLGGISTSVLRRVLSPERLVILACLACAACCVLLATAPALRVATVILAIGGAGWVIA
                     WSGFGVIVQLASPRWIVGRTLSIYYAFTYGGIAAGSWLWGTVAENCSVTIALVSSSGA
                     LLLVALAGFLFPVREQRACDQEEPEELCAPAVNVKLQLRRGPIIVRIDYLIPEENIKA
                     FVAVMHERRQIRSRFGARYWTLARDLRQPAKWTESFRTPTWADYLRLHHRLPSEDLEL
                     GERVLKLHGGELPPQMKFSVEQPTNARGPLDQSMPIIASRDLVTGASVQPMSNETPPT
                     DITKPDAYD"
     gene            complement(137176..137391)
                     /locus_tag="paras_000115"
                     /pseudo
     CDS             complement(137176..137391)
                     /locus_tag="paras_000115"
                     /inference="COORDINATES: similar to AA
                     sequence:RefSeq:WP_076611313.1"
                     /note="incomplete; partial in the middle of a contig;
                     missing N-terminus; Derived by automated computational
                     analysis using gene prediction method: Protein Homology."
                     /pseudo
                     /codon_start=1
                     /transl_table=11
                     /product="IS3 family transposase"
     gene            137448..137684
                     /locus_tag="paras_000116"
     CDS             137448..137684
                     /locus_tag="paras_000116"
                     /inference="COORDINATES: similar to AA
                     sequence:RefSeq:WP_010875248.1"
                     /note="Derived by automated computational analysis using
                     gene prediction method: Protein Homology."
                     /codon_start=1
                     /transl_table=11
                     /product="hypothetical protein"
                     /protein_id="extdb:paras_000116"
                     /translation="MHPYHPLHLQEFELVLHARNWHEDRAWFHDANGRLRALPANWTS
                     VVAEDPFNVVAAGRALFRVEELLELGRLVAALEP"
     gene            137896..138357
                     /locus_tag="paras_000117"
     CDS             137896..138357
                     /locus_tag="paras_000117"
                     /inference="COORDINATES: protein motif:HMM:NF024908.1"
                     /note="Derived by automated computational analysis using
                     gene prediction method: Protein Homology."
                     /codon_start=1
                     /transl_table=11
                     /product="helix-turn-helix domain containing protein"
                     /protein_id="extdb:paras_000117"
                     /translation="MATDRRKEDKRRALRQQASLNPRPDAVTHPLFRDEEFFDPYDLL
                     QVKYELLRAVRVDKRPISEAAKSFGFSRPSFYQAQAAFKQRGLAALIPQKTGPRSGHK
                     LTPEVMEFLNQARVAEPTVRAERLAGLVHQNFGVQVHPRSIERQLLRQKKP"
     gene            138659..140589
                     /locus_tag="paras_000118"
                     /pseudo
     CDS             138659..140589
                     /locus_tag="paras_000118"
                     /inference="COORDINATES: similar to AA
                     sequence:RefSeq:WP_012248393.1"
                     /note="frameshifted; internal stop; Derived by automated
                     computational analysis using gene prediction method:
                     Protein Homology."
                     /pseudo
                     /codon_start=1
                     /transl_table=11
                     /product="recombinase family protein"
     gene            complement(140604..140977)
                     /locus_tag="paras_000119"
                     /pseudo
     CDS             complement(140604..140977)
                     /locus_tag="paras_000119"
                     /inference="COORDINATES: similar to AA
                     sequence:RefSeq:WP_076611127.1"
                     /note="frameshifted; internal stop; incomplete; partial in
                     the middle of a contig; missing N-terminus and C-terminus;
                     Derived by automated computational analysis using gene
                     prediction method: Protein Homology."
                     /pseudo
                     /codon_start=1
                     /transl_table=11
                     /product="IS3 family transposase"
     gene            140967..141646
                     /locus_tag="paras_000120"
                     /pseudo
     CDS             140967..141646
                     /locus_tag="paras_000120"
                     /inference="COORDINATES: similar to AA
                     sequence:RefSeq:WP_006406967.1"
                     /note="frameshifted; incomplete; partial in the middle of
                     a contig; missing C-terminus; Derived by automated
                     computational analysis using gene prediction method:
                     Protein Homology."
                     /pseudo
                     /codon_start=1
                     /transl_table=11
                     /product="IS21 family transposase"
     gene            complement(141656..142177)
                     /locus_tag="paras_000121"
     CDS             complement(141656..142177)
                     /locus_tag="paras_000121"
                     /inference="COORDINATES: ab initio
                     prediction:GeneMarkS-2+"
                     /note="Derived by automated computational analysis using
                     gene prediction method: GeneMarkS-2+."
                     /codon_start=1
                     /transl_table=11
                     /product="helix-turn-helix domain-containing protein"
                     /protein_id="extdb:paras_000121"
                     /translation="MTLIVGQRVDVHVRWRGGRTQSLAVERPQPMSRVRKTRPEVVSL
                     IDELLETSTDRQIAGRLNELDHRNWRGECSTTKKVILIRQTYSLKSRFDRLRQRGMLT
                     GEEVAKLLDVSTTTIHQLGRQGVLKRHLYGNNCRFLYEPPGDVKLIKGAGSRYGGRPP
                     RLIPAQQTEQGAL"
     gene            complement(142174..142626)
                     /locus_tag="paras_000122"
     CDS             complement(142174..142626)
                     /locus_tag="paras_000122"
                     /inference="COORDINATES: similar to AA
                     sequence:RefSeq:WP_011511230.1"
                     /note="Derived by automated computational analysis using
                     gene prediction method: Protein Homology."
                     /codon_start=1
                     /transl_table=11
                     /product="recombinase family protein"
                     /protein_id="extdb:paras_000122"
                     /translation="MPTDVAMKVCADRLRRDAFLYVRQSSLRQVFENTESTKRQYALR
                     DRAVALGWPIERVHVIDSDLGISGAQSQDRDGFQHLVTEVAMGHAGIVLGLEVSRLAR
                     NNADWHRLIELAALSHTLILDEDGIYDPAHFNDRLLLGLKGTDYSSKT"
     gene            complement(142616..142978)
                     /locus_tag="paras_000123"
     CDS             complement(142616..142978)
                     /locus_tag="paras_000123"
                     /inference="COORDINATES: similar to AA
                     sequence:RefSeq:WP_010968697.1"
                     /note="Derived by automated computational analysis using
                     gene prediction method: Protein Homology."
                     /codon_start=1
                     /transl_table=11
                     /product="hypothetical protein"
                     /protein_id="extdb:paras_000123"
                     /translation="MSASASTHAVSNARWRVKKNDESCVRVDAGEAMLPGDALELYEG
                     LRVAAPCARRGMDGMGAIVFHGMWRGLVVLTTTRTAPTVKVQPASTALPAVAHDRQLV
                     RLLANMVLAAESQVRHAY"
     gene            complement(142914..143355)
                     /locus_tag="paras_000124"
                     /pseudo
     CDS             complement(142914..143355)
                     /locus_tag="paras_000124"
                     /inference="COORDINATES: similar to AA
                     sequence:RefSeq:WP_017268701.1"
                     /note="frameshifted; Derived by automated computational
                     analysis using gene prediction method: Protein Homology."
                     /pseudo
                     /codon_start=1
                     /transl_table=11
                     /product="helix-turn-helix domain containing protein"
     gene            complement(143531..143800)
                     /locus_tag="paras_000125"
     CDS             complement(143531..143800)
                     /locus_tag="paras_000125"
                     /inference="COORDINATES: similar to AA
                     sequence:RefSeq:WP_010875248.1"
                     /note="Derived by automated computational analysis using
                     gene prediction method: Protein Homology."
                     /codon_start=1
                     /transl_table=11
                     /product="Y4bD/Y4pK family protein"
                     /protein_id="extdb:paras_000125"
                     /translation="MEVTHPFHPWRGRRFVLATRKQNWGEDRVMFYDAHGRLRSLLAS
                     WTNVDEQDVFAQVAGGKSFLRPDDLADLAVLIDEIRSRHRRARVK"
     gene            144143..144352
                     /locus_tag="paras_000126"
                     /pseudo
     CDS             144143..144352
                     /locus_tag="paras_000126"
                     /inference="COORDINATES: similar to AA
                     sequence:RefSeq:WP_011881631.1"
                     /note="incomplete; partial in the middle of a contig;
                     missing N-terminus and C-terminus; Derived by automated
                     computational analysis using gene prediction method:
                     Protein Homology."
                     /pseudo
                     /codon_start=1
                     /transl_table=11
                     /product="ATP-binding protein"
     gene            complement(144384..146441)
                     /locus_tag="paras_000127"
                     /pseudo
     CDS             complement(144384..146441)
                     /locus_tag="paras_000127"
                     /inference="COORDINATES: similar to AA
                     sequence:RefSeq:WP_011493046.1"
                     /note="internal stop; Derived by automated computational
                     analysis using gene prediction method: Protein Homology."
                     /pseudo
                     /codon_start=1
                     /transl_table=11
                     /product="recombinase family protein"
     gene            complement(146422..146589)
                     /locus_tag="paras_000128"
     CDS             complement(146422..146589)
                     /locus_tag="paras_000128"
                     /inference="COORDINATES: ab initio
                     prediction:GeneMarkS-2+"
                     /note="Derived by automated computational analysis using
                     gene prediction method: GeneMarkS-2+."
                     /codon_start=1
                     /transl_table=11
                     /product="hypothetical protein"
                     /protein_id="extdb:paras_000128"
                     /translation="MRNQMTRQKDLFEETVPEALVSEEIQAELVTQLALLMFALIDVI
                     EAEARDEQDRR"
     gene            146896..147359
                     /locus_tag="paras_000129"
                     /pseudo
     CDS             146896..147359
                     /locus_tag="paras_000129"
                     /inference="COORDINATES: similar to AA
                     sequence:RefSeq:WP_011881631.1"
                     /note="frameshifted; incomplete; partial in the middle of
                     a contig; missing N-terminus; Derived by automated
                     computational analysis using gene prediction method:
                     Protein Homology."
                     /pseudo
                     /codon_start=1
                     /transl_table=11
                     /product="ATP-binding protein"
     gene            147445..148208
                     /locus_tag="paras_000130"
                     /pseudo
     CDS             147445..148208
                     /locus_tag="paras_000130"
                     /inference="COORDINATES: similar to AA
                     sequence:RefSeq:WP_013958575.1"
                     /note="frameshifted; incomplete; partial in the middle of
                     a contig; missing N-terminus; Derived by automated
                     computational analysis using gene prediction method:
                     Protein Homology."
                     /pseudo
                     /codon_start=1
                     /transl_table=11
                     /product="IS110 family transposase"
     gene            148840..149739
                     /locus_tag="paras_000131"
     CDS             148840..149739
                     /locus_tag="paras_000131"
                     /inference="COORDINATES: similar to AA
                     sequence:RefSeq:WP_007755375.1"
                     /note="Derived by automated computational analysis using
                     gene prediction method: Protein Homology."
                     /codon_start=1
                     /transl_table=11
                     /product="GHMP kinase"
                     /protein_id="extdb:paras_000131"
                     /translation="MHCREGFGEAIGHHGELLQGVFESDGGRLRRGLVSLPCPNLRSK
                     ARFLANGEMQVSVSPQSCEKAKRAAALTLNTFAQTGIGGNVTINSNIAIGRGMGSSTA
                     DVVATILAVLDYLNVQTSIDRVMQIAVEAETACDSTLFSQHAVLFAQREGLVIEAFTN
                     SLPNVDIISIDAAPAQSVDTVTFKPAEYSHIEIETFRSLLALLRHAIKTSNLKLLGRV
                     ATASARINQRFLPKPHLDRIEEIGVRHGAIGMQVAHSGTVVGLMFDPEDEKNAAHMEL
                     ATRDLRRSGFEQSILHTTSVSCR"
     gene            150077..151702
                     /locus_tag="paras_000132"
     CDS             150077..151702
                     /locus_tag="paras_000132"
                     /inference="COORDINATES: similar to AA
                     sequence:RefSeq:WP_012406580.1"
                     /note="Derived by automated computational analysis using
                     gene prediction method: Protein Homology."
                     /codon_start=1
                     /transl_table=11
                     /product="pyridoxal-phosphate dependent enzyme"
                     /protein_id="extdb:paras_000132"
                     /translation="MFDRIQMRNLEDFENPRIVRLTDDLYGASFFLMKLLPARFMLER
                     ATEEGLLRPGATICESSSGTFGLALAMLSVQYGYKLILVSDWSIDRHLHKRLLELGVQ
                     IEIVEKPARTGGLQQARLNRLAKYLNEITGSYWPSQYSNTDNPLAYGKFAEFLIQRFG
                     KVDCLVGPVGSGGSMSGTTTFLRTLFPELHAVGVDTPTSVLFGQPIGKSVPLSGLGGA
                     VVPSNVDHTQFDEIHWLTPVEVFHATHQLHLHHGLFLGPTSGAAYKVADWWSRKNPGK
                     KVVAIFPDEGHRYVETVYDENWLSSLPGWPTSGSREPVVVDAPDQEMTAWSTYAWRRR
                     TLDQVLSSLIHKPPIILHTSQQQMSDPASPERNLNAPRKSHPLIAERQDAKLIFLTRF
                     DSASVAHLQLKAEQTHFVDSLYTVFRELQTSSLDENEHPCSVAVGDKIVGFFVLREKA
                     ALPDWAPSDSVTVHSFRIDQLYQGNGYGKAAAGLIADWVLSNRRHVNRLMLAVNRSNV
                     IAKQTYLSSGFYETGINYCGATGYQDILEYKLM"
     gene            152442..153200
                     /locus_tag="paras_000133"
     CDS             152442..153200
                     /locus_tag="paras_000133"
                     /inference="COORDINATES: protein
                     motif:HMM:NF012610.1,HMM:NF019322.1"
                     /note="Derived by automated computational analysis using
                     gene prediction method: Protein Homology."
                     /codon_start=1
                     /transl_table=11
                     /product="GntR family transcriptional regulator"
                     /protein_id="extdb:paras_000133"
                     /translation="MNNSASTSNGSTLHEIVRAEISRRITTGMYKPGDAITSIARLAE
                     EFGVSSITVKRALSDLQSTGLLTSIPGKGIYVKDRFRLVCELDVGMSALGNIRSLGFQ
                     PKVQRISVTKERIEDVTLSVFNPPDRLLLCVRKVIYADEVPIVYESSFVPTNMSDKIV
                     DEFGKRFIIDALKRYKVAVKEMSFIIDAAPASQEAQRVFSVPNSYPTLRRLYNLKTSA
                     PTMSIVGIIESPFDRLACSVRPGSGRISKMNKKK"
     gene            153286..153480
                     /locus_tag="paras_000134"
                     /pseudo
     CDS             153286..153480
                     /locus_tag="paras_000134"
                     /inference="COORDINATES: similar to AA
                     sequence:RefSeq:WP_015004513.1"
                     /note="incomplete; partial in the middle of a contig;
                     missing N-terminus; Derived by automated computational
                     analysis using gene prediction method: Protein Homology."
                     /pseudo
                     /codon_start=1
                     /transl_table=11
                     /product="hypothetical protein"
     gene            complement(153757..154108)
                     /locus_tag="paras_000135"
                     /pseudo
     CDS             complement(153757..154108)
                     /locus_tag="paras_000135"
                     /inference="COORDINATES: similar to AA
                     sequence:RefSeq:WP_007179257.1"
                     /note="frameshifted; incomplete; partial in the middle of
                     a contig; missing C-terminus; Derived by automated
                     computational analysis using gene prediction method:
                     Protein Homology."
                     /pseudo
                     /codon_start=1
                     /transl_table=11
                     /product="IS256 family transposase"
     gene            154149..154408
                     /locus_tag="paras_000136"
                     /pseudo
     CDS             154149..154408
                     /locus_tag="paras_000136"
                     /inference="COORDINATES: similar to AA
                     sequence:RefSeq:WP_012355561.1"
                     /note="frameshifted; incomplete; partial in the middle of
                     a contig; missing C-terminus; Derived by automated
                     computational analysis using gene prediction method:
                     Protein Homology."
                     /pseudo
                     /codon_start=1
                     /transl_table=11
                     /product="transposase"
     gene            complement(154566..155103)
                     /locus_tag="paras_000137"
                     /pseudo
     CDS             complement(154566..155103)
                     /locus_tag="paras_000137"
                     /inference="COORDINATES: similar to AA
                     sequence:RefSeq:WP_018419628.1"
                     /note="frameshifted; incomplete; partial in the middle of
                     a contig; missing N-terminus; Derived by automated
                     computational analysis using gene prediction method:
                     Protein Homology."
                     /pseudo
                     /codon_start=1
                     /transl_table=11
                     /product="transposase"
     gene            155258..156289
                     /locus_tag="paras_000138"
     CDS             155258..156289
                     /locus_tag="paras_000138"
                     /inference="COORDINATES: similar to AA
                     sequence:RefSeq:WP_031692132.1"
                     /note="Derived by automated computational analysis using
                     gene prediction method: Protein Homology."
                     /codon_start=1
                     /transl_table=11
                     /product="IS110 family transposase"
                     /protein_id="extdb:paras_000138"
                     /translation="MISSKTVVGVDIAKRVFQLHWVEPDTGEVVSRQLKRDRFLEYFT
                     NRSPCLIGMEACGGSQHWARQLTALGHEVKLMPACWVKPFCGSNKSDAQDARAIWSAV
                     QQPGAKTVAVKTEAQQAVLALHRIRQQLVKFRTAQINGLRGLLTEYGEIMPLGRAALA
                     KGVVAAFERIAERLPAVLIDTFREQWSRIATLDDQINEIERRLQVWHRNDASSRRIAE
                     IPGVGLLTATAAIASIGDPRAFNSGRELAAWLGLVPRQSGTGGRLRLLGISKHGDTYL
                     RTLLIHGARSVLTHSKAPPTWATKLAQRRPQNVAIVALANKMARTIWALLAHERRYQR
                     DFVSKPTVP"
     gene            156544..157557
                     /locus_tag="paras_000139"
     CDS             156544..157557
                     /locus_tag="paras_000139"
                     /inference="COORDINATES: similar to AA
                     sequence:RefSeq:WP_007731325.1"
                     /note="Derived by automated computational analysis using
                     gene prediction method: Protein Homology."
                     /codon_start=1
                     /transl_table=11
                     /product="IS110 family transposase"
                     /protein_id="extdb:paras_000139"
                     /translation="MPALTIGLDIAKNVFQVYGVDRGGRPVIQRKLRRADVLKFFSKL
                     ERSLIGIEACHGSHFWARELSSQGHTVRLLPTQYVKPFLVGGKNDANDASAICAAVSR
                     PGIHPVPIKSAEQQSLQSVHRMRERLVHERTAKSNQIRSMFAEEGFIFPMGIVHLRQG
                     VVALVNDADARITILLRRLGSMYIEQLAALQRWIDELASEIAEIFKRNESCQRLATVP
                     GIGPLVATALFSGVGDPQQFRNGRQFAAWLGLTPRQRSSGGKSKLGSITKHGDTYLRT
                     LLVQGARAVMRFVDRRDDRHSRWIKAVMQRRHVSIAAIALANKTARIAWAILTSNDSF
                     RLA"
     gene            complement(157892..158089)
                     /locus_tag="paras_000140"
                     /pseudo
     CDS             complement(157892..158089)
                     /locus_tag="paras_000140"
                     /inference="COORDINATES: similar to AA
                     sequence:RefSeq:WP_048909999.1"
                     /note="incomplete; partial in the middle of a contig;
                     missing C-terminus; Derived by automated computational
                     analysis using gene prediction method: Protein Homology."
                     /pseudo
                     /codon_start=1
                     /transl_table=11
                     /product="IS5/IS1182 family transposase"
     gene            158160..158909
                     /locus_tag="paras_000141"
                     /pseudo
     CDS             158160..158909
                     /locus_tag="paras_000141"
                     /inference="COORDINATES: similar to AA
                     sequence:RefSeq:WP_007739797.1"
                     /note="incomplete; partial in the middle of a contig;
                     missing N-terminus; Derived by automated computational
                     analysis using gene prediction method: Protein Homology."
                     /pseudo
                     /codon_start=1
                     /transl_table=11
                     /product="IS110 family transposase"
     gene            159148..160161
                     /locus_tag="paras_000142"
     CDS             159148..160161
                     /locus_tag="paras_000142"
                     /inference="COORDINATES: similar to AA
                     sequence:RefSeq:WP_007731325.1"
                     /note="Derived by automated computational analysis using
                     gene prediction method: Protein Homology."
                     /codon_start=1
                     /transl_table=11
                     /product="IS110 family transposase"
                     /protein_id="extdb:paras_000142"
                     /translation="MPALTIGLDIAKNVFQVYGVDHGGRPVIQRKLRRADVLKFFSKL
                     ERSVIGIEACHGSHFWARELTSQGHTVRLLPTQYVKPFLVGGKNDTNDASAICAAVSR
                     PGIHPVPIKSAEQQSLQSVHRMRERLVHERTAKSNQIRSMFAEEGFIFPVGIVHLRQG
                     VVALVSDADARITILLRRLGSMYIEQLAALQRWIDELASEIAEIFKRNESCQRLATIP
                     GIGPLVATALFSGVGDPQQFRNGRQFAAWLGLTPRQRSSGGKSKLGGIAKRGDTYLRT
                     LLVQGARAVMRFVERRDDRHSRWIKAVMQRRHVSIAAIALANKTARIAWAILTNNDSF
                     RLA"
     gene            160566..161978
                     /locus_tag="paras_000143"
     CDS             160566..161978
                     /locus_tag="paras_000143"
                     /inference="COORDINATES: similar to AA
                     sequence:RefSeq:WP_019331326.1"
                     /note="Derived by automated computational analysis using
                     gene prediction method: Protein Homology."
                     /codon_start=1
                     /transl_table=11
                     /product="IS1182 family transposase"
                     /protein_id="extdb:paras_000143"
                     /translation="MKRFVEGDDRKQVAPLPECVDDYIGQDNPVRAIDAFADELNLAE
                     LGFNGTTPALAGRPPYHPGVMLKIYIYGYLNRVPSSRRLERECQRNVELMWLTGRLAP
                     DFKTIADFRRDNGPAIRNVCRRFVELCRGLKLLSGDMVAIDGSKFKAVNSRDRNYTAG
                     KIDKRQQQIEESVQRYLDMIETADRISPTGFDVKTVRLYEKIALLRQRMRELKQIREQ
                     LKKGPDKQLSLTDPDSRSMTSGGKRTGTVGYNVQTAVDTKHHLIVEHEVENIGGDHGQ
                     LSRMALSAKSAMGKQKLKVLADRGYFSGPDIRACELAGITTYVPKPLISASRKKGLFT
                     KRDFIYVARNDEYRCPAGERAILRFRTVEKGMNLNVYWPSACPRCHLKDRCSPSDYRP
                     IRRWEHEHVLEAMQRRLDRKPEAMTIRRSTVEHVFGTLKHWMGATHFLTRTLGRVSTE
                     MSLQVLAYNLKRVMKILGRP"
     gene            162116..163411
                     /locus_tag="paras_000144"
     CDS             162116..163411
                     /locus_tag="paras_000144"
                     /inference="COORDINATES: similar to AA
                     sequence:RefSeq:WP_013722113.1"
                     /note="Derived by automated computational analysis using
                     gene prediction method: Protein Homology."
                     /codon_start=1
                     /transl_table=11
                     /product="IS5 family transposase"
                     /protein_id="extdb:paras_000144"
                     /translation="MRFLPAPAARQINLKHPLVRLGELINWERLGMLMSVSFVSSKGR
                     PASSPRLIAGLLYLQHAFDLSDEEVVWQWVENPYWQVFTGETYLQTEPPIDPSSLTRW
                     RKRLGEAGVEELLAETIEAARRAGVIKASSVKRVIVDTTVMPKAIAHPTDSRLLERCR
                     EHLVKAAAHNGLKLRQNYNREAPRLGLQIGRYARAKQYKRMRKALRTLRSRVGRVMRD
                     VERQVTQVTESGRVALQELIDRTKRILSQKPKDKSKLYALHAPEVECLAKGKPRTPYE
                     FGVKVSITTTHKEGLVVGMRSMPGSPYDGHTLAEALEQAAILSDVTPEVAVVDRGYKG
                     VAIDGVKIYHPGLRRGITRGLRAMIKRRSAIEPATGHMKTDGKLDRNWLKGALGDAMQ
                     AVLCGAGRNLRMILRKLKLFYALVLIALLNHIVAAVPTA"
     gene            163479..164513
                     /locus_tag="paras_000145"
     CDS             163479..164513
                     /locus_tag="paras_000145"
                     /inference="COORDINATES: similar to AA
                     sequence:RefSeq:WP_011483014.1"
                     /note="Derived by automated computational analysis using
                     gene prediction method: Protein Homology."
                     /codon_start=1
                     /transl_table=11
                     /product="IS630 family transposase"
                     /protein_id="extdb:paras_000145"
                     /translation="MKRKNDARKLDGATQVHVRKMVVQAVRGGMTQTAAANIYSVSLR
                     AVSKWMKLSREGGWRALKPGKRGRQPGSGRLNHTQAVRIRKLIIERMPDQLALPFHLW
                     TRESVVQLIEREYGITVSATTAGRYLKAWGMSAQKPVSRTYERNDTAIARWLDEDYPK
                     IAKEAKQEEATILWGDETGLRSDHVSGTSFALKGQTPLVRSTGKRFGCNMISAISNRG
                     TLSFMVFEGTFKNATFIEFMKRLLKQATRKIYLIVDGHPVHRSVAVRRFVADNAEHLR
                     LIRLPGYCPELNPDELLNQDVKTNALGKSRPTSKAELIGNVRRHLHRRQKEPHVIRNL
                     FQEKHVRYAA"
     gene            165232..166041
                     /locus_tag="paras_000146"
                     /pseudo
     CDS             165232..166041
                     /locus_tag="paras_000146"
                     /inference="COORDINATES: similar to AA
                     sequence:RefSeq:WP_013587663.1"
                     /note="frameshifted; Derived by automated computational
                     analysis using gene prediction method: Protein Homology."
                     /pseudo
                     /codon_start=1
                     /transl_table=11
                     /product="IS5 family transposase"
     gene            complement(166868..167651)
                     /locus_tag="paras_000147"
                     /pseudo
     CDS             complement(166868..167651)
                     /locus_tag="paras_000147"
                     /inference="COORDINATES: similar to AA
                     sequence:RefSeq:WP_013094623.1"
                     /note="frameshifted; incomplete; partial in the middle of
                     a contig; missing C-terminus; Derived by automated
                     computational analysis using gene prediction method:
                     Protein Homology."
                     /pseudo
                     /codon_start=1
                     /transl_table=11
                     /product="transposase"
     gene            167683..168036
                     /locus_tag="paras_000148"
     CDS             167683..168036
                     /locus_tag="paras_000148"
                     /inference="COORDINATES: similar to AA
                     sequence:RefSeq:WP_009769829.1"
                     /note="Derived by automated computational analysis using
                     gene prediction method: Protein Homology."
                     /codon_start=1
                     /transl_table=11
                     /product="transposase"
                     /protein_id="extdb:paras_000148"
                     /translation="MGEQRFFTHAGPGFRRQLVEQPFEPGASVTLIARCNDVNANLLF
                     KWRRLYLAGENGLPRPLRGKRRVGAVENSLDKRRRTRQAYRAAASRDQSEAGVDRGRC
                     FATFQGNNSSMRLAW"
     gene            complement(167955..169541)
                     /locus_tag="paras_000149"
     CDS             complement(167955..169541)
                     /locus_tag="paras_000149"
                     /inference="COORDINATES: similar to AA
                     sequence:RefSeq:WP_009769827.1"
                     /note="Derived by automated computational analysis using
                     gene prediction method: Protein Homology."
                     /codon_start=1
                     /transl_table=11
                     /product="IS66 family transposase"
                     /protein_id="extdb:paras_000149"
                     /translation="MPDHAPLPDTVAELQALVLEQQASMAKMLQEIADRDREIVERDQ
                     EIERLTAQIDKLRRMHFGRKSEQLERQIDRLETQLEDLAAGSGVADVRRARARASSSG
                     VSAPSPQEALPPHLPREERVLEPASICPKCDNAMELLGEDVSEQLARVTAMFKVIRTI
                     RRKRICTGCGHIVQLPMPGLPIERSIAHPSLLAEIIVAKYANHTPLYRQSEIAARDGV
                     RLDRATMARWVGQCEELCRLLTEALRRYTMASAKLHADDTPIPVLAPGNKKTRTGRLW
                     VYVRDDRRSGSSEPAAVWFAYSPDRKGIHPQTHLAGFEGVLQGDGYAGFNELTESGKV
                     RLASCWDHARRYLFDVHETAPSETTKQWLDMIGDLYEIEAAIRGRPPDERRRVRREKT
                     SPLLVALEKSMKEKLATLWPKAPLVEAINYSLNRWDGLTLFCDDGRVEISNVLAENAL
                     RCVALGRRNFMFAGSDSGGERAAAMYGLIGSCKLNGINPRSYLEYVLTHIADHQANRI
                     DELLPWNVAKHLPLSTPASL"
     gene            complement(169572..169916)
                     /gene="tnpB"
                     /locus_tag="paras_000150"
     CDS             complement(169572..169916)
                     /gene="tnpB"
                     /locus_tag="paras_000150"
                     /inference="COORDINATES: similar to AA
                     sequence:RefSeq:WP_011749831.1"
                     /note="Derived by automated computational analysis using
                     gene prediction method: Protein Homology."
                     /codon_start=1
                     /transl_table=11
                     /product="IS66 family insertion sequence element accessory
                     protein TnpB"
                     /protein_id="extdb:paras_000150"
                     /translation="MIGLPAGTRIWIAAGVTDMRSGFPALAAKVQAALEENPLGGDVF
                     IFRGRRGDLVKILWATDDGLWLLAKRITRGRFVWPQADGGKIYLTSAQLSMLLEGIDW
                     RQPRRTAALSML"
     gene            complement(169913..170353)
                     /locus_tag="paras_000151"
     CDS             complement(169913..170353)
                     /locus_tag="paras_000151"
                     /inference="COORDINATES: similar to AA
                     sequence:RefSeq:WP_018423257.1"
                     /note="Derived by automated computational analysis using
                     gene prediction method: Protein Homology."
                     /codon_start=1
                     /transl_table=11
                     /product="transposase"
                     /protein_id="extdb:paras_000151"
                     /translation="MVDTKVDKTWGVGAADGAHKRPNFPTEFKRQLVEQSFEPGASVA
                     LIARSNDINANLLFKWRRHYLEGEYGLPTLPEGVTPKRASEVPSLLPVDVVAEAAEHK
                     PPMAVDIARSPEDLCEIEFDRARLRVRGNVSPDMLRLLIRELSR"
     gene            complement(171013..172701)
                     /locus_tag="paras_000152"
     CDS             complement(171013..172701)
                     /locus_tag="paras_000152"
                     /inference="COORDINATES: similar to AA
                     sequence:RefSeq:WP_012406795.1"
                     /note="Derived by automated computational analysis using
                     gene prediction method: Protein Homology."
                     /codon_start=1
                     /transl_table=11
                     /product="FAD-dependent oxidoreductase"
                     /protein_id="extdb:paras_000152"
                     /translation="MQDCIASSQISSPTIDLLYDYAPFLDRCESEGSIGSLSPRTSSP
                     RVAIVGAGISGLVAATELMRAGVDDVTLFEARDRIGGRIWSQSFDPRNPHLIAEMGAM
                     RFPPSATGLFHYLNKHRISTAETFPDPGIVDTDLHYRGTRHTWLAGEPPPPLFAVVYE
                     GWRAFLHEGCVLNDRSLVAPLAITSMLKSHRLEEARAAWQAWLDVFRDSSFYASIVAI
                     FTGSHPPGGIRWERPYDFELFGSLGIGSGGFLPVYQAGFTEILRLVINGYLDDQRLIS
                     CGISTLAERLAAQKIGESTVGERVRFSSVGRIHKEDGKIKLITDQDESLAFDRVIVTS
                     NTRAMQMVHCLTDDETFLNRDVSRAVRESHLTGSSKLFMLTRDKFWIKNDLPVTIQSD
                     GFARGVYCLDYEPNKPDGQGVVLLSYTWEDDAHKLLTVPDKRQRCGYFIDDLATFHPE
                     LARHLVPADGDYERNVLHHDWLTDPHSSGAFKLNYPGEDVYSQRLFFQFRTANDPATD
                     SGLYLAGCGCSFTGGWIEGAVQTAVNSACAVIRSTGGRLVSGNPLDEVCSAYSY"
     gene            complement(173040..173701)
                     /locus_tag="paras_000153"
                     /pseudo
     CDS             complement(173040..173701)
                     /locus_tag="paras_000153"
                     /inference="COORDINATES: similar to AA
                     sequence:RefSeq:WP_004544955.1"
                     /note="frameshifted; incomplete; partial in the middle of
                     a contig; missing N-terminus; Derived by automated
                     computational analysis using gene prediction method:
                     Protein Homology."
                     /pseudo
                     /codon_start=1
                     /transl_table=11
                     /product="IS5 family transposase"
     gene            174531..176120
                     /locus_tag="paras_000154"
     CDS             174531..176120
                     /locus_tag="paras_000154"
                     /inference="COORDINATES: similar to AA
                     sequence:RefSeq:WP_006758647.1"
                     /note="Derived by automated computational analysis using
                     gene prediction method: Protein Homology."
                     /codon_start=1
                     /transl_table=11
                     /product="cobalamin B12-binding domain-containing protein"
                     /protein_id="extdb:paras_000154"
                     /translation="MNKARNIVFFVNPPNSNDLDTYDANEVAVSKGVQHTDWANFPHL
                     GILSLTSYIDSLPGLDGRYIDGVIHPIDDILAAIHHQANRTLAVCLSAITANYASAIR
                     IARSVKEIDSNIAIVVGNDHFTALSNEILMRHRELIDCGFIGNEVYSSLSEYLLDRKQ
                     SQATGIYPGSVHWESGRIVSDPTVREDVNRIINYDLIDRTLPHSTVYTENFKRRLGQR
                     IFELTGRRVRKGVPVEIGRGCIKFSGDDACSFCSIQYGGMWKNELPAGHAWTAIHSAW
                     EAGYDYLYVTADELPLTFARLMLDMAQSPPPWWQALPPDERPVLVGYARADGMEKDQV
                     LKAMRDIGFRILFVGVDAGAARSLQALNKPLRNKDPAAAAQRMYDANLRALSNARKYG
                     VAIKAGFVLGHLGMNEMLLEENVATYAEFLKAGRDVIISADIELLSPEPGSKDFHYLT
                     HPDEADAMSERLGLDIGDSLLRQHIAAHYRHVDIFYREAAIDDYIRAFMPELSKERLS
                     GARDRVRGECRQLGIVVGDDF"
     gene            176120..176731
                     /locus_tag="paras_000155"
     CDS             176120..176731
                     /locus_tag="paras_000155"
                     /inference="COORDINATES: similar to AA
                     sequence:RefSeq:WP_007182921.1"
                     /note="Derived by automated computational analysis using
                     gene prediction method: Protein Homology."
                     /codon_start=1
                     /transl_table=11
                     /product="LysE family translocator"
                     /protein_id="extdb:paras_000155"
                     /translation="MRFEQILIFGLTCIGFGFIPGPALLQTVSLTLQHGRRAGLLSAF
                     GIHLGALFQIGVVALGAVVILKTSPVIYHALKVVGGGYLIWLGIQRIRARAESNQTIH
                     LPRNIVSSSAFIEASNPKSALFYFSFLLQFTDANASLELGWQLLLLGACANLLFSLSD
                     VICVLLAHPLRSGVRPGGRAFQIGQLIAGALFIVLGIVAIVSE"
     gene            176884..177874
                     /locus_tag="paras_000156"
                     /pseudo
     CDS             176884..177874
                     /locus_tag="paras_000156"
                     /inference="COORDINATES: similar to AA
                     sequence:RefSeq:WP_011325539.1"
                     /note="frameshifted; internal stop; incomplete; partial in
                     the middle of a contig; missing C-terminus; Derived by
                     automated computational analysis using gene prediction
                     method: Protein Homology."
                     /pseudo
                     /codon_start=1
                     /transl_table=11
                     /product="integrase"
     gene            complement(177880..178155)
                     /locus_tag="paras_000157"
                     /pseudo
     CDS             complement(177880..178155)
                     /locus_tag="paras_000157"
                     /inference="COORDINATES: similar to AA
                     sequence:RefSeq:WP_015004548.1"
                     /note="incomplete; partial in the middle of a contig;
                     missing C-terminus; Derived by automated computational
                     analysis using gene prediction method: Protein Homology."
                     /pseudo
                     /codon_start=1
                     /transl_table=11
                     /product="transposase"
     gene            complement(178481..179526)
                     /locus_tag="paras_000158"
                     /pseudo
     CDS             complement(178481..179526)
                     /locus_tag="paras_000158"
                     /inference="COORDINATES: similar to AA
                     sequence:RefSeq:WP_014194393.1"
                     /note="frameshifted; incomplete; partial in the middle of
                     a contig; missing N-terminus; Derived by automated
                     computational analysis using gene prediction method:
                     Protein Homology."
                     /pseudo
                     /codon_start=1
                     /transl_table=11
                     /product="IS110 family transposase"
     gene            complement(179660..180570)
                     /locus_tag="paras_000159"
                     /pseudo
     CDS             complement(179660..180570)
                     /locus_tag="paras_000159"
                     /inference="COORDINATES: similar to AA
                     sequence:RefSeq:WP_001063816.1"
                     /note="frameshifted; incomplete; partial in the middle of
                     a contig; missing C-terminus; Derived by automated
                     computational analysis using gene prediction method:
                     Protein Homology."
                     /pseudo
                     /codon_start=1
                     /transl_table=11
                     /product="IS110 family transposase"
     gene            181139..181474
                     /gene="tnpB"
                     /locus_tag="paras_000160"
     CDS             181139..181474
                     /gene="tnpB"
                     /locus_tag="paras_000160"
                     /inference="COORDINATES: protein motif:HMM:NF017528.1"
                     /note="Derived by automated computational analysis using
                     gene prediction method: Protein Homology."
                     /codon_start=1
                     /transl_table=11
                     /product="IS66 family insertion sequence element accessory
                     protein TnpB"
                     /protein_id="extdb:paras_000160"
                     /translation="MIRIDAIWLATEPVDMRAGADTLLARVVKVFGAARPHHAYLFAK
                     RHSTRMKVLVYDGLGIWLATRRLNRGRFIWSNGEQAVALPLNQEQLRALVTGLPWRTL
                     ASDHAITVV"
     gene            181538..182707
                     /locus_tag="paras_000161"
                     /pseudo
     CDS             181538..182707
                     /locus_tag="paras_000161"
                     /inference="COORDINATES: similar to AA
                     sequence:RefSeq:WP_007182619.1"
                     /note="incomplete; partial in the middle of a contig;
                     missing C-terminus; Derived by automated computational
                     analysis using gene prediction method: Protein Homology."
                     /pseudo
                     /codon_start=1
                     /transl_table=11
                     /product="IS66 family transposase"
     gene            182824..183837
                     /locus_tag="paras_000162"
                     /pseudo
     CDS             182824..183837
                     /locus_tag="paras_000162"
                     /inference="COORDINATES: similar to AA
                     sequence:RefSeq:WP_012336742.1"
                     /note="incomplete; partial in the middle of a contig;
                     missing C-terminus; Derived by automated computational
                     analysis using gene prediction method: Protein Homology."
                     /pseudo
                     /codon_start=1
                     /transl_table=11
                     /product="ISNCY family transposase"
     gene            complement(184308..184685)
                     /locus_tag="paras_000163"
     CDS             complement(184308..184685)
                     /locus_tag="paras_000163"
                     /inference="COORDINATES: ab initio
                     prediction:GeneMarkS-2+"
                     /note="Derived by automated computational analysis using
                     gene prediction method: GeneMarkS-2+."
                     /codon_start=1
                     /transl_table=11
                     /product="hypothetical protein"
                     /protein_id="extdb:paras_000163"
                     /translation="MKLAQYLQKRGLKPNRHAQYRRYVAAMRGWLESEVGRCLNGLVA
                     VRTPAELVFERLDLRAPGLSRWLNRLISDIGITCRKVIAAYSSQADSARGYVDKNNRT
                     DQAKLKCLWCGHVSTRMSRRRVT"
     gene            187229..187399
                     /locus_tag="paras_000164"
                     /pseudo
     CDS             187229..187399
                     /locus_tag="paras_000164"
                     /inference="COORDINATES: similar to AA
                     sequence:RefSeq:WP_006405224.1"
                     /note="incomplete; partial in the middle of a contig;
                     missing N-terminus; Derived by automated computational
                     analysis using gene prediction method: Protein Homology."
                     /pseudo
                     /codon_start=1
                     /transl_table=11
                     /product="hypothetical protein"
     gene            187401..187859
                     /locus_tag="paras_000165"
     CDS             187401..187859
                     /locus_tag="paras_000165"
                     /inference="COORDINATES: ab initio
                     prediction:GeneMarkS-2+"
                     /note="Derived by automated computational analysis using
                     gene prediction method: GeneMarkS-2+."
                     /codon_start=1
                     /transl_table=11
                     /product="hypothetical protein"
                     /protein_id="extdb:paras_000165"
                     /translation="MSRKNRVSKTTQSARREEALLRLPMPRPEVDELVLMYRAALEAV
                     KRGYTDAPLTRRLYTAVLLTRFLTDSGHGLLDLCALKDAYKQLTTIYEHGDETGVWDY
                     PPETIALLTQVLNEHDRQLRETPLHFLLQASDRLDKIIERSYSREISFSN"
     gene            188407..189900
                     /locus_tag="paras_000166"
     CDS             188407..189900
                     /locus_tag="paras_000166"
                     /inference="COORDINATES: similar to AA
                     sequence:RefSeq:WP_011488770.1"
                     /note="Derived by automated computational analysis using
                     gene prediction method: Protein Homology."
                     /codon_start=1
                     /transl_table=11
                     /product="IS21 family transposase"
                     /protein_id="extdb:paras_000166"
                     /translation="MSGTRITDQQVRLYMSKRKHHSQEIAAAKAGISVRSARRIERDA
                     LLPSQKPRRYWRSRPDPFADVWDTEVVPMLANAPELQAVTILRKLQDDHPGEYPDSTR
                     RTLERRVRHWRAMSGPPKEVFFPQLHEPGARGLSDFTDMAELRVTIAGVPFEHRLYHF
                     VLAFSRWEYANVVEGGESFEALSMGLQNALWQAGGCPREHRTDSLSAAFRNLADEDDF
                     TVRYAALLEHYGMNGTRNNRGLGHENGSVESSHRYLKEAVDQALMLRGHRDFADRAAY
                     DEFLREVVMRRNRRNAAAFRLEREQLMDLPLRRTTDFVEEEARVTRCSTFTVRGILYS
                     APSRLIGHRLKVRVYGDRLDCYLSGALVHSTSRGSRASDNRRALDYRHFIESLKRKPQ
                     AFKGLAFRDELFPREAYRRTWEQLEARLTQREACKVIVGLLELAALDGVEAVLAARLN
                     ALLVDGKLPDLKTLREEFAPRHAECPVVNVEMPPASSYDDLLGKEVA"
     gene            189897..190718
                     /locus_tag="paras_000167"
     CDS             189897..190718
                     /locus_tag="paras_000167"
                     /inference="COORDINATES: similar to AA
                     sequence:RefSeq:WP_012354629.1"
                     /note="Derived by automated computational analysis using
                     gene prediction method: Protein Homology."
                     /codon_start=1
                     /transl_table=11
                     /product="ATP-binding protein"
                     /protein_id="extdb:paras_000167"
                     /translation="MSTPAYDAGRLALMLNELRLPTIARLWPEFAERSDKEGWQATRL
                     IGALLEHELAERAKRRIERHRAESHLDPTKTIATFDFSMVPMVSKAHVMALATGDSWL
                     EKGATALLFGPPGAGKSHLGCAIGHALIDAGYRVLFTRTSELVQKLQAARQSLQLPSA
                     LAKLDRFDLIILDDLSYARKDQAETSVLFELIAERYERRSLLITANQPFSGWNDVFPD
                     PGMTVAAIDRLVHHSTIFEMNVESYRRRTASDKQNSRRRQSSGDNQQQGATTMTG"
     gene            complement(190951..191163)
                     /locus_tag="paras_000168"
     CDS             complement(190951..191163)
                     /locus_tag="paras_000168"
                     /inference="COORDINATES: ab initio
                     prediction:GeneMarkS-2+"
                     /note="Derived by automated computational analysis using
                     gene prediction method: GeneMarkS-2+."
                     /codon_start=1
                     /transl_table=11
                     /product="hypothetical protein"
                     /protein_id="extdb:paras_000168"
                     /translation="MLPELLSEAMCEPSLSMAKRSIPTSTPIALVAVGKGTLTSRCVW
                     MLAKHFSPDRLTVTLRTSPSTGRLLR"
     gene            191194..191475
                     /locus_tag="paras_000169"
     CDS             191194..191475
                     /locus_tag="paras_000169"
                     /inference="COORDINATES: ab initio
                     prediction:GeneMarkS-2+"
                     /note="Derived by automated computational analysis using
                     gene prediction method: GeneMarkS-2+."
                     /codon_start=1
                     /transl_table=11
                     /product="hypothetical protein"
                     /protein_id="extdb:paras_000169"
                     /translation="MAKKKFSRNWKKANARVQNIHTDIADARKGFLHTASATIGKNHA
                     LVCIEGLQTLNMSKSASGTIEAPGKNVRAKARLNRSILDQRGRESLAPT"
     gene            191503..191664
                     /locus_tag="paras_000170"
     CDS             191503..191664
                     /locus_tag="paras_000170"
                     /inference="COORDINATES: protein motif:HMM:NF018933.1"
                     /note="Derived by automated computational analysis using
                     gene prediction method: Protein Homology."
                     /codon_start=1
                     /transl_table=11
                     /product="transposase"
                     /protein_id="extdb:paras_000170"
                     /translation="MLLAVPAHNTSRTCPRCAHVAKENLKIQARLACMSCGYENHGDV
                     VGVINVTGR"
     gene            complement(192262..192480)
                     /locus_tag="paras_000171"
     CDS             complement(192262..192480)
                     /locus_tag="paras_000171"
                     /inference="COORDINATES: similar to AA
                     sequence:RefSeq:WP_007178868.1"
                     /note="Derived by automated computational analysis using
                     gene prediction method: Protein Homology."
                     /codon_start=1
                     /transl_table=11
                     /product="hypothetical protein"
                     /protein_id="extdb:paras_000171"
                     /translation="MRKEDIRTIVEAACETADSIVGARAWKTEEDASAMHDVIFWEVL
                     AKQLPDYSVAEVLALFDEQGQSKGNRTA"
     gene            192962..193935
                     /locus_tag="paras_000172"
                     /pseudo
     CDS             192962..193935
                     /locus_tag="paras_000172"
                     /inference="COORDINATES: similar to AA
                     sequence:RefSeq:WP_011494212.1"
                     /note="frameshifted; Derived by automated computational
                     analysis using gene prediction method: Protein Homology."
                     /pseudo
                     /codon_start=1
                     /transl_table=11
                     /product="helix-turn-helix domain-containing protein"
     gene            194690..195817
                     /locus_tag="paras_000173"
     CDS             194690..195817
                     /locus_tag="paras_000173"
                     /inference="COORDINATES: similar to AA
                     sequence:RefSeq:WP_012428086.1"
                     /note="Derived by automated computational analysis using
                     gene prediction method: Protein Homology."
                     /codon_start=1
                     /transl_table=11
                     /product="helix-turn-helix domain-containing protein"
                     /protein_id="extdb:paras_000173"
                     /translation="MEFARTMSPPNVLQSDAPSKMQNIKRIDIALFDGFALPDTAAVI
                     EIFHKANALLVQRHDSLPRYEVSLLSTSGGRIASSSAVYVWTESVDSRRDERDIHRLF
                     IAGGIGAHRALHDERLIPWLRRACQASRTVHPIAEGRLLYEATDSNESCDERTDRAGV
                     GSREVAPRLYDESMRPVRAALDIVTKDLGAELAQSIAQSMAPQGDTSVDEFFQAKLNT
                     NVSDKINASARWIEENVGRSVSMDHAAKVAAMSERNFLRRFKNEMGMTPSDYLLYARL
                     NLSCRMLVETRLPVDKIARHCGIGSGGHLAKLFRKHLSTTPTDYRKRKEASCAVPGSC
                     SKAKSINIDAGVMAMALYPGPTLALTSVHNRRKRRPLAVCQ"
     gene            195866..197683
                     /gene="glmS"
                     /locus_tag="paras_000174"
     CDS             195866..197683
                     /gene="glmS"
                     /locus_tag="paras_000174"
                     /EC_number="2.6.1.16"
                     /inference="COORDINATES: similar to AA
                     sequence:RefSeq:WP_008352648.1"
                     /note="Derived by automated computational analysis using
                     gene prediction method: Protein Homology."
                     /codon_start=1
                     /transl_table=11
                     /product="glutamine--fructose-6-phosphate transaminase
                     (isomerizing)"
                     /protein_id="extdb:paras_000174"
                     /translation="MCGIVGAVAHRNIVPVLIEGLRRLEYRGYDSCGMAVLTADGPHR
                     VRSVARVAELDEQVSNARFEGVTGIAHTRWATHGAATINNAHPIVSSGSLAIVHNGII
                     ENYEILREALRRQHYEFVSQTDTEVIAHLIHSLYEGDLFAAVRKAVRQLTGAYAVGVV
                     HKDQPHTLVGARAGSPLVVGYGDGENFIASDALALAGSAEHVSYLEEGDVCEITLAGV
                     RIVDFRGEKVVRNPRRMPAYSTGVELGPYRHYMQKEIFEQPSAIADTIPDAETFSPGL
                     FGKTAGGVFRDIDSVLILACGTSYYAGLTAKYWLESVAKIRTDVEIASEYRYRESVPN
                     PRMLVVAVSQSGETADTLAALKHAQSRGMEHTLAVCNVATSAMVRLTDFKFLTHAGTE
                     IGVASTKAFTTQLVALFILAVTLGKMRGHVSDAQETEYLHQLRHLPAALNAVLALEPQ
                     IIAWSDQFAHKENALFLGRGLHYPIALEGALKLKEISYIHAEAYSAGELKHGPLALVT
                     DAMPVVTVAPNDALLDKLKSNMQEVRARGGHIYVFADDDTHITSEDGIHVIRMPEHYG
                     LLSPILHVVPLQLLAYHTACARGTDVDKPRNLAKSVTVE"
     gene            198045..198572
                     /locus_tag="paras_000175"
                     /pseudo
     CDS             198045..198572
                     /locus_tag="paras_000175"
                     /inference="COORDINATES: similar to AA
                     sequence:RefSeq:WP_015003032.1"
                     /note="frameshifted; incomplete; partial in the middle of
                     a contig; missing N-terminus and C-terminus; Derived by
                     automated computational analysis using gene prediction
                     method: Protein Homology."
                     /pseudo
                     /codon_start=1
                     /transl_table=11
                     /product="transposase"
     gene            198616..199650
                     /locus_tag="paras_000176"
     CDS             198616..199650
                     /locus_tag="paras_000176"
                     /inference="COORDINATES: similar to AA
                     sequence:RefSeq:WP_011483014.1"
                     /note="Derived by automated computational analysis using
                     gene prediction method: Protein Homology."
                     /codon_start=1
                     /transl_table=11
                     /product="IS630 family transposase"
                     /protein_id="extdb:paras_000176"
                     /translation="MKRKNDARKLDGATQVHVRKMVVQAVRGGMTQTAAANIYSVSLR
                     AVSKWMKLSREGGWRALKPGKRGRQPGSGRLNHTQAVRIRKLIIERMPDQLALPFHLW
                     TRESVVQLIEREYGITVSATTAGRYLKAWGMSAQKPVSRTYERNDTAIARWLDEDYPK
                     IAKEAKQEEATILWGDETGLRSDHVSGTSFALKGQTPLVRSTGKRFGCNMISAISNRG
                     TLSFMVFEGTFKNATFIEFMKRLLKQATRKIYLIVDGHPVHRSVAVRRFVADNAEHLR
                     LIRLPGYCPELNPDELLNQDVKTNALGKSRPTSKAELIGNVRRHLHRRQKEPHVIRNL
                     FQEKHVRYAA"
     gene            199682..200110
                     /locus_tag="paras_000177"
                     /pseudo
     CDS             199682..200110
                     /locus_tag="paras_000177"
                     /inference="COORDINATES: similar to AA
                     sequence:RefSeq:WP_007578484.1"
                     /note="incomplete; partial in the middle of a contig;
                     missing N-terminus; Derived by automated computational
                     analysis using gene prediction method: Protein Homology."
                     /pseudo
                     /codon_start=1
                     /transl_table=11
                     /product="transposase"
     gene            complement(200309..200734)
                     /locus_tag="paras_000178"
     CDS             complement(200309..200734)
                     /locus_tag="paras_000178"
                     /inference="COORDINATES: similar to AA
                     sequence:RefSeq:WP_007176537.1"
                     /note="Derived by automated computational analysis using
                     gene prediction method: Protein Homology."
                     /codon_start=1
                     /transl_table=11
                     /product="serine acetyltransferase"
                     /protein_id="extdb:paras_000178"
                     /translation="MLYIWRLARFFYVARIPFLPWILKVLNRILFSTSVPPSVRVGRN
                     VSFGYQGLGIVVHRHAVLGDNIVIAPNVVIGGRGMPGAPVIQNDVLIGAGACVLGPVT
                     IGRGARIGANAVVLTDVPENATAVGNPARILRRDGDCRA"
     gene            complement(200748..201521)
                     /locus_tag="paras_000179"
     CDS             complement(200748..201521)
                     /locus_tag="paras_000179"
                     /inference="COORDINATES: similar to AA
                     sequence:RefSeq:WP_000822304.1"
                     /note="Derived by automated computational analysis using
                     gene prediction method: Protein Homology."
                     /codon_start=1
                     /transl_table=11
                     /product="WecB/TagA/CpsF family glycosyltransferase"
                     /protein_id="extdb:paras_000179"
                     /translation="MKRIELFGCPLDLASMDETVRVIGERIAQGVFTQHVVVNVAKLV
                     HMREDRRLAAAVRGCDIVNVDGMGVVWGARALGYHAPERVAGIDLFDRLLGLASVQQI
                     PVFLLGAKSDIVELTANAVRQRYPEIQLAGFHHGYFWDNEEAVVNMVRQSGAKMLFVA
                     ITSPKKEVFIERWKEKLGVVFVMGVGGTFDVVAGRVSRAPRWMQRNGLEWAFRVIQEP
                     RRMWRRYLTTNSMFAWMLMKELTLGRLGRHPQRIGRGRD"
     gene            complement(201518..202759)
                     /locus_tag="paras_000180"
     CDS             complement(201518..202759)
                     /locus_tag="paras_000180"
                     /inference="COORDINATES: ab initio
                     prediction:GeneMarkS-2+"
                     /note="Derived by automated computational analysis using
                     gene prediction method: GeneMarkS-2+."
                     /codon_start=1
                     /transl_table=11
                     /product="hypothetical protein"
                     /protein_id="extdb:paras_000180"
                     /translation="MSRPAAWSVVVWPIGLKLVLDFFVPARDLDFALFNGALFVAVVG
                     LRVPLKMNWRVFAAISGVTLFFLAELLRNPSETIGYKLLTMPLLAILFYNAGRSMSRE
                     ALCRAFNVLLALFVLCFCGNYLLSAFLGNLASREFWNFEHANLLGSYVLIMLIPINYI
                     ATEGGRRHGMTLVKVIFVGIAFLTTSTGALVLMLPALIREWKASVTRLVLMVTSACVV
                     GVCAVVVLYLFDKPTYDKLAAPFLLISGGGWNQLVQSARGASGITHFASDQQGSFTWR
                     IYADLVYGFFLANEGVVRLLTGNGIGGFAQVWNGAMPHNDFILLLIDFGAPFLILTVA
                     YLLRLFRHVARHEPQWRIVVLILVVRLAFENNIYSYYVLSSGVIFSALVIGALSRREA
                     VPQAARSQAAGWSGELGWRRS"
     gene            complement(202756..203595)
                     /locus_tag="paras_000181"
     CDS             complement(202756..203595)
                     /locus_tag="paras_000181"
                     /inference="COORDINATES: protein motif:HMM:NF025464.1"
                     /note="Derived by automated computational analysis using
                     gene prediction method: Protein Homology."
                     /codon_start=1
                     /transl_table=11
                     /product="heparin lyase I family protein"
                     /protein_id="extdb:paras_000181"
                     /translation="MNGGIEGRVVVKAVCICALAWANSMQPVKADCVKSNEPGYRVVM
                     RIDWRDGIPRSAGVQTATGQATTIVKTNPSAEPRLRIQINRSDPFGRVANGVPRAELS
                     LGATKIVNGSEYLLDWSTTLSDDFSFDYSQPEIVTQILQGGRTLGAPPVALVINGDHY
                     ELRVHSDVPHSMRAYKFGSIQNDRGRTVCWRLHYIPGTVGEKSTTELYKDGQQVVSEY
                     DQGNAYSGDNDASIKVGIYKWLWLAQRSDVRSLTIEYGNVTLSRKDPVPAGAAGSSIG
                     GRL"
     gene            complement(203592..204584)
                     /locus_tag="paras_000182"
     CDS             complement(203592..204584)
                     /locus_tag="paras_000182"
                     /inference="COORDINATES: protein
                     motif:HMM:NF024831.1,HMM:NF025072.1"
                     /note="Derived by automated computational analysis using
                     gene prediction method: Protein Homology."
                     /codon_start=1
                     /transl_table=11
                     /product="glycosyltransferase"
                     /protein_id="extdb:paras_000182"
                     /translation="MKILTVTNMFQGTNAANPTQGVFVAEQVESIRNIRGTQVDVVVV
                     DGFSRKSAYLQSLFVILAEARRGRYDVIHYHFGLTAWSAPFVRWITGIPVVVTLHGSD
                     VAGSRWMRTVSRFAVRFVDVCIGVSDAIKHEIEKIVRYSVVIPCAVNDKLFSPPSRCP
                     DPRDDLVIVFPSSPLRPEKDYALFSATLMHLRAMVSKNIVERHIDGLDRQGVCDLLQG
                     ADAMLMTSQREGSPQAIKEALACALPVVSVDVGDVAGLLGGVRRCGVVRERDARQLAL
                     ALVEVLDGGRCTDGPARLAEHGYLSTQVAQRIHDVYQMSVQQAAGEAGGGSRRE"
     gene            complement(204581..205297)
                     /locus_tag="paras_000183"
     CDS             complement(204581..205297)
                     /locus_tag="paras_000183"
                     /inference="COORDINATES: ab initio
                     prediction:GeneMarkS-2+"
                     /note="Derived by automated computational analysis using
                     gene prediction method: GeneMarkS-2+."
                     /codon_start=1
                     /transl_table=11
                     /product="hypothetical protein"
                     /protein_id="extdb:paras_000183"
                     /translation="MRALKHVAEHAKIFIFSNAVAARLANDALTPDIAPPWAVATHIG
                     MPSSAAAPSFQLTQRYRTRFVHVGKLTRERASGALIDALRSIGTRWNSRGFTGITFVG
                     DVAPSFRRACAYLEQTGLVDFTGELPPESAQAIGRAAKALVVIEADMDESPFLASKFA
                     DYAMLKKPILAICPPGPMRDLLESHGGGIAVPHESAEIVGAIDALLGSSFKEGSETLA
                     SEFAAKSVVSQYLAAFRRLL"
     gene            complement(205792..207177)
                     /locus_tag="paras_000184"
     CDS             complement(205792..207177)
                     /locus_tag="paras_000184"
                     /inference="COORDINATES: protein motif:HMM:NF024832.1"
                     /note="Derived by automated computational analysis using
                     gene prediction method: Protein Homology."
                     /codon_start=1
                     /transl_table=11
                     /product="lipopolysaccharide biosynthesis protein"
                     /protein_id="extdb:paras_000184"
                     /translation="MQPGSHILRLPLNSFLDQTDMLRQAGLLVSGNLISRMIFALVTI
                     ALARRMSPGGYGAFSYALAVVSFASYFCELGLQNTYLRDAAGRLAGWRECSMTALYIR
                     VGLALVVCGVVGVTLPWLVTNPLSRQCVAWMLIPGVMGTMLTNWTTGVMLSRSDSTAI
                     FRARLRAAAAQFACVAIGLLLPVVDDVAKARTVALAYGLGLFLGGLCGTRSLKIQSIH
                     LRLNRARHFAMRLIKGLHAYMASGFLYMLAPNLGVLILGKSTDLAIVGTFALASRVPQ
                     FLYTIPGAVGQAFYPRLFQATRENRQKVWTDLLFKEVIFLLVTGVLLAGSVLVSAPLI
                     LAILGQRHDPAYGAALKTAVLIGAAMIFIQSLSAPLGHALETSERAHLRTYAQAFALI
                     VGGILFHELGNRYGVVGAMAAAVSMESIFYLGCLMFLAPGMNRTDAKRIFLPSISVAG
                     CVLAGCAAILM"
     gene            complement(207164..208411)
                     /gene="wecC"
                     /locus_tag="paras_000185"
     CDS             complement(207164..208411)
                     /gene="wecC"
                     /locus_tag="paras_000185"
                     /EC_number="1.1.1.336"
                     /inference="COORDINATES: similar to AA
                     sequence:RefSeq:WP_012425952.1"
                     /note="Derived by automated computational analysis using
                     gene prediction method: Protein Homology."
                     /codon_start=1
                     /transl_table=11
                     /product="UDP-N-acetyl-D-mannosamine dehydrogenase"
                     /protein_id="extdb:paras_000185"
                     /translation="MKFETISIFGLGYIGLPTAAAFAGRKTKVIGVDVSQQVVDTINR
                     GEIHIVEPELDLLVNAAVTQGFLRATRDAEPADAFLIAVPTPFTDGNRPDLSYVEAAS
                     RAIAPVLKKGDLVVLESTSPVGATEKVAQWLAEDRPDLSFPQQVGESSDIRVAHCPER
                     VLPGKVVHELVQNDRVIGGLTRRCAEVARDLYQTFVQGECILTDARTAEMCKLTENSF
                     RDVNIAFANELSMIAEKLDINVWDLIRLANRHPRVSILQPGPGVGGHCIAVDPWFIVD
                     SAPEEARLIRTARVVNDDKPRYVVGRIQRVASRFKEPVIACLGLAFKADIDDLRESPA
                     IEIVEELASQSLGHILVVEPNIGELPQSLAQHVELCDTADALNRADIVALLVDHREFR
                     SIDLRKLHEKAVVDTRGAFHAAR"
     gene            complement(208442..209602)
                     /gene="wecB"
                     /locus_tag="paras_000186"
     CDS             complement(208442..209602)
                     /gene="wecB"
                     /locus_tag="paras_000186"
                     /EC_number="5.1.3.14"
                     /inference="COORDINATES: similar to AA
                     sequence:RefSeq:WP_007470187.1"
                     /note="Derived by automated computational analysis using
                     gene prediction method: Protein Homology."
                     /codon_start=1
                     /transl_table=11
                     /product="UDP-N-acetylglucosamine 2-epimerase
                     (non-hydrolyzing)"
                     /protein_id="extdb:paras_000186"
                     /translation="MEDRSVLVVFGTRPEAIKMAPLVHSLRARRNIDCRVCVTGQHRT
                     MLDQVLDLFGIVPEFDLDIMRPSQTLGDVTSAILSAMPYVFDAFKPDAVLVHGDTATT
                     LATSLASYYAKVRVGHVEAGLRTGNLYSPWPEEANRKLTGALVQWHFAPTQSSRENLL
                     REGVKNSDIYVTGNTVVDALLETVMRINSEANRRGALEARFPWLQEAGRIILVTGHRR
                     ENFGKGFESICQALKEIAETSPDTLIVYPVHLNPNVREPVQRWLRHLPNVILEEPLEY
                     QEFVFLMQASWLVLTDSGGVQEEAPSLGKPVLVMRDTTERPEAVAAGTVKLVGTDTER
                     IVRTVNRLATSKSEYDAMSRAHNPYGDGHASARITDALCAAINERVLQDSAV"
     gene            complement(209602..211857)
                     /locus_tag="paras_000187"
     CDS             complement(209602..211857)
                     /locus_tag="paras_000187"
                     /EC_number="2.7.10.2"
                     /inference="COORDINATES: similar to AA
                     sequence:RefSeq:WP_012425953.1"
                     /note="Derived by automated computational analysis using
                     gene prediction method: Protein Homology."
                     /codon_start=1
                     /transl_table=11
                     /product="polysaccharide biosynthesis tyrosine autokinase"
                     /protein_id="extdb:paras_000187"
                     /translation="MTQSTVNQAGDEVDIRSTLDMLVEQKRAIIWTTVTFLLLGVLYL
                     LAAPPVFQANITVQVEDSSNDMASSMGSVIGGLSSLFSVKSTDDGEMEILHSRLVTTS
                     AVEAERMFIEAQPKRFPLVGNALARHAKGLSTPGILGVGGYAWGKERIDIAQFDVPKA
                     KVDDKYVVTAVGDDRYQLSGDDLAQPVDGRVGVLLIANTEEGPVSLKVASLAAMAGAK
                     FEIRRRSQNDVVEELQKKLVVTELGKDQSGVIGVKLKDADPVRAAAILNVIADRYVAQ
                     NRERKAETADQSLRFLQGQLPSVHRQLQDEEDRLTAYQQRRKVVSLSDQSKALLGHYV
                     DASTALLQLQQKRRELLAALSERHPQVLALDRQIEAAKSDVSDVEGTLGQLPADQQGM
                     VRLTRDVQVQTQLYIGLLNSIQQLQLARAGGVGNVRVIDHAVVPDKPLWPKPMVILAA
                     SFGGGLFLGVLGCFTRAALTGVVIDPHDVERQTLTDVTAVIPASAGQRRIARHRRKGG
                     LGPFVLATRVPRDPAVEAIRLLRTSLQFSKGANSGSHIALVTGATEGVGKSFTATNLA
                     VLLGRAGKRVLLVDADLRRGRLHRDFGRQAGPGLAELLLGSGTAEHLILREVTAHVDL
                     LRAGSAQEPDELFEQSDVRDALRTLADSYDFVIVDSPPVLGIADTELLRPAADIVLLV
                     VRSGRTTTAEIVETAKRLQRAGSGPVDVVFNGFTPGLRSRQYGYYGYAADQGREGADN
                     APDANTRKKDQ"
     gene            complement(211916..212368)
                     /locus_tag="paras_000188"
     CDS             complement(211916..212368)
                     /locus_tag="paras_000188"
                     /inference="COORDINATES: protein motif:HMM:NF013607.1"
                     /note="Derived by automated computational analysis using
                     gene prediction method: Protein Homology."
                     /codon_start=1
                     /transl_table=11
                     /product="low molecular weight phosphotyrosine protein
                     phosphatase"
                     /protein_id="extdb:paras_000188"
                     /translation="MIKRLLVVCTGNICRSPVVASILRGGLPQVEVSSAGVAAQDNAP
                     VDPLAADVLKARTGFDIDAHRSRKLILPLCEEADVILVMERAHRQAVQNRFRASWGKT
                     WTLDADEDVFDPRGYPRHVYDAWLGEIVEKAGVWADRIAKVNSERVRC"
     gene            complement(212365..213462)
                     /locus_tag="paras_000189"
     CDS             complement(212365..213462)
                     /locus_tag="paras_000189"
                     /inference="COORDINATES: similar to AA
                     sequence:RefSeq:WP_009889334.1"
                     /note="Derived by automated computational analysis using
                     gene prediction method: Protein Homology."
                     /codon_start=1
                     /transl_table=11
                     /product="polysaccharide biosynthesis/export family
                     protein"
                     /protein_id="extdb:paras_000189"
                     /translation="MFPSVAAVLTATGCTTVPGLQMPSAATQPTYKNAAPPPVAIQEI
                     DAGLVEAQQTVRTDAERVVVQQLLGGGPSGYRIGRGDVLQIVVWDHPEFALGQGTQPA
                     TQPRQADAPAGTIVDDAGNIQFPFVGQLRVEGLSTDAVKGLLSKRLAEYFNSPQVTVR
                     IASFRSKQVFVDGEVHAPGVQQINDIPMTIMDAISRSGGFTADADQGRVLLTRGGQRY
                     IVSISGLVAAGYDPSALFLRNRDLLRVPTRSESGVYVMGEVAKPMTALPKPDGSLTLA
                     DALSQSGSFNLATSDPRQLYVVRRNTETKPAVFHLDARSPVAMVMAGQFGLKPGDVVY
                     VGPTDLTIAYRVLSQLLPAIGAGLTGAVVAK"
     gene            complement(213564..214943)
                     /locus_tag="paras_000190"
     CDS             complement(213564..214943)
                     /locus_tag="paras_000190"
                     /EC_number="2.7.8.31"
                     /inference="COORDINATES: similar to AA
                     sequence:RefSeq:WP_008342527.1"
                     /note="Derived by automated computational analysis using
                     gene prediction method: Protein Homology."
                     /codon_start=1
                     /transl_table=11
                     /product="undecaprenyl-phosphate glucose
                     phosphotransferase"
                     /protein_id="extdb:paras_000190"
                     /translation="MHSMQGLGARSLDSICVVAGALLASSIRFGEYLQGRPDGPHVTL
                     ALAIALVLFPAFGLYESWRGRPVWSLLRQVFVAWLAVQACGLVVMFSLHRADLISRLW
                     FAYWTVMSCGALILVRVIVYSILGKMRLAGLNLRNVAIVGDGQHCREVVEKVDETPDT
                     GFRVAAVFNVRASEEALELPSKTYNSFSEFVSHVRRDGVQEIWLALPLSEEATIQRVV
                     DEFRYDLVNVRFIPDVQSVALFSGGVIDLIGSPAINLIASPVSARSLASKEVFDRLFA
                     FAALVALLPVFIVIAVAVKLSSKGPVFFRQYRKGADGRVFRIYKFRTMRQHAEQTGVV
                     TQATRRDPRITKIGSFLRRTSLDELPQFINVLGGEMSVVGPRPHAIEHDEIYRKVVNG
                     YIHRYRIKPGITGWAQVNGFRGETDRVEKMERRVEHDLYYIRNWSFMLDVRIVVLTIF
                     KGFIGRQAY"
     gene            complement(215072..216067)
                     /locus_tag="paras_000191"
     CDS             complement(215072..216067)
                     /locus_tag="paras_000191"
                     /inference="COORDINATES: protein motif:HMM:NF024242.1"
                     /note="Derived by automated computational analysis using
                     gene prediction method: Protein Homology."
                     /codon_start=1
                     /transl_table=11
                     /product="helix-turn-helix domain-containing protein"
                     /protein_id="extdb:paras_000191"
                     /translation="MKRSVRGCKDEVQEKKGRSVARHIAILLFDGFALLSTSAIAEIF
                     QLANEIYRSRNHDHTPYKVTFYSAKGAKIRCSSAIDVWTCACDSSDVSEFDAVFIADG
                     PGVGNALLDSRIVNWLSDLVGRGAEIAPIGEGWRLLDAAVRNRHARTFSGGMVAAVNG
                     KGVGTSLYDMADGVEPAENALNMVGKDIGEETAREISVRIRPVGGDGLSLIFPATRED
                     SATEKIRAAAQWIRQNCDHVTSVREAVGVAAMSERNFLRRFKQEIGVTPSEYLTQARL
                     DLTSRLLVETRLPIDSIAKQCGWTSGARLSRVFKRRFAATPTEFRARLACRRLPA"
     gene            216573..217121
                     /gene="rfbC"
                     /locus_tag="paras_000192"
     CDS             216573..217121
                     /gene="rfbC"
                     /locus_tag="paras_000192"
                     /EC_number="5.1.3.13"
                     /inference="COORDINATES: similar to AA
                     sequence:RefSeq:WP_004544228.1"
                     /note="Derived by automated computational analysis using
                     gene prediction method: Protein Homology."
                     /codon_start=1
                     /transl_table=11
                     /product="dTDP-4-dehydrorhamnose 3,5-epimerase"
                     /protein_id="extdb:paras_000192"
                     /translation="MLCRIRHTNLRDVKIVEPHIAHDARGLFFDSFDQEWFEENVARG
                     YTFVQDQHMVFAHNVLTGLHYQIQHPRGLLLRVVSGDVFAVALDLRRWSVTFGRWVGE
                     RISSANNWQMWIPPGFAYGFHVRSDVAEVLVRATSKRNATFERTVCWNDPEINIAWGM
                     KSEPLVTAASANGVGFPAIEVY"
     gene            217449..218345
                     /gene="galU"
                     /locus_tag="paras_000193"
     CDS             217449..218345
                     /gene="galU"
                     /locus_tag="paras_000193"
                     /EC_number="2.7.7.9"
                     /inference="COORDINATES: similar to AA
                     sequence:RefSeq:WP_006026480.1"
                     /note="Derived by automated computational analysis using
                     gene prediction method: Protein Homology."
                     /codon_start=1
                     /transl_table=11
                     /product="UTP--glucose-1-phosphate uridylyltransferase
                     GalU"
                     /protein_id="extdb:paras_000193"
                     /translation="MLKVTKAVFPVAGLGTRFLPATKASPKEMLPVVDKPLIQYAVEE
                     AIAAGIADMIFVTGRSKRAIEDHFDKSYEIEAELEARGKAKLLELVRSIKPSHVDCFY
                     VRQPEALGSGHAILCAEKLVGDNPFAVILADDLLHGAPPVMKQMVDVFDHYHSSVIGV
                     EEIAPEDSRSYGVIDGKLWEDSIIKMSDIVEKPHPDVAPSNLGVVGRYVLKPRIFEHL
                     RTLKPGESGELQLTDAIQALLADEQVLAHKYRGTRFDCGSKLGYLKATVEFALSHPEV
                     AADFRAYLLEQFGSSCVDCTEV"
     gene            complement(218455..218916)
                     /locus_tag="paras_000194"
                     /pseudo
     CDS             complement(218455..218916)
                     /locus_tag="paras_000194"
                     /inference="COORDINATES: similar to AA
                     sequence:RefSeq:WP_012402562.1"
                     /note="incomplete; partial in the middle of a contig;
                     missing N-terminus and C-terminus; Derived by automated
                     computational analysis using gene prediction method:
                     Protein Homology."
                     /pseudo
                     /codon_start=1
                     /transl_table=11
                     /product="transposase"
     gene            219047..220063
                     /locus_tag="paras_000195"
     CDS             219047..220063
                     /locus_tag="paras_000195"
                     /inference="COORDINATES: similar to AA
                     sequence:RefSeq:WP_008955748.1"
                     /note="Derived by automated computational analysis using
                     gene prediction method: Protein Homology."
                     /codon_start=1
                     /transl_table=11
                     /product="IS110 family transposase"
                     /protein_id="extdb:paras_000195"
                     /translation="MNTTAFGIDLAKRVFQIHWVDTETGEIGRRQLKRAQLNGFFANR
                     APAVIVTEACGSAHYWARQLISLGHDVRLIAPQFVRPFVKRNKTDAADAQAIWEAAQR
                     PEMRFAAVKSKAQQSVLTLHRVREQLVKVRTMQINQIYGLLYEFGAAVSANRHSLSEA
                     AQALTRLADTVPAVVIDTLREQLRRIDVLTQDIVEIERRLAAWQRGNEATRRLMAIPG
                     VGLLSASAAVATIGDGRTFRCAREFAAFLGLVPRQSGTGGRVKLLGISKRGDVYLRTL
                     LIHGARAVLACSKHLNETLQRLLARRPFNVAVVALANKNARTIWALLAHDRVYQPDHT
                     AHAA"
     gene            220322..221335
                     /locus_tag="paras_000196"
     CDS             220322..221335
                     /locus_tag="paras_000196"
                     /inference="COORDINATES: similar to AA
                     sequence:RefSeq:WP_007731325.1"
                     /note="Derived by automated computational analysis using
                     gene prediction method: Protein Homology."
                     /codon_start=1
                     /transl_table=11
                     /product="IS110 family transposase"
                     /protein_id="extdb:paras_000196"
                     /translation="MPALTIGLDIAKNVFQVYGVDHGGRPVIQRKLRRADVLKFFSKL
                     ERSVIGIEACHGSHFWARELTSQGHTVRLLPTQYVKPFLVGGKNDTNDASAICAAVSR
                     PGIHPVPIKSAEQQSLQSVHRMRERLVHERTAKSNQIRSMFAEEGFIFPVGIVHLRQG
                     VVALVSDADARITILLRRLGSMYIEQLAALQRWIDELASEIAEIFKRNESCQRLATIP
                     GIGPLVATALFSGVGDPQQFRNGRQFAAWLGLTPRQRSSGGKSKLGGITKRGDTYLRT
                     LLVQGARAVMRFVERRDDRHSRWIKAVMQRRHVSIAAIALANKTARIAWAILTNNDSF
                     KLA"
     gene            221712..222728
                     /locus_tag="paras_000197"
     CDS             221712..222728
                     /locus_tag="paras_000197"
                     /inference="COORDINATES: similar to AA
                     sequence:RefSeq:WP_008342558.1"
                     /note="Derived by automated computational analysis using
                     gene prediction method: Protein Homology."
                     /codon_start=1
                     /transl_table=11
                     /product="IS110 family transposase"
                     /protein_id="extdb:paras_000197"
                     /translation="MSVSLLSIDLAKNIFQLYGVDERGHPVLSRRVSRSKLLEVVVAL
                     PCCRIVMEACGGAHYWARRFSAMGHHVQIIAPRFVKPFVKSQKNDRNDAEAIVEAASR
                     PTMRYVAVNSVEQQDIQSMHRVRSLLMRDRIAQINQIRGLLAEYGVVIAQTPLKIRTQ
                     LPAIIDDECNELTGLTRSMMRDMYERLVLLDKQIARYDELIHHVHRASPASQRLEKIR
                     GVGPMIATAVIAAAGSASEFSNGRQFAAWRGLTPRQHSSGGKDRLFGITKRGNGYLRM
                     LLVHGARSVVQQAIKHTDTLSRWILEVQARRGTNIAVVALANKIARTIWVLLARGVEY
                     VSPI"
     gene            complement(223066..223547)
                     /locus_tag="paras_000198"
                     /pseudo
     CDS             complement(223066..223547)
                     /locus_tag="paras_000198"
                     /inference="COORDINATES: similar to AA
                     sequence:RefSeq:WP_012402562.1"
                     /note="frameshifted; internal stop; incomplete; partial in
                     the middle of a contig; missing C-terminus; Derived by
                     automated computational analysis using gene prediction
                     method: Protein Homology."
                     /pseudo
                     /codon_start=1
                     /transl_table=11
                     /product="transposase"
     gene            complement(224393..225355)
                     /locus_tag="paras_000199"
     CDS             complement(224393..225355)
                     /locus_tag="paras_000199"
                     /inference="COORDINATES: similar to AA
                     sequence:RefSeq:WP_018314002.1"
                     /note="Derived by automated computational analysis using
                     gene prediction method: Protein Homology."
                     /codon_start=1
                     /transl_table=11
                     /product="nucleotidyl transferase AbiEii/AbiGii toxin
                     family protein"
                     /protein_id="extdb:paras_000199"
                     /translation="MNDIYVDTVRLMLGIAPIIFDTPLFAMKGGTALNLFVQAMPRLS
                     VDIDVVMIDRQLARDDAIAAISSELNRARAQIEAEGHAVKFSTTSASGKAKGDEVKLT
                     VISGQTSVKVEVNYVFRGTLLEPVSRPLVKAAEDMFNTSITVPTLHEAELYGSKLVAA
                     LDRQHPRDLYDVLHMYSTPSLGLRSDILDAFVCYLAGHNRPIHEVLFAPKHPIDDAHE
                     KEFVGLTIEAVDVKTLEATQDQLHRELPAALTAEHREFLFSFVRLEPNWALLPYGHLS
                     ELPAIRWKIQNLEKLKKKSADRFAEQETLLRQKFDEIDGAQAPQ"
     gene            complement(225352..226089)
                     /locus_tag="paras_000200"
     CDS             complement(225352..226089)
                     /locus_tag="paras_000200"
                     /inference="COORDINATES: similar to AA
                     sequence:RefSeq:WP_016725402.1"
                     /note="Derived by automated computational analysis using
                     gene prediction method: Protein Homology."
                     /codon_start=1
                     /transl_table=11
                     /product="type IV toxin-antitoxin system AbiEi family
                     antitoxin domain-containing protein"
                     /protein_id="extdb:paras_000200"
                     /translation="MSARTSIQRLLQETQRGRPLDSEMLRDMGVSAALAHDLVKSGWL
                     QHLSRGAYLMTGDVPTRDGTIAFLSRRVPGMHVAGKTALSWQGVRHNIAFRERVVLWG
                     EKPYAFPDWVGEHLLYSYQTTTLFDDDFVYNEGLKPLPAGDPAVLVSIPERALLELAS
                     DVGKGQTLEEANNLMVGLRNIRPQVLDKFLSHCTRVKVVRLVRDLGAEAGFSWAQDVQ
                     KHVDRLGHGKRWTHKTKDGKRLTLKPR"
     gene            226292..226435
                     /locus_tag="paras_000201"
     CDS             226292..226435
                     /locus_tag="paras_000201"
                     /inference="COORDINATES: ab initio
                     prediction:GeneMarkS-2+"
                     /note="Derived by automated computational analysis using
                     gene prediction method: GeneMarkS-2+."
                     /codon_start=1
                     /transl_table=11
                     /product="hypothetical protein"
                     /protein_id="extdb:paras_000201"
                     /translation="MFGIVSALVHIEDFEVAPAIIARPALDALWNAIGIDHSQTNFGG
                     SLP"
     gene            227420..227650
                     /locus_tag="paras_000202"
     CDS             227420..227650
                     /locus_tag="paras_000202"
                     /inference="COORDINATES: similar to AA
                     sequence:RefSeq:WP_007740399.1"
                     /note="Derived by automated computational analysis using
                     gene prediction method: Protein Homology."
                     /codon_start=1
                     /transl_table=11
                     /product="hypothetical protein"
                     /protein_id="extdb:paras_000202"
                     /translation="MYFVHHGVAIQPSVSRAGNTFVARVSILEEDGETTSLGDLGQFA
                     NRESAFAFAVRCGTAFADAEPLPKPPCTVRHR"
     gene            228303..229142
                     /locus_tag="paras_000203"
     CDS             228303..229142
                     /locus_tag="paras_000203"
                     /inference="COORDINATES: similar to AA
                     sequence:RefSeq:WP_014833954.1"
                     /note="Derived by automated computational analysis using
                     gene prediction method: Protein Homology."
                     /codon_start=1
                     /transl_table=11
                     /product="hypothetical protein"
                     /protein_id="extdb:paras_000203"
                     /translation="MSNLLVQFSPWGAGRDTVPVGRLFEYTNEDIAASFRDGDRIALD
                     RLIRLPCVFMEEGNGDQLARVGTITHARLAGREIAIEYTFDMDIPPLLNSAIFANRID
                     FDMPHDFEFSRSHWAVKDVDLYRVLIRNTQSRRQRPTVFNITEHERIEPRLLSAMMPF
                     DAPFTPVYETLRQTAENVGLRCRRADDIWENPAIIQDIVSLIDRSRVVICDCTNRNPN
                     VFYEIGVAHTLGREVILITQNANDIPFDLRHLRYVTYLNNAEGRQVLAQTLERRLEAI
                     IEG"
     gene            complement(229139..229789)
                     /locus_tag="paras_000204"
     CDS             complement(229139..229789)
                     /locus_tag="paras_000204"
                     /inference="COORDINATES: similar to AA
                     sequence:RefSeq:WP_014833955.1"
                     /note="Derived by automated computational analysis using
                     gene prediction method: Protein Homology."
                     /codon_start=1
                     /transl_table=11
                     /product="hypothetical protein"
                     /protein_id="extdb:paras_000204"
                     /translation="MDISAGNAPVFIEAFWNCCEDLEQSGLGVPDVQIINAILADHDA
                     GYEIRLPDLIATRAYMPITVPRQAPSLDEQARALIDECLAESERLLDVGQGRRAVQEI
                     LFLLESITTAFRGMGEDTETIQGKYFGPFINEMKKRERGKAQENILTWMTTLHGYLSS
                     PTGGGVHHGTDLKEGIAIQPHEARLYCNLARSYLTFLLEEHDQQTNGASSMPWSAY"
     gene            229953..230972
                     /locus_tag="paras_000205"
     CDS             229953..230972
                     /locus_tag="paras_000205"
                     /inference="COORDINATES: similar to AA
                     sequence:RefSeq:WP_018420491.1"
                     /note="Derived by automated computational analysis using
                     gene prediction method: Protein Homology."
                     /codon_start=1
                     /transl_table=11
                     /product="IS110 family transposase"
                     /protein_id="extdb:paras_000205"
                     /translation="MKYTTVGVDIAKNVFQLHWVDAGTGEIVNKQLKRAAFLEHFANR
                     EPCLIGMEACGGAQHWARRLMEMGHQVKLMPAKFVKAFNIGNKNDPADARAIWMATQM
                     PSKPVAVKTEAQQAVLALHRLRQQKIKFRTMQMNSLRGLLTEYGEVMAKSRAALDKAI
                     PGVLARLAERLPAMLIDSLRELWNDLDRLDKQIADIERSLHTWMKEDKACKAIAAIPG
                     VGLLTATATVATMGDAKAFRSGREFAAWLGLVPKQIGTGGKIQLLGISRRADTYVRTL
                     LIHGARSVLFHGKHAGSWAEQLQKRRPSNVVTVALANKMARTIWAVLAHGTPYNQGHV
                     SAQPA"
     gene            231395..232888
                     /locus_tag="paras_000206"
     CDS             231395..232888
                     /locus_tag="paras_000206"
                     /inference="COORDINATES: similar to AA
                     sequence:RefSeq:WP_011488770.1"
                     /note="Derived by automated computational analysis using
                     gene prediction method: Protein Homology."
                     /codon_start=1
                     /transl_table=11
                     /product="IS21 family transposase"
                     /protein_id="extdb:paras_000206"
                     /translation="MSGTRITDQQVRLYMNKRKHHSQELAAAKAGISVRSARRIERDA
                     TLPSQKPRRSWRTRPDPFVDVWDSEVVPLLRNVPHLMGITVLRKLQEDHPDRYPDSMR
                     RTLERRISQWRALEGPSQEIFFPQEHQPGVRGLSDFTDMSKLCVTIGGAPFKHLLYHF
                     VLAFSRWEYACMVDGGESFEALATGLQNALWQAGGCPREHRTDSLSAAFKNLSEKDDF
                     TARYKALLDHYEMQGTRNNRGLAHENGSVESSHRYLKDAVDQALMLRGHRDFVDRAAY
                     DEFIREQVMRRNRRNAAAFRIERQQLQDLPDYRTTDFVEEEAPVTRCSTFTVRGILYS
                     APSRLIGHRLKVRVYGDRLDCYLSGVLVHSTARGSRANDNRYALDYRHFIGSLKRKPQ
                     AFKGLAFRDALFPREAYRRTWEQLDARLSQREACKTMVGLLELAGLQGVEAILAAQLD
                     ALLDAGELPDLKALREQYAPREASCPEVVVQMPPVAVYDALLEEMAA"
     gene            232885..233718
                     /locus_tag="paras_000207"
     CDS             232885..233718
                     /locus_tag="paras_000207"
                     /inference="COORDINATES: similar to AA
                     sequence:RefSeq:WP_014253299.1"
                     /note="Derived by automated computational analysis using
                     gene prediction method: Protein Homology."
                     /codon_start=1
                     /transl_table=11
                     /product="ATP-binding protein"
                     /protein_id="extdb:paras_000207"
                     /translation="MNAPAHDGGRLALMLNELRLPTIGRLWPEFAERSDKEGWPATRL
                     LGALLEHELAERAKRRIERHRTESQMDPTKTLASFDFSAVPMVSKAHITALATGESWL
                     EKGATVLLFGPPGVGKSHLGSAIGHALIDAGYRVLFTRTSELVQKLQAARQSLQLPSA
                     LARLDRFDLIILDDLSYARKDQAETSVLFELIAERYERKSLLITANQPFSGWNAVFPD
                     PGMTVAAIDRLVHHSTIFELNVESYRRRKAGDKQNARRRQLNDDNPFSTQLPEDGNVT
                     Q"
     gene            complement(234491..236440)
                     /locus_tag="paras_000208"
     CDS             complement(234491..236440)
                     /locus_tag="paras_000208"
                     /inference="COORDINATES: similar to AA
                     sequence:RefSeq:WP_015876774.1"
                     /note="Derived by automated computational analysis using
                     gene prediction method: Protein Homology."
                     /codon_start=1
                     /transl_table=11
                     /product="tetratricopeptide repeat protein"
                     /protein_id="extdb:paras_000208"
                     /translation="MNHFDELPRRHRNHAIEDKAITAFQARLEESGAFILQGTDRKDY
                     GTDCQIEASANGCATNARVHVQLKGTERALNANGSLSVEVDRTNLNYLLMQPYSVYVA
                     YHVPTRSLRICAAESVARHYGHGGTNWTDQETLTVSFVEELTVERLCRLADLARAWSR
                     SSRDRRVGEVGAAAPDIHVPDDPALTRTLLVELHEQNSDDVISAGFTKFAAALGVGSD
                     EMGICYMSEINLGMDGMCQHPERIEEAIRFFRARLSDGRHRVSALHYTIGNAFHALHN
                     EQEAKCAFEAALAAPALAADPELAAQIHKNLGSSCALLGDQDAAVGHYHDALRLNPEL
                     AEAHTALGIHFVRLGRYEDALHHLDQVVFSNQNQGRTSTVIGWRANVLFNLGDGRAAF
                     REINGLLTQADRFRCIWPWCRRLVAAFGRSSVHNARQALPFWQRYVRAHPEDPIGRYE
                     LLMSSFYLRGRGVSIEKTYSEFRQDFDQHIPHIDADNAALPWDRLGHWAQDDEDWAEA
                     ERCFRKAHELAGGEYGYCLAIALKQLGRFDESVPLLLEQAQTIQPDAMSWFQLAASYA
                     SLRCWPEAVDAYERALALDPDHDLAWFDLGGAHWNSGDLPTAAEVWASAITRFPDHEF
                     AAKLKRDLPLLFGDPDTGQTSDNAR"
     gene            236822..237385
                     /locus_tag="paras_000209"
     CDS             236822..237385
                     /locus_tag="paras_000209"
                     /inference="COORDINATES: ab initio
                     prediction:GeneMarkS-2+"
                     /note="Derived by automated computational analysis using
                     gene prediction method: GeneMarkS-2+."
                     /codon_start=1
                     /transl_table=11
                     /product="hypothetical protein"
                     /protein_id="extdb:paras_000209"
                     /translation="MTPSPTNSVSLQLLRDGEQADIAMRAQHDARLHATERWRQGFAL
                     DELYLEVDLLQRCVQTCVRDYYALVPSREHQAATHDMVERFFSQVIHGAIDQLQRQQD
                     RRVSDALEERDRALVSQARSEARLRIAAAAAELGIFEWDPEADVAIWENDRMYEITGQ
                     LREHGPLSAQEFFATVVDPADTARLRD"
     gene            237386..237733
                     /locus_tag="paras_000210"
     CDS             237386..237733
                     /locus_tag="paras_000210"
                     /inference="COORDINATES: protein motif:HMM:NF012722.1"
                     /note="Derived by automated computational analysis using
                     gene prediction method: Protein Homology."
                     /codon_start=1
                     /transl_table=11
                     /product="hypothetical protein"
                     /protein_id="extdb:paras_000210"
                     /translation="MNAAVASSQDFHAIFRIRTLQTCTPRVLEVSGRFLPDASGGRRV
                     MVGALADVTSRVSAEAALREADRRKDVFLATLAHELRNPLAPILNAAHLLRQTGLSGC
                     RDWLSGTRPISPV"
     gene            237688..238653
                     /locus_tag="paras_000211"
     CDS             237688..238653
                     /locus_tag="paras_000211"
                     /inference="COORDINATES: protein
                     motif:HMM:NF012301.1,HMM:NF014567.1"
                     /note="Derived by automated computational analysis using
                     gene prediction method: Protein Homology."
                     /codon_start=1
                     /transl_table=11
                     /product="response regulator"
                     /protein_id="extdb:paras_000211"
                     /translation="MQGLVERHATHLSRLIGDLLDLSRITAGKITLRMEVFSIWTAID
                     HAIEINAPAAAQHVHRLEVTNPRSAALFVHGDPTRVTQVLANLLDNAVKYTDDGGHIR
                     LGVARDDVHVTVTVEDNGIGMDAATIPSLFDIFEQAPATPRTTRTGLGIGLSVARALM
                     TMHGGTVAAASDGPGKGSRFIMRLPLCDAPAHASTGSATGGTATARSYRVSIVDDNHD
                     AALPLAMILDQHEVRTATSGEAALNIARDFQPDAILLDLGLPDMSGYEVALRLRELVT
                     SGRPLLIALTGYGQPEDRARTREAGFDFHLVKPARPDEILNLLRQ"
     gene            complement(238839..239165)
                     /locus_tag="paras_000212"
     CDS             complement(238839..239165)
                     /locus_tag="paras_000212"
                     /inference="COORDINATES: similar to AA
                     sequence:RefSeq:WP_018441947.1"
                     /note="Derived by automated computational analysis using
                     gene prediction method: Protein Homology."
                     /codon_start=1
                     /transl_table=11
                     /product="killer protein"
                     /protein_id="extdb:paras_000212"
                     /translation="MQFRTSFVVTVAACAVLTAATKARADDDNQSACGAVLCLAGLMQ
                     GGNGGRECSQYEADYFSIVRYHHGHFDLSGTSNARDDFLNQCRSVGSDQKSAVNSKYG
                     SVESGP"
     gene            complement(239176..239625)
                     /locus_tag="paras_000213"
     CDS             complement(239176..239625)
                     /locus_tag="paras_000213"
                     /inference="COORDINATES: similar to AA
                     sequence:RefSeq:WP_007745470.1"
                     /note="Derived by automated computational analysis using
                     gene prediction method: Protein Homology."
                     /codon_start=1
                     /transl_table=11
                     /product="hypothetical protein"
                     /protein_id="extdb:paras_000213"
                     /translation="MGASEDSIREELIGEVLGQLSQLRRDVKELTQLLQVSGKQFKDD
                     GELTLLRFTSRYEHFLKDFNASTTGVLAEAGHFAEARDQLVGELALREYDAASGRVRG
                     QLRDVLREEGCRCGIGRLELATWVVCAALASAVLSVGAVQVLHLVGT"
     gene            complement(239625..240335)
                     /locus_tag="paras_000214"
     CDS             complement(239625..240335)
                     /locus_tag="paras_000214"
                     /inference="COORDINATES: similar to AA
                     sequence:RefSeq:WP_012406608.1"
                     /note="Derived by automated computational analysis using
                     gene prediction method: Protein Homology."
                     /codon_start=1
                     /transl_table=11
                     /product="StbB"
                     /protein_id="extdb:paras_000214"
                     /translation="MKIAVINFSGNVGKSTVAHHLLVPRLPGAEVIPIESINSDDREK
                     EGALRGSQFDELQDQLMTLENAVVDVGASNVEDFVGLMRSYDGSHEDFDLFIVPAVST
                     AKQQVDTIATLRALSDLGVRATKIRLVMNMVDRKQDLSRGFAKLFEFHSRTDVFSMHR
                     DAVIYENPIFEKIKGFDSSIVEIRDDPRDYVALNAEAMESGASEAEKAHIRQMVALKR
                     LASRVTTELDDVFKVLVR"
     gene            complement(240404..242194)
                     /locus_tag="paras_000215"
     CDS             complement(240404..242194)
                     /locus_tag="paras_000215"
                     /inference="COORDINATES: similar to AA
                     sequence:RefSeq:WP_009771256.1"
                     /note="Derived by automated computational analysis using
                     gene prediction method: Protein Homology."
                     /codon_start=1
                     /transl_table=11
                     /product="hypothetical protein"
                     /protein_id="extdb:paras_000215"
                     /translation="MNEIEFPADQLDYREMEAANADDASSIRARATPPANEAHARGAP
                     GNPDTPLDEATHARMKRIRDADRKRYENRASASMPADEGVAPATGIGKPINGKEWENA
                     IRPKPIFEKSGYAVPKSVSDRYVAFEGKYLDRKSEAVHFEDKGRSLATASEDRDVIEH
                     MVAVAQAKHWGELQLKGSEEFRRQAWIAAELAGMPTRGFKPEAQDRATLQAAREAMRI
                     AAGERSTTNDLPRTHTMDSTSATGRERKQGSQSRKAATADVSGRDPSDPGGASPGGGR
                     RGGKPRPPKPGPAATEPSAPSDASAASEDSKQTQLPLDADGASSRRTGSGKPARQKAG
                     TQKPPAVTAGVLVEHGAAHFHHDPKENESYYATVRTESGDRTVWGLDLERAIGESGVQ
                     PGQRIELERGGSKVVTVKQRQFDETGQELAPNEVESRRNEWRVSTPDLSRLLTPEQRE
                     RVESARREVDERRRIDEARERFLNGEWQYTDAQRATLAAARERIKEQAAREVLEDEIR
                     GLSDEQQEQLRGEFESAVAEARATNHPLNVPMPQVSEATIDAMREQIERERASQSMWQ
                     QQQQRTEQKQQQDQPSHEAGHDTPTLEIDP"
     gene            complement(242191..243936)
                     /locus_tag="paras_000216"
     CDS             complement(242191..243936)
                     /locus_tag="paras_000216"
                     /inference="COORDINATES: similar to AA
                     sequence:RefSeq:WP_007738663.1"
                     /note="Derived by automated computational analysis using
                     gene prediction method: Protein Homology."
                     /codon_start=1
                     /transl_table=11
                     /product="type IV secretory system conjugative DNA
                     transfer family protein"
                     /protein_id="extdb:paras_000216"
                     /translation="MSHMYPPFIVGKYKGEYLKYRGQDFLMLAAGTRSGKGVSMVIPN
                     LLTYPDSVVVEDIKEENYLYTSGYRRKCGQATFLWSPFSENGRTHAYNPLEFIQHRSP
                     YTRVGDVLTVGEHLYPSNVDARLKYWNDNARNLFIGVVLYLLETPTLPCTFGEVLRQA
                     SGKGRAVREHISSIVSTRSHATDTLPPLSFECLDALNRFLSQSKEAFANIVSTMTAPL
                     NVFSNPIVDAATSRSDFDLGEVRRKPMSIYVGIKPGDLKAGALLINLFFSQLIDLNTR
                     EQPAENPDLKYQCALMLDEFAAPGKIDIIDTANAFIAGFNLRLMLIFHGMSQLEDPKL
                     YGRHGAETLAINCKMRSLFAPRTLKDSEEYSKLLGTFTHLSRSRSRSRGRNASTSTNE
                     TEHGRALMMPQELRALPGRKQIITMDGCEPILCDKAYFYEDPELVDRLVQQSPYLQGV
                     MAKLEKANRRRAWFGFGPKLPDEEQMKHAAFVARELCAPVPQIDVEQWWHAQNAARRA
                     QGATAIHAANAVRDVREHEIGVLSAAHFANRSSIRASLFQLMPYLREVLPEASPDTPA
                     EGDAASPSIHQGAAS"
     gene            complement(243989..244342)
                     /locus_tag="paras_000217"
     CDS             complement(243989..244342)
                     /locus_tag="paras_000217"
                     /inference="COORDINATES: similar to AA
                     sequence:RefSeq:WP_009771258.1"
                     /note="Derived by automated computational analysis using
                     gene prediction method: Protein Homology."
                     /codon_start=1
                     /transl_table=11
                     /product="hypothetical protein"
                     /protein_id="extdb:paras_000217"
                     /translation="MPKYLRILIPCLVLLVLVAGAATLGQYLGGLLFARLQKLPQDSV
                     GVFTLFDYWQAYGDVPGVKRALSVCTLLSAVIGGLPAMVIAMALLKSRGRIAQFGNAR
                     FATRRDIVKAGLLEK"
     gene            complement(244351..244587)
                     /locus_tag="paras_000218"
     CDS             complement(244351..244587)
                     /locus_tag="paras_000218"
                     /inference="COORDINATES: similar to AA
                     sequence:RefSeq:WP_007738667.1"
                     /note="Derived by automated computational analysis using
                     gene prediction method: Protein Homology."
                     /codon_start=1
                     /transl_table=11
                     /product="DUF3717 domain-containing protein"
                     /protein_id="extdb:paras_000218"
                     /translation="MNFAISDIEAAIENWRQRASSDEAFATSAEACALARLYGAVIVH
                     GCEALADAELDETQRNALRILSTLRTEKSSAPTH"
     gene            complement(244590..244847)
                     /locus_tag="paras_000219"
     CDS             complement(244590..244847)
                     /locus_tag="paras_000219"
                     /inference="COORDINATES: similar to AA
                     sequence:RefSeq:WP_007731438.1"
                     /note="Derived by automated computational analysis using
                     gene prediction method: Protein Homology."
                     /codon_start=1
                     /transl_table=11
                     /product="hypothetical protein"
                     /protein_id="extdb:paras_000219"
                     /translation="MNAVAGTEVIEQALIGLCGALAVFLSQDSRLGWRRWACIFGLVA
                     QPFWLDMAWRAHQYGVLALSLVYTASWARGLAAHWLMRRED"
     gene            complement(244844..245881)
                     /gene="virB11"
                     /locus_tag="paras_000220"
     CDS             complement(244844..245881)
                     /gene="virB11"
                     /locus_tag="paras_000220"
                     /inference="COORDINATES: similar to AA
                     sequence:RefSeq:WP_015004624.1"
                     /note="Derived by automated computational analysis using
                     gene prediction method: Protein Homology."
                     /codon_start=1
                     /transl_table=11
                     /product="P-type DNA transfer ATPase VirB11"
                     /protein_id="extdb:paras_000220"
                     /translation="MNSVVIDVIEKGTVARNFLKQMGIANFFDGSLTEVAINRPGEIW
                     TQGASAWKRHDAPACTLDACFKLANALTVMKGGKFSTKEPIHPVMLPEGQRGHVLMQP
                     ACERDTISITIRIPSNVRFSVDEYQRNGWFDGFRDVSPHHTVPDGVDLQPFEVGMMDA
                     KSRRDVTCMLELAVANRLNIVLAGGTGSGKTTLNKALSDLVPISERIGTIEDTPELSL
                     PNHPNRVHMFFSDTLPAKEIVRSTLRMKFDRVFLAELRGDETWDYMTLLNTGTPGGIT
                     TIHCNDARSAASRAATLIKQSAVGQTLDWKFILEQVRMTMDLVLFMRDKRLAEIWYDP
                     VGKWQLLGGVA"
     gene            complement(245941..246579)
                     /locus_tag="paras_000221"
     CDS             complement(245941..246579)
                     /locus_tag="paras_000221"
                     /inference="COORDINATES: ab initio
                     prediction:GeneMarkS-2+"
                     /note="Derived by automated computational analysis using
                     gene prediction method: GeneMarkS-2+."
                     /codon_start=1
                     /transl_table=11
                     /product="hypothetical protein"
                     /protein_id="extdb:paras_000221"
                     /translation="MQLQIRFPDTFPLHGVERDAFEAKLRDALHYVFDGRRVRRLAEQ
                     VDARRPFEPSDVLPLRRIGDEHTFEQCMTLDRCRFDDMSMALRRVVMHAIAARLGLEL
                     SEPGIATGTVGQDEGATNCPPSKAPPSLRRARTVHGALAIAAVTAAGVLATATVMWKL
                     ASPAVTASMMVTVVSTSPAQTLRDLAGSVPDDRRSYRVTVQVEPQGTDTASH"
     gene            complement(246599..247954)
                     /locus_tag="paras_000222"
     CDS             complement(246599..247954)
                     /locus_tag="paras_000222"
                     /inference="COORDINATES: similar to AA
                     sequence:RefSeq:WP_015004622.1"
                     /note="Derived by automated computational analysis using
                     gene prediction method: Protein Homology."
                     /codon_start=1
                     /transl_table=11
                     /product="TrbI/VirB10 family protein"
                     /protein_id="extdb:paras_000222"
                     /translation="MSERNEIGNAAPADTGHQPSLDLPGRRRARAGRLRLVLVALIVI
                     ALGASGVTLYLQRIFQQHQDAKQAALNKPKDSGASETGADLETQKERIKRAEAEQARA
                     ASEAAAAAAARQQLATPAGAASHSVGEGRTAMANNQPRPLTPAERRLYGSVLVMSDDS
                     RATGVPEDSALPSNDAGGNADTTGNRSGGDGLPGMAKSMGLAALRGGPSGTAGSSGAG
                     MADNHDTGNSKGSSFDQSLQPSKLQPMRASFRPNRHYMIARNTMIRCGQATAIRTDRP
                     GLVGCPIADDVWSDDGTTLLIRKGALAKGEQRDAVVHGQGVIGAIWDEIDDGDVRIPL
                     NSPATDPLGAAGIPAYIDEHFWLRFKGALMVSLIGDFGQALANKAIGAGQTITFSNSS
                     NATQDVAAETLRNTINIPPTAYSNQGSVINIFVARDVDLASVYENVGSDGTEIAPSAR
                     Q"
     gene            complement(247972..248985)
                     /locus_tag="paras_000223"
     CDS             complement(247972..248985)
                     /locus_tag="paras_000223"
                     /inference="COORDINATES: similar to AA
                     sequence:RefSeq:WP_018441959.1"
                     /note="Derived by automated computational analysis using
                     gene prediction method: Protein Homology."
                     /codon_start=1
                     /transl_table=11
                     /product="TrbG/VirB9 family P-type conjugative transfer
                     protein"
                     /protein_id="extdb:paras_000223"
                     /translation="MHQLRSDARLYPRARGCIARCRTGSIEGDGECVVSRAGLRLPAS
                     VVAITACAVAAGRVCALEIPRSCGADPHIQCATYSPDQAYRVATMPGRVVMIQFESGE
                     HILKDGGGIGDAHAWHVSVNDSGALLKPGALQPETNLVLVTNRRTYSLSLVDVSRLQP
                     ATWILRFDYPDTKAKAATEQLRRREAVSAALADQQGMPAVPAGIAAPGSAASSGPPGS
                     STPAANMQYMMRGDRALAPTALWDDGRFTYFRYATARDLPTIFTKLPDGSEATANFHM
                     EGDTVVVHEVSREFVIRYGQSVLGIRNDGYSPDGHYNRTASSLTGTARIERAHAGSDR
                     PGD"
     gene            complement(248883..249728)
                     /locus_tag="paras_000224"
     CDS             complement(248883..249728)
                     /locus_tag="paras_000224"
                     /inference="COORDINATES: similar to AA
                     sequence:RefSeq:WP_015004620.1"
                     /note="Derived by automated computational analysis using
                     gene prediction method: Protein Homology."
                     /codon_start=1
                     /transl_table=11
                     /product="type IV secretion system protein"
                     /protein_id="extdb:paras_000224"
                     /translation="MVSTIRQWFGAGSGDRARSPATSAAHVEAATNAVDRSERDAVSW
                     YLDRAREFEKSKVEAAEEKARIADRRSVLSGGIALVAVFGLTALGLLKRPNPPAVLRV
                     NDTTGRVDVLPTTANGHVSFTEKTDRADLRRYVEMRESYDWETISDVHSAVMFMSDDH
                     EKDAYDALIRGPAGPLKLLKDQARVIARVGSITFVGSTAQVFFSRQLIPLNAAAKRPD
                     PTYWIATVAFTRVDVPEKQDQQDVDPDGFRCTSYEVTRDYTRAPADASPDAVPAVSKA
                     TGSAS"
     gene            complement(250040..250954)
                     /locus_tag="paras_000225"
     CDS             complement(250040..250954)
                     /locus_tag="paras_000225"
                     /inference="COORDINATES: similar to AA
                     sequence:RefSeq:WP_015004618.1"
                     /note="Derived by automated computational analysis using
                     gene prediction method: Protein Homology."
                     /codon_start=1
                     /transl_table=11
                     /product="type IV secretion system protein"
                     /protein_id="extdb:paras_000225"
                     /translation="MSYTPITTTIFSRMTSDFDANVVATISSGSERIIGLISPLMMAC
                     FSIYVLLVVWSYWQGQNDEPINDFLIRMAAWAFILTCGMNIHFYTEYIVPAVNGLGEQ
                     LSGAITGQSNPVSGLDNLLSAYINACGQIYDHAHNFEIIGAVWVISVMLIFATPFMGL
                     AVAYIILAKFALGLLLALGPLFISMALFPPVRQYFWNWAGQCFNYALLVALFAGAGAI
                     EVNFAKSIAPSGSAFPSMRQVVEIDVMGGVFFVVALNLPGLASALASGVGISTMTGKL
                     GGLGRALAAASKTGGAGKYRTGGSISQT"
     gene            complement(250981..251226)
                     /locus_tag="paras_000226"
     CDS             complement(250981..251226)
                     /locus_tag="paras_000226"
                     /inference="COORDINATES: similar to AA
                     sequence:RefSeq:WP_012406620.1"
                     /note="Derived by automated computational analysis using
                     gene prediction method: Protein Homology."
                     /codon_start=1
                     /transl_table=11
                     /product="hypothetical protein"
                     /protein_id="extdb:paras_000226"
                     /translation="MVNKALLGAIVSLLVVIAGYLGYLAWDRHQHNVQEEIAHRQDLE
                     FRAHLLGTTPEKLEQEETPAQREQDKEAEQVVTKAMQ"
     gene            complement(251216..251893)
                     /locus_tag="paras_000227"
     CDS             complement(251216..251893)
                     /locus_tag="paras_000227"
                     /inference="COORDINATES: similar to AA
                     sequence:RefSeq:WP_012406621.1"
                     /note="Derived by automated computational analysis using
                     gene prediction method: Protein Homology."
                     /codon_start=1
                     /transl_table=11
                     /product="type VI secretion protein"
                     /protein_id="extdb:paras_000227"
                     /translation="MNVNDVERATRLLWAGRVAVTSLSMCAAVFAHAQGVPTISPAEL
                     AQQMVQVQQLMQQIENQEAQYRALTGNSSLGTIMNDASLRNYLPDQWQDIYDQAKSGS
                     LSGISATMRSIERQEGMTDAATPGQQRYYDVLSANKAMNEQAYSATMARLNNIQSLMQ
                     QSNLTQDPAQKADLQNRMAAEEAMVSNEQTRLQLTAQLQAAELKLAEDQQEREFKNQF
                     LGGANGQ"
     gene            complement(251905..254478)
                     /locus_tag="paras_000228"
     CDS             complement(251905..254478)
                     /locus_tag="paras_000228"
                     /inference="COORDINATES: similar to AA
                     sequence:RefSeq:WP_012406622.1"
                     /note="Derived by automated computational analysis using
                     gene prediction method: Protein Homology."
                     /codon_start=1
                     /transl_table=11
                     /product="transporter"
                     /protein_id="extdb:paras_000228"
                     /translation="MGNRPTVSSGILGAIGAVEDWMPKFRHPVTKHVQHLDGNRFMVT
                     LALRGVPFEVFENLVLERKFDRDTETLSKLGRDLGGRLAYHGVFMRRRVSVSREYRFD
                     SPFMNWFSTQHGRQFRGGRFFENRYYFSMILKSEDFEDGLKEIASLARQALQQLADYE
                     AELLEVYERAHMNGTKMLVSPLYGFVSYLVNGVTGDLPVAAEPGVDIIPSSYLRFGYD
                     AHAIDGPGVPDHRRFFTCRDLRSFPDKPGFGQLDPLLSLPVEFTVVHSFNCMTGFESN
                     RTIDSAINKLESAGDKAKHQVRELRDAQGYVNTGELSFGEYHGAAVVYGASADEALEN
                     GTLFASRSLNECGVEWALATGSAPFTYFSQVPGAKVKPRPKVQSSRNFASMFTCHDYS
                     AGKAEGNPIGDGSAVIPFRSASGIYHFSSHATRQGDVNVAEKLAAHLKLQGTTGAGKS
                     TVATAITGMLSRFGQLLFVLDKGRGWEVFIRAMRGAYVHLEKGKPTGWAPFELADTAE
                     NREFLYELVELCGRRNGVDHQGKPIKIDLSAAEKVQCRNAVDAVMGIEDVRLRRFSLL
                     LDSIPDEGDDSLRQRLSLWCKSENGRFWWVFDNPPNLALNMTEQRWIGFDVEAFLVEN
                     YEPSEPAFAWLFHLKKIMRREGRLMQTVMEEYWLPIRFRTIREQIEETLASGRKEGEF
                     IMLITQQPEQGQKAADLYPALRSLVATNLYLADPAAEEEAYARDGMTRKEFREFRKLA
                     PSSRRFLIKQGNQSAFASFDLSGMDDAIAVFSGDRENVLICDAVRTEFGDDPDMWLPA
                     YLERIFERKLRTRLAAQHGADERLWADDLRRGLERKRGELARIYPSARAVDAGNEAVT
                     V"
     gene            complement(254478..254915)
                     /locus_tag="paras_000229"
     CDS             complement(254478..254915)
                     /locus_tag="paras_000229"
                     /inference="COORDINATES: similar to AA
                     sequence:RefSeq:WP_012406623.1"
                     /note="Derived by automated computational analysis using
                     gene prediction method: Protein Homology."
                     /codon_start=1
                     /transl_table=11
                     /product="VirB3 family type IV secretion system protein"
                     /protein_id="extdb:paras_000229"
                     /translation="MSDEKAHYPGFNGLGRTAAIWGVPYMAMLVVVVASMFTGVLVAF
                     FVGPGGLLFVFLGFPVLLWFKHICETDDQGLWIMWLQFRCRFYFWQLRARARVNAARS
                     APNFGNTSTLAPLRYGRQRRVFRDFLQPLGKGERRLRELDQEP"
     gene            complement(254925..255275)
                     /locus_tag="paras_000230"
     CDS             complement(254925..255275)
                     /locus_tag="paras_000230"
                     /inference="COORDINATES: similar to AA
                     sequence:RefSeq:WP_012406624.1"
                     /note="Derived by automated computational analysis using
                     gene prediction method: Protein Homology."
                     /codon_start=1
                     /transl_table=11
                     /product="hypothetical protein"
                     /protein_id="extdb:paras_000230"
                     /translation="MFRKVKFYANQLVQQKDDAKRIAGAARSTLLGAVLLAPALAMAG
                     GGLDSATEGANTFKIWLYSFLGVCASCVLLWKGAECWADRSHWSEFVTLGGKVAVVGA
                     VVGVLAPYLWNLFT"
     gene            complement(255321..255983)
                     /locus_tag="paras_000231"
     CDS             complement(255321..255983)
                     /locus_tag="paras_000231"
                     /inference="COORDINATES: similar to AA
                     sequence:RefSeq:WP_012406625.1"
                     /note="Derived by automated computational analysis using
                     gene prediction method: Protein Homology."
                     /codon_start=1
                     /transl_table=11
                     /product="lytic transglycosylase domain-containing
                     protein"
                     /protein_id="extdb:paras_000231"
                     /translation="MLDFNQLAQQCAPSVHPVTMQAIARTESSFNPFAIGVVGGRLAR
                     QPRDSEEAVATARALEARGTNFSVGLGQVNRFNLARYGLTYETAFDPCANLRAGSAIL
                     HDCYQRASAAYGQGQHALRAAISCYYSGNFIGGERVQSSGSSYVQRVVANARSTAAPV
                     DMVPAIPVVMDGPTAPTAQVGAGAGKSSPASRAVRSQRQDSPHPSWDAFGDFGCDSDS
                     CR"
     gene            complement(256114..256428)
                     /locus_tag="paras_000232"
     CDS             complement(256114..256428)
                     /locus_tag="paras_000232"
                     /inference="COORDINATES: ab initio
                     prediction:GeneMarkS-2+"
                     /note="Derived by automated computational analysis using
                     gene prediction method: GeneMarkS-2+."
                     /codon_start=1
                     /transl_table=11
                     /product="hypothetical protein"
                     /protein_id="extdb:paras_000232"
                     /translation="MNPSACCKKPLSVQRKGDMGITQAELAKGLVIRPRVSIFMGSLG
                     SWQIELTTEEKVLAVETQRGHPKTWRALDDAIAFACEHCKDAEEIRIRFKDREFVAEN
                     IR"
     gene            complement(256527..257315)
                     /gene="pxpA"
                     /locus_tag="paras_000233"
     CDS             complement(256527..257315)
                     /gene="pxpA"
                     /locus_tag="paras_000233"
                     /EC_number="3.5.2.9"
                     /inference="COORDINATES: similar to AA
                     sequence:RefSeq:WP_020566325.1"
                     /note="Derived by automated computational analysis using
                     gene prediction method: Protein Homology."
                     /codon_start=1
                     /transl_table=11
                     /product="5-oxoprolinase subunit PxpA"
                     /protein_id="extdb:paras_000233"
                     /translation="MQETDVSEKTIDLNVDIGEGFEHDVELIEYASSVNIACGWHAGD
                     PLTMRRVTTEAIRKGVAVGAHPSFPDRENFGRVPMRLPTDEIYAGVQYQVGALAAVVA
                     GLNGELSHVKPHGALYNMAEMDEELAFAIVRAIRDYDPRLAIYGLAGGQLVRVAHEAG
                     LPAIDEAFADRGYTADGKLVPRSDPGAFLDTDEASKAQVVDIIDRHCVRSVDGQSVSL
                     RARSICLHGDGAHAVDFARMLRKHLARAGVGVIAPVPQIVGQHA"
     gene            complement(257293..257550)
                     /locus_tag="paras_000234"
     CDS             complement(257293..257550)
                     /locus_tag="paras_000234"
                     /inference="COORDINATES: ab initio
                     prediction:GeneMarkS-2+"
                     /note="Derived by automated computational analysis using
                     gene prediction method: GeneMarkS-2+."
                     /codon_start=1
                     /transl_table=11
                     /product="hypothetical protein"
                     /protein_id="extdb:paras_000234"
                     /translation="MSKRTNIAFATLAAATYVLAVVAASTFGSTRAESDASLSWGTSA
                     ADVYSGRYVTGNETCAFRNEVIADGAISIDRHCTHAGDGRE"
     gene            complement(257547..258503)
                     /gene="dctP"
                     /locus_tag="paras_000235"
     CDS             complement(257547..258503)
                     /gene="dctP"
                     /locus_tag="paras_000235"
                     /inference="COORDINATES: protein motif:HMM:NF015445.1"
                     /note="Derived by automated computational analysis using
                     gene prediction method: Protein Homology."
                     /codon_start=1
                     /transl_table=11
                     /product="TRAP transporter substrate-binding protein DctP"
                     /protein_id="extdb:paras_000235"
                     /translation="MVTAYPQDTVSGNSLRVFAERAAIETRGYVGPHLQYRSHRGTGQ
                     LLLDVQSGRVDVADVFGGDLAVLDPLFELSTLPFLAQNEAEASTLECLAEIEYRRALA
                     SAGLHLLVMSPWPPTGLWSRKPISSIRDVVDLKIRTYDQASASVFANMGAHAVSLPMG
                     DMKRLVRTGNINAVLSSGDGAVGDTLAGMLPNFADVRYAFPVSLLLMSEERFRALPAE
                     VQQQLTSASRAAQKAQWQALPERMETNYARMRENGVSVQDPITVDLHAALEREGQARA
                     LEWSGRVRPAVRAVLAAYRNRAAAVGNECRRSLGDDFNGGLG"
     gene            complement(258749..259792)
                     /locus_tag="paras_000236"
     CDS             complement(258749..259792)
                     /locus_tag="paras_000236"
                     /inference="COORDINATES: protein motif:HMM:NF015437.1"
                     /note="Derived by automated computational analysis using
                     gene prediction method: Protein Homology."
                     /codon_start=1
                     /transl_table=11
                     /product="autoinducer binding domain-containing protein"
                     /protein_id="extdb:paras_000236"
                     /translation="MMLGSMIEKLPHASANIVDLHSADVGADRVILRLRDHGGGRLVL
                     ERVIDRPEDVSITLLLPMHSERLFLAFSSADPWGDILAPAYDAIHVRCRHVFNGRRRL
                     SRQVRSACVDDVGARILECSNECDLAAVLEALAGSLGAEQYCVSWMEFDSGGNTADHR
                     YLVGCDPAWIQKYVYRAGYMNDPLLEYAKRNATPATSSDLQGDASGHWLLQEARLHGL
                     SSILACPVHESARSSVTVLQVAVGGSVVDGNHILSRNKHTWRGAAGALSDWRLRQLSG
                     IATECGLIGEELTVLRALLHWKDSSADTIAEELNLRARHIRQIVYPGITRKMGVSHIK
                     DAVTLAFKCGLIN"
     gene            complement(259789..262053)
                     /locus_tag="paras_000237"
     CDS             complement(259789..262053)
                     /locus_tag="paras_000237"
                     /inference="COORDINATES: protein
                     motif:HMM:NF012772.1,HMM:TIGR00254.1"
                     /note="Derived by automated computational analysis using
                     gene prediction method: Protein Homology."
                     /codon_start=1
                     /transl_table=11
                     /product="EAL domain-containing protein"
                     /protein_id="extdb:paras_000237"
                     /translation="MSVSTSSDRASVLGRLSGIVKAYADRSYAFPLVAVVITGAIWGV
                     TLQRVQHEGEAARATAAATSSQLADTFAAHIARTVHDADVAVRWVKYEYERSPATFTL
                     ADYKQRGLVSADTALQVTIVDAAGKVVQTTTSAARSVNLSDRQHFKVHERGDIGLYIS
                     EPVVGRVSSQWSLQFTRRLNHPDGSFAGIVVVSEDPDFLTHGFYNLEGLGIHGMLAAL
                     SDNGYLLSRLTGGEPTSPRGLPASAFSPMRGASGAIVKDPVDGVHRFVSYRHLSAYPV
                     SVVAGVSADDALAPYRQSRLLYVMIASVLSLMLLGAAAWQLIVTRRFQKLAETDSLTG
                     LPNRHLMLQTVRQWIRNEEPGRVALLYIDLDNFKAINDTLGHKVGDELLRNVAFRLGE
                     CAAPGDVLARIGGDEFAYLLSDERALDHAERTANDIVQAFRRVFVMRGDDYTINVSIG
                     VSLHKQSDETEFGLLTKADMAMYAAKERGRHGEESRFHVYTPELFARAHSLLEQQQAL
                     QYAIINREFFVLYQPIVSLDGTLRGVEALVRWRHPHKGMLKPDQFIPLAESTGLIVQL
                     GESLLQQACREFRAWQETAGSRIFLSVNVSSHQFSRGGLSHTIRQCLNDNLMDPDALQ
                     LEITETAMLSGSRDLRLRVQDIRRLGVKVVLDDFGTGQSSLSNLVSQTVDGIKIDRQF
                     IETAPGQQMAAALIESLEKLTRDVGLSLVIQGVETHEQAAWLSRFKEVSVQGNFYARP
                     AQLIDLTPILKSGS"
     gene            complement(264956..265933)
                     /locus_tag="paras_000238"
     CDS             complement(264956..265933)
                     /locus_tag="paras_000238"
                     /inference="COORDINATES: similar to AA
                     sequence:RefSeq:WP_015004605.1"
                     /note="Derived by automated computational analysis using
                     gene prediction method: Protein Homology."
                     /codon_start=1
                     /transl_table=11
                     /product="ParB/RepB/Spo0J family partition protein"
                     /protein_id="extdb:paras_000238"
                     /translation="MSNNIREQLMAKTANLPTPADFKDGGKKDKGGRGPQTMPGITSA
                     LAAAQLRIQELESKGVDTEMAVSNIVPNPWQPRRQFNEAKLSELARSISEAGLLQAVT
                     VRRVGETFQLVAGERRWRAHKLLNRESIRGVVIECSDQDMAAFALMENVTRDDLSDYE
                     IAIAVRRAESEFPNRTRLAEVMGVTRNELYKFLAFDDLPDFVKRDLDLTPSVLGANSA
                     QDIANVLKKTGEPGLKALKELWPLLLGGDLAQTKVGASITAQVSRGLAPSDAGGRSIL
                     KIFAGKVQAGSITKDVKGLTFKFKAGVMTEEQESELREHIGKMFSVRPE"
     gene            complement(265930..267141)
                     /locus_tag="paras_000239"
     CDS             complement(265930..267141)
                     /locus_tag="paras_000239"
                     /inference="COORDINATES: similar to AA
                     sequence:RefSeq:WP_012406636.1"
                     /note="Derived by automated computational analysis using
                     gene prediction method: Protein Homology."
                     /codon_start=1
                     /transl_table=11
                     /product="ParA family protein"
                     /protein_id="extdb:paras_000239"
                     /translation="MANVGTLPMEDRKVTLREVAEFADNLEPFSDNLREQILAPRPRK
                     VAPIYTISELAEMCSLTRQQIQYLVTRDDASLPTGTLNGNGRSRTFTLPEVRTWVKMA
                     SDVYQTRLGNEDGNFKGKVLTTAQLKGGSAKTTTTVCLAQALTLLGRNVLLIDLDPQA
                     SASELCGLYAEKEISGEDTVLPYIYDHNIEGGLSAKVQSTYWDGLDIIPGHTFLYGAE
                     FLLPARQKTVQGYRFWSVLRQGLEPLRSQYDYILIDTSPSLSYMNLNALLAADALVMP
                     MIPENLDFISSLAFWRLFSDVAEDFLPYEEDKVYEFISILLSKVDYGKTSSAPVVRQW
                     AQSAYGRWLDPFEIPSSSVMSGGALSFSTALDVVSTHSTAKSLQRVRQPMMQYARWLD
                     DMFVKSWKEST"
     gene            267797..269203
                     /locus_tag="paras_000240"
     CDS             267797..269203
                     /locus_tag="paras_000240"
                     /inference="COORDINATES: similar to AA
                     sequence:RefSeq:WP_012406637.1"
                     /note="Derived by automated computational analysis using
                     gene prediction method: Protein Homology."
                     /codon_start=1
                     /transl_table=11
                     /product="replication initiation protein"
                     /protein_id="extdb:paras_000240"
                     /translation="MENQTPPATPHQLALDIYEDMSAVGMPIHEASRDIGFLRNNIFT
                     RVGGLGIAARRVLDAAYFIVATKSPDDLVDDKVYTFTADINYFKWLMRYDSRNHSHLI
                     AQMRAAAKARVEIMTAPSIEELTEKDSWGTISLLGDCYIERNVVCILLSGRVIKYLIS
                     PYKAHWLSLRASTAFSLSLARAIYDRLIPCEGHGVTEWFAYEEVLEWPGKVGESRKEV
                     KEFKKRFLEPAMLQLNEVSDFEVNWEPNAERIPPEKLKIRFRFTKKRGADAARAGIQD
                     DMYLLLHNEFAFDTPDFEMLAKNRHIWTDARLEQAIEYTRHKLNQGKVTKSPKGYLFR
                     ALDGNFRLGDADRRMACIQVRQLEAAQKETRSRTAAEAMVQASIQAEAEKATSKLNSE
                     IRAGREFFESADYDLQKDLFHSFVNQRLQQRLIERQGVSRDLLGPDNILSVNRVVADA
                     FGSHVHAKMKKVLLRGSS"
     gene            269384..269776
                     /locus_tag="paras_000241"
     CDS             269384..269776
                     /locus_tag="paras_000241"
                     /inference="COORDINATES: similar to AA
                     sequence:RefSeq:WP_018420755.1"
                     /note="Derived by automated computational analysis using
                     gene prediction method: Protein Homology."
                     /codon_start=1
                     /transl_table=11
                     /product="transposase"
                     /protein_id="extdb:paras_000241"
                     /translation="MADDDRIDDGVVPVIERRKHSREFKEMVVRAAMQPHVSIAAVAM
                     HYRLNANLLRRWVVGARQHVGAHPAPDEAQPPPTTAFVPLQLQAPVAATDRGEISIEV
                     RRGAATITLYWPVSAADDCAAWLQGWLR"
     gene            269773..270108
                     /gene="tnpB"
                     /locus_tag="paras_000242"
     CDS             269773..270108
                     /gene="tnpB"
                     /locus_tag="paras_000242"
                     /inference="COORDINATES: protein motif:HMM:NF017528.1"
                     /note="Derived by automated computational analysis using
                     gene prediction method: Protein Homology."
                     /codon_start=1
                     /transl_table=11
                     /product="IS66 family insertion sequence element accessory
                     protein TnpB"
                     /protein_id="extdb:paras_000242"
                     /translation="MIRIDAIWLATEPVDMRAGADTLLARVVKVFGAARPHHAYLFAK
                     RHSTRMKVLVYDGLGIWLATRRLNRGRFIWSNGEQAVALPLNQEQLRALVTGLPWRTL
                     ASDHAITVV"
     gene            270172..271737
                     /locus_tag="paras_000243"
     CDS             270172..271737
                     /locus_tag="paras_000243"
                     /inference="COORDINATES: similar to AA
                     sequence:RefSeq:WP_007182619.1"
                     /note="Derived by automated computational analysis using
                     gene prediction method: Protein Homology."
                     /codon_start=1
                     /transl_table=11
                     /product="IS66 family transposase"
                     /protein_id="extdb:paras_000243"
                     /translation="MDLPVDLTTLSPDQLRALAAQLAVQLADREREVGEKERELQYRQ
                     TRIDQLTHELSVIKRQQFGKRSEQLNTEQMSLLDEAVDTDLAAIEAELEQLQPDTPER
                     KSRQQRARRAPLPAHLPRTDIHHDPDTTTCHCGCELERIGEDISEKLDYTPGVFTVER
                     HIRGKWVCRQCETLTQEPVPAHIIDKGIPTAALLAWVLVSKFADHLPLYRLERICARA
                     GLAIPQSTLGDWVGVCGVRLQPLVDALREQILRQGVLHADETPVQMLSPGKGKTHRAY
                     LWAYTTTQYASLKAVVYDFADSRAGEHARAFLGDWQGKLVCDDYSGYKNSFTRGITEI
                     GCAAHARRKFFELHANHQSEIAGQALKYFGTLYEIEREAAVLDPDARRALRQSRSRPV
                     MDALHAWLSAQRCLVPEASGIAKALDYNLNRWVALTRYLDDGHVPIDNNWVENQIRPW
                     ATGRKNWLFAGSLPAGERAAAIMSLIRSAQLNGHDPLTYLKDVLTHLPTHRASDIEQL
                     LPHCWAPALPDHS"
     gene            complement(272085..272408)
                     /locus_tag="paras_000244"
     CDS             complement(272085..272408)
                     /locus_tag="paras_000244"
                     /inference="COORDINATES: similar to AA
                     sequence:RefSeq:WP_011205775.1"
                     /note="Derived by automated computational analysis using
                     gene prediction method: Protein Homology."
                     /codon_start=1
                     /transl_table=11
                     /product="XRE family transcriptional regulator"
                     /protein_id="extdb:paras_000244"
                     /translation="MTVDVHVEIRPECLVPADEGWERPRGAEVQEVVRRIGLSGRAVA
                     RVLGLSEHGGRQIRRWISDDAPINYPAWAILCEMAGFGRIWRGKTLAASPQDDQSGSD
                     SDLKE"
     gene            complement(273079..273180)
                     /locus_tag="paras_000245"
     CDS             complement(273079..273180)
                     /locus_tag="paras_000245"
                     /inference="COORDINATES: protein motif:HMM:NF023926.1"
                     /note="Derived by automated computational analysis using
                     gene prediction method: Protein Homology."
                     /codon_start=1
                     /transl_table=11
                     /product="DUF3717 domain-containing protein"
                     /protein_id="extdb:paras_000245"
                     /translation="MVKIEQAINYCCARWARSEDGALCAKARPLADV"
     gene            complement(273265..273573)
                     /locus_tag="paras_000246"
     CDS             complement(273265..273573)
                     /locus_tag="paras_000246"
                     /inference="COORDINATES: similar to AA
                     sequence:RefSeq:WP_009771281.1"
                     /note="Derived by automated computational analysis using
                     gene prediction method: Protein Homology."
                     /codon_start=1
                     /transl_table=11
                     /product="hypothetical protein"
                     /protein_id="extdb:paras_000246"
                     /translation="MDTLKTRPTWLATLLPLLAIWQYGDRSQVRGELYRMALSADAAA
                     RSAEALKRIADMLDRDGNAIDMHREELRAIARRALADFDRVPSSAPVAIDIEHRGHLQ
                     "
     gene            complement(273628..274455)
                     /locus_tag="paras_000247"
     CDS             complement(273628..274455)
                     /locus_tag="paras_000247"
                     /inference="COORDINATES: similar to AA
                     sequence:RefSeq:WP_007738703.1"
                     /note="Derived by automated computational analysis using
                     gene prediction method: Protein Homology."
                     /codon_start=1
                     /transl_table=11
                     /product="DUF945 domain-containing protein"
                     /protein_id="extdb:paras_000247"
                     /translation="MNTLASRFSRNAVALRSDRPLTNDEIARVAPSILANAPHESRSS
                     RYSYIPTVEVLDALRKEGFQPFMVCQTRVRDDGRRAFTKHLLRLRHAEQICGPEANEI
                     ILSNSHDGSSSYQMLGGMFRFVCQNGIVCGDNVSDIRVPHKGDVIGEVIDGAFKVLDS
                     FDVQTQQREAMAATVLDEGEQTAFARAALALRYDDDRPAPVTEQQLLSPRRFEDRGSD
                     LWRTFNRVQESITRGGLHGRNASGRATTTRAVTGIDQNIRLNRALWVLADELRRLRG"
     gene            complement(274508..274921)
                     /locus_tag="paras_000248"
     CDS             complement(274508..274921)
                     /locus_tag="paras_000248"
                     /inference="COORDINATES: similar to AA
                     sequence:RefSeq:WP_012406644.1"
                     /note="Derived by automated computational analysis using
                     gene prediction method: Protein Homology."
                     /codon_start=1
                     /transl_table=11
                     /product="antirestriction protein"
                     /protein_id="extdb:paras_000248"
                     /translation="MSTTERKIVSAVVPDELRLNVLPRYLGRHYFAGESLVYDWAGRL
                     DHSYEGGHWDFFTLSNDGFYMAPSNQGRSHVRWHMNGYSDMMGADAFGVTVTLFALCH
                     LAEKTRDDTIVERYHQLREYAAQHVEAANILRAID"
     gene            275147..277216
                     /locus_tag="paras_000249"
     CDS             275147..277216
                     /locus_tag="paras_000249"
                     /inference="COORDINATES: similar to AA
                     sequence:RefSeq:WP_009771284.1"
                     /note="Derived by automated computational analysis using
                     gene prediction method: Protein Homology."
                     /codon_start=1
                     /transl_table=11
                     /product="ParB/RepB/Spo0J family partition protein"
                     /protein_id="extdb:paras_000249"
                     /translation="MSEDVQSNQAAPRTERSIETKGRIEYVPYSRLCLSPLNVRKKQP
                     TGIESLAETIYEQGLMQNLVVHEIKSRAKLPKLGVCAGQRREAALDLLFAQGRITKDY
                     PVPVLIVSEGEAVAASLIENREREPMCIADECVAFRLLTEEGKSVAHIAALFKLPDVA
                     VRRALKIANLAPSLLDLLRDDRLDYEQAKVLALADDHATQERVWSEASNDWQRRPSEL
                     RAALTKAEIDARDSALAKFVGLDAYEAAGGRVRRDLFSDDQNAGYIENAELLHRLATD
                     RLIELSQTLSAEGWSWTECRTRYDAMEIMRHGRIQSTTREPTKAEKTELADLTKRRDA
                     VQAELDAYYDEEGEADEDRCERLEAAATAAAYAVDQYAERFESFDPDDMKKAGAFVYV
                     DEDGLVCIERGLVRREDAPVNTGNEPHAPVTASRGQTPKAKPLHGEKLCRRLTAHRTA
                     AVQTELAQQPTVALAALMYRMIPVVFRELYERAHIDHAVKIEVQTARDALVSNADDMA
                     ERVAWKALEGQRENWAQILPRRADELLAWLLQQDPGVMSSLFSFCVAATVDGISNADR
                     PHPVNELANTLNVDFARYWTPTRTAYFEHVSKARIEAVVSEAVSPQVAGELRGMKKDD
                     AAAAAELRVTDSGWLPEVLRNREVPKHVTYGYSDDNDEEEADTDPETGEAAATVSDDP
                     QDEAEAV"
     gene            complement(277539..278125)
                     /locus_tag="paras_000250"
                     /pseudo
     CDS             complement(277539..278125)
                     /locus_tag="paras_000250"
                     /inference="COORDINATES: similar to AA
                     sequence:RefSeq:WP_015004596.1"
                     /note="frameshifted; internal stop; Derived by automated
                     computational analysis using gene prediction method:
                     Protein Homology."
                     /pseudo
                     /codon_start=1
                     /transl_table=11
                     /product="hypothetical protein"
     gene            278405..278660
                     /locus_tag="paras_000251"
                     /pseudo
     CDS             278405..278660
                     /locus_tag="paras_000251"
                     /inference="COORDINATES: similar to AA
                     sequence:RefSeq:WP_007738715.1"
                     /note="frameshifted; Derived by automated computational
                     analysis using gene prediction method: Protein Homology."
                     /pseudo
                     /codon_start=1
                     /transl_table=11
                     /product="hypothetical protein"
     gene            278663..279028
                     /gene="mobC"
                     /locus_tag="paras_000252"
     CDS             278663..279028
                     /gene="mobC"
                     /locus_tag="paras_000252"
                     /inference="COORDINATES: similar to AA
                     sequence:RefSeq:WP_009771287.1"
                     /note="Derived by automated computational analysis using
                     gene prediction method: Protein Homology."
                     /codon_start=1
                     /transl_table=11
                     /product="plasmid mobilization relaxosome protein MobC"
                     /protein_id="extdb:paras_000252"
                     /translation="MPRKRSKDGAGLGKPIAFRLSDADRAVYLEKVNRSGLTQSEFFR
                     QAVLTNRTQVIARPVASADRRRLLYIFNKTSNNLNQIAHRANWEHKSGDLSEATYEQL
                     LTQLQMISRYLKSTLEKVD"
     gene            279227..282319
                     /locus_tag="paras_000253"
     CDS             279227..282319
                     /locus_tag="paras_000253"
                     /inference="COORDINATES: similar to AA
                     sequence:RefSeq:WP_007738717.1"
                     /note="Derived by automated computational analysis using
                     gene prediction method: Protein Homology."
                     /codon_start=1
                     /transl_table=11
                     /product="relaxase/mobilization nuclease domain-containing
                     protein"
                     /protein_id="extdb:paras_000253"
                     /translation="MLIRVRGYHDGIKAYLEEGQKKDREFERDEMDERVILAGDLALT
                     NDIIQSMDTTAERYINVTLSFKEDEVSREVLAEIVREFEAFAFAAYRPDEYNFYAEAH
                     VPRLKSYADRRSGELVERKVHLHVVIPEVNLLTGRRLEPFGKVDRHHRFLEAFQEHIN
                     AKYGLASPKDNRRVHFTDASEMISRYKGDVFAPMNRELKAAIIEALMTRDITRYDDFR
                     AMLTEFGATRTRNAGREGEYENVKPGDAAKGVNLKEFVFSRAFIELDADGKRDALDRN
                     VHAEYIEPGLPRATPRHYLDALDEWADTRAREIKYLNSGSSFYREYQAASPTEQRRIL
                     EHREQRFYDAAGGVDERTRRGSGGSGDWRDWQRKWEQDGERRWHAPAITEHEGRGRGR
                     KWRNGADHDLDARFDRSRPSTRSSHGVRGVPGRGVDGDPSRRQMLLPADALLELGNHQ
                     ADRIDQLRWSGDRERAGREQLAPGDTSLLDVITARMYGAWDAADDAGRTRLAATAADK
                     FMRACGRLDDRGPSGASFGLNPVFGDGQAPKYFGPHDPIHNLADVPSLDAVESLPFEP
                     VERDINAITDTFNSRARLPTGREADTVRDQFARDLVESRRVRGARERSEFAEIRATLD
                     ASRLLAALSHSHGLIVDKYSIGKGADGGDRIRAGARNLNVSDFLTKEMNFSWAEAAQL
                     LRDTWRAQTGRSPGHAPRHTPERDLWREFQEWRAAYRDGLHRAWNEQAQLEKDRRGTI
                     RAAFYQTRSSLADRKDLSSVERREQLSAARVTRLEAEAALRDRITREREALKGAGRQP
                     ITEQYRDFLQERAQAGDARALRELRRMQQIRQRVRRAEDEHVVTFNGSLHSPRPAVGP
                     DQNELIYHGPSITYEVRPTGEVDYCKDGVAFLVDEGRTLRLWDSEREAIEIALRFAQQ
                     KFGATLSLSGPDAFQAAAARVAADTRMHIVFEQPELEHIRQIRLAELDAEAHDRRTAQ
                     RERDAWERDELRNAVRETQLPVRRDSRPPSGDIGAPDDHDAADSGPGSNPSSGKSRER
                     "
     gene            282343..282879
                     /locus_tag="paras_000254"
     CDS             282343..282879
                     /locus_tag="paras_000254"
                     /inference="COORDINATES: similar to AA
                     sequence:RefSeq:WP_007738720.1"
                     /note="Derived by automated computational analysis using
                     gene prediction method: Protein Homology."
                     /codon_start=1
                     /transl_table=11
                     /product="PH domain-containing protein"
                     /protein_id="extdb:paras_000254"
                     /translation="MPRLATNNRDRAVTVVEGVIFSGTPSQVVNLPAYLKGIAGAISV
                     FVAYVYAATRRPVPWYAPLIALLLIAASVVLAYLRTATTEIIIDTARITCRQGIFSRR
                     VESLELFCIQDVTSLHPWWQRPFGIGTVIALTSDSNNPHSRLPGMRGAEHLRDSLDRA
                     AIALRDAKGIREVNMGRI"
     gene            complement(283253..283561)
                     /locus_tag="paras_000255"
     CDS             complement(283253..283561)
                     /locus_tag="paras_000255"
                     /inference="COORDINATES: similar to AA
                     sequence:RefSeq:WP_012406657.1"
                     /note="Derived by automated computational analysis using
                     gene prediction method: Protein Homology."
                     /codon_start=1
                     /transl_table=11
                     /product="hypothetical protein"
                     /protein_id="extdb:paras_000255"
                     /translation="MGSPAFAGARYVELWNPPEAHGAMPAGRPVHQTPKHRRAGVRIA
                     HNGLHHRVAAAAPGPKASVATVDHRAHEPRYEDIPRQMTPEGNVLRVDGHHAQAEVER
                     "
     gene            283892..284305
                     /locus_tag="paras_000256"
     CDS             283892..284305
                     /locus_tag="paras_000256"
                     /inference="COORDINATES: similar to AA
                     sequence:RefSeq:WP_009770542.1"
                     /note="Derived by automated computational analysis using
                     gene prediction method: Protein Homology."
                     /codon_start=1
                     /transl_table=11
                     /product="hypothetical protein"
                     /protein_id="extdb:paras_000256"
                     /translation="MLLPTAEASVREQSLSSHLALVACRDGHGNRHLFNELMRTVYVA
                     WFLQQEGYGKEPVWSFKTAECAVEAALELAHVSNEWVLAEDTVSVFERLLALHDSQLA
                     SAPLHKVIHAEQRLRQFLAGTASSPVPDTDQAGKS"
     gene            complement(284365..284700)
                     /locus_tag="paras_000257"
     CDS             complement(284365..284700)
                     /locus_tag="paras_000257"
                     /inference="COORDINATES: similar to AA
                     sequence:RefSeq:WP_018432928.1"
                     /note="Derived by automated computational analysis using
                     gene prediction method: Protein Homology."
                     /codon_start=1
                     /transl_table=11
                     /product="H-NS histone family protein"
                     /protein_id="extdb:paras_000257"
                     /translation="MRGKIADGEARDRLIIWIRRRMEEFGITTDTLAASIAHDEAHPP
                     LYRDARGHQWNGLGDMPDWLLAAKNAGVSPEFFRIETTSNAPTPIATQTTQAQAIVDP
                     RQLNLFDTV"
     gene            complement(285210..286162)
                     /locus_tag="paras_000258"
     CDS             complement(join(285210..285862,285862..286162))
                     /locus_tag="paras_000258"
                     /inference="COORDINATES: similar to AA
                     sequence:RefSeq:WP_007735937.1"
                     /ribosomal_slippage
                     /note="programmed frameshift; Derived by automated
                     computational analysis using gene prediction method:
                     Protein Homology."
                     /codon_start=1
                     /transl_table=11
                     /product="IS5 family transposase"
                     /protein_id="extdb:paras_000258"
                     /translation="MTQLGLGLDLTTKRTRKREFLNEMDRVVPWPRLIALIEPHYPKG
                     KTGRPPFPIVTMLRIHFIQQWFSLSDPAMEEALYDVPLYRQFASLDDGMARLPDESKI
                     LRFRHLLETHGLAAKMLALVNEILTERGLTLKAGSAVDATLIAAPSSTKNGSGTRDPE
                     MHSTQKAGNWYFGMKSHIGVDADSGLVHTVIGTAANVHDITVAQALLHGEETDVYADA
                     GYQGIEKHCEAHAARWHVAMRPGKRRMLDRSDPLDAIYDEIERLKAGIRAKVEHPFRV
                     IKRQFGYAKTRYRGLMKNTAQITTLFALSNLWMARRALRKS"
     gene            286873..287178
                     /locus_tag="paras_000259"
     CDS             286873..287178
                     /locus_tag="paras_000259"
                     /inference="COORDINATES: ab initio
                     prediction:GeneMarkS-2+"
                     /note="Derived by automated computational analysis using
                     gene prediction method: GeneMarkS-2+."
                     /codon_start=1
                     /transl_table=11
                     /product="hypothetical protein"
                     /protein_id="extdb:paras_000259"
                     /translation="MGRSLNFIAEFGPFEHGPSRPSLDLHSDRRTGTLEKPYQVLFVT
                     DRLPNEMATCSSLYRKKIVSPAGIPELQPAKPGSVRCHAQNSGKFAKLPLDQKSILG"
     gene            287276..291985
                     /locus_tag="paras_000260"
     CDS             287276..291985
                     /locus_tag="paras_000260"
                     /inference="COORDINATES: similar to AA
                     sequence:RefSeq:WP_012177663.1"
                     /note="Derived by automated computational analysis using
                     gene prediction method: Protein Homology."
                     /codon_start=1
                     /transl_table=11
                     /product="DUF3320 domain-containing protein"
                     /protein_id="extdb:paras_000260"
                     /translation="MANVASDETATDVSDRTALIRLFNDTRKRLVETGTRNRLVHVNR
                     ANTRGNVVNIVNERSDDVHAILSSRKVMRFLAIGHDRDDSSDAIHLADAGSQEFEADR
                     YTDAQLETRMGPDALQKRLLKIAHEAQTAEEESGVNILYLALGFLTWFEDKSSAVARA
                     APLVLLPVELVRNQRTSTFDVRIRDEDVLTNLPLQQRLKDDFGIALPDIEVEEGWKPS
                     TYFEQVAEVVNGRARWEVESDAMQLGFFSFSKLLMYRDLAIDAWPDGAIAEHALTRGL
                     LFEGFESEVPLFGPEVRLDDVLPPEKLFHVVDADASQARVIEEVRSGRNLVVQGPPGT
                     GKSQTITNIIAAAAKEGKRVLFIAEKMAALSVVHDRLVKVGLRDICLELHSRSANRKA
                     VLAELARTIGAAAAVPVQAGAPVALTEARDKLNLLAEALHSPIGSTGETAFSVLSVQV
                     HYIGSGAPAPTISADDLVQMTREQERQLLETVARYGEVLREEGDANRHPFAGTQNLDL
                     QPLDLTRLARLIETAHAAVLLLEDAVRTSAGALSVTVPVTISSAGTIADVLDRLEGLP
                     AGSANTARAFLSASDLPRLKKAIEAGVAWRSEQDAADETFVEAAFAAKTATLRGPLVA
                     GTRSFFARLGGGYRAASRDLAGMLRGPLPKTADKRVELVDRLDRVQSRKARWEDDKDY
                     CLRVMGDAWHGERTDMGALLTIAGWCERAGDAALNCSPDTLLALAQQPDVVAKMRRAL
                     RDAAPKVVRDLDEVVRVLKLDPNVFGESSMEKVELGEMAARLDAMASSTDRYSAWTNL
                     TRLHQRLASTGLTDLAQRMRTGEFDPAAAAVELRFARAERLWRVALDSSPVLPDMGLE
                     KRHELVETFALLERKRLSENVTTILSGHLQQVPQGAMGEMKVIRGEIGKKRGHIAVRK
                     LFSTAGTAVQRIKPVLLMSPISVAQYLPPGALTFDLLVIDEASQVRPEDALGAIARAR
                     QIVVVGDQKQLPPSSFFDRLLDDEADDDADEEAEADLLGGAAKVGSMESILSLCEARG
                     IGSRMLQWHYRSRDPSLIRMSNREFYDDGLILPPSPLQNDPAFGLCFTRVDGVYDKGG
                     KRDNRKEGEAIVGRVAQHARMHPELSLGIVTFSSTQKNLITELLELARRSDAALDAFL
                     REGQAEDVFVKNIENVQGDERDVILVSVCYGPATPGGRLASMTFGPVNMEGGERRLNV
                     LFTRARVRCEVFASFDPGDIDPSRVSREGARILKRFLEFAKNGNMDDSRPTGEMADTP
                     FEEDVANVIRSFGYLADPQVGSAGFRIDMGVRHPERPGTYVLAVECDGATYHSALWAR
                     ERDHLRQDVLEHLGWRFHRIWSTDWFYNRRAETERLRVALASAREAAEAGVRIEGANR
                     PRPVSIPVVEAATTSFEVPDAVTRQMPAYQRAHFPVSTRQEPHEVPTSILADLAKRIV
                     AAEGPINVEEAARRLAACFGKEKAGSRILTATRAALLQAQSGDRDLLCDEEFWFIREH
                     LDAVPVRDRSAESGATLKSTNISMLEIKAALKIARDDNAGGTDADLVRTAARLLGFRR
                     VGPDLQARLAAGLSAIH"
     gene            292973..294382
                     /locus_tag="paras_000261"
     CDS             292973..294382
                     /locus_tag="paras_000261"
                     /inference="COORDINATES: similar to AA
                     sequence:RefSeq:WP_013211805.1"
                     /note="Derived by automated computational analysis using
                     gene prediction method: Protein Homology."
                     /codon_start=1
                     /transl_table=11
                     /product="DUF2130 domain-containing protein"
                     /protein_id="extdb:paras_000261"
                     /translation="MHEIICPHCGKAFKIDEAGYADILKQVRDSEFEQQLHERLELAE
                     QDKRNAVELATTKVASELKEASVAKDSEIKELKAKIDAAEVVRKLAITEALNAVEKER
                     DVLANELEQARRETESAAKLAEANLLNELQKAAAAKDAAIQELTSKLGAIEVAQKLAI
                     SEAVGKVEKERDELRNGLERAALEKQLAEKSLKDKYETQIKDRDDAIERLRDMKARLS
                     TKMVGETLEQHCETEFNRIRATAFPRAYFEKDNDARTGSKGDYIFRDTDEAGTEIVSI
                     MFEMKNENDRTATKNRNEEFLKELDKDRTEKGCEYAVLVSLLEPDNDLYNTGIVDVFH
                     RFPKMYVVRPQFFIPIITLLRNAAMNSLTYKSELALVKAQNIDITKFEGELETFKAAF
                     ARNYDLASGHFQKAIAEIDKSIDHLQKTKDALLGTDRNLRLANDKAQDVTIKKLTRGN
                     STMAAKFAELKNQNPSDAG"
     gene            294418..295644
                     /locus_tag="paras_000262"
     CDS             294418..295644
                     /locus_tag="paras_000262"
                     /inference="COORDINATES: similar to AA
                     sequence:RefSeq:WP_020832467.1"
                     /note="Derived by automated computational analysis using
                     gene prediction method: Protein Homology."
                     /codon_start=1
                     /transl_table=11
                     /product="hypothetical protein"
                     /protein_id="extdb:paras_000262"
                     /translation="MTDRSAVDTIRGYFYQFDLSILSILQLASPDDSVEIECTEDIDI
                     RTATDVTATQCKYYAKTEYNHSVIKDAVKHMVSHFKESLAGTKPKISYSIKGHYASGQ
                     EKLDGGIDVDFLKKHFLTYSEGKGTTKVTRYHYSELGLSDADLEEFLKRFTIDVRAKE
                     FDEQYREVLEAVRAIFGGTSFSAEYFYYNNALAVIRELSIKPVPEDRRITKKEFLTRI
                     NTSTILFNEWFIEKKGKKAHLAALRKEYFTELNVSPHERFFLVEADAAGSYVRSDLKD
                     LFFELSRKWAKLSAREPSPFCPYIYVHGVPDDELLALKRELSVEGFKLIDGHDFQGAD
                     FSYHSITQKATHGNGVKIKVLNTLPNVEQTVDAVTKTRRIYQFHLGSGYFDYEKPAVR
                     HVKIQVERLSDVKSII"
     gene            295655..297346
                     /locus_tag="paras_000263"
     CDS             295655..297346
                     /locus_tag="paras_000263"
                     /inference="COORDINATES: similar to AA
                     sequence:RefSeq:WP_020371718.1"
                     /note="Derived by automated computational analysis using
                     gene prediction method: Protein Homology."
                     /codon_start=1
                     /transl_table=11
                     /product="ATP-binding protein"
                     /protein_id="extdb:paras_000263"
                     /translation="MNMANAQEEEQINAQVIAVFPDKVRIVVDDLEDFKVAEESLKVG
                     SYVKIADNENAILIAIIENFQIAVSSDGKRDHIIEAFPLGILRDGKFERGGDSLAIPP
                     KEVQPATIADIKKIYDDSVPEAERFRFATLASNKNVPVPVNGNKFFNKHIAVVGSTGS
                     GKSHTLATVIQNAVKEKNGDFSLNNSHVIVFDIHSEYKSAFPSANHIDISNLILPYWM
                     LNSEELEEFFLDTEANDHNQRNIFKEAIIRDRREKFSGSEAEKQKIHLDTPILFDIKE
                     VLAYANAKNEEMVDTGEVYAASNKEKAGQPKYTQGSLYGKLTNFVNRLENKVNDSRLD
                     FFLGEKSKSITFEETLQKLLGYPSKGNSNVTVIDLSGVPFEVLSITVSLISRLVFEYG
                     YVYKRMRCAKDPNEKVNNDVPILLVYEEAHKYVPNSELSKYRSSKVSIERIAKEGRKY
                     GVTLLLASQRPSEISETIFSQCSNFIAMRLTNPADQGYVKKLLPDSLGSLIDKMTSFR
                     QGEALLVGESIILPSIVQIDQCADAPSSNDIPYWQLWKEEWKDMDFAAIRAEWYK"
     gene            297675..297953
                     /locus_tag="paras_000264"
     CDS             297675..297953
                     /locus_tag="paras_000264"
                     /inference="COORDINATES: similar to AA
                     sequence:RefSeq:WP_006049832.1"
                     /note="Derived by automated computational analysis using
                     gene prediction method: Protein Homology."
                     /codon_start=1
                     /transl_table=11
                     /product="HU family DNA-binding protein"
                     /protein_id="extdb:paras_000264"
                     /translation="MNKQELIDAVAASTGESKSSTGEALDAILEVVTAAVTRGETVQL
                     IGFGSFSTGARAERTGRNPSTGETLTIPAAKTVKFTAGKGFKDAVNAA"
     gene            complement(298073..298342)
                     /locus_tag="paras_000265"
     CDS             complement(298073..298342)
                     /locus_tag="paras_000265"
                     /inference="COORDINATES: similar to AA
                     sequence:RefSeq:WP_007577590.1"
                     /note="Derived by automated computational analysis using
                     gene prediction method: Protein Homology."
                     /codon_start=1
                     /transl_table=11
                     /product="DUF1488 family protein"
                     /protein_id="extdb:paras_000265"
                     /translation="METLDLEPRVLADRRGVAFALAHANSRVQCVITLTTLQAYFWLD
                     PRASEAQVLKTFRDGYGRIRAIAERKLLAHPAAKLQLTPDDFARP"
     gene            complement(298446..298742)
                     /locus_tag="paras_000266"
     CDS             complement(298446..298742)
                     /locus_tag="paras_000266"
                     /inference="COORDINATES: similar to AA
                     sequence:RefSeq:WP_012406679.1"
                     /note="Derived by automated computational analysis using
                     gene prediction method: Protein Homology."
                     /codon_start=1
                     /transl_table=11
                     /product="type II toxin-antitoxin system RelE/ParE family
                     toxin"
                     /protein_id="extdb:paras_000266"
                     /translation="MIVEWRPKAREDRNRLFDYIAQDNPTAALELDDRIERQTDALPA
                     RPELYKPGRIRGTREMVLTSNYVLVYRIRKQVGLIEIVRIIGARQRYPRGKQGS"
     gene            complement(298739..299197)
                     /locus_tag="paras_000267"
     CDS             complement(298739..299197)
                     /locus_tag="paras_000267"
                     /inference="COORDINATES: similar to AA
                     sequence:RefSeq:WP_012436530.1"
                     /note="Derived by automated computational analysis using
                     gene prediction method: Protein Homology."
                     /codon_start=1
                     /transl_table=11
                     /product="hypothetical protein"
                     /protein_id="extdb:paras_000267"
                     /translation="MATETIDQKTLSQLVEAGAVRAAHVVGHGNGWTISAHYGRTERF
                     LAAKRGDVRVFRKLETLVSFLRDMGISHFDVDAAGYDPQAAERVTRPDRSAALKEAHA
                     ARAYDRWFREQVQESLDDPRPNVPHAQVQQEMVEKKAALRRKIARAGAKS"
     gene            complement(299226..299504)
                     /locus_tag="paras_000268"
     CDS             complement(299226..299504)
                     /locus_tag="paras_000268"
                     /inference="COORDINATES: similar to AA
                     sequence:RefSeq:WP_012406681.1"
                     /note="Derived by automated computational analysis using
                     gene prediction method: Protein Homology."
                     /codon_start=1
                     /transl_table=11
                     /product="hypothetical protein"
                     /protein_id="extdb:paras_000268"
                     /translation="MRPDQMTATERAALERLLEHARGDTHQSRRVADFLLAWWNASAC
                     GAYDLTTGWSVDEAIAEDLCVVFRLATRANSYPDTLGYGPQFEAVVRA"
     gene            complement(299629..301311)
                     /locus_tag="paras_000269"
     CDS             complement(299629..301311)
                     /locus_tag="paras_000269"
                     /inference="COORDINATES: similar to AA
                     sequence:RefSeq:WP_013094643.1"
                     /note="Derived by automated computational analysis using
                     gene prediction method: Protein Homology."
                     /codon_start=1
                     /transl_table=11
                     /product="site-specific integrase"
                     /protein_id="extdb:paras_000269"
                     /translation="MTPLPGEPAGFPDADELAVLRAWYAGVPVRQAVERYLPSALGNG
                     RSARGVLGRIRRKLLDVACAVHRDDLAALLSHPAQEREQHAKTMAHAVNVLRTARPPE
                     PQIADDIAQWFTPRAVRVLHAHGITTLADLTVRIPRRRQWWKAVPGLGAASARTIEAF
                     FAAWPALTERARALVVASQRGDIVPRETLKLPHEVDGSAGTFRAPPATCTLNASNDYQ
                     AVQTWLSLHESPATQRTYRKEAERLILWAIVERGRALSSLTTEDAIAYRTFLRHPSPR
                     SRWIGRVRPRTSPDWRPFNGSLSARSVAHALSILGALFRWLIEQRYVLANPFAGIRVR
                     GGKTASVLDASRAFTDGEWALVRTMADGLEWSDGWTVPAAQRLRFLLDFGFATGLRAG
                     ELVGATLGHVETDARGEHWLRVTGKGGKIARVALPPLAWEALARYLAGRQLPTTPARW
                     RPDTPIIGSLETDSDAAISSVRLWSVLERFLLLAANAIETDHPPLAQKLRRASPHWIR
                     HTHATFALAHGAELTTVRDNLRHASVSTTSIYLHSDEVKRARQIGEAFDVRK"
     gene            complement(301813..302853)
                     /locus_tag="paras_000270"
     CDS             complement(301813..302853)
                     /locus_tag="paras_000270"
                     /inference="COORDINATES: protein
                     motif:HMM:NF012354.1,HMM:NF015431.1"
                     /note="Derived by automated computational analysis using
                     gene prediction method: Protein Homology."
                     /codon_start=1
                     /transl_table=11
                     /product="LysR family transcriptional regulator"
                     /protein_id="extdb:paras_000270"
                     /translation="MFEWMEMMEIRLEWLRAFRAIMQTGTATGATALVFRTQPQVSRM
                     ISGLESSLGFQLFTREGRRLIPTADGLRFYSHIEPLLANFDRLSGFAEDIKEKRGRPL
                     VVAAEPFLLAHLVPSSVERMHRAEGTHFAIDLCVREVGLWVSRSNVDIAIVALPFTQT
                     DLEQFSFAEVELVATLPEGHPLCDNEVIDITDLAAQPFIALRQTTLLRSQIDMAAVRL
                     GKPFRPIMETGSGATACELVARGIGVSISDPVLASAYRERGVVARRLSMPLKVTYGFL
                     VNPAAAGAQVVQMARHVLETAASLAGDFVSIQPSVFERMSGALSDRNRSATDDVVNWE
                     SMSNHHGNDEKQ"
     gene            complement(303279..304487)
                     /locus_tag="paras_000271"
     CDS             complement(303279..304487)
                     /locus_tag="paras_000271"
                     /inference="COORDINATES: similar to AA
                     sequence:RefSeq:WP_006395078.1"
                     /note="Derived by automated computational analysis using
                     gene prediction method: Protein Homology."
                     /codon_start=1
                     /transl_table=11
                     /product="aminotransferase class V-fold PLP-dependent
                     enzyme"
                     /protein_id="extdb:paras_000271"
                     /translation="MKMLVAEKQELSLPLTPFRDDSPLDLSLENVREVFPITRSRAYL
                     NNASIAPASTLVMSAMDHFMSDVRDNGRNRYPLWCDYAETAIKGRVGAMIGAKASEIA
                     FVKNTTEGLVTVANGLDWRKGDNVLLPDIEYPSNVYCWMKLAKLGVEIRWIKARNGRI
                     ELDDIAALMDSRTRLLSLSAVQFSNGFKQDLAAVSELCSKKKVLLNLDAIQWVGNQAL
                     NLAEIHVDFLSFGGHKWFLAPIGTGIFYCNEKSIDLLDPPSVGYHTVDRGEAHMDYIL
                     DYRPGAARFEEALVNFPGIWGLDAAVRMHLAVTPIAAQEKIASVVSYAAERLQSRGWR
                     IISPRSHPGETSGLLSFTKESLDVEKVAKSMNSAGVDLAVRAGALRISPSFYNDESDI
                     DRMMAALESC"
     gene            304830..306131
                     /locus_tag="paras_000272"
     CDS             304830..306131
                     /locus_tag="paras_000272"
                     /inference="COORDINATES: protein motif:HMM:NF019310.1"
                     /note="Derived by automated computational analysis using
                     gene prediction method: Protein Homology."
                     /codon_start=1
                     /transl_table=11
                     /product="MFS transporter"
                     /protein_id="extdb:paras_000272"
                     /translation="MLEESSRSVRPATDEGVGTTSASRSGTKGSWRADVLPKHWWALA
                     AVVLGNVLDAFDVMVYAFALSTILHEWNLTTLQAGFLATVSLLACSIGGVVSGPVADK
                     IGRKRSIVLCITVFTIFAGLSAFTQNLNQLAVTRAVLGLGWGGMWTVSVLLISESWPV
                     KHRAKALSVMQAGWSLGYIGAAAASALVLPVFGWRTLFFLGVIPGLLIFWIIRHVDES
                     PLYLRARAENRMKADYMQIFRGRMRRPTLMMCLISTLTMCGYWGLFTWLPGYLSLPLA
                     KGGAGLSIAKSSGFLIPAMIAAWFGNAIFGVLADRFGRRPIFAVYVIVSCVMIYLLSS
                     VRDETSLLVLSPFVGFFAAGAFAGFGPMLSEVFPTSCRGFGVGFCYNFGRGISSFAPA
                     VIGLLSEWYGIGGALSITAGFYLLAAGAVFLVPETAGKELE"
     gene            306439..307002
                     /locus_tag="paras_000273"
     CDS             306439..307002
                     /locus_tag="paras_000273"
                     /inference="COORDINATES: protein motif:HMM:NF036686.1"
                     /note="Derived by automated computational analysis using
                     gene prediction method: Protein Homology."
                     /codon_start=1
                     /transl_table=11
                     /product="Asp/Glu/hydantoin racemase"
                     /protein_id="extdb:paras_000273"
                     /translation="MNAQVDDACRLIASIVPDVVVYACTSGTFLDGNSALANITSRIE
                     SLTDSRAVTTSAALLDALATLSVSKVAIAAPYPADVTKAECRFFESNGYKVVSSHALL
                     RSGNEIRKITAGEIERLVVEADSPDAEAIVVSCTDLRAFELVQHLEEVVKKPVLTSNQ
                     ATLWAVLKLLNRQVQGPAGALFRSRSR"
     gene            307184..309283
                     /locus_tag="paras_000274"
     CDS             307184..309283
                     /locus_tag="paras_000274"
                     /inference="COORDINATES: similar to AA
                     sequence:RefSeq:WP_014765493.1"
                     /note="Derived by automated computational analysis using
                     gene prediction method: Protein Homology."
                     /codon_start=1
                     /transl_table=11
                     /product="hydantoinase/oxoprolinase family protein"
                     /protein_id="extdb:paras_000274"
                     /translation="MYTQDHVEQRDFRLSADIGGTFTDIVLEGHGERWSTKTLTRYDA
                     PEQAIITGVQHVLRTAGVSTAEVSLFVHGMTLATNAVLERRGALTAFLTTKGFRDVLE
                     IGYETRYAPTDLMLIKQTPLVPRERRFVVEERVSATGDVLLPLDEAAFDALAEQLTKA
                     RVESVAIGFIHAYANGAHEERARDLLLERLPHLSISVSSEVCPEIREYERFSTVVANA
                     YVQPIVEQYLNKLRSSLDEIGLTAPALLMGSAGGVMPLDIAKRIPIRLIESGPAGGAV
                     LSASIAKELDLPKVLSFDMGGTTAKICFIQDGEPHVAPLFEVDRQSRFQKGSGLPLRT
                     PVVELVEIGAGGGSIASLDRMNRIAVGPRSAASEPGPACYGRGGEEPTVTDSDLLMGR
                     LDPENFAGGSIRLDTSASEIAIKRVIGDALALGTTESAFGVVEIVDETMANAARVHAA
                     ELGRELSEHVIIAFGGAAPLHAGRLAEKLGIDTIIIPRNAGVGSALGFLRAPIAVDLV
                     QTAVTSLQSFDEGAVNELLATLQKRGETLAGDLKEQESLVASFSCAMRYRGQGYEVAV
                     QIKDLPASATSLSSGFEAEYARLFGRVIPDGEMEVVSWQLRLSKSTWTAEAAADAPQV
                     RPFEAEFSIKREIYEPRVGSMVAHRIYERKLLKAGARFTGPAMIVEDETSTVVPASFE
                     GHVDERANLVLTKKEQA"
     gene            309286..310899
                     /locus_tag="paras_000275"
     CDS             309286..310899
                     /locus_tag="paras_000275"
                     /inference="COORDINATES: similar to AA
                     sequence:RefSeq:WP_014765492.1"
                     /note="Derived by automated computational analysis using
                     gene prediction method: Protein Homology."
                     /codon_start=1
                     /transl_table=11
                     /product="hydantoinase B/oxoprolinase family protein"
                     /protein_id="extdb:paras_000275"
                     /translation="MKDQATLSPIKKQVIWTRLMSLVEEQAQTLLRTAFSSIVRECGD
                     LSAGVFDTKGRMLAQAVTGTPGHINTMARAVFFFVDAIPVDAMCPGDIYVTNDPWKGT
                     GHLNDYLVVTPAFRGGRVVALFACTGHMTDVGGIGLSTEGSDVFCEGVYVPIMKLAEK
                     GVINETLMTVAKANSRVPTELEGDIYSLIASNETAERRLQELLNESGLDDLSEVADHI
                     ITTSRNAMAERIEALPYGTATYTMTIDGFEAPVELVGTLKVDDTGVSFDWTGTSGLSK
                     KGINVPLNYTTAMTAYALVCSIAPDLPNNEGGLSLFRVSAPNTSIVNAERPHPVACRH
                     IIGLLLPDVVFGCVQQLLPSCPTPSEGASTQWTLTFRGGRTDDPYAISIVTNGGSGAR
                     PGLDGLSATSFPSNVRGTPTEIVESSTPLLFWKRELREASGGAGQWRGGLGQDMEISS
                     LDGHDFTLFAAFDRIDHPARGRQGGRAGSAGELSLSDGTSLPGKGALVIKAEDRLVVK
                     TPGGGGYGAPADRDGDALTNDQHAGYVTE"
     gene            310965..311351
                     /locus_tag="paras_000276"
     CDS             310965..311351
                     /locus_tag="paras_000276"
                     /inference="COORDINATES: similar to AA
                     sequence:RefSeq:WP_014130021.1"
                     /note="Derived by automated computational analysis using
                     gene prediction method: Protein Homology."
                     /codon_start=1
                     /transl_table=11
                     /product="RidA family protein"
                     /protein_id="extdb:paras_000276"
                     /translation="MKSLSEIATPDAPQAIGPYSQAVKYGNLLFVSGQLPLVPETGAM
                     VSDDPAEQLVQCLKNIDAIARAAGASLSEAVKTTIFLTDLRSFPHMNERYAQFFEKPF
                     PARACVEVSGLPKGAKVEIEAVIALE"
     gene            311605..312741
                     /locus_tag="paras_000277"
     CDS             311605..312741
                     /locus_tag="paras_000277"
                     /inference="COORDINATES: similar to AA
                     sequence:RefSeq:WP_004540767.1"
                     /note="Derived by automated computational analysis using
                     gene prediction method: Protein Homology."
                     /codon_start=1
                     /transl_table=11
                     /product="porin"
                     /protein_id="extdb:paras_000277"
                     /translation="MKRTVLTAAAFGAFSCSAFAQSSVTLYGIIDAGIDYVNNSGGHS
                     VVQAVSGVNQGSRWGLRGAEDIGGGTKVTFQLENGFNVFNGKLGQGGLEFGRQAWVGL
                     TNPKYGTFTVGRMYDPLVDVIQQTTLNGQAGSFFSHPSDFDNTDNGFRINNAVKYVSP
                     RWGGFAAEGMYAFGGVAGHFGQNSSVGAGASYVYGPFYLGAAYFFAKNPATQFPDGNF
                     QASSPTTPNSSTTGIMGFVGAPSNMQTIAVGGTFTFLDTSQVGVNFTNTRFDDANGIS
                     GNLARFNNYEVWAKYFMTPSLMLAGGYTFTDGTVNNGGANPRYSQVNAIVDYFLSKRT
                     DVYIMGVYQHASGGALAAIYQNAAGTQSTTNVQVVGRVGIRHKF"
     gene            312909..313637
                     /gene="pxpB"
                     /locus_tag="paras_000278"
     CDS             312909..313637
                     /gene="pxpB"
                     /locus_tag="paras_000278"
                     /EC_number="3.5.2.9"
                     /inference="COORDINATES: protein motif:HMM:NF014712.1"
                     /note="Derived by automated computational analysis using
                     gene prediction method: Protein Homology."
                     /codon_start=1
                     /transl_table=11
                     /product="5-oxoprolinase subunit PxpB"
                     /protein_id="extdb:paras_000278"
                     /translation="MATVDRLDDSIVDSEQALPLNVPLRISSAGVGGILLDPSKESYD
                     SDVQSRLVWLAERLRGSDMRTRAIRQAILGVNNLLVLFDPLELAPQDARELTLDLWQR
                     AEHSEKTQKTFEFDVDYGGEGGPDLVTTADGLGMTVAELIRSHSEATYTVSCIGSMPG
                     FPYMTGLPNALQTKRRANPRMSLACGSVIIAGAQAAILPMTAPCGWHALGRSERAIFD
                     SHSSQPCLLSAGDLVRFNVRKVLS"
     gene            313634..314626
                     /locus_tag="paras_000279"
     CDS             313634..314626
                     /locus_tag="paras_000279"
                     /inference="COORDINATES: protein motif:HMM:TIGR00724.1"
                     /note="Derived by automated computational analysis using
                     gene prediction method: Protein Homology."
                     /codon_start=1
                     /transl_table=11
                     /product="biotin-dependent carboxyltransferase family
                     protein"
                     /protein_id="extdb:paras_000279"
                     /translation="MIEVKSNGALNLVVDAGRMECMPMGVSIGGPLDALSCRLANIMV
                     GNTQDAAAIEIGIFPFRVEFQIDALIAVTGAPGAAKVGSRSLAPYWCRWVSAGDTLSI
                     EPPAKGGRTYIGVAGGIAVSEVLGSRSTDLRAGIGGMNGRGLKRGDVLPVGKSLNSPN
                     RGSHGNGTDFGIAPQAVKNLFSELSGNTVQLRCVAAAEHKDFSYEATQRFMHEPYTVR
                     PESNRMGYRLEGERLDLVVQRELFSHGIVPGTVQVPPSGQPIIQLADANTCGGYPKIA
                     TVIEADLWKLGQVCAGMHLHFKMLGEDDALAALRDDHMEVLSLRRDIELMAGRF"
     gene            314717..315199
                     /gene="accB"
                     /locus_tag="paras_000280"
     CDS             314717..315199
                     /gene="accB"
                     /locus_tag="paras_000280"
                     /inference="COORDINATES: protein motif:HMM:TIGR00531.1"
                     /note="Derived by automated computational analysis using
                     gene prediction method: Protein Homology."
                     /codon_start=1
                     /transl_table=11
                     /product="acetyl-CoA carboxylase biotin carboxyl carrier
                     protein"
                     /protein_id="extdb:paras_000280"
                     /translation="MPDDKSERTLLIKQVAELFDISGATDLEFQGGGFSLRLKRGGST
                     SPSVELSTTGARLIDATGKSSDAAKSVQPPIANKELHTIVSGMAGTFFRSPSPEKDPF
                     VALGDTVSIGQTICLVEAMKMLNEIEADRQGIIVEILPDDGATIGAGAPLFVIEVGNV
                     "
     gene            315192..316556
                     /gene="accC"
                     /locus_tag="paras_000281"
     CDS             315192..316556
                     /gene="accC"
                     /locus_tag="paras_000281"
                     /EC_number="6.3.4.14"
                     /inference="COORDINATES: similar to AA
                     sequence:RefSeq:WP_020651992.1"
                     /note="Derived by automated computational analysis using
                     gene prediction method: Protein Homology."
                     /codon_start=1
                     /transl_table=11
                     /product="acetyl-CoA carboxylase biotin carboxylase
                     subunit"
                     /protein_id="extdb:paras_000281"
                     /translation="MFDSVMIANRGEIALRILRACRELGLKVIAAHSEADASLRHVQL
                     ADEKICIGPAAARGSYLNTTELLVAARLTGARAIHPGYGFLSENGDFAEAVENEGLVF
                     IGPRAASIRRMGDKVQAKQAMREAGVPCVPGSDGALPDDDQEVIRIAQRVGYPLIIKA
                     AGGGGGKGMRVVRNEGDLLASVSLTRQEADRAFRNAAVYMERFLEHPRHVEIQILADE
                     HRNAVWLGERDCSLQRRHQKVIEESPAPGIPRQAIAEIGQRCVEACLHIGYRGAGTFE
                     FLYENGEFAFIEMNTRVQVEHPVTELTCGVDIVVEQLRIAMGFPLSVCQDDVTFRGHA
                     IECRINAENARTFMPSPGTVTAWLPPGGPGIRVDSHMYAGYEVPSHYDSLIAKVISFG
                     DDREQAIARMKQALSEIVIDGVESNVPLHREVLELREVAAGGFTIHFLESWLSTRQTK
                     GATQ"
     gene            316553..316978
                     /locus_tag="paras_000282"
     CDS             316553..316978
                     /locus_tag="paras_000282"
                     /inference="COORDINATES: ab initio
                     prediction:GeneMarkS-2+"
                     /note="Derived by automated computational analysis using
                     gene prediction method: GeneMarkS-2+."
                     /codon_start=1
                     /transl_table=11
                     /product="hypothetical protein"
                     /protein_id="extdb:paras_000282"
                     /translation="MMDVLEKLSGAFKDSDCSELDYCDDKIRFILRRLPTQFPHALVA
                     EEVVASANRREVEKPETKIIRAKASGCFSSAHPLTGAPATAPGEEVKAGDTVGYLVVG
                     EALSRVASPAAGVVVSFDVQHGQLVGFGEAVARVAPCPT"
     gene            317007..317755
                     /gene="pxpA"
                     /locus_tag="paras_000283"
                     /pseudo
     CDS             317007..317755
                     /gene="pxpA"
                     /locus_tag="paras_000283"
                     /inference="COORDINATES: similar to AA
                     sequence:RefSeq:WP_014192594.1"
                     /note="frameshifted; Derived by automated computational
                     analysis using gene prediction method: Protein Homology."
                     /pseudo
                     /codon_start=1
                     /transl_table=11
                     /product="5-oxoprolinase subunit PxpA"
     gene            complement(317900..318823)
                     /locus_tag="paras_000284"
     CDS             complement(317900..318823)
                     /locus_tag="paras_000284"
                     /inference="COORDINATES: protein
                     motif:HMM:NF012354.1,HMM:NF015431.1"
                     /note="Derived by automated computational analysis using
                     gene prediction method: Protein Homology."
                     /codon_start=1
                     /transl_table=11
                     /product="LysR family transcriptional regulator"
                     /protein_id="extdb:paras_000284"
                     /translation="MEARQIEAFRSAAIHGGFTRGAEALGITQPALTRAIGRLEASIG
                     FALFERGHGPARLTAEGAAFLREVERRFVGVDQLRRIAQDIRNFGTGRLRIACMHVFA
                     NGVVPAALQRFKEAYPEVTVSLQIRPSATVYEWAAGGRCDVGIAGPKSGFLGVEEETF
                     LAPAGVLAAPSEHRLARLKRPIHAKDLHEEAFLSLALEDSTRHVIDQMFADANVHPLV
                     QVETQYAETLCALVARGLGVAIVNPILATQVKHLPIVMRRFEPHVPFESRLLWTATHA
                     RTRIAEAFVAYMREEAIRSVRELPYAEELLP"
     gene            319201..320133
                     /locus_tag="paras_000285"
     CDS             319201..320133
                     /locus_tag="paras_000285"
                     /inference="COORDINATES: protein motif:HMM:NF012512.1"
                     /note="Derived by automated computational analysis using
                     gene prediction method: Protein Homology."
                     /codon_start=1
                     /transl_table=11
                     /product="PLP-dependent lyase/thiolase"
                     /protein_id="extdb:paras_000285"
                     /translation="MIELRSPSLKRLWVKAEWMNPTGSHKDRMSPLAVARALEVNAGG
                     IVCASSGNAGVSLACFASRAGLASRVFVTPSLPKPVQRALTTYGTEIVVVENSLERWR
                     VMEKAVHEEGWFPLTNFHLPAVGSCAWGVEGYKTVAFELANDCRDGLDAVIVPTARGD
                     IIWGIAAGFFSLAGQGHWKGKVPKLIAVEPFPRISKVLRNEALIGDEFPGSTKQASIA
                     GTTATDQSLRAVVDTGGTAIAVSDESAAQAQRHLADQFGIYLELCAAAAYAAIPQLLA
                     DGHLVEADKVALIGTSAGYRDPIALDITTSRAKP"
     gene            320238..321332
                     /locus_tag="paras_000286"
     CDS             320238..321332
                     /locus_tag="paras_000286"
                     /inference="COORDINATES: similar to AA
                     sequence:RefSeq:WP_003595453.1"
                     /note="Derived by automated computational analysis using
                     gene prediction method: Protein Homology."
                     /codon_start=1
                     /transl_table=11
                     /product="ABC transporter ATP-binding protein"
                     /protein_id="extdb:paras_000286"
                     /translation="MDGAPIRIESLTKQYGSSKAVSGIDLDIHAGEFLSLLGPSGSGK
                     TTLLMMLAGFEFPNEGSITLGGIDITRMAPNKRNIGMVFQRYALFPHMTVRQNIAYPL
                     KMRKVPKAEIPDRVERALSMVQLSGYGDRMPSQLSGGQQQRVAVARALVFEPPVLLMD
                     EPLSALDKKMRERMQIEIKQLQQRLGVTVVYVTHDQEEALTMSDRIAVMGNGCIQQVG
                     TALELYERPATPFVADFIGKMNFIPSTCVAIDDDGVTARVSGNAVFKVPRHQVRSATL
                     PSVGDRLDLAVRPERTQIRAGNVQASGIAGIVEAKAYVGAFQWLIVRLADGTVVHVQS
                     QCGGAAGNIEERSAVDLTFHTAAVQAFRGD"
     gene            321334..322200
                     /locus_tag="paras_000287"
     CDS             321334..322200
                     /locus_tag="paras_000287"
                     /inference="COORDINATES: similar to AA
                     sequence:RefSeq:WP_017263472.1"
                     /note="Derived by automated computational analysis using
                     gene prediction method: Protein Homology."
                     /codon_start=1
                     /transl_table=11
                     /product="ABC transporter permease"
                     /protein_id="extdb:paras_000287"
                     /translation="MSTSAKQLGRSPQSRDNYGPLSSLLLLSPFLLLLLVAFVYPVGK
                     LLLTSVFAPTFTVEHYEHVASGLYARVFLRTFLIALAVASIAVVLGYPVAWLLTRLKG
                     TAAFLTTICILIPMWTSVLVRSYSWIVLLQRNGVVNDVLIGMGLVSEPLKLIYNQGAV
                     IMAMVHVLLPYLILPVYGALKAIPPDLSRASSNLGASSARTFVGVTLPLSMPGVYAGS
                     LIVFVLALGFYVTPALVGGPSTLLIATLIGQQVTQTFNWPFAAALSTLLLLATIAVTV
                     VFRRFMSFSGKL"
     gene            322203..323054
                     /locus_tag="paras_000288"
     CDS             322203..323054
                     /locus_tag="paras_000288"
                     /inference="COORDINATES: similar to AA
                     sequence:RefSeq:WP_017277294.1"
                     /note="Derived by automated computational analysis using
                     gene prediction method: Protein Homology."
                     /codon_start=1
                     /transl_table=11
                     /product="ABC transporter permease"
                     /protein_id="extdb:paras_000288"
                     /translation="MNTINVSASQVVNSKSPSSVGTLALVGFALLVLLFLIGPILIIL
                     VMSVGDASYIQFPPHVLSLKWYVQYLADADWMSATLFSLKVACATTVSSTVIGTMAAM
                     ALVRGIFPGKAAIQAIALSPLVVPHIVIAIALYLFFAPVGLVGSFGGFLIAHTVLAVP
                     YVVITVSAALKSFDPILERAALNCGATRLNAFFSIVLPDIVPGVAAGAVFAFLASFDE
                     ATVAFFISDTGGKTITRKFFEDIDYNLTPIIAAVATMTIVLSLALMTGIRTLERRASA
                     KSGKVNL"
     gene            323064..324122
                     /locus_tag="paras_000289"
     CDS             323064..324122
                     /locus_tag="paras_000289"
                     /inference="COORDINATES: protein motif:HMM:NF024808.1"
                     /note="Derived by automated computational analysis using
                     gene prediction method: Protein Homology."
                     /codon_start=1
                     /transl_table=11
                     /product="extracellular solute-binding protein"
                     /protein_id="extdb:paras_000289"
                     /translation="MKQMNKLIRFLTIGGFVLCQATTSRAEETITVASPGGAYQQSLR
                     NNVFDPFTRATGIQVNVVTAEAQEQIARLRAMAQTGSVNWDLIILGDIEAHADRVKAI
                     TEDMTGFCQKLGGKSLMPAGCDRAGVNLDYGVTYLVYNGDKFPKGGPTNWKEFWDTTA
                     FPGGRALPDFGDPWRVMAVALVADGVPLNHLFPLDIKRALHKLDQVRPQVSMWWRTGD
                     QSIQGYRSGQYFTGMMWRTRASVLEKEGRKVESSYDGAIIIADRAMIPKGAPHKAAAE
                     KLLEYFASTPSAQAKHCENLDCVPASDVAMKMMPPDAQKRLPTPEEIKSKFIVPNPDW
                     INANRDSLLESWNTWIQQ"
     gene            324152..324949
                     /locus_tag="paras_000290"
     CDS             324152..324949
                     /locus_tag="paras_000290"
                     /inference="COORDINATES: similar to AA
                     sequence:RefSeq:WP_009711055.1"
                     /note="Derived by automated computational analysis using
                     gene prediction method: Protein Homology."
                     /codon_start=1
                     /transl_table=11
                     /product="putative hydro-lyase"
                     /protein_id="extdb:paras_000290"
                     /translation="MLREQLSNATGKQVRKAIREREWTRTTHGLARSYVQANLAIVPE
                     QYAFDFLRFCQRNPKPCPLLEVSDPGNPEMPITAPGSDIRTDLPGYRVYRNGALIEEV
                     PRIEHLWRKDHVSFILGCSLSFDEILTDEGIAQQHLKEENGRIAVYKTNIECQPAGVF
                     KGPMVVGMRPIARKDVARAIEITSHYPLAHGGPVHVGDGRDIGINDATKVDWGRYTPP
                     SEDEIEVYWACGVTPQAIAMASGIPEMITHSAGHMFVTDIKLSAIRT"
     gene            325026..326222
                     /locus_tag="paras_000291"
     CDS             325026..326222
                     /locus_tag="paras_000291"
                     /inference="COORDINATES: similar to AA
                     sequence:RefSeq:WP_010660289.1"
                     /note="Derived by automated computational analysis using
                     gene prediction method: Protein Homology."
                     /codon_start=1
                     /transl_table=11
                     /product="aminopeptidase P family protein"
                     /protein_id="extdb:paras_000291"
                     /translation="MLLNIERLNEMMARNGLDAIVATLPENVTYSSGYWALSQWVRRG
                     PQSYVLIPAAGRGEPSIIAATSLVDQLADQDDVWISKVYRYGFFNVDRTEGVELSALD
                     QRQLDLYSLPDHGTAINALCAAINDCGLGDSVIGIDELGLLPGNFDEIQVRLPNAKVK
                     PALEVFRTVRAVKTPEEVNRLRRAAQIAEQSIASALEIAKPGATERELGLAFHRRTAS
                     EGGYPVLGCIGSGPRSAMPNVEPGDRKLQYGDVIRFDVGGRYRHYRADIARIAVLGEP
                     SKQIRQYHHALHIGVLTALEMIRPGVKASAVFDAAVKAVQREGIPHYKRSHVGHGIGI
                     DGYDVPNLTASNDILIEEGMTLCVETPYYELGSWGLQVEDMIVVRRDGVESLMSTNGA
                     LTILEP"
     gene            326436..327557
                     /locus_tag="paras_000292"
     CDS             326436..327557
                     /locus_tag="paras_000292"
                     /inference="COORDINATES: similar to AA
                     sequence:RefSeq:WP_017348932.1"
                     /note="Derived by automated computational analysis using
                     gene prediction method: Protein Homology."
                     /codon_start=1
                     /transl_table=11
                     /product="ornithine cyclodeaminase"
                     /protein_id="extdb:paras_000292"
                     /translation="MYPRIDFLYLSEPAMIHAGVLNAAACVSVCEETFGLLGKGDYLM
                     GGPNHNHHGISITFPPHSAFPNMPMSGPDRRFAAMPGYLGGRFDVCGNKWYGSNHANA
                     KEGLPRSILTMMLNDKQTGAPLALMSANLLSAARTGAVAGVGAKHLANRDARVISVVG
                     CGPINKACLTALMTQLPSVKKIVCFDIILQRAENFARWAEKKYDVSVVGVSDAEPCFR
                     DGDVITVAASRAKPLYFKDEWIKEGATILVSGPFNTDDSFLTNCKIVFDHTPMHRAYL
                     EEGIASGDKEAYYSGEMGGPFYRLLDAGKLPALEEATGLGDVVNCIKPGRLNFEERII
                     FISCGMSVFDIAWGFDVYKTAAANGIGTLLNLWHEPSGF"
     gene            328863..330218
                     /gene="dsdA"
                     /locus_tag="paras_000293"
     CDS             328863..330218
                     /gene="dsdA"
                     /locus_tag="paras_000293"
                     /EC_number="4.3.1.18"
                     /inference="COORDINATES: similar to AA
                     sequence:RefSeq:WP_011136195.1"
                     /note="Derived by automated computational analysis using
                     gene prediction method: Protein Homology."
                     /codon_start=1
                     /transl_table=11
                     /product="D-serine ammonia-lyase"
                     /protein_id="extdb:paras_000293"
                     /translation="MIAGKSIDEWKGTCPLIADLVDLKETTWFNPSVVPAEEALPDVG
                     LTEQDVRDASARLDRFAPYIARVFPQTAETSGRIESPIRAIPNLQAALQSRYGTQLPG
                     SLWVKLDSNLPISGSIKARGGIYEVLKHAEDLAVKSGLLDLGDNYAKLDRDDFRAFFR
                     RYKIAVGSTGNLGLSIGIMGATFGFDVTVHMSSDARQWKKDKLRSHGVTVVEHTSDYS
                     VAVAEGRRQALADPMCHFIDDENSKNLFLGYAVAAGRLKAQLTDAGVRVDSDHPLFVY
                     LPCGVGGGPGGVAFGLKLAFGDSVHCIFAEPTHSPCMFLGVYTGLHDAISVQDFGIDN
                     VTAADGLAVGRPSGFVGKTMQRLIDGYYTVSDDELYALLALSDAEEGLQLEPSALAGA
                     PGISRVFAADQQAYRSRIDLSAKKSHQATHLIWATGGSMVPKEEMGLYLSRGRAALVP
                     S"
     gene            330294..331235
                     /gene="dsdC"
                     /locus_tag="paras_000294"
     CDS             330294..331235
                     /gene="dsdC"
                     /locus_tag="paras_000294"
                     /inference="COORDINATES: similar to AA
                     sequence:RefSeq:WP_003438430.1"
                     /note="Derived by automated computational analysis using
                     gene prediction method: Protein Homology."
                     /codon_start=1
                     /transl_table=11
                     /product="DNA-binding transcriptional regulator DsdC"
                     /protein_id="extdb:paras_000294"
                     /translation="MYNLPPRIADRLDSGQFANLHTFLVVARYRSFSKAAEELCLTSG
                     AVSHRIKRLENALGMDLFVRLTRQIALTSDGERLFSILQRTMSELAAALAPASEEQVE
                     GRITVYARPSLAACWLVPKLADFAGKFPGVSVDLRVGNEPIDFRTRNIDLAIDYTRGP
                     FPGLISYKLMDESVAPVCSPSYAAEHSLVGSPANLVDCTLLHDSLAWNNASHDAEWAL
                     WCDQHVPEATTNRRSFTFDRSDLCITAAENHLGVAMGRKHLVQSHIENGTLVLPFGPF
                     SEASPYSYYLVHQPEDLPRRAGVFVEWLREIARSSSS"
     gene            complement(331382..332881)
                     /locus_tag="paras_000295"
     CDS             complement(331382..332881)
                     /locus_tag="paras_000295"
                     /inference="COORDINATES: similar to AA
                     sequence:RefSeq:WP_015004498.1"
                     /note="Derived by automated computational analysis using
                     gene prediction method: Protein Homology."
                     /codon_start=1
                     /transl_table=11
                     /product="aldehyde dehydrogenase"
                     /protein_id="extdb:paras_000295"
                     /translation="MKELTLSDFTAAAAKIKPETRAFIDGEFVPARSGKTFATINPAT
                     GKELAQVAECDADDVDVAVCAARRAFESGVWSAMPPKARKKILLRFADLMERDSEELA
                     LLEVLDNGKPISDARSVDVPDSIETLRWHAEAIDKIYDQISPTSADVVSMIVREPIGV
                     VGAVLPWNFPIFVAMWKFAPALAGGNSIVIKPAEQTSLTAIKLAALAAEAGVPNGVFN
                     VVTGFGETAGQAIGRHMDVDCVSFTGSGEVGRYFLRYAAESNIKRVVLELGGKSPAIV
                     LDDVSDLQAVANQIATGILFCQGENCSAGSRLIVQSGIKDRLLDTLAKTFKTWTVGNP
                     LEPTTRVGAMIEEAHMNRVLSYIDAGREGGARILVGGRRTLTDTGGFFVEPTIFDGVR
                     NDMRIAREEIFGPVLSVIEVADADEAVRVANDTNYGLASSLYTDNLHLAHKVARAIKA
                     GTVSVNCFSEGDMGVPFGGYKQSGFGGRDKGIAAHDQYLQTKAIWMQLR"
     gene            complement(332909..333820)
                     /locus_tag="paras_000296"
     CDS             complement(332909..333820)
                     /locus_tag="paras_000296"
                     /inference="COORDINATES: similar to AA
                     sequence:RefSeq:WP_015004497.1"
                     /note="Derived by automated computational analysis using
                     gene prediction method: Protein Homology."
                     /codon_start=1
                     /transl_table=11
                     /product="dihydrodipicolinate synthase family protein"
                     /protein_id="extdb:paras_000296"
                     /translation="MSLPNYEGIITVLTTPFAKTGEVDFSTLGGHIDFLLSNGITTLL
                     EGGSTGEYYAQSLSEREKILEFVAERAGKKANLIAGTNSMRQDDTLALNTLAAKLGYQ
                     AVMLAAPPYSLPSTTELIAHFRRIAEATDLGIILYNFPARTGVDLDPEFLAGIQDLKN
                     INGIKESSGSFARMIEHVLNFPNLQRVVGADDQALDAFLWGARSWISGASNFLPAEHV
                     AIYKVAVVKRDFNLAHKMMTALLPITYILEQGGKFNQYVKYGTELAGFPVGEVRAPLL
                     GLTESEKANFKEKLEAFKAQNIAQYAD"
     gene            complement(334218..335123)
                     /locus_tag="paras_000297"
     CDS             complement(334218..335123)
                     /locus_tag="paras_000297"
                     /inference="COORDINATES: similar to AA
                     sequence:RefSeq:WP_015004496.1"
                     /note="Derived by automated computational analysis using
                     gene prediction method: Protein Homology."
                     /codon_start=1
                     /transl_table=11
                     /product="LysR family transcriptional regulator"
                     /protein_id="extdb:paras_000297"
                     /translation="MDKSSELYVFTAVVAHGNFVSAAEKCRLTPSGVSRIISRMEERM
                     GAKLFVRSTRRLSLTAQGEFFYSKVRSMVEQIEAAEAATAQRPQVPHGVLRIRAAAGF
                     VDKQLVPLMPEFLARYPDLQVEIVVGDVPIEPDDRSVDLAFRSGLAPSEDHLSIKLAA
                     NPFVICASPNYLEKFGRPERPENLGRHNCLTMDGRGVTQAEWMFREGQRRFSVWVKGN
                     IGSVATAIHSAALNDVGIARIPQFLAEQDVRSGRLVRLLDDYAPDDGRSIYLVYMTTD
                     NRSLKCRALVDYLLEKFDPIPPWMR"
     gene            335346..336278
                     /locus_tag="paras_000298"
     CDS             335346..336278
                     /locus_tag="paras_000298"
                     /EC_number="1.1.1.35"
                     /inference="COORDINATES: similar to AA
                     sequence:RefSeq:WP_015004495.1"
                     /note="Derived by automated computational analysis using
                     gene prediction method: Protein Homology."
                     /codon_start=1
                     /transl_table=11
                     /product="3-hydroxyacyl-CoA dehydrogenase"
                     /protein_id="extdb:paras_000298"
                     /translation="MTVAIVGAGVIGCSWAAVWVRAGHRVAIFDSDISVLEGIRDRLL
                     RNLRDSVGDPQASLAALEAGVVIHSTLEDAVAAADLVHESVAEKVEVKRELFERLDRV
                     SKPEAILASSTSAIPLSQFTEGLLNRHRCVIVHPATPPHTLPATEVVPAPWTDAAVVE
                     RTLSLLEEVGQSPVLVKKDHPGFAMNRLQGALLIEMFRLIEAGVVTAADADKLVTDGF
                     ALRWAVVGPLQAIDLNADGGLEEYLARYGDIYDRMAMERHETERFVSPSLARELVKQF
                     RDQLPLEQLEAKRSWRDQRIAKLKRLLAKKDSDR"
     gene            336302..337591
                     /locus_tag="paras_000299"
     CDS             336302..337591
                     /locus_tag="paras_000299"
                     /inference="COORDINATES: similar to AA
                     sequence:RefSeq:WP_018438806.1"
                     /note="Derived by automated computational analysis using
                     gene prediction method: Protein Homology."
                     /codon_start=1
                     /transl_table=11
                     /product="FAD-dependent oxidoreductase"
                     /protein_id="extdb:paras_000299"
                     /translation="MSVATDSLLARTTDSRPTGTIAVIGGGIVGVCCALYLQQSGYAV
                     TLIDPAKPGDSTGKWSCGQLAVGEVVPLSKPGILKKIPGWLMDQEGPLALRPLSFPRM
                     LPWMMRFLSCARQSRLVEIAHDLASLTGRVFDDYGPLLNGCSDKALLSQRPVMQVFDT
                     AGGLEQDLHHAELPRSLGFAFEKLGAADIADLEPALAGKFKHGILLSDWRFVSDTQGF
                     IVALTESFTARGGRRLLAGASRINEDNGRATGVELSNGESVAADYVVVAAGVGSRKFF
                     THLGVNIPLEGVAGYQVLLTDPGIALRHSVIYADGGFCLAPMTRGLQVGGTIEFAQRD
                     AAPNFERATIILNKTKRIFPELRTQEQQLGVGYRPLLPDTKPVIDRTRKLKNVVLATG
                     HGQLGLTLAATTGRLVTDLISGSKPPVDLAPFGAYRF"
     gene            337622..338653
                     /locus_tag="paras_000300"
     CDS             337622..338653
                     /locus_tag="paras_000300"
                     /inference="COORDINATES: similar to AA
                     sequence:RefSeq:WP_015004493.1"
                     /note="Derived by automated computational analysis using
                     gene prediction method: Protein Homology."
                     /codon_start=1
                     /transl_table=11
                     /product="proline racemase family protein"
                     /protein_id="extdb:paras_000300"
                     /translation="MRWKKTLQVVGVHAEGEIGKVITGGVGKIPGDTVLDKMNYINEV
                     DDSLRRLCVFEPRGALAMSFNLLVPPTRPEAHAGFFIMQADRAHPMSGSNSICVVTAL
                     LELGIVPMQEPETTVVLDTAVGLVTARARCNDGRCESVSLEMMPAFVEELDLEIETPD
                     FGKIKVDIAFGGVYYALVDVDQVGMDINAENARRLADLGVKFADIVNEQVKVEHPLYP
                     SINKIAYVMFRNRVADDVYQTCTTLVPGRIDRSPCGTGSSANLATLAARGLADVGSRL
                     VSRSAIGSEFKVEMLGRTEIGGRPAVLPRIEGRGWVFSVEQLGVDPTDPFGTGFMVSD
                     TWGEGFPQG"
     gene            338708..340003
                     /locus_tag="paras_000301"
     CDS             338708..340003
                     /locus_tag="paras_000301"
                     /inference="COORDINATES: similar to AA
                     sequence:RefSeq:WP_007877683.1"
                     /note="Derived by automated computational analysis using
                     gene prediction method: Protein Homology."
                     /codon_start=1
                     /transl_table=11
                     /product="MFS transporter"
                     /protein_id="extdb:paras_000301"
                     /translation="MEKTLLAEGRDITGTADQGRRAIIATVLGNGLEWFDWTVFSFFS
                     VTIAKLFFPTGNELTSILLAVGTFGVGFFMRPVGGIILGVYADKAGRKAALSLIILLM
                     ALGTAIIGFAPTYEQAGIVAPVLIVFARLLQGFSAGGEMGGATAFLTECAPPGKRAFY
                     SSWILSSTGFSVLLGAGVGTFVNTSLDPAALHSWGWRVPFLLGILIGPVGYYIRSRMD
                     ETAAFSAVEEEAKHNSPLKEVLARFPRETLATFSMVILWTVITYVLLFYMPTYSVRTL
                     HLDPSTGFIAGMVGGAVIMFVSPIVGRLADVYGRRIFISGSAVAILVLVWPMFAWINR
                     SPGLTSLLVFQIVFGALFSGYAGSILAAFSELFPTKVLSTGLSVAYNLAVTVFGGFTP
                     FVVTWLMASTGSNMVPAYYVIAAAAISLVGSRFVKDARR"
     gene            340031..341275
                     /locus_tag="paras_000302"
     CDS             340031..341275
                     /locus_tag="paras_000302"
                     /inference="COORDINATES: similar to AA
                     sequence:RefSeq:WP_012493164.1"
                     /note="Derived by automated computational analysis using
                     gene prediction method: Protein Homology."
                     /codon_start=1
                     /transl_table=11
                     /product="amidohydrolase family protein"
                     /protein_id="extdb:paras_000302"
                     /translation="MPTTTILQGGNVLDLQRGILLEGHNVIIEGEVIVGVTDGPVDRA
                     DARVIDVRGKTVMPGFIDCHVHVVTSHTNLGANAAQPNVLATIRSLPILDGMLSRGFT
                     SVRDAGGADWALMQAVETGLIPGPRIFPSGRALSQTGGHGDFRPRNDVLEPCSCAIRT
                     GAIARVVDGVDAVRLAVREEIQKGATQIKVMAGGGIASPTDPIANTQYSENEIRAIVD
                     EAQAANTYVMAHAYTARSIARAVRCGVRTIEHGNLIDEPTATLMHDHGAFVVPTLIAY
                     DVLLEQGAKLGLPPESVAKVPAIQRAGRESLEIYAKAGVLMGFGTDLSSDGHAFQCNE
                     FRIRAEVLGNLEALRSATTVAAEIVGMKGKLGSIEKGAFADILVVDGNPLSDIGAVAG
                     PGEHLELVLQRGEVVKTRRVNE"
     gene            341353..341880
                     /locus_tag="paras_000303"
     CDS             341353..341880
                     /locus_tag="paras_000303"
                     /inference="COORDINATES: similar to AA
                     sequence:RefSeq:WP_015004492.1"
                     /note="Derived by automated computational analysis using
                     gene prediction method: Protein Homology."
                     /codon_start=1
                     /transl_table=11
                     /product="cupin domain-containing protein"
                     /protein_id="extdb:paras_000303"
                     /translation="MSNTDTAKSIEGERFLITRPEEAESYWQPLPANGYVSIHVAPHQ
                     IRMDAPIAVGTQTLGKGAYVRDHSHDRNEEVIHFIHGKGRVVINGTETHDITPGTTLF
                     LGKGCTHTFINDSETEEMHWIWFMNPGGLESFFRQIGRPRAHGDSPPSPFPRPTNVAE
                     IEANTVFAAPNRDSK"
     gene            341877..342656
                     /locus_tag="paras_000304"
     CDS             341877..342656
                     /locus_tag="paras_000304"
                     /inference="COORDINATES: similar to AA
                     sequence:RefSeq:WP_015004491.1"
                     /note="Derived by automated computational analysis using
                     gene prediction method: Protein Homology."
                     /codon_start=1
                     /transl_table=11
                     /product="alpha/beta fold hydrolase"
                     /protein_id="extdb:paras_000304"
                     /translation="MKSFVTNAGVAGAAAGSGPAILMISGLGGRGSFWHQVMETLCPI
                     YRTVTFDHPGVGASKCVGEQSISNVVDAALDVLDSLDIDHATIVGHSTGSLVAQAIAL
                     EFPRRCDQLVLSGGWARPDRRFRDCFLLRKEVLSKAGSAAYGMLSALLAYPNEWYNSA
                     IAGPSMPAFDGGLDTDAATVRDRIDMLLQYSRFDELPNLDMQTLVIGARDDMVVPIEH
                     SRELASLIPGSTLVEMNGGHFFPNVATVEYTRYLLEFVGKP"
     gene            342653..343459
                     /locus_tag="paras_000305"
     CDS             342653..343459
                     /locus_tag="paras_000305"
                     /inference="COORDINATES: similar to AA
                     sequence:RefSeq:WP_015004490.1"
                     /note="Derived by automated computational analysis using
                     gene prediction method: Protein Homology."
                     /codon_start=1
                     /transl_table=11
                     /product="aspartate dehydrogenase"
                     /protein_id="extdb:paras_000305"
                     /translation="MTKDRFRVAVIGAGTIGQSFAECLSRDSFDQIAFLDVRATPYFM
                     ADERYGRLTSIHELVAWRPTVVVECAGHDAVSNVVPDVLREGFDVVLSSVGALAKVEN
                     RTALSSSSSAGGSRVIPIAGAIGGIDALSAASRSGLTEVMYTGRKPPRAWAGTPAAEE
                     VDLEALTSQRVVFIGTAEQAALKFPANANVAATIAIHGLGFERTSVTLIADPSIHLNC
                     HEIYAKSKSGELRVSMSNEPTPGNPKTSWLAALSLQQTVVTKLLGVPWRN"
     gene            343714..344886
                     /locus_tag="paras_000306"
     CDS             343714..344886
                     /locus_tag="paras_000306"
                     /inference="COORDINATES: similar to AA
                     sequence:RefSeq:WP_012405313.1"
                     /note="Derived by automated computational analysis using
                     gene prediction method: Protein Homology."
                     /codon_start=1
                     /transl_table=11
                     /product="porin"
                     /protein_id="extdb:paras_000306"
                     /translation="MLAVHSAFAQSSVTLYGIVDTGLGYQSSSTSLGSTSGGRSSFKM
                     ITGVWAGSRFGLKGAEDLGGGTKAIFTLEEGINSATGAMSTSNLMFSRQAFVGVANGT
                     YGTLTAGRQYTSYYQLLFPYSPTTWLTGFYGAHPGDVDGLDTLYRANNTLLYMSPQLY
                     GFKFSGSYSFAGVPGSVNQGSTWTTAIQYSQGPVGIAVGFSRINNSTVGGGAFGADST
                     TSNAGAQTGVSAVTNGYRTAQAQQRFAVGAGYTFNSQFDVTATYTNVQYIPGAGSAFH
                     SEAIWNTGGIVLHWKPTVAWDFATGYSYTRATKANGITSNAQYQQFNLSEYYSLSKRT
                     GLYALQGYQRASGQTLGNNGAGNIINATATLGDGFNSTPSSSRSMVGVGVGIVHRF"
     gene            345058..346209
                     /locus_tag="paras_000307"
     CDS             345058..346209
                     /locus_tag="paras_000307"
                     /inference="COORDINATES: similar to AA
                     sequence:RefSeq:WP_015004485.1"
                     /note="Derived by automated computational analysis using
                     gene prediction method: Protein Homology."
                     /codon_start=1
                     /transl_table=11
                     /product="branched-chain amino acid ABC transporter
                     substrate-binding protein"
                     /protein_id="extdb:paras_000307"
                     /translation="MRNFSSLLLRGLIATAISSSAPTLAVADTMVKIGFAGPLTGQYA
                     SYGKDLQYGVQLALEDARAKGININGQPVSFELIAEDDQGDPRVAVQVGQMLIDKGSN
                     FIVGHFNSGTTIPASALYERAGIPDVNPTSTNPSLNQRGFKNLFSTITNDAQNSGAAA
                     KYAVNVQKAKRIAIIDDRTAFGQNQADEFERIAKAAGGNVVAHEYTSNTAVDFRPQLT
                     TIKGLTPDLIYVSTSNPQAALIAKQMRSLGLRAAYVGGGGVNTTEFINLTGPSSEGDY
                     AWEPGRPLESNAAGKNFAERFKKRFGVDVLAYAQFGYDSTLVALKAMKEANSTSPAAI
                     GAKLQTIQYDGVTGQIGFNADGSRKDAASTLYQVKNGRWVPIHTEAGGS"
     gene            346729..347263
                     /locus_tag="paras_000308"
                     /pseudo
     CDS             346729..347263
                     /locus_tag="paras_000308"
                     /inference="COORDINATES: similar to AA
                     sequence:RefSeq:WP_015004418.1"
                     /note="frameshifted; Derived by automated computational
                     analysis using gene prediction method: Protein Homology."
                     /pseudo
                     /codon_start=1
                     /transl_table=11
                     /product="SDR family NAD(P)-dependent oxidoreductase"
     gene            347537..348673
                     /locus_tag="paras_000309"
     CDS             347537..348673
                     /locus_tag="paras_000309"
                     /inference="COORDINATES: similar to AA
                     sequence:RefSeq:WP_008919977.1"
                     /note="Derived by automated computational analysis using
                     gene prediction method: Protein Homology."
                     /codon_start=1
                     /transl_table=11
                     /product="branched-chain amino acid ABC transporter
                     substrate-binding protein"
                     /protein_id="extdb:paras_000309"
                     /translation="MPLLRPLMSLAFTALALQSLAAHADITVKIGQVSPLTGELSHIG
                     KDDENGVRLAIEDLNNRKIRIGGQTVTFVLDSQDDAADPKTAVTVAQKLIDDGVAGVV
                     GHANSGTSIPASKVYSDAGVPMITESATNPKLTQQGFTNVFRMVANDVRQGTVIGTYL
                     VHDLNAKKIAIVDDRTAYGQGLADEVEKAVKAAGGNVVAREYGTDKTTNWMAILTTIK
                     SRQPDGIAFTGGDTQAAAFVQQAQKLGLKVKFVAGDEACTPQFIKLAGPAMSNDAYCT
                     LAGVPPAKMPQGPEFFKRYQQRFGVPVQLYAPYAYDAVIAIASAMQAADSTDPKSYLP
                     KLRTAKLEGVTGPIQFDDKGDIRNGAITVRQFDQGNWSDRTVVR"
     gene            complement(348678..349154)
                     /locus_tag="paras_000310"
     CDS             complement(348678..349154)
                     /locus_tag="paras_000310"
                     /inference="COORDINATES: similar to AA
                     sequence:RefSeq:WP_008919978.1"
                     /note="Derived by automated computational analysis using
                     gene prediction method: Protein Homology."
                     /codon_start=1
                     /transl_table=11
                     /product="Lrp/AsnC family transcriptional regulator"
                     /protein_id="extdb:paras_000310"
                     /translation="MNSLDDFDRKLLMEVQRDAQLPQNELGARVNLSTAAVNRRLRRL
                     ADEGVIQNYTAVVAPEKVGYLLTIIASVEVESEQIDLLDAMKRTFAQCPQIQQCYYVA
                     GEWDFVLVLTVRNMDEYTALTRQLFFSNNNVKRFKTLVSMSRVKVGLSVPVDIDGK"
     gene            349276..350439
                     /locus_tag="paras_000311"
     CDS             349276..350439
                     /locus_tag="paras_000311"
                     /inference="COORDINATES: similar to AA
                     sequence:RefSeq:WP_018436483.1"
                     /note="Derived by automated computational analysis using
                     gene prediction method: Protein Homology."
                     /codon_start=1
                     /transl_table=11
                     /product="amidohydrolase"
                     /protein_id="extdb:paras_000311"
                     /translation="MENTLQGQLKRWRQYLHQHPETGFEEVHTSDYVANVLTTLGLDV
                     HRGIGGTGLVANLTVGDGRRAIGLRADMDALNISEQAPEREHVSRTAGKMHACGHDGH
                     MSMILGAARLLAERRDFNGTVRFIFQPAEEHGRGAKAMMADGLFERFPIDAIFGAHNM
                     PGMRAGTFSTRAGGIMASEDNFVIQIKGRGTHAARPHMGVDPIVIASQIVMALQTIVS
                     RSLDPSLQAVISCTEFITDGLRNVIPSNVVIRGDTRSYSREVQALLETRMREVCEGIC
                     RTHGADCLFDYTHEFAPTVNSEEFVGVAVRAARNVAGNDAVDDNVQPMMISEDFGAFL
                     QAVPGNFIFIGNGDGTGRGATPLHNATYDFNDDILLTGARYFAEIARLEMPAT"
     gene            350587..351816
                     /locus_tag="paras_000312"
     CDS             350587..351816
                     /locus_tag="paras_000312"
                     /EC_number="4.3.1.15"
                     /inference="COORDINATES: similar to AA
                     sequence:RefSeq:WP_015004390.1"
                     /note="Derived by automated computational analysis using
                     gene prediction method: Protein Homology."
                     /codon_start=1
                     /transl_table=11
                     /product="diaminopropionate ammonia-lyase"
                     /protein_id="extdb:paras_000312"
                     /translation="MLVANPRATRSPYPDALKSILNIEKAEESRSWLFCWDKICADAT
                     PLRELPGLSAKLHIGSISVKDESARSVLGSFKALGAPIALVRLIQRLWPDHVLDARDL
                     FEGRYRELLTHFTVVSATDGNHGKGLAAAAQTLGCHCVIVLHANVSVEREQAIAAYGA
                     EIVRIAGNYDESVEEAARLAAVNGWHVVSDTSYDGYEDIPRDVMQGYGTIAAEIVAQS
                     DSHPDRPAYTHVFLQGGVGGLAAGLASYLWEFHGEHRPRFIVVEPQQADCLYQSALAG
                     RAARATGSVDSVMAGLACGETSPLAWRFLQPSVDDFMTISDDDAVSAMRTLAAGADND
                     VPIVAGESGVAGLAGLIVLLQDQQLARKVGLNAASRVLIVNTEGATAPGTYQALVGEA
                     ASSVLERQSAWRVNAIA"
     gene            351937..353571
                     /locus_tag="paras_000313"
     CDS             351937..353571
                     /locus_tag="paras_000313"
                     /inference="COORDINATES: similar to AA
                     sequence:RefSeq:WP_006400506.1"
                     /note="Derived by automated computational analysis using
                     gene prediction method: Protein Homology."
                     /codon_start=1
                     /transl_table=11
                     /product="APC family permease"
                     /protein_id="extdb:paras_000313"
                     /translation="MKDNVNRTISPVALLFTGLGSIIGSGWLFGAWHASKIAGPAAII
                     AWIIGAVVVLAIALTYAELGTTFPESGGMVRYARYSHGALVGFIAAWANWISIVSVIP
                     IEAIASVQYMASWPYPWAHALMSGEDLTANGLSVSALLVIVYFMLNYWGVKLFVKTNT
                     AITVFKFLVPGATILSLMWAGFHQENFALGTVGEFAPYGLSSILTAVATSGIVFSFNG
                     FQSPVSLAGEARNPSKSIPFALIGSILLALVIYVMLQIAFIGAVTPSSIASGWHGLNF
                     SSPFAELAITLNLNWLAILLYVDAFVSPSGTGTIYTATTARMVYAMERNRTMPGVFGT
                     IHPIYGVPRAAMWFNLGISFVFMFFFRGWGTLAAVISVATVISFLTGPVSLMALRKHA
                     PELPRPLRIRGMSAIAPFAFVCASLVLYWACWPLTGQIILLIIVALPVYFYYQAKAGW
                     ENFGTELRAAWWVLFYLPAMAMLSLLGGREFGGMGLIPDGWDLLTVVAVSLAFYRWGV
                     RSAQRTEYLKEHACAEMLEIDAQDALTPATTQWRVG"
     gene            complement(353690..354595)
                     /locus_tag="paras_000314"
     CDS             complement(353690..354595)
                     /locus_tag="paras_000314"
                     /inference="COORDINATES: similar to AA
                     sequence:RefSeq:WP_012406049.1"
                     /note="Derived by automated computational analysis using
                     gene prediction method: Protein Homology."
                     /codon_start=1
                     /transl_table=11
                     /product="GntR family transcriptional regulator"
                     /protein_id="extdb:paras_000314"
                     /translation="MIDRSIATQIVELIKTEGLDAGAHLPAQMLADRLRVSRSPVNEA
                     LALLHEKGILTREKNRGFFVAKPVVEPLADVVDELGLAETDVVTSVYFQIADDRLKGQ
                     LPDDFSEQLIRTRYGLTNAQLTAVMGRIAQEGWADRKPGYGWQFSPMLTTPDSLLKSY
                     RLRLALEPAALLEPGYRLERKVLERCREVEKHLLAGGIETDTADQLHDRGVRFHESLV
                     EASGNGFFIDTIKRVNRVRRLLSYRSMQHRERYVEHAKQHLHLLELLEHERNEEASEA
                     MREHLLHTLDALSRISEILESRYAP"
     gene            complement(354649..357273)
                     /gene="acnA"
                     /locus_tag="paras_000315"
     CDS             complement(354649..357273)
                     /gene="acnA"
                     /locus_tag="paras_000315"
                     /EC_number="4.2.1.3"
                     /inference="COORDINATES: similar to AA
                     sequence:RefSeq:WP_012406048.1"
                     /note="Derived by automated computational analysis using
                     gene prediction method: Protein Homology."
                     /codon_start=1
                     /transl_table=11
                     /product="aconitate hydratase AcnA"
                     /protein_id="extdb:paras_000315"
                     /translation="MENTYSPTEARLSIDGASCRYVDLPALFGDRLRELPVVMRLLLE
                     NVVRNREGEERRQAVEAILAWTARATSEDEIAFQPNRVLMHDTTSTPALVDIAGMRDA
                     LAEAGADPALLNPVLPVDSSVDHSLAVEYFAQEDAAPENLALELRRNAERYRFLRWAS
                     KALKGVRIHPPGTGIMHTINLEQLATVVTTVGRDGEQWAVPDTLIGTDSHTPMINGIG
                     VLGWGVGGLEAQTVMFGMPVMQRIPDVIGVRLTGAMRPGVLATDLALTVTQRLRAIGV
                     SGEFVEFFGPGVSTLSAGDRAVVANMAPEYGASTGFFPVDQHTLDYLRATNRSEASIA
                     LVEAFTRHAGLWFDPRAVPRFTRAIEIDLGTIGMHIAGPRRPQDLLDYSQTAAALAKL
                     AFEPAQHHPSMPKHPVAIAAITSCTNTSDPALLIAAGLFARKARALGLKPPSWVKTSL
                     GPGSPAAASYLERANLIDDLSAVGFDIVGYGCTTCIGNSGPLTAPIREALAQKSIYPV
                     AMLSGNRNFPGRVHPDLDLGFIMSPLLVIAFALAGDAERDLSVEPIQQTPDGKPVYLR
                     DLWPTREEVGALLRASADPHDYPRAFALASRNPAWHDLDAPDSARFPWNPASTALRRP
                     PFASIAEGSQLGHYAAYPLLVLGDDVTTDHISPASAIPKDSYVADFLVARGDDRDDLN
                     VFASRRGNWEVMVRAAFYNRTLANHLRPGMPVAHTLHVPSGDVLPIFEAAQRYQQDGD
                     AVVLVAGERYGTGSSRDWAAKGQRLLGIRAVLAVSFERIHRSNLIGMGILPLRFAPGT
                     SPDTLDLRPGDKLEVDAAGDTLLPRCKIAVRVIRANGSVQPIEATAAVETQLECTLLR
                     SGGVIPLILQKSLLTQEA"
     gene            357533..358594
                     /locus_tag="paras_000316"
     CDS             357533..358594
                     /locus_tag="paras_000316"
                     /inference="COORDINATES: similar to AA
                     sequence:RefSeq:WP_009912298.1"
                     /note="Derived by automated computational analysis using
                     gene prediction method: Protein Homology."
                     /codon_start=1
                     /transl_table=11
                     /product="lactonase family protein"
                     /protein_id="extdb:paras_000316"
                     /translation="MFAYVGSRTTRERNAHGEGISVYHVDTETGSLELVQLVKDLVNP
                     SFLALSSNGERLYTVHGDLSDISAFKVDKATGKLTFLNRQSTQGKNPVHLALDPTGRH
                     VVVSNHIGASLAVLPIAEDGSLQELTQLVHLEGPIGPHRVEQKQAKPHFNPFDPTGEF
                     VIVPDKGLDRVFTFRFKDGQLTPAAPAFVASRETSGPRHLAFHPKGTHAYVVNELDST
                     VTTYRYSASNGELVPVQIVSSLPDTFTGNSRASEIEVDRTGRFVYASNRGFDSIAVFR
                     IDQATGHLSFVDAEPTLGRTPRFMTATPDGRFMYALNEDSDTIVAFSVNPTTGQLKPT
                     GFSTQSGSPVCLVFSQHHA"
     gene            358650..359984
                     /locus_tag="paras_000317"
     CDS             358650..359984
                     /locus_tag="paras_000317"
                     /inference="COORDINATES: similar to AA
                     sequence:RefSeq:WP_012406046.1"
                     /note="Derived by automated computational analysis using
                     gene prediction method: Protein Homology."
                     /codon_start=1
                     /transl_table=11
                     /product="MFS transporter"
                     /protein_id="extdb:paras_000317"
                     /translation="MQAKPATQAIDERALVSKIAWRIIPFVFILYIISYLDRANIGYA
                     ALQMNRDLALSSEAFGFASGIFFIGYFLFEVPSNVMLNKYGARVWIARILVTWGIVSV
                     ISAFAQNATQLYVLRFLLGVAEAGFFPGIIVYLTYWFRAKELATTVALFTAAIPVSYI
                     IGAPLSTWIMDSVHWLDWSGWRWMLVLEGAPALIGGILCFVYLTDKPADAKWLRPEER
                     EWLLNELANDRKAHPNAKHLGALKVMANPKVLYLSFIYFVYQCGSLGVGYWMPQIIKG
                     FSKSLSHTQVGLIAMIPYVFATIVMVAWSRSSDRHGERRLHSAIPLAVAALALLGAGL
                     ATNPYVSITMISLSLAGLYAFKSPFWALPTLFLTRSTAAVSIAVINSVGNLGGFVGPF
                     AIGYIKGTGQSATPGLLFLAALLVASFLMTFFIRINEQRVTDAHGAVANQSH"
     gene            360077..361290
                     /locus_tag="paras_000318"
                     /pseudo
     CDS             360077..361290
                     /locus_tag="paras_000318"
                     /inference="COORDINATES: similar to AA
                     sequence:RefSeq:WP_018433228.1"
                     /note="frameshifted; Derived by automated computational
                     analysis using gene prediction method: Protein Homology."
                     /pseudo
                     /codon_start=1
                     /transl_table=11
                     /product="porin"
     gene            361876..362610
                     /locus_tag="paras_000319"
     CDS             361876..362610
                     /locus_tag="paras_000319"
                     /inference="COORDINATES: similar to AA
                     sequence:RefSeq:WP_014972462.1"
                     /note="Derived by automated computational analysis using
                     gene prediction method: Protein Homology."
                     /codon_start=1
                     /transl_table=11
                     /product="transporter substrate-binding domain-containing
                     protein"
                     /protein_id="extdb:paras_000319"
                     /translation="MNADASIIRAFAPTGKLRASINLGNPILANRESGGSRPVGISVD
                     LASELAKRLGVELELVVFDTARKSVEAITEERADIGFFAVDPVRGAEIAFTAPYILIE
                     GRYLVRNESPVTLNEQVDVVSNRIAVGQGTAYDLFLTREIKAASLVRTASSQVVVQTF
                     LDEGLEVAAGVKQVLEMEAAKYPGLRLLDEAFMIIRQAMGVPKSRGSDAARFLAAFVE
                     DMKAGGFVAQAMTRHGVAGGSVAPPA"
     gene            362642..362935
                     /locus_tag="paras_000320"
     CDS             362642..362935
                     /locus_tag="paras_000320"
                     /inference="COORDINATES: similar to AA
                     sequence:RefSeq:WP_014726186.1"
                     /note="Derived by automated computational analysis using
                     gene prediction method: Protein Homology."
                     /codon_start=1
                     /transl_table=11
                     /product="antibiotic biosynthesis monooxygenase"
                     /protein_id="extdb:paras_000320"
                     /translation="MVFELAHIVILPGKAAEFEAGVAEAVPLFLRAKGCGGVKLHRTI
                     EHPEQYVLQVQWSNVDDHMITFRESADFQEWRRLVGSYFKEPPVVVHTEVVVE"
     gene            complement(363317..364654)
                     /gene="dctA"
                     /locus_tag="paras_000321"
     CDS             complement(363317..364654)
                     /gene="dctA"
                     /locus_tag="paras_000321"
                     /inference="COORDINATES: similar to AA
                     sequence:RefSeq:WP_012633118.1"
                     /note="Derived by automated computational analysis using
                     gene prediction method: Protein Homology."
                     /codon_start=1
                     /transl_table=11
                     /product="C4-dicarboxylate transporter DctA"
                     /protein_id="extdb:paras_000321"
                     /translation="MGKVVKPLYVQVLIGVALGVAFGAIEPALGTDMKVLGDAFIKLV
                     KMLVAPIVFATVVTGIAKMGDIKAVGRVGLKALIYFEVVTTGALAIGLIVGHVMNPGG
                     GMNVDPKTLNLSSVAGYAKVAQEQSIKDFFMHIIPESFVGAFVHGDILPVVFIAVLFG
                     LALAHAGERSATLVKIVDEFLHTMFGVVTFVMKFAPIGAFGAIAFTVGKYGLTSLLAL
                     GQLMMAFYVTCIVFVLVVLGGVLKLCGINIFRFIAYLKTEILITLGTSSAEPALPRLL
                     EKLERMGCEKSVVGLVVPTGYAFNLDGVCIYLTMAVVFIAQATNTHLTLGQELVILAM
                     GLVTSKGMSGVPGGGFVALAATLSAVHVLPLSAIALLVGIDRFMGEARSVTSIIGNAV
                     AAVVIAKWEKAFDPQKMREALFHQSDVEEELSDADAPKSVPAAVTEVHRPAGS"
     gene            complement(364749..365411)
                     /locus_tag="paras_000322"
     CDS             complement(364749..365411)
                     /locus_tag="paras_000322"
                     /inference="COORDINATES: similar to AA
                     sequence:RefSeq:WP_014496914.1"
                     /note="Derived by automated computational analysis using
                     gene prediction method: Protein Homology."
                     /codon_start=1
                     /transl_table=11
                     /product="ABC transporter substrate-binding protein"
                     /protein_id="extdb:paras_000322"
                     /translation="MNGTPRIQLIHATPLSISPITESFTRLWPEVTTYNLLEDSLTAD
                     LQRARGDIRAMTPRFTSLVQYALGAGANGVLFTCSAFGPAIEAARAGIGQPVLKPNEA
                     MIEEALALGRRIALIATFQPALAPIAQEFAEAAAGKYPDLQIASHFVEGAWPALQAGD
                     VKTHDSLIADVCARAADSDVICFAQFSMTSALASAQAASGRPTLTTPDSAVRKLKALL
                     NR"
     gene            365605..366546
                     /locus_tag="paras_000323"
     CDS             365605..366546
                     /locus_tag="paras_000323"
                     /inference="COORDINATES: similar to AA
                     sequence:RefSeq:WP_017639661.1"
                     /note="Derived by automated computational analysis using
                     gene prediction method: Protein Homology."
                     /codon_start=1
                     /transl_table=11
                     /product="GntR family transcriptional regulator"
                     /protein_id="extdb:paras_000323"
                     /translation="MKTETNGALADQVAAKIIDIARTRSLPAGEHLREEALASELGLS
                     RSPVRRGLALLAQHGIVVKEPNRGIFLAVDAHGIDIAKLPFGADPQEDLYLRVADDCL
                     SGEIPEEFYEAELLRRFDVPRGQLLKVLSRLANEGMISRKPGQGWRINPFLHDREAHV
                     QSYRFRMAIEPAALLEPNFRIDKAGFAKARKIQTEMLEGDIFKLPRSMLFKNGSEFHE
                     MLVRCSGNRFFIEALERQNQLRRFMEYKAATDRPRLIRQCQEHLEMLDLIESGSRDHA
                     AAFMRKHLDVVSKIKAQAEEKEEQEAAARQVLPEAHF"
     gene            366862..367962
                     /locus_tag="paras_000324"
     CDS             366862..367962
                     /locus_tag="paras_000324"
                     /inference="COORDINATES: protein motif:HMM:NF024996.1"
                     /note="Derived by automated computational analysis using
                     gene prediction method: Protein Homology."
                     /codon_start=1
                     /transl_table=11
                     /product="porin"
                     /protein_id="extdb:paras_000324"
                     /translation="MRKLLIGLGATAGCLIVPGAYAASSVTLYGIIDIGVQYASNVGG
                     HAQTQEASGMFNGNRFGFKGNEDLGGGWQAVFQLENGFNGNNGTFGQGTSASGSTAAV
                     TRLFGRMAWVGLKSPWATLSLGRQYDFMYDFAPIAVSNYVGSFMHRPGTANALLGNNG
                     STTDFDRIGGARVDNSAKLTSAPLAGFTLGALYGFGGQAGAFSNGSTESFGLKYENGG
                     LLANAVWTNLKEANSLSSYRTYGAGARYQFGPVRVSGMYTNARWTATGDHVDTLEFGA
                     QYLITPAFSVAAGYFYSKPNNEKKNVIMQGTRNQVGFTTAYLFSKATSVYATVDYQRA
                     KHGYAAQIYNLSPTDAKTNHQTMVGVGLQHFF"
     gene            367993..369468
                     /gene="pyk"
                     /locus_tag="paras_000325"
     CDS             367993..369468
                     /gene="pyk"
                     /locus_tag="paras_000325"
                     /EC_number="2.7.1.40"
                     /inference="COORDINATES: similar to AA
                     sequence:RefSeq:WP_002938817.1"
                     /note="Derived by automated computational analysis using
                     gene prediction method: Protein Homology."
                     /codon_start=1
                     /transl_table=11
                     /product="pyruvate kinase"
                     /protein_id="extdb:paras_000325"
                     /translation="MQRSRATKILATLGPASSTEAAIEALARAGADVFRLNFSHGSHA
                     DHAARHAAVRAVEAKLGRPVGILIDLQGPKLRVGTFTNGREEIGQGQQFCFDRDCAAG
                     DRNRVFLPHPEIFAALQPGHHLLIDDGKLRFKVLTVSDQCIATEALVTGVISDRKGVS
                     VPEASLSIAALSPKDRDDLEFGLSLGIDWVALSFVQRAQDVLEAKSLIRGRAAVMAKI
                     EKPQAVDNIASIIEVVDAIMVARGDLGVEMPPEDVPLVQKRLVRLSRDAGKPVVVATQ
                     MLESMISTPTPTRAEASDVATAVYDGADAVMLSAESASGAYPVDAVAMMARIVRRTEA
                     DPLQRQLMNAVAAQHSANPTDAIGAAINTVSDVLPLGAAVTYTSSGATAQRISRVRPR
                     SPILSLTPNVDVARRLALVWGVSSRVSADAQSIEDIVAIASDAAQAEGLCENGRPLVV
                     AAGVPFGKPGSTNLMRIVWPSEIAAESSTNESQPYQAGAAS"
     gene            369465..371090
                     /locus_tag="paras_000326"
     CDS             369465..371090
                     /locus_tag="paras_000326"
                     /inference="COORDINATES: similar to AA
                     sequence:RefSeq:WP_008955222.1"
                     /note="Derived by automated computational analysis using
                     gene prediction method: Protein Homology."
                     /codon_start=1
                     /transl_table=11
                     /product="NADP-dependent glyceraldehyde-3-phosphate
                     dehydrogenase"
                     /protein_id="extdb:paras_000326"
                     /translation="MTKISELAALFPLANDIPADARITPLHQRETLVGGEMRRHEGDT
                     KTVLSAVHLRQEDGLLVPAEVGSYPLGGPKEAREALDAAVSAYDSGRGRWPTMTVAGR
                     IACVEHFARLMVERREEVVRLIMWEIGKTRQDAQKEFDRTVEYISATVEALKELDNGN
                     SRFQVVDGTIAQIRRAPLGVVLCMGPFNYPLNETFTTLIPALIMGNTVVLKPPKFGAL
                     LFYPLLFAFQKAFPAGVINTIYGRGEEIVPYLMGSGEINVLALIGSSRVADSLKKQHP
                     KSNRLRAVLGLDAKNPAIVLPDADLDITVRECVAGSLSFNGQRCTALKVIFVHRSIAD
                     SFVSRFAEAVGKLRCGMPWEPGVQITPLPDQKKPRYLAECVAEAVKHGACVVNEGGGE
                     SAGTMFRPAVVYPVNERMRLYHEEQFGPVVPVVPFDDVNEPLDYIIRSPYGQQVSLFG
                     NDPQQIGLLTDQLVNQVCRVNLNCQCQRGPDVFPFAGRKDSAEGTLSVGDALRAFSIR
                     SMVATRQSSSDKALLTAIVDGRRSNFISTGFLL"
     gene            371152..372486
                     /locus_tag="paras_000327"
     CDS             371152..372486
                     /locus_tag="paras_000327"
                     /inference="COORDINATES: similar to AA
                     sequence:RefSeq:WP_011565416.1"
                     /note="Derived by automated computational analysis using
                     gene prediction method: Protein Homology."
                     /codon_start=1
                     /transl_table=11
                     /product="MFS transporter"
                     /protein_id="extdb:paras_000327"
                     /translation="MKPEIHTRTMGKVSRRLIPFMIIMFLINFLDRVNIGFAALEMNK
                     DLGLSPSTYGFAAGILFIGYVAFEVPSNMILQRVGARVWLARIMITWGILATLMAFVF
                     NEASLFTLRALIGVAEAGFFPGLVFYMMRWFPAEERAKAITVFMLGNPISVIIGGPLS
                     TAILHFAHHFGGFAGWQWLFIIEGIPAIIIGAVTLVWLTERPEDAKWLEPDEREWLVT
                     KISEEARAKESRGHSPVRVRDIFVHGKTLAFAFSKFCVLLAFFGITLWLPQIVKSIGT
                     LNTFEVGVASAIPYVFSAIASVLIGRHSDKTGERKWHIALPAFLGAAGFVVASLTANP
                     WGAMAALCVAATGLWVSNTVFWTLPSAMLSGTTAAAGIAFINAFGNLGGFVGPYLTGW
                     IREATHSYVWALAMLGGFLALSGIIVLIVGRSEAPGSGRAERVAQQPAFRKS"
     gene            372757..373827
                     /locus_tag="paras_000328"
     CDS             372757..373827
                     /locus_tag="paras_000328"
                     /inference="COORDINATES: similar to AA
                     sequence:RefSeq:WP_007979423.1"
                     /note="Derived by automated computational analysis using
                     gene prediction method: Protein Homology."
                     /codon_start=1
                     /transl_table=11
                     /product="isocitrate/isopropylmalate dehydrogenase family
                     protein"
                     /protein_id="extdb:paras_000328"
                     /translation="MRILVLPCDGIGPEITAASMAALQAADKKFGLNLSFDYDDVGFV
                     SLEKYGTTLRDEVLEKAKTYDGIILGTQSHADYPVPEKGGRNVSAGFRIGLDLYANVR
                     PARTRPFLTSNMREGKTMDLVIMREATEGFYPDRNMTKGWAELMPSPDMAISLRKITR
                     HCSERIARRAFELAMKRKKKVTAIHKANSFHMTDGLFLECVRDVARDFPEVQVDDLLV
                     DASTAHLVRSPERFDVLVATNFYGDIISDLASELSGSLGLAGSMMASDTHCCAQAQHG
                     SAPDIAGQDKANPVSMILSVAMLIQWMGEHHNNPAYVEAGNAMEAAVDKVLENPATRT
                     PDLGGTFGCKAFGDEVARVIAG"
     gene            373867..374895
                     /locus_tag="paras_000329"
     CDS             373867..374895
                     /locus_tag="paras_000329"
                     /inference="COORDINATES: protein motif:HMM:NF016777.1"
                     /note="Derived by automated computational analysis using
                     gene prediction method: Protein Homology."
                     /codon_start=1
                     /transl_table=11
                     /product="amidohydrolase family protein"
                     /protein_id="extdb:paras_000329"
                     /translation="MADTPIRIRGRQQMVNRRQMLVATGAALGATSFIGFGKVMGKEL
                     GHMSPIGFNVPSGVVDSHCHIFNPAKFPYSPKRKYTPPPATVQDLQRFHAAIHVHRTV
                     LVQPSVYGTDNSCLIDALGQLGKDARGVAVIDSTFSGQQLDDLAGAGVVGVRINLEVG
                     KDRNFNSAITRLEQTVDTLRGKPLIIQVYAALPILDELAKRIQVQPHPVVIDHFGLAK
                     AADGPEQFGMSALIGMMQSKKVFVKLSGPYQISLLKPGYADTARIGQTLVEAAPDQVI
                     WGSDWPHTGGSERPADAKPTDIEPFRSEDEGRNFTLVKSWAPEPAQRHKLLVENATKL
                     FGFGSHAA"
     gene            374915..376189
                     /locus_tag="paras_000330"
     CDS             374915..376189
                     /locus_tag="paras_000330"
                     /inference="COORDINATES: similar to AA
                     sequence:RefSeq:WP_008017157.1"
                     /note="Derived by automated computational analysis using
                     gene prediction method: Protein Homology."
                     /codon_start=1
                     /transl_table=11
                     /product="four-carbon acid sugar kinase family protein"
                     /protein_id="extdb:paras_000330"
                     /translation="MSKPLLGCIADDFTGGTDLASTLVRGGMRTVQIIGVPMQEEVPD
                     ADAIVIALKSRTCDPEEAVRESLAALEWLRKAGCEQFFFKYCSTFDSTAKGNIGPVAD
                     ALAEALGVDFAIACPAFPENGRTIYKGYLFVGDVLLNESGMRNHPLTPMTDANLARVL
                     RSQTHAKVGSVMLDAVSKGPAAITAKFDALRADGVKYAIVDAVTDQDLLSIGAALSGH
                     PLVTGGSGVAMGLPENFRSAGKLSAAASTASTLPEITGHGAVLSGSCSVATNGQVEHW
                     KASRQAFQLDALELANGDRQIDEAIAWAAQRVSAEPVLIYGSATPEIVKRAQEKLGVE
                     KAGALMERALATIARALVEQHGVRKLVVAGGETSGAVVKALHVSALRIGAPIDPGVPW
                     TIGNGKEQLALALKSGNFGTKDFFEKALALAP"
     gene            complement(376439..377779)
                     /locus_tag="paras_000331"
     CDS             complement(376439..377779)
                     /locus_tag="paras_000331"
                     /inference="COORDINATES: similar to AA
                     sequence:RefSeq:WP_012631264.1"
                     /note="Derived by automated computational analysis using
                     gene prediction method: Protein Homology."
                     /codon_start=1
                     /transl_table=11
                     /product="transposase"
                     /protein_id="extdb:paras_000331"
                     /translation="MMGQRSGDQDRLFYTFNLDDHIPKDHLLRGINHFFDAGDLRKHM
                     APFYSHTGRPSIDPELMIRMLIIGYCFGIRSERRLCEEVHPNLAYRWFCRLGLDDAVP
                     DHSTFSKNRHGRFRDSDMLRHVFESVLRRCMKEGLVGGEGFAIDASVIKADANRTRGI
                     AGTETIDRSRGEGPSRAVREYLATLDENDDDAHAVDASQEPATQPKNILLTDPAARWT
                     AAPGGPAFYAYSTNYLIDLHAGIIVDVEATPAYRTQEVNSTTASMLAWMINDKAIEPQ
                     VPVWEKGARSDETFSNSEFQWLEQSNKYRCPAGHALRSERRPFKSPRTHITKANTVVY
                     RSNQLDCTGRVLKNQCCPNTPIRKIARSVYESARDKVRAIAKTPAYRQSRKDRKKVEI
                     LFAHLKRVMKLDRLRLRGPSGAHDEFLLAATAQNLRRMAKWLMPKQEEVKNASA"
     gene            377958..378773
                     /locus_tag="paras_000332"
                     /pseudo
     CDS             377958..378773
                     /locus_tag="paras_000332"
                     /inference="COORDINATES: similar to AA
                     sequence:RefSeq:WP_008071377.1"
                     /note="incomplete; partial in the middle of a contig;
                     missing C-terminus; Derived by automated computational
                     analysis using gene prediction method: Protein Homology."
                     /pseudo
                     /codon_start=1
                     /transl_table=11
                     /product="IS110 family transposase"
     gene            complement(378782..380215)
                     /locus_tag="paras_000333"
     CDS             complement(378782..380215)
                     /locus_tag="paras_000333"
                     /inference="COORDINATES: similar to AA
                     sequence:RefSeq:WP_015004548.1"
                     /note="Derived by automated computational analysis using
                     gene prediction method: Protein Homology."
                     /codon_start=1
                     /transl_table=11
                     /product="IS4 family transposase"
                     /protein_id="extdb:paras_000333"
                     /translation="MAGKRHADDRSWFDLEVQGSEFQDTRLRRRFASLLEKLWDGMGQ
                     TIPFACQDWASTKAAYRFLSNDRVSEHDILSGHFQASAERVKATDGPVLILQDTTAFS
                     YQRERPELIGYTGKTTLRTGKNGRGPRRPLTQCGILMHSSLAVTADGLPLGLAAVKFW
                     TRKQFKGASELKRHINPTRVPIEEKESWRWLENMRQSTELLDDPVRCIHIGDRESDIY
                     ELFCTAYDLSTYFLVRTCVDRLAGDGQHTISKAMRQVQVKGLHRVELRDAKGRPMTAT
                     LELRYAPMTVLPPIGKQSRYPALQLTVLHAQERDPPPGRAPIEWKLITNLPVRSRAEA
                     IEKLDWYAMRWKIETFHKILKSGCKAEESRLRTADRLTNLIAVFCILSWRIFWITMLG
                     RSAPRAAAELAFTRTEIDLLEHVVQDTSHNAQAPPLVRNVIRLAQLGGYLARASDPPP
                     GNTVMWRGMRRLTDIQIGYELALKRSG"
     gene            380763..381776
                     /locus_tag="paras_000334"
     CDS             380763..381776
                     /locus_tag="paras_000334"
                     /inference="COORDINATES: similar to AA
                     sequence:RefSeq:WP_007731325.1"
                     /note="Derived by automated computational analysis using
                     gene prediction method: Protein Homology."
                     /codon_start=1
                     /transl_table=11
                     /product="IS110 family transposase"
                     /protein_id="extdb:paras_000334"
                     /translation="MPALTIGLDIAKNVFQVYCVDRGGRPVIQRKLRRADVLKFFSKL
                     ERSLIGIEACHGSHFWARELSSQGHTVRLLPTQYVKPFLVGGKNDANDASAICAAVSR
                     PGIHPVPIKSAEQQSLQSVHRMRERLVHERTAKSNQIRSMFAEEGFIFPMGIVHLRQG
                     VVALVNDADARITILLRRLGSMYIEQLAALQRWIDELASEIAEIFKRNESCQRLATVP
                     GIGPLVATALFSGVGDPQQFRNGRQFAAWLGLTPRQRSSGGKSKLGSITKHGDTYLRT
                     LLVQGARAVMRFVDRRDDRHSRWIKAVMQRRHVSIAAIALANKTARIAWAILTSNDSF
                     RLA"
     gene            382187..383086
                     /locus_tag="paras_000335"
     CDS             382187..383086
                     /locus_tag="paras_000335"
                     /inference="COORDINATES: similar to AA
                     sequence:RefSeq:WP_006406875.1"
                     /note="Derived by automated computational analysis using
                     gene prediction method: Protein Homology."
                     /codon_start=1
                     /transl_table=11
                     /product="DMT family transporter"
                     /protein_id="extdb:paras_000335"
                     /translation="MRANVSVSNPSAQYQTIALVVVSMFCFAVVDALGKAVALNYPAN
                     EVTFFRMLFGVIPALLVSLRGGPLGKRIQNVDLRGQMARAITLLGASALFFAGLPYLP
                     LSEAVAIVYSEAIFVVLLAPILLGERLLARNAVAAFAGFLGVLLVVRPQGSVSNLMGP
                     CLLLASALCGALSMIQIRKLKVSDDSTITVLFFTAFGTVVTAFSLFFSWRTPTHKDLL
                     TMALLASFATAGQLLFTVAVRRDSAAKLAPYTYTSIIWATLFGFFVWGETLGVVPVIG
                     IFAIVGSSIAVAIREEPPEGPAV"
     gene            complement(383258..385000)
                     /locus_tag="paras_000336"
     CDS             complement(383258..385000)
                     /locus_tag="paras_000336"
                     /inference="COORDINATES: similar to AA
                     sequence:RefSeq:WP_011349907.1"
                     /note="Derived by automated computational analysis using
                     gene prediction method: Protein Homology."
                     /codon_start=1
                     /transl_table=11
                     /product="cobalamin biosynthesis protein CobT"
                     /protein_id="extdb:paras_000336"
                     /translation="MTDAPIRPDDELLAHLSRLARTLTGNDEMEVVMADDGPQLRGNC
                     IVLPSKLIRSDGSVAVLTGYVDQLAARARFSAPDIFARLRSPVTRRIAQVIDDRRACA
                     QLVAGHPGSASFFAAMRMELARDAVERWPQLDWKEKLVWRVERFLWDEQPGAIESSPS
                     LTAALDASADVLAQARMATSTSDSVRVSIDFVKRIRALAAGDVNNMMFTADADGTLDP
                     ASVKNEFKTDEPVGTEASSSFDPSSINDGSVAQTQADATAEPSGDGVSSAQRMSPQNR
                     PIFSVPITTQFDEVADLTGKGDAVDWRKLRSAARAQTEPLKVRLERALKADEQTHWKR
                     EQERGELDRPSLVKLATSPGYRTPFRTRRVRPGRDAAVSVLIDRSGSMAGRKIELARL
                     CAAALADALTQLGFACEVLGYSSIEDARMRKYHEDWFAAGNSPRGFNRFVERLDLQVY
                     KRFDSDNLNGLACIECGHENPDGEALSWAATRLLERRSHRHILMVLSDGYPATGDGNP
                     AILQTDLRARVEELHSCGVELIGVGILDDAVEAFYPTCSVVEHLQDLPEAAFDVLGRT
                     LLNHRDWMLEKPRV"
     gene            complement(385003..386208)
                     /locus_tag="paras_000337"
     CDS             complement(385003..386208)
                     /locus_tag="paras_000337"
                     /inference="COORDINATES: similar to AA
                     sequence:RefSeq:WP_013590184.1"
                     /note="Derived by automated computational analysis using
                     gene prediction method: Protein Homology."
                     /codon_start=1
                     /transl_table=11
                     /product="AAA family ATPase"
                     /protein_id="extdb:paras_000337"
                     /translation="MNEPTEKQVHDQSLLGIYDHPTDVTAGQWSVSRSDRPHMYRIAH
                     RRSSGEMHIDTVVDLDNLESKLQKWRREGFVRHETDMPKKEPAHRATFMKDLRASTPS
                     DRATAPLSAGTAIVGGVPMPLGASGPLVPPVNPAYLFAARSENVLFDILENRRIMLIG
                     HTGTGKTSLIEQVAAHTNQGVLRSNMNGQTTVGDFVGFWTVKGGETIWVDGVLPTAMR
                     EGLWLIVDEVDFAEPAILAVLTAVLEPGGRLLLKEKGNEIVAPHPSFRLFATANAVGS
                     MGQYRHLYQGANLMNEAFLDRWRVYHIDYLSREDEARVLERTFSGRISPEMAQTLASI
                     AAECREAFIREDLASAFSTRRLLDWTELMLRTGNPETAAGPTIYSKISAEDAALVRSI
                     IQHHIALDD"
     gene            complement(386250..386888)
                     /locus_tag="paras_000338"
     CDS             complement(386250..386888)
                     /locus_tag="paras_000338"
                     /inference="COORDINATES: similar to AA
                     sequence:RefSeq:WP_017331336.1"
                     /note="Derived by automated computational analysis using
                     gene prediction method: Protein Homology."
                     /codon_start=1
                     /transl_table=11
                     /product="aldolase"
                     /protein_id="extdb:paras_000338"
                     /translation="MELESRIREEICTVGASLYDRRYTVGSAGNISARLDDGWLITPT
                     DACLGRLDPNDIAKVSVDGQHVSGGRPSKTLALHRKIYEGSPETRGVVHTHSTNLVAL
                     TLAGVWRTDDVLPPITPYYVMKVGHVPLIRYRRPGAPEVAAEVAGWAPKVRAVLLERL
                     GPVVWEKSVSQASFALEELEETAALWMSLGRSSEALPDEAIEELRNTFGARW"
     gene            387032..388318
                     /gene="eno"
                     /locus_tag="paras_000339"
     CDS             387032..388318
                     /gene="eno"
                     /locus_tag="paras_000339"
                     /EC_number="4.2.1.11"
                     /inference="COORDINATES: similar to AA
                     sequence:RefSeq:WP_015421114.1"
                     /note="Derived by automated computational analysis using
                     gene prediction method: Protein Homology."
                     /codon_start=1
                     /transl_table=11
                     /product="phosphopyruvate hydratase"
                     /protein_id="extdb:paras_000339"
                     /translation="MSAIVDVVGREILDSRGNPTVECDVLLESGTMGRAAVPSGASTG
                     SREAIELRDGEAGRYSGKGVLKAVEHINTEISEAIMGLDASEQAFLDKTLLELDGTDN
                     KSRLGANAMLAVSMAVAKAAAEEAGLPLYRYFGGSGAMQLPVPMMNIVNGGAHANNSL
                     DIQEFMIVPVSQPTFREALRCGAEVFHALKKILSDRGMSTAVGDEGGFAPNFGSNDEC
                     LSTILQAIEKAGYRAGEDVLLALDCAASEFYHDGKYQLAGEGLQLSSAEFADYLATLA
                     DKFPIVSIEDGMHESDWEGWKILTDKLGKKIQLVGDDLFVTNTRILKEGIEKGIANSI
                     LIKINQIGTLTETFAAIEMAKRAGYTAVISHRSGETEDSTIADIAVGLNAGQIKTGSL
                     SRSDRISKYNQLLRIEEDLGEIASYPGKSAFYNVSR"
     gene            388398..389171
                     /locus_tag="paras_000340"
     CDS             388398..389171
                     /locus_tag="paras_000340"
                     /EC_number="5.3.1.1"
                     /inference="COORDINATES: similar to AA
                     sequence:RefSeq:WP_006577039.1"
                     /note="Derived by automated computational analysis using
                     gene prediction method: Protein Homology."
                     /codon_start=1
                     /transl_table=11
                     /product="triose-phosphate isomerase"
                     /protein_id="extdb:paras_000340"
                     /translation="MRKQIVLGNWKMNGTLAFNDRLLNELTGGVSASGEHCEVAVCVP
                     FLYVPQVRNALAGSTVRWGVQDISAHAEGAYTGEISSRMASEFNAAYALVGHSERRTY
                     HRETSEAVGTKALRCIETGITPVVCVGETLTERELGETNSIVERQLSAVLNSLTEEQA
                     SRIVVAYEPVWAIGTGRSASADQAQEVHSFLRQVLDTSSSTLSEVSILYGGSVKASTA
                     RELFNQPDIDGVLVGGASLDATEFVKIVASVPQRLTNMH"
     gene            389320..389715
                     /locus_tag="paras_000341"
     CDS             389320..389715
                     /locus_tag="paras_000341"
                     /inference="COORDINATES: ab initio
                     prediction:GeneMarkS-2+"
                     /note="Derived by automated computational analysis using
                     gene prediction method: GeneMarkS-2+."
                     /codon_start=1
                     /transl_table=11
                     /product="hypothetical protein"
                     /protein_id="extdb:paras_000341"
                     /translation="MLLPLPGDYVRELSLAGHLTLAACCNGDGTRHLLYEMVRVTYMS
                     FFMWKAGYGAADYRFYCDAEKALDQLACRAEQGPGWEPDDEAVGTLERVMQIYDDQIG
                     SVSCRAFTECKSKLDRLIRVRIPEKYPDE"
     gene            390214..390468
                     /locus_tag="paras_000342"
     CDS             390214..390468
                     /locus_tag="paras_000342"
                     /inference="COORDINATES: protein motif:HMM:NF025045.1"
                     /note="Derived by automated computational analysis using
                     gene prediction method: Protein Homology."
                     /codon_start=1
                     /transl_table=11
                     /product="DUF4148 domain-containing protein"
                     /protein_id="extdb:paras_000342"
                     /translation="MNTLRCSLIVISCFASATAFAQSVTRAQVQEELRQVEEAGFSPT
                     DGSNYPANLRKAERKVAEANRTRTSVGGSNPGSSDAGVSK"
     gene            complement(390581..391012)
                     /locus_tag="paras_000343"
                     /pseudo
     CDS             complement(390581..391012)
                     /locus_tag="paras_000343"
                     /inference="COORDINATES: similar to AA
                     sequence:RefSeq:WP_007733337.1"
                     /note="frameshifted; internal stop; incomplete; partial in
                     the middle of a contig; missing N-terminus; Derived by
                     automated computational analysis using gene prediction
                     method: Protein Homology."
                     /pseudo
                     /codon_start=1
                     /transl_table=11
                     /product="transposase"
     gene            complement(391313..392488)
                     /locus_tag="paras_000344"
     CDS             complement(391313..392488)
                     /locus_tag="paras_000344"
                     /inference="COORDINATES: similar to AA
                     sequence:RefSeq:WP_013696539.1"
                     /note="Derived by automated computational analysis using
                     gene prediction method: Protein Homology."
                     /codon_start=1
                     /transl_table=11
                     /product="porin"
                     /protein_id="extdb:paras_000344"
                     /translation="MKIKTISAVAFLAACGVAHANNSSVTLYGLIDYGVNYQSNAGGG
                     RVFGGSSGIMQGSRWGFRGVQDLGGGLSAIFQLENGFDLGKGSALQGGLLFGRQAYMG
                     LSSDKYGTLSVGRQYDSLVTFVESRMNSANYGGGTTAHPGDLDNLNNSKRVNNSVKYT
                     SPSFGGFTVGGVYGFGGQAGDFARNQIWSVGAGYDYGNFSAGAAFMNVRNPNQSYFTS
                     TPTNVAGANLNNMAASPVYSGYASAHSYQAVAAAGNYKLGPATFGLVYSNVQFKDLGD
                     TSSGANPLRLTGTARFNTGEFNFTWFWTPTLASELVYSYTHGSGAGTIGSSEYNTISL
                     SLDYYLSKRTDVYVISSTQFAGGTDSSGYAARATLNALTASSTNRQTFVQLGIRHKF"
     gene            complement(392752..393876)
                     /locus_tag="paras_000345"
     CDS             complement(392752..393876)
                     /locus_tag="paras_000345"
                     /inference="COORDINATES: similar to AA
                     sequence:RefSeq:WP_013591889.1"
                     /note="Derived by automated computational analysis using
                     gene prediction method: Protein Homology."
                     /codon_start=1
                     /transl_table=11
                     /product="cupin domain-containing protein"
                     /protein_id="extdb:paras_000345"
                     /translation="MNSTSDTSTPVDAAIEGVQGILVSMPCTDLPATMQFFIARLAFR
                     LDAIFPADSPRTAILSRDGLKLRLGLDIRDGIKTLDIICDDPSQLSGDTRELIAPNGV
                     VVRLVHANPPMVLPPTCQQFVLARANDDTHWSVGRAGMRYRDLLPERHGGAFIASHIR
                     ILEGGPVPDYVHFHKIRFQTIFCRKGWVRLVYEGQGDPFILEAGDCVLQPPEIRHRVL
                     ESSAGAEVIELGSPAEHITMADHDMALPSPVYDPDHDFNGQRFVRHVTKHAQWKAWKS
                     PGFIATDTGIGAATNGLAGVRVVRPQGDGHEALRIHDTEFCFFFVLAGSLEVLQGDQQ
                     WRLSTDDSIAIPGMLPYAFKHCSADLELLEVTLPANFSLS"
     gene            complement(394000..395133)
                     /locus_tag="paras_000346"
     CDS             complement(394000..395133)
                     /locus_tag="paras_000346"
                     /inference="COORDINATES: similar to AA
                     sequence:RefSeq:WP_020070977.1"
                     /note="Derived by automated computational analysis using
                     gene prediction method: Protein Homology."
                     /codon_start=1
                     /transl_table=11
                     /product="aminotransferase class V-fold PLP-dependent
                     enzyme"
                     /protein_id="extdb:paras_000346"
                     /translation="MNDLTNDFSGWLMYHSVGVYPGHREAMSHALAKFAATWCAPDDT
                     RWDAALAARTQLLSDWAALIGAPTANVFGAQNVTDAFARYLDGLADDVLRNRTVLVAA
                     DCFPSLHFLLSGLAQRRGFTLRTVPVRTGESYVRDEDFIEAWTGDVALALVTWVSSLT
                     SKRVNLAAMCEQARRRGSLAALDVTQGIGILPFDLNDTPFDFVCGSTLKWLCGAPGTG
                     LGYLAPHALEAGATPAVRGWFSQEDPFNWNIDAFTYASDARRFDTGTPSVLPFVASQP
                     GMTWMRGQPAGSVRAHNLALCHELVALVDDKGYRLLSPRADDERGASIMAEVPAHLDA
                     AKIVVQLKDAGIFVDSRGRTLRLSPGICTTHAGLDRLAQCLPR"
     gene            complement(395137..396429)
                     /locus_tag="paras_000347"
     CDS             complement(395137..396429)
                     /locus_tag="paras_000347"
                     /inference="COORDINATES: similar to AA
                     sequence:RefSeq:WP_014973142.1"
                     /note="Derived by automated computational analysis using
                     gene prediction method: Protein Homology."
                     /codon_start=1
                     /transl_table=11
                     /product="MFS transporter"
                     /protein_id="extdb:paras_000347"
                     /translation="MNSTVIDDDVRRPDAKPMRRLIVATSIGNALEWFDFAAYGFFAV
                     TLSKLFFPAHDETVSLLMTFGTFGLSYVFRPLGALLLGRYADRSGRKAALLASLALTT
                     IGTLVCAVIPTYAQIGLAAPVSLMAARILISFSTGGEFGSGTALMIEQKSKRKAFLAS
                     WQFSSQGLSTVLASFAGLALSTQLSPEQIESWGWRAPFVFGLLVAPVGLYIRRHIDDT
                     LPDSAHSAKRNAPVRELLAHNKGRILLAAGVMAVSTAASYLMILYMPTYAVRQLHLPA
                     STGFAATVVTGAILMIFTPLMGHLADRFGRSRMMVISAVVTLVTIYPCFAWLLSSPSF
                     SVLMAIMVLAGALKAIYFGPLAAVLSSLFPTSVRSTGLGFSYNIGVMVFGGFTPWLVT
                     AMIGATHNPLSPAFYLMACAALSLACVAIYHYRLVKHI"
     gene            complement(396463..397851)
                     /locus_tag="paras_000348"
     CDS             complement(396463..397851)
                     /locus_tag="paras_000348"
                     /inference="COORDINATES: similar to AA
                     sequence:RefSeq:WP_013588711.1"
                     /note="Derived by automated computational analysis using
                     gene prediction method: Protein Homology."
                     /codon_start=1
                     /transl_table=11
                     /product="M20 family metallopeptidase"
                     /protein_id="extdb:paras_000348"
                     /translation="MTRQSAIAQVLAHFDSGAFLETLSRRVALATESQRADAAPLLRR
                     YLSEEIDSQLTSLGFTCEIVENPVKGMPPFLIGERIESTDLPTVLLYGHGDVIGGDAS
                     NWSNARSPWQVKVEGEHWYGRGIADNKAQHSINLAALATVFAQRGELGFNAKIIFEMG
                     EEVGSPGLDAVCSMLRERLRADLLIASDGPRQRAASPTVFLGSRGALHFRLTLANAFG
                     ARHSGNWGGVLANPATVLANALASLVDGHGRIRINGLLPPAIPPQVRERVAHLPIGAD
                     EGDPPLSPNWGEPGLTPAERVFAWNTLEVLAMQSGNVANPVSAIPRAAEAVCQLRFVV
                     GTDWHRAKELIEAHLAREGFDGIEVTIEASGAATRLDPDNPWVAFTERSIEASTGKPV
                     TLLPNLGGTIPNECFADTLSLPTIWIPHSYPGCRQHAPDEHVLAPVIREALQLMTGVF
                     WDLGEPGAPHNS"
     gene            397974..398897
                     /locus_tag="paras_000349"
     CDS             397974..398897
                     /locus_tag="paras_000349"
                     /inference="COORDINATES: similar to AA
                     sequence:RefSeq:WP_013341465.1"
                     /note="Derived by automated computational analysis using
                     gene prediction method: Protein Homology."
                     /codon_start=1
                     /transl_table=11
                     /product="LysR family transcriptional regulator"
                     /protein_id="extdb:paras_000349"
                     /translation="MRKLLEPSLYYFSVVAQAGSLSSATEKLGLTVSALSRHIAKLEG
                     DIGVPLFERHARGMVLSHAGRLLLRHAQRTQSDAQAVVDEIQGEERRRARTITIACTE
                     GFAFDFLPVSLSTFCRDHPDIAIELEVVSSERASQLLLSGQASIALAFSFKPEPGVVV
                     QFTQRAPVMALMHLDHPLAGKTQISLRDLGGYPVVLQDKGTTNRQLFDIACNVEGIDI
                     VPMMTSRYVASLYRFAQAVPQAIMPSGYVSVAKRMGIDGLTAIPFDNPLLTQRRLQVI
                     TLAGRQLDELAQSCLSWIVADLEETSRGSAV"
     gene            complement(399275..399583)
                     /locus_tag="paras_000350"
     CDS             complement(399275..399583)
                     /locus_tag="paras_000350"
                     /inference="COORDINATES: similar to AA
                     sequence:RefSeq:WP_013591964.1"
                     /note="Derived by automated computational analysis using
                     gene prediction method: Protein Homology."
                     /codon_start=1
                     /transl_table=11
                     /product="hypothetical protein"
                     /protein_id="extdb:paras_000350"
                     /translation="MTQINIDLLVGQRVLTREGVTLGRIEAIKIVRDRDAWLVSEFHI
                     GPGALLERLAIGLLPGLLREAMERRARSHRQRISWNQIDLSDPRHPRLVCDEAALRRQ
                     "
     gene            complement(399583..399945)
                     /locus_tag="paras_000351"
                     /pseudo
     CDS             complement(399583..399945)
                     /locus_tag="paras_000351"
                     /inference="COORDINATES: similar to AA
                     sequence:RefSeq:WP_006046548.1"
                     /note="internal stop; Derived by automated computational
                     analysis using gene prediction method: Protein Homology."
                     /pseudo
                     /codon_start=1
                     /transl_table=11
                     /product="hypothetical protein"
     gene            complement(399945..401158)
                     /locus_tag="paras_000352"
                     /pseudo
     CDS             complement(399945..401158)
                     /locus_tag="paras_000352"
                     /inference="COORDINATES: similar to AA
                     sequence:RefSeq:WP_013533181.1"
                     /note="frameshifted; Derived by automated computational
                     analysis using gene prediction method: Protein Homology."
                     /pseudo
                     /codon_start=1
                     /transl_table=11
                     /product="divalent metal cation transporter"
     gene            401819..402739
                     /locus_tag="paras_000353"
     CDS             401819..402739
                     /locus_tag="paras_000353"
                     /inference="COORDINATES: similar to AA
                     sequence:RefSeq:WP_008345945.1"
                     /note="Derived by automated computational analysis using
                     gene prediction method: Protein Homology."
                     /codon_start=1
                     /transl_table=11
                     /product="alpha/beta fold hydrolase"
                     /protein_id="extdb:paras_000353"
                     /translation="MKLFALILAVSLGLGCTASWLAITWRRLKTTPALTDASRAAAID
                     GTYTDVGDCRMFHRVHAGPAIAQQNLPVVLVHGLVISSRYMEPLASALGRQFRVLAPD
                     LPGFGESRFIGGDKARTLTLAQLADALHDWLAALGIDRAAFVGNSFGCEILALLACRH
                     PEVVDRLVLQGPTTDPAARTLVAQAWRDLVNGRRERARSPAATGRIDYAKAGLGRAFA
                     TMQILIRDRIEERLPHVMAPTLVVGGTRDPVAPPEWAARVARLLPHGSLAMIDRGTHT
                     LNYVYPYTFAQAIAPFLAAAARTSEVVATP"
     gene            402736..404151
                     /locus_tag="paras_000354"
     CDS             402736..404151
                     /locus_tag="paras_000354"
                     /inference="COORDINATES: similar to AA
                     sequence:RefSeq:WP_012019243.1"
                     /note="Derived by automated computational analysis using
                     gene prediction method: Protein Homology."
                     /codon_start=1
                     /transl_table=11
                     /product="hypothetical protein"
                     /protein_id="extdb:paras_000354"
                     /translation="MSKAPPGIARFDSAAGMAQALAATLHGEPFVSPSQSQWQDGLMT
                     TVNWLPRRTRERCYTIGGMLEGISARQARTLNIECIAEWLAGLYPQRQYDAAMIGSSN
                     GALVHLAAAMRIPWLPQTFLCPVRAPFSDPDDASRGFDEGRPIIDGFLAADERIAVHQ
                     MQDPNQDRLMLHSMRYFRLKLLSLTLAYREFLLRNLRPGGTLYVNVCTRSWPVTRIGP
                     RAVYQFGATGGATEDEYLRGGPSVRAYLARYGIARTRWDPPEPNDIAPEAEWGFEETL
                     TRDLESLAVQMQWRIVELRYTEPECLSFVTAAVYRDWYRDAGIIARRLVVDSFLLMEP
                     LTTMRLHALPFWLLFCVEPSARALERYLQMQQHAFDEIDLMLFSHGVESIGLAPIAHW
                     RALLDKAQRAGRFVGVDITRYPRDFATFARFGRELTRREPQFAIPPPLTCARLETLLR
                     QHGAAWQVSCTEHVPTQGATA"
     gene            404148..405050
                     /locus_tag="paras_000355"
     CDS             404148..405050
                     /locus_tag="paras_000355"
                     /inference="COORDINATES: similar to AA
                     sequence:RefSeq:WP_008354414.1"
                     /note="Derived by automated computational analysis using
                     gene prediction method: Protein Homology."
                     /codon_start=1
                     /transl_table=11
                     /product="alpha/beta hydrolase"
                     /protein_id="extdb:paras_000355"
                     /translation="MSTAVWVVLLSLLVVGLIGYASVVALLFWLQGRLVYPLERVRGL
                     PRNSAADRFEPVTVRTADGLVLTGRYAPASQTDAYTVVLFHGNGEDLSQRARIAHDLL
                     AAGHGVYLAEYRGYGGAPGRPSEAGLYADGRAALNFVTARTHRVAVHGFSLGTGVAVR
                     MASEYQTLAALILEAPFTSIADIARARFPLFAFRCMVRDRYDNLSTIGHVRAPVLVCG
                     GLRDPVIPPEHFTRLYSAVRSARRLALFEGAGHVDVWEMGAREHVLRFLEELRRTGAL
                     AGSEVGCPAWSVDEHVQRSCRSLD"
     gene            complement(405140..405799)
                     /locus_tag="paras_000356"
     CDS             complement(405140..405799)
                     /locus_tag="paras_000356"
                     /inference="COORDINATES: ab initio
                     prediction:GeneMarkS-2+"
                     /note="Derived by automated computational analysis using
                     gene prediction method: GeneMarkS-2+."
                     /codon_start=1
                     /transl_table=11
                     /product="response regulator receiver protein"
                     /protein_id="extdb:paras_000356"
                     /translation="MDSMPVATDTLGFDVACAALESATRDLQRLTDDPTATLAALSKA
                     QRHYDLSRTRWLQFEWQFRAAAVHALEPSPLRVGQLLVVGPDKAIRESLAVLLAVKGY
                     GRPKASGFDAFDFADASGGQLVIVDVPWHSDTAARWFVESFDGSSDKPHIIALVHPEA
                     DNFSGKVDRVVAKPLVLHALLEAIGDIDRTVAMLMDRKTTMSAPTAVPLPASSVSLRV
                     A"
     gene            406233..406541
                     /locus_tag="paras_000357"
     CDS             406233..406541
                     /locus_tag="paras_000357"
                     /inference="COORDINATES: ab initio
                     prediction:GeneMarkS-2+"
                     /note="Derived by automated computational analysis using
                     gene prediction method: GeneMarkS-2+."
                     /codon_start=1
                     /transl_table=11
                     /product="hypothetical protein"
                     /protein_id="extdb:paras_000357"
                     /translation="MSLQLTDRLRENLEWLASNWEAQQLQNISTFNSEFHAALRSVLA
                     GNVSHPELELLIDGTRGKAADGYAHLLVVDSERVAEEPFIAFRILGEISTDLACAIRA
                     "
     gene            406568..406870
                     /locus_tag="paras_000358"
     CDS             406568..406870
                     /locus_tag="paras_000358"
                     /inference="COORDINATES: similar to AA
                     sequence:RefSeq:WP_010049652.1"
                     /note="Derived by automated computational analysis using
                     gene prediction method: Protein Homology."
                     /codon_start=1
                     /transl_table=11
                     /product="hypothetical protein"
                     /protein_id="extdb:paras_000358"
                     /translation="MIEPFGLRLMFEWGGGCIWAGDDTTRSTYGVGPIEDSLPLADET
                     RRKLAEMTAWHDLSLNWEYPPDPGPWDAHEYERFEASAAAMRDDLQQELGDRFAIV"
     gene            407154..407306
                     /locus_tag="paras_000359"
     CDS             407154..407306
                     /locus_tag="paras_000359"
                     /inference="COORDINATES: ab initio
                     prediction:GeneMarkS-2+"
                     /note="Derived by automated computational analysis using
                     gene prediction method: GeneMarkS-2+."
                     /codon_start=1
                     /transl_table=11
                     /product="hypothetical protein"
                     /protein_id="extdb:paras_000359"
                     /translation="MGYKLADDELELHRRVDEVLFYVWDPIGVANSPAARDEYYGYLP
                     IVFSML"
     gene            407479..407870
                     /locus_tag="paras_000360"
                     /pseudo
     CDS             407479..407870
                     /locus_tag="paras_000360"
                     /inference="COORDINATES: similar to AA
                     sequence:RefSeq:WP_007735925.1"
                     /note="frameshifted; Derived by automated computational
                     analysis using gene prediction method: Protein Homology."
                     /pseudo
                     /codon_start=1
                     /transl_table=11
                     /product="DUF4304 domain-containing protein"
     gene            408011..408292
                     /locus_tag="paras_000361"
     CDS             408011..408292
                     /locus_tag="paras_000361"
                     /inference="COORDINATES: similar to AA
                     sequence:RefSeq:WP_012339716.1"
                     /note="Derived by automated computational analysis using
                     gene prediction method: Protein Homology."
                     /codon_start=1
                     /transl_table=11
                     /product="hypothetical protein"
                     /protein_id="extdb:paras_000361"
                     /translation="MRGTQKGEDPSGLREALARVVDERSFVDFLHALACDWSVAPSPS
                     DWENGSIGAFLDAAAAWAEASKNGLRFYDVPTNPWRRVADMLIAGKEYE"
     gene            408451..408807
                     /locus_tag="paras_000362"
     CDS             408451..408807
                     /locus_tag="paras_000362"
                     /inference="COORDINATES: ab initio
                     prediction:GeneMarkS-2+"
                     /note="Derived by automated computational analysis using
                     gene prediction method: GeneMarkS-2+."
                     /codon_start=1
                     /transl_table=11
                     /product="hypothetical protein"
                     /protein_id="extdb:paras_000362"
                     /translation="MGDYVLMPPDRSYEITLQHEGEPPHGDSFHVVEIAGRPFPGYAW
                     GSMFAISECSNFIAFSWMEQKFERLTTVVDVRHSRYFVLPRYIYHPRIEWPSILDATH
                     EQEGCAFEGTEIWTKY"
     gene            409048..409338
                     /locus_tag="paras_000363"
     CDS             409048..409338
                     /locus_tag="paras_000363"
                     /inference="COORDINATES: similar to AA
                     sequence:RefSeq:WP_011882618.1"
                     /note="Derived by automated computational analysis using
                     gene prediction method: Protein Homology."
                     /codon_start=1
                     /transl_table=11
                     /product="hypothetical protein"
                     /protein_id="extdb:paras_000363"
                     /translation="MTRELGYLHEVWYCPDGRGNYLPACIPHGPDGDAARSLNEPGSE
                     WVWTFWASSHIEAMNIYYEFVGYGKYSAGYDDDLLPYSQAMYERQATCGKHE"
     gene            409791..412343
                     /locus_tag="paras_000364"
     CDS             409791..412343
                     /locus_tag="paras_000364"
                     /inference="COORDINATES: similar to AA
                     sequence:RefSeq:WP_013586776.1"
                     /note="Derived by automated computational analysis using
                     gene prediction method: Protein Homology."
                     /codon_start=1
                     /transl_table=11
                     /product="type VI secretion system tip protein VgrG"
                     /protein_id="extdb:paras_000364"
                     /translation="MGAQDVIAAITGRLAQGDRLLKLDTPLGSDVLVPQRVVGKSPIG
                     RHFEFTLDVVSTSSNIELKKLIAQPVTLWIQQSDKSYLPHNGFVHTARRLGSDSTLTS
                     YQIGFASWMHFLKFRRDQRIWQDVSVEEIVSDVFNAHPQAQGRFRFALSRQLPTRSYC
                     RQDEYDWNFVHRLLESEGLYGFWQQAEDGKSHMLLITDNLSSFKPTSPKTVSFYRAGT
                     NSETDALTQWSGTRTLQSALLTTRTFDYKSPAGVYNPKGTSTPTMPSQGALPAQAEVY
                     EYTGAYTYGEQDRGDQLSRIRMEEWESRAKRFHGVGGMRGIDAGQRFTLSGHPDHDRD
                     AADQREFAVIETVWTIENNLPVSSDAPVFPHSIQATVAAVRARHEGASAPSTLISDGS
                     EGFYRVDIEAQRTTVPYRSPFEHAKPDVQLESAIVVGPQNEAVYTDELNRIKVRFVWD
                     RLNSGDERASCWLRVVQSDAGGAYGGVHLPRVGEEVLVDYVDGDCDRPIVVARVYNGA
                     AKPQWHSNGLLSGYRSKEFGGSGYNQMVMDDATGQNRLHLYSTTANSGLHLGYLVAQN
                     GNTRGAYLGSGFDLATDNYGAVRAAEGLLMTTYAKSVGSQQLDVSETRQQITNSQGVI
                     DAMSAAGEMHQAENLKGGSDALKSFADAMQDSVEGSASGGRTAGGGTGSANAFAQPVI
                     ALASPAGIGMSTHDSTHVSAAQQINLVSGQSTHIAAGKSLIASVGEKLSLFVQSAGMK
                     LFAAKGKLEIQAHADNIELTAQKTFKVLSATENIEAAAKQEILLTSGGAYLRIKGGNI
                     EIHAPGKIDIKGSQHSFAGPTGDVYPLPSMPKSICIPCLLAEYSQGALLGTK"
     gene            412352..413155
                     /locus_tag="paras_000365"
     CDS             412352..413155
                     /locus_tag="paras_000365"
                     /inference="COORDINATES: protein motif:HMM:NF024894.1"
                     /note="Derived by automated computational analysis using
                     gene prediction method: Protein Homology."
                     /codon_start=1
                     /transl_table=11
                     /product="DUF4123 domain-containing protein"
                     /protein_id="extdb:paras_000365"
                     /translation="MSVNESMAPGALEQEIAGFHAHAAGRALYALVYGVAYPTLFSVL
                     SGKALDFPATPNIELVFDAPDDIGERQFGPFVIAIHSPQSDVVRLLCEKCVEDPRGLS
                     FIVSPLSLLRLTDALRIRLDARCDDGTEWQVKLFDTRVIPVLVKALTEYQLKSYLAML
                     DEWWYLDRKGSLQKVIHEFQADAPYLAPLKLNDRQVSVFTDAGVVDSILYMLAQTDDD
                     LLAMIDESMRYDLVADALNGSSDQERNSSLLLADRARRALIAFCEDKLE"
     gene            413203..413649
                     /locus_tag="paras_000366"
     CDS             413203..413649
                     /locus_tag="paras_000366"
                     /inference="COORDINATES: protein motif:HMM:NF023173.1"
                     /note="Derived by automated computational analysis using
                     gene prediction method: Protein Homology."
                     /codon_start=1
                     /transl_table=11
                     /product="DUF3304 domain-containing protein"
                     /protein_id="extdb:paras_000366"
                     /translation="MVGSSSLTGCAKEPYELELVGYDYTDRALLDFAVNGISGGNVFL
                     STKTSGGGKYACCVLLDRSTKTPFTIDVDYMREALVAYPSDKIVEPADKDHLKAHVEV
                     KGPIPEKPAYLEVHFYPDGHIEGAISGDDGPSPPRLKLERRLPYVR"
     gene            414104..415252
                     /locus_tag="paras_000367"
     CDS             414104..415252
                     /locus_tag="paras_000367"
                     /inference="COORDINATES: similar to AA
                     sequence:RefSeq:WP_012433632.1"
                     /note="Derived by automated computational analysis using
                     gene prediction method: Protein Homology."
                     /codon_start=1
                     /transl_table=11
                     /product="DUF2235 domain-containing protein"
                     /protein_id="extdb:paras_000367"
                     /translation="MINLALFGFSRGAALARAFAIRIAKDCRQGAGGWTYQGHPIRLY
                     FMGLFDTVASAGVPASAKTYDHSPLVRIGTYVISPLAGIGLSVTSKDGHYEWAKDLRI
                     PAMVEQCVHYIAAHEVRDSFPLDSVRDGKHYPANVHEVIYPGVHSDVGGGYAPGEQTR
                     ALKDEDKLSQVPLLHMYRAARAAGVPLSALDILGPGIKGAFDVSSKTAALFDSYMSRA
                     KASGPVEKATSDHLFQMYIARSYLSKLTNDEKAQARVAAAEQVLTETHNNDLVPNVRK
                     ELAIITADGNAVNEATASAETKRLDGGKLSLREETLARAYEDVSLIVGEAEQRDRLLD
                     FFDYLVHDSVAGFAKDFSKLQNWRMVYFGQVAYEPANDWSLSGPASPL"
     gene            415452..415877
                     /locus_tag="paras_000368"
     CDS             415452..415877
                     /locus_tag="paras_000368"
                     /inference="COORDINATES: ab initio
                     prediction:GeneMarkS-2+"
                     /note="Derived by automated computational analysis using
                     gene prediction method: GeneMarkS-2+."
                     /codon_start=1
                     /transl_table=11
                     /product="hypothetical protein"
                     /protein_id="extdb:paras_000368"
                     /translation="MIVQRTGIALCVAIVLTGNASAAVADPNSLECSVDQKEVSHDLE
                     VKQSNGVIVSFSYLSSVPMQGLATNCTIDSSLVKGTPIVSGTTTTYPMLDGDVLTVTK
                     TARGFLFDMSKLDQVKYCSGTIATKILLQPGKKKCVLMP"
     gene            416297..416611
                     /locus_tag="paras_000369"
     CDS             416297..416611
                     /locus_tag="paras_000369"
                     /inference="COORDINATES: similar to AA
                     sequence:RefSeq:WP_020701889.1"
                     /note="Derived by automated computational analysis using
                     gene prediction method: Protein Homology."
                     /codon_start=1
                     /transl_table=11
                     /product="hypothetical protein"
                     /protein_id="extdb:paras_000369"
                     /translation="MIPVMNDTKWSELRMGMHGLGELSPRFRVRSLRSGGISAWDREW
                     FYHFFGRHEEDEWVEVEVTSTAQHDAVLRLLQSVHVPGVTTENGFKIFGYVARGAQVD
                     YL"
     gene            416789..417733
                     /locus_tag="paras_000370"
     CDS             416789..417733
                     /locus_tag="paras_000370"
                     /inference="COORDINATES: similar to AA
                     sequence:RefSeq:WP_020296164.1"
                     /note="Derived by automated computational analysis using
                     gene prediction method: Protein Homology."
                     /codon_start=1
                     /transl_table=11
                     /product="hypothetical protein"
                     /protein_id="extdb:paras_000370"
                     /translation="MFRPALQFAALLLFWMTANTALADSQYFHKTFAGRIGDRYAFTM
                     DLKNVDGRLSGSYRYDGKRNDISLSGKIDPSGTFTMDEIGSAGQRTGTFTGKVASDTL
                     GGSWVSARGDRHLPVDAHQTSEIVIGSKREILTQAIGTYTLDGISGSGGANGMWESWR
                     DKGRWQSNVSSIEMARREFSDVSLTHEDLHRLNSMTVTVDTSLAMRLSVDGKVVLSIP
                     YRDAGMQYEISQPHDSVVEEDLKTLSPASTVHDEHLYLLVRDTIDFVPAMSGTYLPDD
                     AVDVVTVSYAVVGKTFDVYLRDGSCCGGTVFTFRRKGR"
     gene            complement(418033..418389)
                     /locus_tag="paras_000371"
     CDS             complement(418033..418389)
                     /locus_tag="paras_000371"
                     /inference="COORDINATES: ab initio
                     prediction:GeneMarkS-2+"
                     /note="Derived by automated computational analysis using
                     gene prediction method: GeneMarkS-2+."
                     /codon_start=1
                     /transl_table=11
                     /product="hypothetical protein"
                     /protein_id="extdb:paras_000371"
                     /translation="MGDYVLMPPDRSYEITLQYEGEPPHGDSFHVVEIAGRPFPGYAW
                     GSMFAISECSNFIAFSWMEQKFERLTTVVDVTHSRYFVLPRYIYHPRIEWPSILDATH
                     EQEGCAFEGTEIWTKY"
     gene            complement(418645..420090)
                     /locus_tag="paras_000372"
     CDS             complement(418645..420090)
                     /locus_tag="paras_000372"
                     /inference="COORDINATES: similar to AA
                     sequence:RefSeq:WP_013094623.1"
                     /note="Derived by automated computational analysis using
                     gene prediction method: Protein Homology."
                     /codon_start=1
                     /transl_table=11
                     /product="IS1182 family transposase"
                     /protein_id="extdb:paras_000372"
                     /translation="MKRFVEGDDRKQVALLPECVDDYIGQDNPVRIIDVFVDELDLAE
                     LGFNGAKPAVTGRPSYHPGMMLKVYIYGYLNRVPSSRRLERECQRNIEMMWLTGRLTP
                     DFKTIADFRRDNGAAIRNVCRRFVELCRGLKLLSADTVAIDGSKFKAVNSRDRNYTAG
                     KIDKRQQQIEESVQRYLDAIETADRTSPIGFDVKTVRLYEKIARLRQQMRELEQIRAQ
                     LKNQPDKQLSLTDPDSRSMTSDGRRTGTVGYNVQTVVDTKHHLIVEHEVTNVRNDRGQ
                     LSKMAVSAKEAMDKPGLKVLADRGYYSGPEIRSCDLAGITAYVPKPLTSASRKKGLFT
                     KRDFVYVAKDDVYRCPAGERAIHRFNTVENEMNLRMYWPSACPRCPLKARCSPSDYRR
                     IRRWEHEHVLEAMQRRLDRSPEAMTVRRSTVEHVFGTLKHWMGSTHFLTRTLGRVSTE
                     MSLQVLAYNLKRVMNILGVARTMKAMRMAGS"
     gene            complement(420349..420669)
                     /locus_tag="paras_000373"
     CDS             complement(420349..420669)
                     /locus_tag="paras_000373"
                     /inference="COORDINATES: similar to AA
                     sequence:RefSeq:WP_012213660.1"
                     /note="Derived by automated computational analysis using
                     gene prediction method: Protein Homology."
                     /codon_start=1
                     /transl_table=11
                     /product="hypothetical protein"
                     /protein_id="extdb:paras_000373"
                     /translation="MDSRDVQICNEIGQLLCSAAPDEAKIIMMQADLSDEDDHAQFAF
                     DLIDGIGNDSWFTGGVNVNRQLLELLVEHRRFFVAKNQPRWKRCKFTVDVEAGRYSLE
                     FKYE"
     gene            complement(420964..421305)
                     /locus_tag="paras_000374"
     CDS             complement(420964..421305)
                     /locus_tag="paras_000374"
                     /inference="COORDINATES: ab initio
                     prediction:GeneMarkS-2+"
                     /note="Derived by automated computational analysis using
                     gene prediction method: GeneMarkS-2+."
                     /codon_start=1
                     /transl_table=11
                     /product="hypothetical protein"
                     /protein_id="extdb:paras_000374"
                     /translation="MSFDIIVLKPANRDAESLNDVREVSALGDAESVRRIFDATFPGA
                     ATGVFVNAEEYSLEVTLANDPVGSAHLALRSGLTWSTSSRDQFIECLGELCRHLQCVA
                     FTVSDNTRLAP"
     gene            complement(421426..421719)
                     /locus_tag="paras_000375"
     CDS             complement(421426..421719)
                     /locus_tag="paras_000375"
                     /inference="COORDINATES: ab initio
                     prediction:GeneMarkS-2+"
                     /note="Derived by automated computational analysis using
                     gene prediction method: GeneMarkS-2+."
                     /codon_start=1
                     /transl_table=11
                     /product="hypothetical protein"
                     /protein_id="extdb:paras_000375"
                     /translation="MDNAAAEVLETGNMVKNREFSLPFGIDLQVEDGIASIESHLPDA
                     LPVFSDPVKNGRIVGVVEGVDQLLLSLARVGIDLSGPLFAQAIGDCVTNLQSG"
     gene            422500..422934
                     /locus_tag="paras_000376"
     CDS             422500..422934
                     /locus_tag="paras_000376"
                     /inference="COORDINATES: similar to AA
                     sequence:RefSeq:WP_017801954.1"
                     /note="Derived by automated computational analysis using
                     gene prediction method: Protein Homology."
                     /codon_start=1
                     /transl_table=11
                     /product="GNAT family N-acetyltransferase"
                     /protein_id="extdb:paras_000376"
                     /translation="MLIELTDSPEADDEAFVIAQTRAFNAAFTKDDLRPLCVFVRDGN
                     GSIVGGLTAKTCWDYLEIQFLWVDESHRANGLASDLMKTAEREAANRGCKHVFLDTLS
                     FQAPGFYEKLGYSEFGRLEGFNGRHLRHFLHKSLAPSAYVQR"
     gene            423031..423648
                     /locus_tag="paras_000377"
     CDS             423031..423648
                     /locus_tag="paras_000377"
                     /inference="COORDINATES: similar to AA
                     sequence:RefSeq:WP_007746401.1"
                     /note="Derived by automated computational analysis using
                     gene prediction method: Protein Homology."
                     /codon_start=1
                     /transl_table=11
                     /product="LysE family transporter"
                     /protein_id="extdb:paras_000377"
                     /translation="MIDSSAVASVFSIYAAGVVIPGPNFVAVAHKAVSGRRSDTLALV
                     AGIVTVNLFWATCAIFGIGMVFAIFPWLAVAIKLAGAAYLIWFGLRLVVSARAGDAAV
                     HHVSKSPIFRGAFLQGIATNIANPKSIAFYAAVFSSATPAHVSTPTFFAMLVTVCVTA
                     TCWYGAVALVLSHSAIATAYRRMKAWIDRACGCVIVALGIRQAFR"
     gene            complement(423837..424220)
                     /locus_tag="paras_000378"
     CDS             complement(423837..424220)
                     /locus_tag="paras_000378"
                     /inference="COORDINATES: similar to AA
                     sequence:RefSeq:WP_006219221.1"
                     /note="Derived by automated computational analysis using
                     gene prediction method: Protein Homology."
                     /codon_start=1
                     /transl_table=11
                     /product="VOC family protein"
                     /protein_id="extdb:paras_000378"
                     /translation="MIDHTGIGVADVHRSATFYDAALGALGMRRIMQMPDNSGTDGIG
                     YGLEYPVFWIDRFHPHGVKQHTAFVAMSCAEVDAFYAAALKAGGTDNGAPGYRDTRHG
                     YPPCYYAAFVLDPDGNNIEAVFRGG"
     gene            complement(424370..424795)
                     /locus_tag="paras_000379"
     CDS             complement(424370..424795)
                     /locus_tag="paras_000379"
                     /inference="COORDINATES: similar to AA
                     sequence:RefSeq:WP_009240513.1"
                     /note="Derived by automated computational analysis using
                     gene prediction method: Protein Homology."
                     /codon_start=1
                     /transl_table=11
                     /product="lipocalin-like domain-containing protein"
                     /protein_id="extdb:paras_000379"
                     /translation="MSERNSRLHGCWRLVSFDTELQDSKERTQPWGAAPNGYLIFHPD
                     GRMMVLVTATVRQAGNTDEKLVALFRTMMAYTGRYRIDGDRFITKVDSSWNEAWNGTE
                     QERFYKLDGDTLDVSTAWMPNPLVAGNPIGRGILRFRRE"
     gene            complement(425170..425817)
                     /locus_tag="paras_000380"
     CDS             complement(425170..425817)
                     /locus_tag="paras_000380"
                     /inference="COORDINATES: ab initio
                     prediction:GeneMarkS-2+"
                     /note="Derived by automated computational analysis using
                     gene prediction method: GeneMarkS-2+."
                     /codon_start=1
                     /transl_table=11
                     /product="hypothetical protein"
                     /protein_id="extdb:paras_000380"
                     /translation="MRFRLALLAAAFLATTVSSAWAEGPVVKHDKLEITVLIEQSISV
                     LYTNRGGNQAFDIATGDIVSFRSGADTAWLLPVLNGNADTHPLQSGQCDVLIYKADTD
                     YLTLVQFSHVPFGETREDQCVGVKHPLVIRLDQAASPLVVYPTIYGSKRKTTTWRVLA
                     YDALNRSFCFAPRASLSLTTVANTTHMNEANAGDVIKHLNLPADAFKCIAPTKFD"
     gene            complement(425830..426141)
                     /locus_tag="paras_000381"
     CDS             complement(425830..426141)
                     /locus_tag="paras_000381"
                     /inference="COORDINATES: ab initio
                     prediction:GeneMarkS-2+"
                     /note="Derived by automated computational analysis using
                     gene prediction method: GeneMarkS-2+."
                     /codon_start=1
                     /transl_table=11
                     /product="hypothetical protein"
                     /protein_id="extdb:paras_000381"
                     /translation="MSSAAFLIPISITRSVHSSPSAPPLFLTCGIIFRMGINGLSILV
                     EQATRMNPITSATAFIATIFRVRRGFFGEDVDNAQTATFNPHYSSVTTAITVNYTLQR
                     P"
     gene            complement(426283..426750)
                     /locus_tag="paras_000382"
     CDS             complement(426283..426750)
                     /locus_tag="paras_000382"
                     /inference="COORDINATES: similar to AA
                     sequence:RefSeq:WP_008920260.1"
                     /note="Derived by automated computational analysis using
                     gene prediction method: Protein Homology."
                     /codon_start=1
                     /transl_table=11
                     /product="SET domain-containing protein-lysine
                     N-methyltransferase"
                     /protein_id="extdb:paras_000382"
                     /translation="MQRRRITSRRSPVHGKGVFALLPVAAGERLIEYTGEVTSWRRAA
                     ARQRADDGHTFVFGLSDGHVIDGSRGGNSARFINHACAPNCEAIETGQRVFIHALVDI
                     HPGDELFIDYGLCVDGEITDEIRADYACRCGAPGCRRSMLAAAADSGCDFSDA"
     gene            427051..427329
                     /locus_tag="paras_000383"
     CDS             427051..427329
                     /locus_tag="paras_000383"
                     /inference="COORDINATES: similar to AA
                     sequence:RefSeq:WP_006049832.1"
                     /note="Derived by automated computational analysis using
                     gene prediction method: Protein Homology."
                     /codon_start=1
                     /transl_table=11
                     /product="HU family DNA-binding protein"
                     /protein_id="extdb:paras_000383"
                     /translation="MNRQELIDAIAASTGESKSRTGEALDAILETVTAAVTRGETVQL
                     VGFGSFSTGARAERAGRNPSTGETITIPAAKTVKFTAGKAFKDAVNAA"
     gene            complement(427446..427715)
                     /locus_tag="paras_000384"
     CDS             complement(427446..427715)
                     /locus_tag="paras_000384"
                     /inference="COORDINATES: similar to AA
                     sequence:RefSeq:WP_007577590.1"
                     /note="Derived by automated computational analysis using
                     gene prediction method: Protein Homology."
                     /codon_start=1
                     /transl_table=11
                     /product="DUF1488 family protein"
                     /protein_id="extdb:paras_000384"
                     /translation="MEIIELEPQILANRRGVAFSVVHRGTTVECVITLAALEACFWLE
                     PRADDARILKRFNDGDRRIRAIAERRLLAHPATRLELTLDDFVRP"
     gene            complement(427843..429111)
                     /locus_tag="paras_000385"
     CDS             complement(427843..429111)
                     /locus_tag="paras_000385"
                     /inference="COORDINATES: similar to AA
                     sequence:RefSeq:WP_009771031.1"
                     /note="Derived by automated computational analysis using
                     gene prediction method: Protein Homology."
                     /codon_start=1
                     /transl_table=11
                     /product="tyrosine-type recombinase/integrase"
                     /protein_id="extdb:paras_000385"
                     /translation="MPTPPSNTAVTLHPAPIETLVVPAALDGRSGANRATGGVAQIAA
                     ANDLDAIRAWLARFADKPATFDSYRKEAERLLLWSLVALGKPLSSLTHEDCLRYQHFL
                     ADPQPAVVWVTGGDAHAGSSRGRKHPRGDARWRPFYGPLSPASIRQATVILNVLFSWL
                     VQAGYLAGNPLALSRQRTRRVAPRITRYLEPGLWQEVKDSIAAMPQDSPRARAHYHRV
                     RWLFTLLYLGGLRIAEVGGNTMGQFFVRRDADGVMRWWLAVHGKGDKERLVPATRELM
                     TELSRYRQSLGMTALPSPHEDTPLVLPIGKTAGSTAEHPAGGTAGDTSRPLTRAALHT
                     IIKSVFTQAAQRLRDRGGEDAARAGLLEQASAHWLRHSAGSHMADRQVDLRHVRDNFG
                     HASLTTTSIYLHVDDDRRHRDTDEKHRIEW"
     gene            429288..430376
                     /locus_tag="paras_000386"
     CDS             429288..430376
                     /locus_tag="paras_000386"
                     /inference="COORDINATES: similar to AA
                     sequence:RefSeq:WP_015004177.1"
                     /note="Derived by automated computational analysis using
                     gene prediction method: Protein Homology."
                     /codon_start=1
                     /transl_table=11
                     /product="DNA-binding protein"
                     /protein_id="extdb:paras_000386"
                     /translation="MSDVLSDLPSDDARLAAEIDRLKAAFPKTRELYREVCALLFFRF
                     GQTPTANRLYQLVKRGSMGTPAAVLGEFWAELREKSRVRIEHPDLPVDLGAAAGELVA
                     TLWTRATASAQAELDGLRAEVEDHRAEADRRVAAARDELGRTETALEQRTAALLAAQV
                     EVRELEKAQAEQQAARQALEAEISRLKTEAAARDRELEKVREGFSRDLDKLRETAERA
                     EERLRATEKRALLEIDRERGAVAKLQKELDETTKRADKREADHRRAIETLQAQLGDAR
                     HQAGVLQGRLDAVQATNVTLQEELAALRQADVRHAGPARPGRAKGAPAGTSAARPAPT
                     RPARAPRVASAPANKTAARRKRGRTDDR"
     gene            430366..430578
                     /locus_tag="paras_000387"
     CDS             430366..430578
                     /locus_tag="paras_000387"
                     /inference="COORDINATES: similar to AA
                     sequence:RefSeq:WP_015004471.1"
                     /note="Derived by automated computational analysis using
                     gene prediction method: Protein Homology."
                     /codon_start=1
                     /transl_table=11
                     /product="hypothetical protein"
                     /protein_id="extdb:paras_000387"
                     /translation="MTGSPRPRRRRKTPACPPIGALMRYGERTVRVIAEASGQRVIIE
                     SVDEDGRTFRSTVKWASLAALDGQLF"
     gene            430584..431510
                     /locus_tag="paras_000388"
                     /pseudo
     CDS             430584..431510
                     /locus_tag="paras_000388"
                     /inference="COORDINATES: similar to AA
                     sequence:RefSeq:WP_012406433.1"
                     /note="frameshifted; internal stop; Derived by automated
                     computational analysis using gene prediction method:
[truncated: 21,958,142 more chars]
